# Supplementary material for: Regeneration in starved planarians depends on TRiC/CCT subunits modulating the unfolded protein response
Source: EMBO Rep. 2021 Jun 30;22(8):e52905. doi: 10.15252/embr.202152905 (PMC8344900; doi:10.15252/embr.202152905)
Supplement: Supplementary file 3 — Dataset EV1 [file EMBR-22-e52905-s009.xlsx]

## Sheet: a
Gene ontology enrichment: up at 7dS vs 1dS
term_ID	biological process description	#-log10 p-value	matches	transcripts
GO:0046777	protein autophosphorylation	2.0665	23	dd_Smed_v6_10415_0_1,dd_Smed_v6_10499_0_1,dd_Smed_v6_10624_0_1,dd_Smed_v6_11024_0_1,dd_Smed_v6_12890_0_1,dd_Smed_v6_14267_0_1,dd_Smed_v6_1450_0_1,dd_Smed_v6_16928_0_1,dd_Smed_v6_2226_0_1,dd_Smed_v6_2226_1_1,dd_Smed_v6_3361_0_1,dd_Smed_v6_4435_0_1,dd_Smed_v6_5138_0_1,dd_Smed_v6_5615_0_1,dd_Smed_v6_6020_0_1,dd_Smed_v6_6304_0_1,dd_Smed_v6_7090_0_1,dd_Smed_v6_7408_0_1,dd_Smed_v6_8254_0_1,dd_Smed_v6_8…
GO:0023052	signaling	1.9234	141	dd_Smed_v6_10130_0_1,dd_Smed_v6_10315_0_1,dd_Smed_v6_10415_0_1,dd_Smed_v6_10499_0_1,dd_Smed_v6_10515_0_1,dd_Smed_v6_10624_0_1,dd_Smed_v6_11024_0_1,dd_Smed_v6_11092_0_1,dd_Smed_v6_11289_0_1,dd_Smed_v6_11942_0_1,dd_Smed_v6_12133_0_1,dd_Smed_v6_12157_0_1,dd_Smed_v6_1270_0_1,dd_Smed_v6_12890_0_1,dd_Smed_v6_12933_0_1,dd_Smed_v6_12946_0_1,dd_Smed_v6_12977_0_1,dd_Smed_v6_13295_0_1,dd_Smed_v6_13309_0_1,d…
GO:0010646	regulation of cell communication	1.8712	80	dd_Smed_v6_10415_0_1,dd_Smed_v6_10499_0_1,dd_Smed_v6_10624_0_1,dd_Smed_v6_11024_0_1,dd_Smed_v6_11092_0_1,dd_Smed_v6_11289_0_1,dd_Smed_v6_11942_0_1,dd_Smed_v6_12133_0_1,dd_Smed_v6_1270_0_1,dd_Smed_v6_12977_0_1,dd_Smed_v6_13295_0_1,dd_Smed_v6_13691_0_1,dd_Smed_v6_14126_0_1,dd_Smed_v6_14191_0_1,dd_Smed_v6_14267_0_1,dd_Smed_v6_1450_0_1,dd_Smed_v6_1490_0_1,dd_Smed_v6_15129_0_1,dd_Smed_v6_15815_0_1,dd_…
GO:0007154	cell communication	1.7972	142	dd_Smed_v6_10130_0_1,dd_Smed_v6_10315_0_1,dd_Smed_v6_10415_0_1,dd_Smed_v6_10499_0_1,dd_Smed_v6_10515_0_1,dd_Smed_v6_10624_0_1,dd_Smed_v6_11024_0_1,dd_Smed_v6_11092_0_1,dd_Smed_v6_11289_0_1,dd_Smed_v6_11942_0_1,dd_Smed_v6_12133_0_1,dd_Smed_v6_12157_0_1,dd_Smed_v6_1270_0_1,dd_Smed_v6_12890_0_1,dd_Smed_v6_12933_0_1,dd_Smed_v6_12946_0_1,dd_Smed_v6_12977_0_1,dd_Smed_v6_13295_0_1,dd_Smed_v6_13309_0_1,d…
GO:0006793	phosphorus metabolic process	1.7789	109	dd_Smed_v6_10087_0_1,dd_Smed_v6_10373_0_1,dd_Smed_v6_10415_0_1,dd_Smed_v6_10499_0_1,dd_Smed_v6_10515_0_1,dd_Smed_v6_10593_0_1,dd_Smed_v6_10624_0_1,dd_Smed_v6_10693_0_1,dd_Smed_v6_11024_0_1,dd_Smed_v6_11092_0_1,dd_Smed_v6_11103_1_1,dd_Smed_v6_11826_0_1,dd_Smed_v6_11891_0_1,dd_Smed_v6_11942_0_1,dd_Smed_v6_12125_0_1,dd_Smed_v6_1270_0_1,dd_Smed_v6_12890_0_1,dd_Smed_v6_12933_0_1,dd_Smed_v6_14127_0_1,d…
GO:0048583	regulation of response to stimulus	1.7684	83	dd_Smed_v6_10415_0_1,dd_Smed_v6_10499_0_1,dd_Smed_v6_10515_0_1,dd_Smed_v6_10624_0_1,dd_Smed_v6_11024_0_1,dd_Smed_v6_11092_0_1,dd_Smed_v6_11289_0_1,dd_Smed_v6_11942_0_1,dd_Smed_v6_12133_0_1,dd_Smed_v6_1270_0_1,dd_Smed_v6_12816_0_1,dd_Smed_v6_13110_0_1,dd_Smed_v6_13124_0_1,dd_Smed_v6_13295_0_1,dd_Smed_v6_13691_0_1,dd_Smed_v6_14267_0_1,dd_Smed_v6_1450_0_1,dd_Smed_v6_1490_0_1,dd_Smed_v6_15129_0_1,dd_…
GO:1902531	regulation of intracellular signal transduction	1.7608	49	dd_Smed_v6_10415_0_1,dd_Smed_v6_10499_0_1,dd_Smed_v6_10624_0_1,dd_Smed_v6_11024_0_1,dd_Smed_v6_11092_0_1,dd_Smed_v6_11289_0_1,dd_Smed_v6_12133_0_1,dd_Smed_v6_1270_0_1,dd_Smed_v6_14267_0_1,dd_Smed_v6_1450_0_1,dd_Smed_v6_1490_0_1,dd_Smed_v6_1585_0_1,dd_Smed_v6_16856_0_1,dd_Smed_v6_16928_0_1,dd_Smed_v6_20341_0_1,dd_Smed_v6_2080_0_1,dd_Smed_v6_21185_0_1,dd_Smed_v6_2176_0_1,dd_Smed_v6_2503_0_1,dd_Smed…
GO:0006796	phosphate-containing compound metabolic process	1.7571	108	dd_Smed_v6_10087_0_1,dd_Smed_v6_10373_0_1,dd_Smed_v6_10415_0_1,dd_Smed_v6_10499_0_1,dd_Smed_v6_10515_0_1,dd_Smed_v6_10593_0_1,dd_Smed_v6_10624_0_1,dd_Smed_v6_10693_0_1,dd_Smed_v6_11024_0_1,dd_Smed_v6_11092_0_1,dd_Smed_v6_11103_1_1,dd_Smed_v6_11826_0_1,dd_Smed_v6_11891_0_1,dd_Smed_v6_11942_0_1,dd_Smed_v6_12125_0_1,dd_Smed_v6_1270_0_1,dd_Smed_v6_12890_0_1,dd_Smed_v6_12933_0_1,dd_Smed_v6_14127_0_1,d…
GO:0035310	notum cell fate specification	1.6336	4	dd_Smed_v6_10499_0_1,dd_Smed_v6_10624_0_1,dd_Smed_v6_15129_0_1,dd_Smed_v6_8641_0_1
GO:1901292	nucleoside phosphate catabolic process	1.507	12	dd_Smed_v6_10593_0_1,dd_Smed_v6_14127_0_1,dd_Smed_v6_14191_0_1,dd_Smed_v6_16337_0_1,dd_Smed_v6_17770_0_1,dd_Smed_v6_26758_0_1,dd_Smed_v6_30446_0_1,dd_Smed_v6_4184_0_1,dd_Smed_v6_5872_0_1,dd_Smed_v6_6367_0_1,dd_Smed_v6_8589_0_1,dd_Smed_v6_9052_0_1
GO:0051174	regulation of phosphorus metabolic process	1.3363	51	dd_Smed_v6_10415_0_1,dd_Smed_v6_10499_0_1,dd_Smed_v6_10624_0_1,dd_Smed_v6_11024_0_1,dd_Smed_v6_11092_0_1,dd_Smed_v6_11826_0_1,dd_Smed_v6_12933_0_1,dd_Smed_v6_14267_0_1,dd_Smed_v6_1450_0_1,dd_Smed_v6_14685_0_1,dd_Smed_v6_1490_0_1,dd_Smed_v6_15376_0_1,dd_Smed_v6_1585_0_1,dd_Smed_v6_15901_0_1,dd_Smed_v6_16928_0_1,dd_Smed_v6_20341_0_1,dd_Smed_v6_21185_0_1,dd_Smed_v6_2176_0_1,dd_Smed_v6_2226_0_1,dd_Sm…

## Sheet: b
Gene ontology enrichment: down at 7dS vs 1dS
term_ID	biological process description	#-log10 p-value	matches	transcripts
GO:1901564	organonitrogen compound metabolic process	11.719	174	dd_Smed_v6_1006_0_1,dd_Smed_v6_10129_0_1,dd_Smed_v6_1052_0_1,dd_Smed_v6_1060_0_1,dd_Smed_v6_11344_0_1,dd_Smed_v6_11572_0_1,dd_Smed_v6_11573_0_1,dd_Smed_v6_11928_0_1,dd_Smed_v6_12029_0_1,dd_Smed_v6_12076_0_1,dd_Smed_v6_1231_0_1,dd_Smed_v6_12357_0_1,dd_Smed_v6_1235_0_1,dd_Smed_v6_12559_0_1,dd_Smed_v6_1259_0_1,dd_Smed_v6_1264_0_1,dd_Smed_v6_1274_1_1,dd_Smed_v6_1278_0_1,dd_Smed_v6_1280_0_1,dd_Smed_v6…
GO:0006082	organic acid metabolic process	11.4067	107	dd_Smed_v6_10402_0_1,dd_Smed_v6_1060_0_1,dd_Smed_v6_11344_0_1,dd_Smed_v6_11573_0_1,dd_Smed_v6_12029_0_1,dd_Smed_v6_1206_0_1,dd_Smed_v6_12076_0_1,dd_Smed_v6_1231_0_1,dd_Smed_v6_12357_0_1,dd_Smed_v6_1235_0_1,dd_Smed_v6_1264_0_1,dd_Smed_v6_1278_0_1,dd_Smed_v6_12987_0_1,dd_Smed_v6_1310_0_1,dd_Smed_v6_13521_0_1,dd_Smed_v6_1398_1_1,dd_Smed_v6_1478_0_1,dd_Smed_v6_14902_0_1,dd_Smed_v6_1511_0_1,dd_Smed_v6…
GO:0006807	nitrogen compound metabolic process	9.6696	335	dd_Smed_v6_10034_0_1,dd_Smed_v6_10064_0_1,dd_Smed_v6_10069_0_1,dd_Smed_v6_1006_0_1,dd_Smed_v6_10129_0_1,dd_Smed_v6_10161_0_1,dd_Smed_v6_10336_0_1,dd_Smed_v6_1038_0_1,dd_Smed_v6_10489_0_1,dd_Smed_v6_1052_0_1,dd_Smed_v6_1060_0_1,dd_Smed_v6_10716_0_1,dd_Smed_v6_10752_0_1,dd_Smed_v6_1089_0_1,dd_Smed_v6_10994_0_1,dd_Smed_v6_11022_0_1,dd_Smed_v6_11041_0_1,dd_Smed_v6_11344_0_1,dd_Smed_v6_11453_0_1,dd_Sm…
GO:0034641	cellular nitrogen compound metabolic process	8.9031	332	dd_Smed_v6_10034_0_1,dd_Smed_v6_10064_0_1,dd_Smed_v6_10069_0_1,dd_Smed_v6_1006_0_1,dd_Smed_v6_10129_0_1,dd_Smed_v6_10161_0_1,dd_Smed_v6_10336_0_1,dd_Smed_v6_1038_0_1,dd_Smed_v6_10489_0_1,dd_Smed_v6_1052_0_1,dd_Smed_v6_1060_0_1,dd_Smed_v6_10716_0_1,dd_Smed_v6_10752_0_1,dd_Smed_v6_1089_0_1,dd_Smed_v6_10994_0_1,dd_Smed_v6_11022_0_1,dd_Smed_v6_11041_0_1,dd_Smed_v6_11344_0_1,dd_Smed_v6_11453_0_1,dd_Sm…
GO:0044238	primary metabolic process	7.1415	442	dd_Smed_v6_10031_0_1,dd_Smed_v6_10034_0_1,dd_Smed_v6_10064_0_1,dd_Smed_v6_10069_0_1,dd_Smed_v6_1006_0_1,dd_Smed_v6_10129_0_1,dd_Smed_v6_10161_0_1,dd_Smed_v6_10325_0_1,dd_Smed_v6_10329_0_1,dd_Smed_v6_10336_0_1,dd_Smed_v6_1038_0_1,dd_Smed_v6_10402_0_1,dd_Smed_v6_10489_0_1,dd_Smed_v6_1052_0_1,dd_Smed_v6_1060_0_1,dd_Smed_v6_10657_0_1,dd_Smed_v6_10716_0_1,dd_Smed_v6_10752_0_1,dd_Smed_v6_1087_0_1,dd_Sm…
GO:0071704	organic substance metabolic process	6.9393	453	dd_Smed_v6_10031_0_1,dd_Smed_v6_10034_0_1,dd_Smed_v6_10064_0_1,dd_Smed_v6_10069_0_1,dd_Smed_v6_1006_0_1,dd_Smed_v6_10129_0_1,dd_Smed_v6_10161_0_1,dd_Smed_v6_10325_0_1,dd_Smed_v6_10329_0_1,dd_Smed_v6_10336_0_1,dd_Smed_v6_1038_0_1,dd_Smed_v6_10402_0_1,dd_Smed_v6_10489_0_1,dd_Smed_v6_1052_0_1,dd_Smed_v6_1060_0_1,dd_Smed_v6_10657_0_1,dd_Smed_v6_10716_0_1,dd_Smed_v6_10752_0_1,dd_Smed_v6_1087_0_1,dd_Sm…
GO:0000084	mitotic S phase	6.8894	31	dd_Smed_v6_1231_0_1,dd_Smed_v6_1235_0_1,dd_Smed_v6_1264_0_1,dd_Smed_v6_1278_0_1,dd_Smed_v6_14902_0_1,dd_Smed_v6_1557_0_1,dd_Smed_v6_1583_0_1,dd_Smed_v6_16802_0_1,dd_Smed_v6_16942_0_1,dd_Smed_v6_18778_0_1,dd_Smed_v6_1913_0_1,dd_Smed_v6_2007_0_1,dd_Smed_v6_2117_0_1,dd_Smed_v6_2126_0_1,dd_Smed_v6_2133_0_1,dd_Smed_v6_2135_0_1,dd_Smed_v6_23908_0_1,dd_Smed_v6_2481_0_1,dd_Smed_v6_2665_0_1,dd_Smed_v6_268…
GO:0043603	cellular amide metabolic process	6.7852	85	dd_Smed_v6_1052_0_1,dd_Smed_v6_11344_0_1,dd_Smed_v6_11573_0_1,dd_Smed_v6_12029_0_1,dd_Smed_v6_12076_0_1,dd_Smed_v6_12559_0_1,dd_Smed_v6_1259_0_1,dd_Smed_v6_1274_1_1,dd_Smed_v6_1280_0_1,dd_Smed_v6_12987_0_1,dd_Smed_v6_13357_0_1,dd_Smed_v6_13804_0_1,dd_Smed_v6_1482_0_1,dd_Smed_v6_14920_0_1,dd_Smed_v6_1566_1_1,dd_Smed_v6_1600_0_1,dd_Smed_v6_1657_0_1,dd_Smed_v6_1668_0_1,dd_Smed_v6_1712_0_1,dd_Smed_v6…
GO:0044237	cellular metabolic process	6.767	442	dd_Smed_v6_10031_0_1,dd_Smed_v6_10034_0_1,dd_Smed_v6_10064_0_1,dd_Smed_v6_10069_0_1,dd_Smed_v6_1006_0_1,dd_Smed_v6_10129_0_1,dd_Smed_v6_10161_0_1,dd_Smed_v6_10325_0_1,dd_Smed_v6_10336_0_1,dd_Smed_v6_1038_0_1,dd_Smed_v6_10402_0_1,dd_Smed_v6_10489_0_1,dd_Smed_v6_1052_0_1,dd_Smed_v6_1060_0_1,dd_Smed_v6_10657_0_1,dd_Smed_v6_10716_0_1,dd_Smed_v6_10752_0_1,dd_Smed_v6_1087_0_1,dd_Smed_v6_1089_0_1,dd_Sme…
GO:0006418	tRNA aminoacylation for protein translation	6.5901	19	dd_Smed_v6_11344_0_1,dd_Smed_v6_11573_0_1,dd_Smed_v6_12076_0_1,dd_Smed_v6_1795_0_1,dd_Smed_v6_2020_0_1,dd_Smed_v6_2156_0_1,dd_Smed_v6_2435_0_1,dd_Smed_v6_2488_0_1,dd_Smed_v6_2544_0_1,dd_Smed_v6_2691_0_1,dd_Smed_v6_2849_0_1,dd_Smed_v6_2956_0_1,dd_Smed_v6_2962_0_1,dd_Smed_v6_3471_0_1,dd_Smed_v6_3682_0_1,dd_Smed_v6_3750_0_1,dd_Smed_v6_3958_0_1,dd_Smed_v6_4233_0_1,dd_Smed_v6_6873_0_1
GO:0010467	gene expression	6.5346	242	dd_Smed_v6_10034_0_1,dd_Smed_v6_10064_0_1,dd_Smed_v6_10069_0_1,dd_Smed_v6_10161_0_1,dd_Smed_v6_10336_0_1,dd_Smed_v6_1038_0_1,dd_Smed_v6_10489_0_1,dd_Smed_v6_10716_0_1,dd_Smed_v6_10752_0_1,dd_Smed_v6_1089_0_1,dd_Smed_v6_10994_0_1,dd_Smed_v6_11022_0_1,dd_Smed_v6_11041_0_1,dd_Smed_v6_11344_0_1,dd_Smed_v6_11453_0_1,dd_Smed_v6_11461_0_1,dd_Smed_v6_11573_0_1,dd_Smed_v6_1167_0_1,dd_Smed_v6_11754_0_1,dd_…
GO:0006521	regulation of cellular amino acid metabolic process	6.1135	21	dd_Smed_v6_1231_0_1,dd_Smed_v6_1235_0_1,dd_Smed_v6_1264_0_1,dd_Smed_v6_1278_0_1,dd_Smed_v6_14902_0_1,dd_Smed_v6_1557_0_1,dd_Smed_v6_1583_0_1,dd_Smed_v6_1913_0_1,dd_Smed_v6_2007_0_1,dd_Smed_v6_2117_0_1,dd_Smed_v6_2126_0_1,dd_Smed_v6_2133_0_1,dd_Smed_v6_2135_0_1,dd_Smed_v6_23908_0_1,dd_Smed_v6_2481_0_1,dd_Smed_v6_2665_0_1,dd_Smed_v6_2686_0_1,dd_Smed_v6_3986_0_1,dd_Smed_v6_7971_0_1,dd_Smed_v6_8327_0…
GO:0046483	heterocycle metabolic process	5.968	281	dd_Smed_v6_10034_0_1,dd_Smed_v6_10064_0_1,dd_Smed_v6_10069_0_1,dd_Smed_v6_1006_0_1,dd_Smed_v6_10129_0_1,dd_Smed_v6_10161_0_1,dd_Smed_v6_10336_0_1,dd_Smed_v6_1038_0_1,dd_Smed_v6_10489_0_1,dd_Smed_v6_1060_0_1,dd_Smed_v6_10716_0_1,dd_Smed_v6_10752_0_1,dd_Smed_v6_1089_0_1,dd_Smed_v6_10994_0_1,dd_Smed_v6_11022_0_1,dd_Smed_v6_11041_0_1,dd_Smed_v6_11344_0_1,dd_Smed_v6_11453_0_1,dd_Smed_v6_11461_0_1,dd_S…
GO:1902402	signal transduction involved in mitotic DNA damage checkpoint	5.77	22	dd_Smed_v6_1231_0_1,dd_Smed_v6_1235_0_1,dd_Smed_v6_1264_0_1,dd_Smed_v6_1278_0_1,dd_Smed_v6_14902_0_1,dd_Smed_v6_1557_0_1,dd_Smed_v6_1583_0_1,dd_Smed_v6_1913_0_1,dd_Smed_v6_2007_0_1,dd_Smed_v6_2117_0_1,dd_Smed_v6_2126_0_1,dd_Smed_v6_2133_0_1,dd_Smed_v6_2135_0_1,dd_Smed_v6_23908_0_1,dd_Smed_v6_2481_0_1,dd_Smed_v6_2665_0_1,dd_Smed_v6_2686_0_1,dd_Smed_v6_3986_0_1,dd_Smed_v6_6620_0_1,dd_Smed_v6_7971_0…
GO:1901566	organonitrogen compound biosynthetic process	5.754	109	dd_Smed_v6_1006_0_1,dd_Smed_v6_10129_0_1,dd_Smed_v6_1060_0_1,dd_Smed_v6_11344_0_1,dd_Smed_v6_11573_0_1,dd_Smed_v6_11928_0_1,dd_Smed_v6_12029_0_1,dd_Smed_v6_12076_0_1,dd_Smed_v6_12559_0_1,dd_Smed_v6_1274_1_1,dd_Smed_v6_12987_0_1,dd_Smed_v6_13357_0_1,dd_Smed_v6_1482_0_1,dd_Smed_v6_14920_0_1,dd_Smed_v6_1511_0_1,dd_Smed_v6_1566_1_1,dd_Smed_v6_1580_0_1,dd_Smed_v6_1600_0_1,dd_Smed_v6_1657_0_1,dd_Smed_v…
GO:1901360	organic cyclic compound metabolic process	5.6696	287	dd_Smed_v6_10034_0_1,dd_Smed_v6_10064_0_1,dd_Smed_v6_10069_0_1,dd_Smed_v6_1006_0_1,dd_Smed_v6_10129_0_1,dd_Smed_v6_10161_0_1,dd_Smed_v6_10336_0_1,dd_Smed_v6_1038_0_1,dd_Smed_v6_10402_0_1,dd_Smed_v6_10489_0_1,dd_Smed_v6_1060_0_1,dd_Smed_v6_10716_0_1,dd_Smed_v6_10752_0_1,dd_Smed_v6_1089_0_1,dd_Smed_v6_10994_0_1,dd_Smed_v6_11022_0_1,dd_Smed_v6_11041_0_1,dd_Smed_v6_11344_0_1,dd_Smed_v6_11453_0_1,dd_S…
GO:0006457	protein folding	5.2738	41	dd_Smed_v6_1087_0_1,dd_Smed_v6_13107_0_1,dd_Smed_v6_13521_0_1,dd_Smed_v6_1387_0_1,dd_Smed_v6_1445_0_1,dd_Smed_v6_1536_0_1,dd_Smed_v6_1623_0_1,dd_Smed_v6_1811_0_1,dd_Smed_v6_1880_0_1,dd_Smed_v6_1893_0_1,dd_Smed_v6_1921_0_1,dd_Smed_v6_2143_0_1,dd_Smed_v6_2221_0_1,dd_Smed_v6_2324_0_1,dd_Smed_v6_250_0_1,dd_Smed_v6_2648_0_1,dd_Smed_v6_320_0_1,dd_Smed_v6_3460_0_1,dd_Smed_v6_348_0_1,dd_Smed_v6_3588_0_1,…
GO:0008152	metabolic process	5.1986	470	dd_Smed_v6_10031_0_1,dd_Smed_v6_10034_0_1,dd_Smed_v6_10064_0_1,dd_Smed_v6_10069_0_1,dd_Smed_v6_1006_0_1,dd_Smed_v6_10129_0_1,dd_Smed_v6_10161_0_1,dd_Smed_v6_10325_0_1,dd_Smed_v6_10329_0_1,dd_Smed_v6_10336_0_1,dd_Smed_v6_10378_0_1,dd_Smed_v6_1038_0_1,dd_Smed_v6_10402_0_1,dd_Smed_v6_10489_0_1,dd_Smed_v6_1052_0_1,dd_Smed_v6_1060_0_1,dd_Smed_v6_10657_0_1,dd_Smed_v6_10716_0_1,dd_Smed_v6_10722_0_1,dd_S…
GO:0002474	antigen processing and presentation of peptide antigen via MHC class I	5.1	23	dd_Smed_v6_1231_0_1,dd_Smed_v6_1235_0_1,dd_Smed_v6_1249_0_1,dd_Smed_v6_1264_0_1,dd_Smed_v6_1278_0_1,dd_Smed_v6_14902_0_1,dd_Smed_v6_1557_0_1,dd_Smed_v6_1583_0_1,dd_Smed_v6_1913_0_1,dd_Smed_v6_2007_0_1,dd_Smed_v6_2117_0_1,dd_Smed_v6_2126_0_1,dd_Smed_v6_2133_0_1,dd_Smed_v6_2135_0_1,dd_Smed_v6_23908_0_1,dd_Smed_v6_2481_0_1,dd_Smed_v6_2665_0_1,dd_Smed_v6_2686_0_1,dd_Smed_v6_3986_0_1,dd_Smed_v6_4230_0…
GO:0034660	ncRNA metabolic process	5.0041	45	dd_Smed_v6_10034_0_1,dd_Smed_v6_10069_0_1,dd_Smed_v6_10336_0_1,dd_Smed_v6_11041_0_1,dd_Smed_v6_11344_0_1,dd_Smed_v6_11573_0_1,dd_Smed_v6_11754_0_1,dd_Smed_v6_11928_0_1,dd_Smed_v6_12029_0_1,dd_Smed_v6_12052_0_1,dd_Smed_v6_12076_0_1,dd_Smed_v6_12357_0_1,dd_Smed_v6_13891_0_1,dd_Smed_v6_1795_0_1,dd_Smed_v6_2020_0_1,dd_Smed_v6_2156_0_1,dd_Smed_v6_2421_0_1,dd_Smed_v6_2435_0_1,dd_Smed_v6_2488_0_1,dd_Sme…
GO:0044260	cellular macromolecule metabolic process	5.0015	357	dd_Smed_v6_10031_0_1,dd_Smed_v6_10034_0_1,dd_Smed_v6_10064_0_1,dd_Smed_v6_10069_0_1,dd_Smed_v6_10161_0_1,dd_Smed_v6_10336_0_1,dd_Smed_v6_1038_0_1,dd_Smed_v6_10489_0_1,dd_Smed_v6_10657_0_1,dd_Smed_v6_10716_0_1,dd_Smed_v6_10752_0_1,dd_Smed_v6_1087_0_1,dd_Smed_v6_1089_0_1,dd_Smed_v6_10994_0_1,dd_Smed_v6_11022_0_1,dd_Smed_v6_11041_0_1,dd_Smed_v6_11344_0_1,dd_Smed_v6_11453_0_1,dd_Smed_v6_11461_0_1,dd_…
GO:0006139	nucleobase-containing compound metabolic process	4.7731	265	dd_Smed_v6_10034_0_1,dd_Smed_v6_10064_0_1,dd_Smed_v6_10069_0_1,dd_Smed_v6_1006_0_1,dd_Smed_v6_10129_0_1,dd_Smed_v6_10161_0_1,dd_Smed_v6_10336_0_1,dd_Smed_v6_1038_0_1,dd_Smed_v6_10489_0_1,dd_Smed_v6_10716_0_1,dd_Smed_v6_10752_0_1,dd_Smed_v6_1089_0_1,dd_Smed_v6_10994_0_1,dd_Smed_v6_11022_0_1,dd_Smed_v6_11041_0_1,dd_Smed_v6_11344_0_1,dd_Smed_v6_11453_0_1,dd_Smed_v6_11461_0_1,dd_Smed_v6_11572_0_1,dd_…
GO:0016071	mRNA metabolic process	4.717	82	dd_Smed_v6_10064_0_1,dd_Smed_v6_10069_0_1,dd_Smed_v6_10161_0_1,dd_Smed_v6_1192_0_1,dd_Smed_v6_11990_0_1,dd_Smed_v6_1231_0_1,dd_Smed_v6_1235_0_1,dd_Smed_v6_12559_0_1,dd_Smed_v6_1264_0_1,dd_Smed_v6_1278_0_1,dd_Smed_v6_1280_0_1,dd_Smed_v6_13357_0_1,dd_Smed_v6_14415_0_1,dd_Smed_v6_14902_0_1,dd_Smed_v6_1557_0_1,dd_Smed_v6_1566_1_1,dd_Smed_v6_1583_0_1,dd_Smed_v6_1600_0_1,dd_Smed_v6_1695_0_1,dd_Smed_v6_…
GO:0044281	small molecule metabolic process	4.7115	157	dd_Smed_v6_1006_0_1,dd_Smed_v6_10129_0_1,dd_Smed_v6_10325_0_1,dd_Smed_v6_10329_0_1,dd_Smed_v6_10402_0_1,dd_Smed_v6_1060_0_1,dd_Smed_v6_10892_0_1,dd_Smed_v6_11344_0_1,dd_Smed_v6_11572_0_1,dd_Smed_v6_11573_0_1,dd_Smed_v6_11928_0_1,dd_Smed_v6_12029_0_1,dd_Smed_v6_1206_0_1,dd_Smed_v6_12076_0_1,dd_Smed_v6_1231_0_1,dd_Smed_v6_12357_0_1,dd_Smed_v6_1235_0_1,dd_Smed_v6_1264_0_1,dd_Smed_v6_1278_0_1,dd_Smed…
GO:0006725	cellular aromatic compound metabolic process	4.6972	274	dd_Smed_v6_10034_0_1,dd_Smed_v6_10064_0_1,dd_Smed_v6_10069_0_1,dd_Smed_v6_1006_0_1,dd_Smed_v6_10129_0_1,dd_Smed_v6_10161_0_1,dd_Smed_v6_10336_0_1,dd_Smed_v6_1038_0_1,dd_Smed_v6_10489_0_1,dd_Smed_v6_10716_0_1,dd_Smed_v6_10752_0_1,dd_Smed_v6_1089_0_1,dd_Smed_v6_10994_0_1,dd_Smed_v6_11022_0_1,dd_Smed_v6_11041_0_1,dd_Smed_v6_11344_0_1,dd_Smed_v6_11453_0_1,dd_Smed_v6_11461_0_1,dd_Smed_v6_11572_0_1,dd_…
GO:0051444	negative regulation of ubiquitin-protein transferase activity	4.6231	24	dd_Smed_v6_1231_0_1,dd_Smed_v6_1235_0_1,dd_Smed_v6_1264_0_1,dd_Smed_v6_1278_0_1,dd_Smed_v6_14902_0_1,dd_Smed_v6_1557_0_1,dd_Smed_v6_1583_0_1,dd_Smed_v6_1913_0_1,dd_Smed_v6_2007_0_1,dd_Smed_v6_2117_0_1,dd_Smed_v6_2126_0_1,dd_Smed_v6_2133_0_1,dd_Smed_v6_2135_0_1,dd_Smed_v6_23908_0_1,dd_Smed_v6_2481_0_1,dd_Smed_v6_2665_0_1,dd_Smed_v6_2686_0_1,dd_Smed_v6_3986_0_1,dd_Smed_v6_508_0_1,dd_Smed_v6_6773_0_…
GO:0051352	negative regulation of ligase activity	4.6231	24	dd_Smed_v6_1231_0_1,dd_Smed_v6_1235_0_1,dd_Smed_v6_1264_0_1,dd_Smed_v6_1278_0_1,dd_Smed_v6_14902_0_1,dd_Smed_v6_1557_0_1,dd_Smed_v6_1583_0_1,dd_Smed_v6_1913_0_1,dd_Smed_v6_2007_0_1,dd_Smed_v6_2117_0_1,dd_Smed_v6_2126_0_1,dd_Smed_v6_2133_0_1,dd_Smed_v6_2135_0_1,dd_Smed_v6_23908_0_1,dd_Smed_v6_2481_0_1,dd_Smed_v6_2665_0_1,dd_Smed_v6_2686_0_1,dd_Smed_v6_3986_0_1,dd_Smed_v6_508_0_1,dd_Smed_v6_6773_0_…
GO:0043170	macromolecule metabolic process	4.5083	372	dd_Smed_v6_10031_0_1,dd_Smed_v6_10034_0_1,dd_Smed_v6_10064_0_1,dd_Smed_v6_10069_0_1,dd_Smed_v6_10161_0_1,dd_Smed_v6_10336_0_1,dd_Smed_v6_1038_0_1,dd_Smed_v6_10489_0_1,dd_Smed_v6_1052_0_1,dd_Smed_v6_10657_0_1,dd_Smed_v6_10716_0_1,dd_Smed_v6_10752_0_1,dd_Smed_v6_1087_0_1,dd_Smed_v6_1089_0_1,dd_Smed_v6_10994_0_1,dd_Smed_v6_11022_0_1,dd_Smed_v6_11041_0_1,dd_Smed_v6_11344_0_1,dd_Smed_v6_11453_0_1,dd_S…
GO:0044848	biological phase	4.0012	36	dd_Smed_v6_1231_0_1,dd_Smed_v6_1235_0_1,dd_Smed_v6_1264_0_1,dd_Smed_v6_1278_0_1,dd_Smed_v6_14902_0_1,dd_Smed_v6_1557_0_1,dd_Smed_v6_1583_0_1,dd_Smed_v6_1596_0_1,dd_Smed_v6_16802_0_1,dd_Smed_v6_16942_0_1,dd_Smed_v6_18778_0_1,dd_Smed_v6_1913_0_1,dd_Smed_v6_2007_0_1,dd_Smed_v6_2117_0_1,dd_Smed_v6_2126_0_1,dd_Smed_v6_2133_0_1,dd_Smed_v6_2135_0_1,dd_Smed_v6_23908_0_1,dd_Smed_v6_2481_0_1,dd_Smed_v6_266…
GO:0042770	signal transduction in response to DNA damage	3.7015	23	dd_Smed_v6_1231_0_1,dd_Smed_v6_1235_0_1,dd_Smed_v6_1264_0_1,dd_Smed_v6_1278_0_1,dd_Smed_v6_14902_0_1,dd_Smed_v6_1557_0_1,dd_Smed_v6_1583_0_1,dd_Smed_v6_1913_0_1,dd_Smed_v6_2007_0_1,dd_Smed_v6_2117_0_1,dd_Smed_v6_2126_0_1,dd_Smed_v6_2133_0_1,dd_Smed_v6_2135_0_1,dd_Smed_v6_23908_0_1,dd_Smed_v6_2481_0_1,dd_Smed_v6_2665_0_1,dd_Smed_v6_2686_0_1,dd_Smed_v6_3986_0_1,dd_Smed_v6_6620_0_1,dd_Smed_v6_7431_0…
GO:0006396	RNA processing	3.5399	76	dd_Smed_v6_10034_0_1,dd_Smed_v6_10064_0_1,dd_Smed_v6_10069_0_1,dd_Smed_v6_10161_0_1,dd_Smed_v6_10336_0_1,dd_Smed_v6_11041_0_1,dd_Smed_v6_11754_0_1,dd_Smed_v6_11928_0_1,dd_Smed_v6_1192_0_1,dd_Smed_v6_11990_0_1,dd_Smed_v6_12052_0_1,dd_Smed_v6_12357_0_1,dd_Smed_v6_1280_0_1,dd_Smed_v6_13891_0_1,dd_Smed_v6_14415_0_1,dd_Smed_v6_1566_1_1,dd_Smed_v6_1695_0_1,dd_Smed_v6_1868_0_1,dd_Smed_v6_19504_0_1,dd_Sm…
GO:0051340	regulation of ligase activity	3.3307	24	dd_Smed_v6_1231_0_1,dd_Smed_v6_1235_0_1,dd_Smed_v6_1264_0_1,dd_Smed_v6_1278_0_1,dd_Smed_v6_14902_0_1,dd_Smed_v6_1557_0_1,dd_Smed_v6_1583_0_1,dd_Smed_v6_1913_0_1,dd_Smed_v6_2007_0_1,dd_Smed_v6_2117_0_1,dd_Smed_v6_2126_0_1,dd_Smed_v6_2133_0_1,dd_Smed_v6_2135_0_1,dd_Smed_v6_23908_0_1,dd_Smed_v6_2481_0_1,dd_Smed_v6_2665_0_1,dd_Smed_v6_2686_0_1,dd_Smed_v6_3986_0_1,dd_Smed_v6_508_0_1,dd_Smed_v6_6773_0_…
GO:0031145	anaphase-promoting complex-dependent catabolic process	3.305	25	dd_Smed_v6_1231_0_1,dd_Smed_v6_1235_0_1,dd_Smed_v6_1264_0_1,dd_Smed_v6_1278_0_1,dd_Smed_v6_14902_0_1,dd_Smed_v6_1557_0_1,dd_Smed_v6_1583_0_1,dd_Smed_v6_1913_0_1,dd_Smed_v6_2007_0_1,dd_Smed_v6_2117_0_1,dd_Smed_v6_2126_0_1,dd_Smed_v6_2133_0_1,dd_Smed_v6_2135_0_1,dd_Smed_v6_23908_0_1,dd_Smed_v6_2481_0_1,dd_Smed_v6_2665_0_1,dd_Smed_v6_2686_0_1,dd_Smed_v6_3986_0_1,dd_Smed_v6_508_0_1,dd_Smed_v6_6773_0_…
GO:0035966	response to topologically incorrect protein	3.099	24	dd_Smed_v6_1087_0_1,dd_Smed_v6_1657_0_1,dd_Smed_v6_1772_0_1,dd_Smed_v6_2221_0_1,dd_Smed_v6_2437_0_1,dd_Smed_v6_2648_0_1,dd_Smed_v6_2663_0_1,dd_Smed_v6_2736_0_1,dd_Smed_v6_3074_0_1,dd_Smed_v6_320_0_1,dd_Smed_v6_3460_0_1,dd_Smed_v6_3588_0_1,dd_Smed_v6_4016_0_1,dd_Smed_v6_4230_0_1,dd_Smed_v6_4233_0_1,dd_Smed_v6_4539_0_1,dd_Smed_v6_511_0_1,dd_Smed_v6_5406_0_1,dd_Smed_v6_6294_0_1,dd_Smed_v6_6582_0_1,d…
GO:0072331	signal transduction by p53 class mediator	2.9929	22	dd_Smed_v6_1231_0_1,dd_Smed_v6_1235_0_1,dd_Smed_v6_1264_0_1,dd_Smed_v6_1278_0_1,dd_Smed_v6_14902_0_1,dd_Smed_v6_1557_0_1,dd_Smed_v6_1583_0_1,dd_Smed_v6_1913_0_1,dd_Smed_v6_2007_0_1,dd_Smed_v6_2117_0_1,dd_Smed_v6_2126_0_1,dd_Smed_v6_2133_0_1,dd_Smed_v6_2135_0_1,dd_Smed_v6_23908_0_1,dd_Smed_v6_2481_0_1,dd_Smed_v6_2665_0_1,dd_Smed_v6_2686_0_1,dd_Smed_v6_3986_0_1,dd_Smed_v6_7431_0_1,dd_Smed_v6_7971_0…
GO:0000398	mRNA splicing, via spliceosome	2.6504	41	dd_Smed_v6_10069_0_1,dd_Smed_v6_1192_0_1,dd_Smed_v6_11990_0_1,dd_Smed_v6_14415_0_1,dd_Smed_v6_1566_1_1,dd_Smed_v6_1695_0_1,dd_Smed_v6_1868_0_1,dd_Smed_v6_19504_0_1,dd_Smed_v6_1965_0_1,dd_Smed_v6_2139_0_1,dd_Smed_v6_2182_0_1,dd_Smed_v6_2754_0_1,dd_Smed_v6_3025_0_1,dd_Smed_v6_3081_0_1,dd_Smed_v6_3496_0_1,dd_Smed_v6_3545_0_1,dd_Smed_v6_3548_0_1,dd_Smed_v6_3605_0_1,dd_Smed_v6_3625_0_1,dd_Smed_v6_3997…
GO:0042180	cellular ketone metabolic process	2.6294	28	dd_Smed_v6_10402_0_1,dd_Smed_v6_1231_0_1,dd_Smed_v6_1235_0_1,dd_Smed_v6_1264_0_1,dd_Smed_v6_1278_0_1,dd_Smed_v6_1398_1_1,dd_Smed_v6_14902_0_1,dd_Smed_v6_1557_0_1,dd_Smed_v6_1583_0_1,dd_Smed_v6_1913_0_1,dd_Smed_v6_2007_0_1,dd_Smed_v6_2117_0_1,dd_Smed_v6_2126_0_1,dd_Smed_v6_2133_0_1,dd_Smed_v6_2135_0_1,dd_Smed_v6_23908_0_1,dd_Smed_v6_2481_0_1,dd_Smed_v6_2663_0_1,dd_Smed_v6_2665_0_1,dd_Smed_v6_2686_…
GO:0006446	regulation of translational initiation	2.4298	12	dd_Smed_v6_1274_1_1,dd_Smed_v6_1566_1_1,dd_Smed_v6_1600_0_1,dd_Smed_v6_2034_0_1,dd_Smed_v6_2267_0_1,dd_Smed_v6_2302_0_1,dd_Smed_v6_2437_0_1,dd_Smed_v6_5295_0_1,dd_Smed_v6_6582_0_1,dd_Smed_v6_6639_0_1,dd_Smed_v6_7212_0_1,dd_Smed_v6_8495_0_1
GO:1901576	organic substance biosynthetic process	2.413	252	dd_Smed_v6_10064_0_1,dd_Smed_v6_1006_0_1,dd_Smed_v6_10129_0_1,dd_Smed_v6_1038_0_1,dd_Smed_v6_10402_0_1,dd_Smed_v6_10489_0_1,dd_Smed_v6_1060_0_1,dd_Smed_v6_10716_0_1,dd_Smed_v6_10752_0_1,dd_Smed_v6_1089_0_1,dd_Smed_v6_10994_0_1,dd_Smed_v6_11022_0_1,dd_Smed_v6_11344_0_1,dd_Smed_v6_11453_0_1,dd_Smed_v6_11461_0_1,dd_Smed_v6_11573_0_1,dd_Smed_v6_1174_0_1,dd_Smed_v6_11927_0_1,dd_Smed_v6_11928_0_1,dd_Sm…
GO:0044267	cellular protein metabolic process	2.1156	236	dd_Smed_v6_10031_0_1,dd_Smed_v6_10064_0_1,dd_Smed_v6_1038_0_1,dd_Smed_v6_10489_0_1,dd_Smed_v6_10657_0_1,dd_Smed_v6_10716_0_1,dd_Smed_v6_1087_0_1,dd_Smed_v6_11344_0_1,dd_Smed_v6_11453_0_1,dd_Smed_v6_1154_0_1,dd_Smed_v6_11573_0_1,dd_Smed_v6_1167_0_1,dd_Smed_v6_1174_0_1,dd_Smed_v6_11769_0_1,dd_Smed_v6_11927_0_1,dd_Smed_v6_12029_0_1,dd_Smed_v6_12076_0_1,dd_Smed_v6_1222_0_1,dd_Smed_v6_12274_0_1,dd_Sme…
GO:0009058	biosynthetic process	1.9987	253	dd_Smed_v6_10064_0_1,dd_Smed_v6_1006_0_1,dd_Smed_v6_10129_0_1,dd_Smed_v6_1038_0_1,dd_Smed_v6_10402_0_1,dd_Smed_v6_10489_0_1,dd_Smed_v6_1060_0_1,dd_Smed_v6_10657_0_1,dd_Smed_v6_10716_0_1,dd_Smed_v6_10752_0_1,dd_Smed_v6_1089_0_1,dd_Smed_v6_10994_0_1,dd_Smed_v6_11022_0_1,dd_Smed_v6_11344_0_1,dd_Smed_v6_11453_0_1,dd_Smed_v6_11461_0_1,dd_Smed_v6_11573_0_1,dd_Smed_v6_1174_0_1,dd_Smed_v6_11927_0_1,dd_Sm…
GO:0018208	peptidyl-proline modification	1.9864	8	dd_Smed_v6_13521_0_1,dd_Smed_v6_1536_0_1,dd_Smed_v6_1921_0_1,dd_Smed_v6_250_0_1,dd_Smed_v6_3941_0_1,dd_Smed_v6_6303_0_1,dd_Smed_v6_672_0_1,dd_Smed_v6_686_0_1
GO:0006354	DNA-templated transcription, elongation	1.9264	17	dd_Smed_v6_10064_0_1,dd_Smed_v6_10752_0_1,dd_Smed_v6_1965_0_1,dd_Smed_v6_2035_0_1,dd_Smed_v6_2182_0_1,dd_Smed_v6_3176_0_1,dd_Smed_v6_3904_0_1,dd_Smed_v6_4240_0_1,dd_Smed_v6_4346_0_1,dd_Smed_v6_5139_0_1,dd_Smed_v6_5560_0_1,dd_Smed_v6_6572_0_1,dd_Smed_v6_7319_0_1,dd_Smed_v6_817_0_1,dd_Smed_v6_8224_0_1,dd_Smed_v6_9726_0_1,dd_Smed_v6_9996_0_1
GO:0042026	protein refolding	1.911	7	dd_Smed_v6_13107_0_1,dd_Smed_v6_1811_0_1,dd_Smed_v6_3588_0_1,dd_Smed_v6_6294_0_1,dd_Smed_v6_668_0_1,dd_Smed_v6_672_0_1,dd_Smed_v6_678_0_1
GO:0032069	regulation of nuclease activity	1.7985	13	dd_Smed_v6_1657_0_1,dd_Smed_v6_2437_0_1,dd_Smed_v6_2648_0_1,dd_Smed_v6_2663_0_1,dd_Smed_v6_3074_0_1,dd_Smed_v6_3460_0_1,dd_Smed_v6_4016_0_1,dd_Smed_v6_4230_0_1,dd_Smed_v6_511_0_1,dd_Smed_v6_6582_0_1,dd_Smed_v6_7212_0_1,dd_Smed_v6_758_1_1,dd_Smed_v6_821_0_1
GO:0034976	response to endoplasmic reticulum stress	1.7034	19	dd_Smed_v6_1657_0_1,dd_Smed_v6_1772_0_1,dd_Smed_v6_2437_0_1,dd_Smed_v6_2648_0_1,dd_Smed_v6_2663_0_1,dd_Smed_v6_3074_0_1,dd_Smed_v6_3460_0_1,dd_Smed_v6_4016_0_1,dd_Smed_v6_4230_0_1,dd_Smed_v6_4233_0_1,dd_Smed_v6_511_0_1,dd_Smed_v6_5379_0_1,dd_Smed_v6_5406_0_1,dd_Smed_v6_6582_0_1,dd_Smed_v6_6836_0_1,dd_Smed_v6_7212_0_1,dd_Smed_v6_758_1_1,dd_Smed_v6_8183_0_1,dd_Smed_v6_821_0_1
GO:0019538	protein metabolic process	1.698	251	dd_Smed_v6_10031_0_1,dd_Smed_v6_10064_0_1,dd_Smed_v6_1038_0_1,dd_Smed_v6_10489_0_1,dd_Smed_v6_1052_0_1,dd_Smed_v6_10657_0_1,dd_Smed_v6_10716_0_1,dd_Smed_v6_1087_0_1,dd_Smed_v6_11344_0_1,dd_Smed_v6_11453_0_1,dd_Smed_v6_1154_0_1,dd_Smed_v6_11573_0_1,dd_Smed_v6_1167_0_1,dd_Smed_v6_1174_0_1,dd_Smed_v6_11769_0_1,dd_Smed_v6_11927_0_1,dd_Smed_v6_12029_0_1,dd_Smed_v6_12076_0_1,dd_Smed_v6_1222_0_1,dd_Smed…
GO:0045454	cell redox homeostasis	1.4582	12	dd_Smed_v6_1290_0_1,dd_Smed_v6_13521_0_1,dd_Smed_v6_1893_0_1,dd_Smed_v6_2158_0_1,dd_Smed_v6_250_0_1,dd_Smed_v6_3941_0_1,dd_Smed_v6_5863_0_1,dd_Smed_v6_6303_0_1,dd_Smed_v6_6836_0_1,dd_Smed_v6_821_0_1,dd_Smed_v6_960_0_1,dd_Smed_v6_969_0_1
GO:0009308	amine metabolic process	1.3776	24	dd_Smed_v6_1231_0_1,dd_Smed_v6_1235_0_1,dd_Smed_v6_1264_0_1,dd_Smed_v6_1278_0_1,dd_Smed_v6_12987_0_1,dd_Smed_v6_14902_0_1,dd_Smed_v6_1557_0_1,dd_Smed_v6_1583_0_1,dd_Smed_v6_1913_0_1,dd_Smed_v6_2004_0_1,dd_Smed_v6_2007_0_1,dd_Smed_v6_2117_0_1,dd_Smed_v6_2126_0_1,dd_Smed_v6_2133_0_1,dd_Smed_v6_2135_0_1,dd_Smed_v6_23908_0_1,dd_Smed_v6_2481_0_1,dd_Smed_v6_2665_0_1,dd_Smed_v6_2686_0_1,dd_Smed_v6_3131_…
GO:0006096	glycolytic process	1.3185	12	dd_Smed_v6_1310_0_1,dd_Smed_v6_1398_1_1,dd_Smed_v6_1511_0_1,dd_Smed_v6_2738_0_1,dd_Smed_v6_3613_0_1,dd_Smed_v6_45250_0_1,dd_Smed_v6_4738_0_1,dd_Smed_v6_510_0_1,dd_Smed_v6_591_0_1,dd_Smed_v6_605_0_1,dd_Smed_v6_62183_0_1,dd_Smed_v6_972_0_1

## Sheet: c
Gene ontology enrichment: down at 30dS vs 1dS
term_ID	biological process description	#-log10 p-value	matches	transcripts
GO:0072395	signal transduction involved in cell cycle checkpoint	9.9788	20	dd_Smed_v6_1231_0_1,dd_Smed_v6_1264_0_1,dd_Smed_v6_1278_0_1,dd_Smed_v6_14902_0_1,dd_Smed_v6_1557_0_1,dd_Smed_v6_1583_0_1,dd_Smed_v6_2007_0_1,dd_Smed_v6_2117_0_1,dd_Smed_v6_23908_0_1,dd_Smed_v6_2481_0_1,dd_Smed_v6_26202_0_1,dd_Smed_v6_2665_0_1,dd_Smed_v6_2686_0_1,dd_Smed_v6_27497_0_1,dd_Smed_v6_3986_0_1,dd_Smed_v6_4721_0_1,dd_Smed_v6_6418_0_1,dd_Smed_v6_6620_0_1,dd_Smed_v6_7971_0_1,dd_Smed_v6_8594…
GO:0006521	regulation of cellular amino acid metabolic process	9.1599	17	dd_Smed_v6_1231_0_1,dd_Smed_v6_1264_0_1,dd_Smed_v6_1278_0_1,dd_Smed_v6_14902_0_1,dd_Smed_v6_1557_0_1,dd_Smed_v6_1583_0_1,dd_Smed_v6_2007_0_1,dd_Smed_v6_2117_0_1,dd_Smed_v6_23908_0_1,dd_Smed_v6_2481_0_1,dd_Smed_v6_26202_0_1,dd_Smed_v6_2665_0_1,dd_Smed_v6_2686_0_1,dd_Smed_v6_3986_0_1,dd_Smed_v6_4721_0_1,dd_Smed_v6_7971_0_1,dd_Smed_v6_8594_0_1
GO:0042590	antigen processing and presentation of exogenous peptide antigen via MHC class I	8.9872	18	dd_Smed_v6_1231_0_1,dd_Smed_v6_1264_0_1,dd_Smed_v6_1278_0_1,dd_Smed_v6_14902_0_1,dd_Smed_v6_1557_0_1,dd_Smed_v6_1583_0_1,dd_Smed_v6_2007_0_1,dd_Smed_v6_2117_0_1,dd_Smed_v6_23908_0_1,dd_Smed_v6_2481_0_1,dd_Smed_v6_26202_0_1,dd_Smed_v6_2665_0_1,dd_Smed_v6_2686_0_1,dd_Smed_v6_3986_0_1,dd_Smed_v6_4721_0_1,dd_Smed_v6_6418_0_1,dd_Smed_v6_7971_0_1,dd_Smed_v6_8594_0_1
GO:0042770	signal transduction in response to DNA damage	8.065	20	dd_Smed_v6_1231_0_1,dd_Smed_v6_1264_0_1,dd_Smed_v6_1278_0_1,dd_Smed_v6_14902_0_1,dd_Smed_v6_1557_0_1,dd_Smed_v6_1583_0_1,dd_Smed_v6_2007_0_1,dd_Smed_v6_2117_0_1,dd_Smed_v6_23908_0_1,dd_Smed_v6_2481_0_1,dd_Smed_v6_26202_0_1,dd_Smed_v6_2665_0_1,dd_Smed_v6_2686_0_1,dd_Smed_v6_27497_0_1,dd_Smed_v6_3986_0_1,dd_Smed_v6_4721_0_1,dd_Smed_v6_6418_0_1,dd_Smed_v6_6620_0_1,dd_Smed_v6_7971_0_1,dd_Smed_v6_8594…
GO:0031396	regulation of protein ubiquitination	7.9172	25	dd_Smed_v6_1231_0_1,dd_Smed_v6_1264_0_1,dd_Smed_v6_1278_0_1,dd_Smed_v6_1364_0_1,dd_Smed_v6_14902_0_1,dd_Smed_v6_1557_0_1,dd_Smed_v6_1583_0_1,dd_Smed_v6_19874_0_1,dd_Smed_v6_2007_0_1,dd_Smed_v6_2117_0_1,dd_Smed_v6_23368_0_1,dd_Smed_v6_23908_0_1,dd_Smed_v6_2481_0_1,dd_Smed_v6_26202_0_1,dd_Smed_v6_2665_0_1,dd_Smed_v6_2686_0_1,dd_Smed_v6_27497_0_1,dd_Smed_v6_3986_0_1,dd_Smed_v6_4721_0_1,dd_Smed_v6_50…
GO:0051352	negative regulation of ligase activity	7.7905	19	dd_Smed_v6_1231_0_1,dd_Smed_v6_1264_0_1,dd_Smed_v6_1278_0_1,dd_Smed_v6_14902_0_1,dd_Smed_v6_1557_0_1,dd_Smed_v6_1583_0_1,dd_Smed_v6_2007_0_1,dd_Smed_v6_2117_0_1,dd_Smed_v6_23908_0_1,dd_Smed_v6_2481_0_1,dd_Smed_v6_26202_0_1,dd_Smed_v6_2665_0_1,dd_Smed_v6_2686_0_1,dd_Smed_v6_3986_0_1,dd_Smed_v6_508_0_1,dd_Smed_v6_6418_0_1,dd_Smed_v6_718_0_1,dd_Smed_v6_7971_0_1,dd_Smed_v6_8594_0_1
GO:0031145	anaphase-promoting complex-dependent catabolic process	7.5784	21	dd_Smed_v6_1231_0_1,dd_Smed_v6_1264_0_1,dd_Smed_v6_1278_0_1,dd_Smed_v6_14902_0_1,dd_Smed_v6_1557_0_1,dd_Smed_v6_1583_0_1,dd_Smed_v6_2007_0_1,dd_Smed_v6_2117_0_1,dd_Smed_v6_23908_0_1,dd_Smed_v6_2481_0_1,dd_Smed_v6_26202_0_1,dd_Smed_v6_2665_0_1,dd_Smed_v6_2686_0_1,dd_Smed_v6_27497_0_1,dd_Smed_v6_3986_0_1,dd_Smed_v6_4721_0_1,dd_Smed_v6_508_0_1,dd_Smed_v6_6418_0_1,dd_Smed_v6_718_0_1,dd_Smed_v6_7971_0…
GO:0051340	regulation of ligase activity	7.3335	20	dd_Smed_v6_1231_0_1,dd_Smed_v6_1264_0_1,dd_Smed_v6_1278_0_1,dd_Smed_v6_14902_0_1,dd_Smed_v6_1557_0_1,dd_Smed_v6_1583_0_1,dd_Smed_v6_2007_0_1,dd_Smed_v6_2117_0_1,dd_Smed_v6_23908_0_1,dd_Smed_v6_2481_0_1,dd_Smed_v6_26202_0_1,dd_Smed_v6_2665_0_1,dd_Smed_v6_2686_0_1,dd_Smed_v6_3986_0_1,dd_Smed_v6_4721_0_1,dd_Smed_v6_508_0_1,dd_Smed_v6_6418_0_1,dd_Smed_v6_718_0_1,dd_Smed_v6_7971_0_1,dd_Smed_v6_8594_0_1
GO:0072331	signal transduction by p53 class mediator	7.1986	19	dd_Smed_v6_1231_0_1,dd_Smed_v6_1264_0_1,dd_Smed_v6_1278_0_1,dd_Smed_v6_14902_0_1,dd_Smed_v6_1557_0_1,dd_Smed_v6_1583_0_1,dd_Smed_v6_2007_0_1,dd_Smed_v6_2117_0_1,dd_Smed_v6_23908_0_1,dd_Smed_v6_2481_0_1,dd_Smed_v6_26202_0_1,dd_Smed_v6_2665_0_1,dd_Smed_v6_2686_0_1,dd_Smed_v6_27497_0_1,dd_Smed_v6_3986_0_1,dd_Smed_v6_4721_0_1,dd_Smed_v6_6418_0_1,dd_Smed_v6_7971_0_1,dd_Smed_v6_8594_0_1
GO:0000084	mitotic S phase	6.8928	19	dd_Smed_v6_1231_0_1,dd_Smed_v6_1264_0_1,dd_Smed_v6_1278_0_1,dd_Smed_v6_14902_0_1,dd_Smed_v6_1557_0_1,dd_Smed_v6_1583_0_1,dd_Smed_v6_2007_0_1,dd_Smed_v6_2117_0_1,dd_Smed_v6_23908_0_1,dd_Smed_v6_2481_0_1,dd_Smed_v6_26202_0_1,dd_Smed_v6_2665_0_1,dd_Smed_v6_2686_0_1,dd_Smed_v6_27497_0_1,dd_Smed_v6_3986_0_1,dd_Smed_v6_4721_0_1,dd_Smed_v6_6418_0_1,dd_Smed_v6_7971_0_1,dd_Smed_v6_8594_0_1
GO:0035966	response to topologically incorrect protein	6.4012	19	dd_Smed_v6_1087_0_1,dd_Smed_v6_1537_0_1,dd_Smed_v6_1772_0_1,dd_Smed_v6_19414_0_1,dd_Smed_v6_19874_0_1,dd_Smed_v6_2221_0_1,dd_Smed_v6_23368_0_1,dd_Smed_v6_2437_0_1,dd_Smed_v6_2736_0_1,dd_Smed_v6_320_0_1,dd_Smed_v6_3506_0_1,dd_Smed_v6_3588_0_1,dd_Smed_v6_511_0_1,dd_Smed_v6_5406_0_1,dd_Smed_v6_6294_0_1,dd_Smed_v6_6732_0_1,dd_Smed_v6_7212_0_1,dd_Smed_v6_758_1_1,dd_Smed_v6_821_0_1
GO:0006418	tRNA aminoacylation for protein translation	5.0442	11	dd_Smed_v6_12076_0_1,dd_Smed_v6_1795_0_1,dd_Smed_v6_2020_0_1,dd_Smed_v6_2156_0_1,dd_Smed_v6_2435_0_1,dd_Smed_v6_2488_0_1,dd_Smed_v6_2544_0_1,dd_Smed_v6_2849_0_1,dd_Smed_v6_2956_0_1,dd_Smed_v6_3958_0_1,dd_Smed_v6_6873_0_1
GO:1901564	organonitrogen compound metabolic process	4.7515	71	dd_Smed_v6_1060_0_1,dd_Smed_v6_11572_0_1,dd_Smed_v6_12076_0_1,dd_Smed_v6_1231_0_1,dd_Smed_v6_12357_0_1,dd_Smed_v6_12559_0_1,dd_Smed_v6_1264_0_1,dd_Smed_v6_1274_1_1,dd_Smed_v6_1278_0_1,dd_Smed_v6_12899_0_1,dd_Smed_v6_1290_0_1,dd_Smed_v6_1310_0_1,dd_Smed_v6_13357_0_1,dd_Smed_v6_1398_1_1,dd_Smed_v6_1478_0_1,dd_Smed_v6_14902_0_1,dd_Smed_v6_1511_0_1,dd_Smed_v6_1557_0_1,dd_Smed_v6_1580_0_1,dd_Smed_v6_1…
GO:0042180	cellular ketone metabolic process	4.3548	19	dd_Smed_v6_1231_0_1,dd_Smed_v6_1264_0_1,dd_Smed_v6_1278_0_1,dd_Smed_v6_1398_1_1,dd_Smed_v6_14902_0_1,dd_Smed_v6_1557_0_1,dd_Smed_v6_1583_0_1,dd_Smed_v6_2007_0_1,dd_Smed_v6_2117_0_1,dd_Smed_v6_23908_0_1,dd_Smed_v6_2481_0_1,dd_Smed_v6_26202_0_1,dd_Smed_v6_2665_0_1,dd_Smed_v6_2686_0_1,dd_Smed_v6_3986_0_1,dd_Smed_v6_4721_0_1,dd_Smed_v6_5773_0_1,dd_Smed_v6_7971_0_1,dd_Smed_v6_8594_0_1
GO:0009894	regulation of catabolic process	4.1687	26	dd_Smed_v6_10657_0_1,dd_Smed_v6_1231_0_1,dd_Smed_v6_1264_0_1,dd_Smed_v6_1278_0_1,dd_Smed_v6_14902_0_1,dd_Smed_v6_1557_0_1,dd_Smed_v6_1583_0_1,dd_Smed_v6_1745_0_1,dd_Smed_v6_2007_0_1,dd_Smed_v6_2117_0_1,dd_Smed_v6_23908_0_1,dd_Smed_v6_2481_0_1,dd_Smed_v6_2505_0_1,dd_Smed_v6_26202_0_1,dd_Smed_v6_2665_0_1,dd_Smed_v6_2686_0_1,dd_Smed_v6_3017_0_1,dd_Smed_v6_3986_0_1,dd_Smed_v6_4721_0_1,dd_Smed_v6_508_…
GO:0009308	amine metabolic process	3.9553	18	dd_Smed_v6_1231_0_1,dd_Smed_v6_1264_0_1,dd_Smed_v6_1278_0_1,dd_Smed_v6_14902_0_1,dd_Smed_v6_1557_0_1,dd_Smed_v6_1583_0_1,dd_Smed_v6_2007_0_1,dd_Smed_v6_2117_0_1,dd_Smed_v6_23908_0_1,dd_Smed_v6_2481_0_1,dd_Smed_v6_26202_0_1,dd_Smed_v6_2665_0_1,dd_Smed_v6_2686_0_1,dd_Smed_v6_3058_0_1,dd_Smed_v6_3986_0_1,dd_Smed_v6_4721_0_1,dd_Smed_v6_7971_0_1,dd_Smed_v6_8594_0_1
GO:0044764	multi-organism cellular process	3.8978	34	dd_Smed_v6_1231_0_1,dd_Smed_v6_12559_0_1,dd_Smed_v6_1264_0_1,dd_Smed_v6_1278_0_1,dd_Smed_v6_12899_0_1,dd_Smed_v6_13357_0_1,dd_Smed_v6_14902_0_1,dd_Smed_v6_1557_0_1,dd_Smed_v6_1583_0_1,dd_Smed_v6_1740_0_1,dd_Smed_v6_19414_0_1,dd_Smed_v6_2007_0_1,dd_Smed_v6_2117_0_1,dd_Smed_v6_2119_0_1,dd_Smed_v6_2221_0_1,dd_Smed_v6_23908_0_1,dd_Smed_v6_2421_0_1,dd_Smed_v6_2481_0_1,dd_Smed_v6_26202_0_1,dd_Smed_v6_2…
GO:0006457	protein folding	3.8619	21	dd_Smed_v6_1087_0_1,dd_Smed_v6_1536_0_1,dd_Smed_v6_1537_0_1,dd_Smed_v6_1811_0_1,dd_Smed_v6_1921_0_1,dd_Smed_v6_19414_0_1,dd_Smed_v6_19874_0_1,dd_Smed_v6_2221_0_1,dd_Smed_v6_2324_0_1,dd_Smed_v6_23368_0_1,dd_Smed_v6_320_0_1,dd_Smed_v6_3506_0_1,dd_Smed_v6_3588_0_1,dd_Smed_v6_508_0_1,dd_Smed_v6_511_0_1,dd_Smed_v6_6294_0_1,dd_Smed_v6_668_0_1,dd_Smed_v6_718_0_1,dd_Smed_v6_758_1_1,dd_Smed_v6_773_0_1,dd_…
GO:0034641	cellular nitrogen compound metabolic process	3.8483	132	dd_Smed_v6_1060_0_1,dd_Smed_v6_10716_0_1,dd_Smed_v6_11572_0_1,dd_Smed_v6_11775_0_1,dd_Smed_v6_11802_0_1,dd_Smed_v6_1199_0_1,dd_Smed_v6_12076_0_1,dd_Smed_v6_1231_0_1,dd_Smed_v6_12357_0_1,dd_Smed_v6_12559_0_1,dd_Smed_v6_1264_0_1,dd_Smed_v6_1274_1_1,dd_Smed_v6_1278_0_1,dd_Smed_v6_12899_0_1,dd_Smed_v6_1290_0_1,dd_Smed_v6_1310_0_1,dd_Smed_v6_13357_0_1,dd_Smed_v6_13720_0_1,dd_Smed_v6_1398_1_1,dd_Smed_v…
GO:0044848	biological phase	3.7597	20	dd_Smed_v6_1231_0_1,dd_Smed_v6_1264_0_1,dd_Smed_v6_1278_0_1,dd_Smed_v6_14902_0_1,dd_Smed_v6_1557_0_1,dd_Smed_v6_1583_0_1,dd_Smed_v6_1596_0_1,dd_Smed_v6_2007_0_1,dd_Smed_v6_2117_0_1,dd_Smed_v6_23908_0_1,dd_Smed_v6_2481_0_1,dd_Smed_v6_26202_0_1,dd_Smed_v6_2665_0_1,dd_Smed_v6_2686_0_1,dd_Smed_v6_27497_0_1,dd_Smed_v6_3986_0_1,dd_Smed_v6_4721_0_1,dd_Smed_v6_6418_0_1,dd_Smed_v6_7971_0_1,dd_Smed_v6_8594…
GO:0061077	chaperone-mediated protein folding	3.6338	8	dd_Smed_v6_1811_0_1,dd_Smed_v6_19414_0_1,dd_Smed_v6_2221_0_1,dd_Smed_v6_320_0_1,dd_Smed_v6_3588_0_1,dd_Smed_v6_6294_0_1,dd_Smed_v6_668_0_1,dd_Smed_v6_773_0_1
GO:0010467	gene expression	3.5776	103	dd_Smed_v6_10716_0_1,dd_Smed_v6_11775_0_1,dd_Smed_v6_11802_0_1,dd_Smed_v6_12076_0_1,dd_Smed_v6_1231_0_1,dd_Smed_v6_12357_0_1,dd_Smed_v6_12425_0_1,dd_Smed_v6_12559_0_1,dd_Smed_v6_1264_0_1,dd_Smed_v6_1274_1_1,dd_Smed_v6_1278_0_1,dd_Smed_v6_12899_0_1,dd_Smed_v6_1290_0_1,dd_Smed_v6_13357_0_1,dd_Smed_v6_14415_0_1,dd_Smed_v6_14902_0_1,dd_Smed_v6_15524_0_1,dd_Smed_v6_1557_0_1,dd_Smed_v6_1583_0_1,dd_Smed…
GO:0032075	positive regulation of nuclease activity	3.4155	10	dd_Smed_v6_1537_0_1,dd_Smed_v6_19874_0_1,dd_Smed_v6_23368_0_1,dd_Smed_v6_2437_0_1,dd_Smed_v6_3506_0_1,dd_Smed_v6_511_0_1,dd_Smed_v6_6732_0_1,dd_Smed_v6_7212_0_1,dd_Smed_v6_758_1_1,dd_Smed_v6_821_0_1
GO:0006807	nitrogen compound metabolic process	2.8813	132	dd_Smed_v6_1060_0_1,dd_Smed_v6_10716_0_1,dd_Smed_v6_11572_0_1,dd_Smed_v6_11775_0_1,dd_Smed_v6_11802_0_1,dd_Smed_v6_1199_0_1,dd_Smed_v6_12076_0_1,dd_Smed_v6_1231_0_1,dd_Smed_v6_12357_0_1,dd_Smed_v6_12559_0_1,dd_Smed_v6_1264_0_1,dd_Smed_v6_1274_1_1,dd_Smed_v6_1278_0_1,dd_Smed_v6_12899_0_1,dd_Smed_v6_1290_0_1,dd_Smed_v6_1310_0_1,dd_Smed_v6_13357_0_1,dd_Smed_v6_13720_0_1,dd_Smed_v6_1398_1_1,dd_Smed_v…
GO:0034660	ncRNA metabolic process	2.7919	21	dd_Smed_v6_12076_0_1,dd_Smed_v6_12357_0_1,dd_Smed_v6_12899_0_1,dd_Smed_v6_1795_0_1,dd_Smed_v6_2020_0_1,dd_Smed_v6_2156_0_1,dd_Smed_v6_2421_0_1,dd_Smed_v6_2435_0_1,dd_Smed_v6_2488_0_1,dd_Smed_v6_2544_0_1,dd_Smed_v6_2849_0_1,dd_Smed_v6_2956_0_1,dd_Smed_v6_30487_0_1,dd_Smed_v6_3155_0_1,dd_Smed_v6_3958_0_1,dd_Smed_v6_5777_0_1,dd_Smed_v6_6873_0_1,dd_Smed_v6_7284_0_1,dd_Smed_v6_7417_0_1,dd_Smed_v6_8045…
GO:0016071	mRNA metabolic process	2.339	36	dd_Smed_v6_11802_0_1,dd_Smed_v6_1231_0_1,dd_Smed_v6_12559_0_1,dd_Smed_v6_1264_0_1,dd_Smed_v6_1278_0_1,dd_Smed_v6_12899_0_1,dd_Smed_v6_13357_0_1,dd_Smed_v6_14415_0_1,dd_Smed_v6_14902_0_1,dd_Smed_v6_1557_0_1,dd_Smed_v6_1583_0_1,dd_Smed_v6_19414_0_1,dd_Smed_v6_19504_0_1,dd_Smed_v6_2007_0_1,dd_Smed_v6_2117_0_1,dd_Smed_v6_2221_0_1,dd_Smed_v6_23908_0_1,dd_Smed_v6_2481_0_1,dd_Smed_v6_26202_0_1,dd_Smed_v…
GO:1903332	regulation of protein folding	2.3379	4	dd_Smed_v6_19874_0_1,dd_Smed_v6_23368_0_1,dd_Smed_v6_511_0_1,dd_Smed_v6_668_0_1
GO:0043603	cellular amide metabolic process	2.2948	34	dd_Smed_v6_12076_0_1,dd_Smed_v6_12559_0_1,dd_Smed_v6_1274_1_1,dd_Smed_v6_12899_0_1,dd_Smed_v6_13357_0_1,dd_Smed_v6_1740_0_1,dd_Smed_v6_1795_0_1,dd_Smed_v6_2020_0_1,dd_Smed_v6_2045_1_1,dd_Smed_v6_2156_0_1,dd_Smed_v6_2175_0_1,dd_Smed_v6_2240_0_1,dd_Smed_v6_2254_0_1,dd_Smed_v6_2435_0_1,dd_Smed_v6_2437_0_1,dd_Smed_v6_2488_0_1,dd_Smed_v6_2544_0_1,dd_Smed_v6_2849_0_1,dd_Smed_v6_2919_0_1,dd_Smed_v6_2956…
GO:0060904	regulation of protein folding in endoplasmic reticulum	2.1049	3	dd_Smed_v6_19874_0_1,dd_Smed_v6_23368_0_1,dd_Smed_v6_511_0_1
GO:0021589	cerebellum structural organization	2.0283	3	dd_Smed_v6_19874_0_1,dd_Smed_v6_23368_0_1,dd_Smed_v6_511_0_1
GO:0046483	heterocycle metabolic process	1.7406	112	dd_Smed_v6_1060_0_1,dd_Smed_v6_10716_0_1,dd_Smed_v6_11572_0_1,dd_Smed_v6_11775_0_1,dd_Smed_v6_11802_0_1,dd_Smed_v6_1199_0_1,dd_Smed_v6_12076_0_1,dd_Smed_v6_1231_0_1,dd_Smed_v6_12357_0_1,dd_Smed_v6_12559_0_1,dd_Smed_v6_1264_0_1,dd_Smed_v6_1278_0_1,dd_Smed_v6_12899_0_1,dd_Smed_v6_1290_0_1,dd_Smed_v6_1310_0_1,dd_Smed_v6_13357_0_1,dd_Smed_v6_1398_1_1,dd_Smed_v6_14415_0_1,dd_Smed_v6_1478_0_1,dd_Smed_v…
GO:0044260	cellular macromolecule metabolic process	1.713	145	dd_Smed_v6_10657_0_1,dd_Smed_v6_10716_0_1,dd_Smed_v6_1087_0_1,dd_Smed_v6_11775_0_1,dd_Smed_v6_11802_0_1,dd_Smed_v6_1199_0_1,dd_Smed_v6_12076_0_1,dd_Smed_v6_1231_0_1,dd_Smed_v6_12357_0_1,dd_Smed_v6_12559_0_1,dd_Smed_v6_1264_0_1,dd_Smed_v6_1274_1_1,dd_Smed_v6_1278_0_1,dd_Smed_v6_12899_0_1,dd_Smed_v6_1290_0_1,dd_Smed_v6_13357_0_1,dd_Smed_v6_1364_0_1,dd_Smed_v6_1398_1_1,dd_Smed_v6_14415_0_1,dd_Smed_v…
GO:0006139	nucleobase-containing compound metabolic process	1.661	108	dd_Smed_v6_10716_0_1,dd_Smed_v6_11572_0_1,dd_Smed_v6_11775_0_1,dd_Smed_v6_11802_0_1,dd_Smed_v6_1199_0_1,dd_Smed_v6_12076_0_1,dd_Smed_v6_1231_0_1,dd_Smed_v6_12357_0_1,dd_Smed_v6_12559_0_1,dd_Smed_v6_1264_0_1,dd_Smed_v6_1278_0_1,dd_Smed_v6_12899_0_1,dd_Smed_v6_1290_0_1,dd_Smed_v6_1310_0_1,dd_Smed_v6_13357_0_1,dd_Smed_v6_1398_1_1,dd_Smed_v6_14415_0_1,dd_Smed_v6_1478_0_1,dd_Smed_v6_14902_0_1,dd_Smed_…
GO:1901566	organonitrogen compound biosynthetic process	1.6437	43	dd_Smed_v6_1060_0_1,dd_Smed_v6_12076_0_1,dd_Smed_v6_12559_0_1,dd_Smed_v6_1274_1_1,dd_Smed_v6_12899_0_1,dd_Smed_v6_13357_0_1,dd_Smed_v6_1511_0_1,dd_Smed_v6_1580_0_1,dd_Smed_v6_1740_0_1,dd_Smed_v6_1772_0_1,dd_Smed_v6_1795_0_1,dd_Smed_v6_1896_0_1,dd_Smed_v6_2020_0_1,dd_Smed_v6_2037_0_1,dd_Smed_v6_2045_1_1,dd_Smed_v6_2156_0_1,dd_Smed_v6_2175_0_1,dd_Smed_v6_2240_0_1,dd_Smed_v6_2254_0_1,dd_Smed_v6_2435…
GO:0044267	cellular protein metabolic process	1.6051	103	dd_Smed_v6_10657_0_1,dd_Smed_v6_10716_0_1,dd_Smed_v6_1087_0_1,dd_Smed_v6_12076_0_1,dd_Smed_v6_1231_0_1,dd_Smed_v6_12559_0_1,dd_Smed_v6_1264_0_1,dd_Smed_v6_1274_1_1,dd_Smed_v6_1278_0_1,dd_Smed_v6_12899_0_1,dd_Smed_v6_1290_0_1,dd_Smed_v6_13357_0_1,dd_Smed_v6_1364_0_1,dd_Smed_v6_1398_1_1,dd_Smed_v6_14902_0_1,dd_Smed_v6_1536_0_1,dd_Smed_v6_1537_0_1,dd_Smed_v6_1557_0_1,dd_Smed_v6_1583_0_1,dd_Smed_v6_1…
GO:0044281	small molecule metabolic process	1.5862	64	dd_Smed_v6_1060_0_1,dd_Smed_v6_11572_0_1,dd_Smed_v6_1206_0_1,dd_Smed_v6_12076_0_1,dd_Smed_v6_1231_0_1,dd_Smed_v6_12357_0_1,dd_Smed_v6_1264_0_1,dd_Smed_v6_1278_0_1,dd_Smed_v6_1290_0_1,dd_Smed_v6_1310_0_1,dd_Smed_v6_1398_1_1,dd_Smed_v6_1478_0_1,dd_Smed_v6_14902_0_1,dd_Smed_v6_1511_0_1,dd_Smed_v6_1537_0_1,dd_Smed_v6_1557_0_1,dd_Smed_v6_1580_0_1,dd_Smed_v6_1583_0_1,dd_Smed_v6_17526_0_1,dd_Smed_v6_177…
GO:0019538	protein metabolic process	1.5205	110	dd_Smed_v6_10657_0_1,dd_Smed_v6_10716_0_1,dd_Smed_v6_1087_0_1,dd_Smed_v6_12076_0_1,dd_Smed_v6_1231_0_1,dd_Smed_v6_12559_0_1,dd_Smed_v6_1264_0_1,dd_Smed_v6_1274_1_1,dd_Smed_v6_1278_0_1,dd_Smed_v6_12899_0_1,dd_Smed_v6_1290_0_1,dd_Smed_v6_13357_0_1,dd_Smed_v6_1364_0_1,dd_Smed_v6_1398_1_1,dd_Smed_v6_14902_0_1,dd_Smed_v6_1536_0_1,dd_Smed_v6_1537_0_1,dd_Smed_v6_1557_0_1,dd_Smed_v6_1583_0_1,dd_Smed_v6_1…
GO:1901360	organic cyclic compound metabolic process	1.5109	114	dd_Smed_v6_1060_0_1,dd_Smed_v6_10716_0_1,dd_Smed_v6_11572_0_1,dd_Smed_v6_11775_0_1,dd_Smed_v6_11802_0_1,dd_Smed_v6_1199_0_1,dd_Smed_v6_12076_0_1,dd_Smed_v6_1231_0_1,dd_Smed_v6_12357_0_1,dd_Smed_v6_12559_0_1,dd_Smed_v6_1264_0_1,dd_Smed_v6_1278_0_1,dd_Smed_v6_12899_0_1,dd_Smed_v6_1290_0_1,dd_Smed_v6_1310_0_1,dd_Smed_v6_13357_0_1,dd_Smed_v6_1398_1_1,dd_Smed_v6_14415_0_1,dd_Smed_v6_1478_0_1,dd_Smed_v…
GO:0044238	primary metabolic process	1.3428	173	dd_Smed_v6_1060_0_1,dd_Smed_v6_10657_0_1,dd_Smed_v6_10716_0_1,dd_Smed_v6_1087_0_1,dd_Smed_v6_11572_0_1,dd_Smed_v6_11775_0_1,dd_Smed_v6_11802_0_1,dd_Smed_v6_1199_0_1,dd_Smed_v6_1206_0_1,dd_Smed_v6_12076_0_1,dd_Smed_v6_1231_0_1,dd_Smed_v6_12357_0_1,dd_Smed_v6_12559_0_1,dd_Smed_v6_1264_0_1,dd_Smed_v6_1274_1_1,dd_Smed_v6_1278_0_1,dd_Smed_v6_12899_0_1,dd_Smed_v6_1290_0_1,dd_Smed_v6_1310_0_1,dd_Smed_v6…
GO:0006725	cellular aromatic compound metabolic process	1.3156	110	dd_Smed_v6_10716_0_1,dd_Smed_v6_11572_0_1,dd_Smed_v6_11775_0_1,dd_Smed_v6_11802_0_1,dd_Smed_v6_1199_0_1,dd_Smed_v6_12076_0_1,dd_Smed_v6_1231_0_1,dd_Smed_v6_12357_0_1,dd_Smed_v6_12559_0_1,dd_Smed_v6_1264_0_1,dd_Smed_v6_1278_0_1,dd_Smed_v6_12899_0_1,dd_Smed_v6_1290_0_1,dd_Smed_v6_1310_0_1,dd_Smed_v6_13357_0_1,dd_Smed_v6_1398_1_1,dd_Smed_v6_14415_0_1,dd_Smed_v6_1478_0_1,dd_Smed_v6_14902_0_1,dd_Smed_…

## Sheet: d
Translation complex
			X1 (7dSvs1dS)		X1 (30dSvs1dS)				q-value< 0.1
Transcript IDs	Gene symbol	Eukaryotic translation initiation factor 2 complex	q-val	b	q-value	b
dd_Smed_v6_20465_0_1	EIF2S2		0.688271	-0.352226	0.332488	-0.674683
dd_Smed_v6_2437_0_1	EIF2S1		5.42406e-06	-1.02416	0.00142427	-0.795556
dd_Smed_v6_3705_0_1	EIF2A		0.226056	-0.561103	0.422197	-0.439229
dd_Smed_v6_3764_0_1	EIF2S2		0.338605	-0.334803	0.595003	-0.229588
dd_Smed_v6_3861_0_1	EIF2C2		0.722192	-0.16921	0.981787	-0.0185393
dd_Smed_v6_4682_0_1	EIF2B1		0.386519	-0.532409	0.768735	-0.247519
dd_Smed_v6_53406_0_1	EIF2S2		0.968897	-0.154302	0.798366	-0.664823
dd_Smed_v6_6582_0_1	EIF2S1		0.0294975	-0.974299	0.142726	-0.75691
dd_Smed_v6_7212_0_1	EIF2S1		0.00011228	-1.01227	0.0122763	-0.740006
dd_Smed_v6_2267_0_1	EIF5	Eukaryotic translation initiation factor 2B complex	0.0662909	-0.530614	0.171739	-0.44717
dd_Smed_v6_4470_0_1	EIF2B5		0.403271	-0.294748	0.449686	-0.286563
dd_Smed_v6_6270_0_1	EIF2B2		0.233157	-0.506037	0.411516	-0.408517
dd_Smed_v6_1220_0_1	EIF3H	Eukaryotic translation initiation factor 3 complex	0.278008	-0.516417	0.521888	-0.369489
dd_Smed_v6_15937_0_1	EIF3G		0.416104	0.305103	0.330663	0.360325
dd_Smed_v6_1600_0_1	EIF3E		0.0521341	-0.621117	0.346192	-0.387637
dd_Smed_v6_1642_0_1	EIF3F		0.574257	-0.43464	0.630705	-0.401842
dd_Smed_v6_1668_0_1	EIF3L		0.0747888	-0.621626	0.308571	-0.435464
dd_Smed_v6_16848_0_1	EIF3C		0.507028	0.271386	0.894658	0.0799025
dd_Smed_v6_2254_0_1	EIF3D		0.0025492	-0.811308	0.0495117	-0.604404
dd_Smed_v6_2302_0_1	EIF3B		0.0150282	-0.734222	0.148774	-0.519476
dd_Smed_v6_2550_0_1	EIF3C		0.100235	-0.518245	0.142366	-0.495357
dd_Smed_v6_2680_0_1	EIF3M		0.778407	-0.308921	0.64758	-0.449278
dd_Smed_v6_52454_0_1	eIF3-S8		0.00460462	-1.27408	0.00682748	-1.25391
dd_Smed_v6_5500_0_1	EIF3G		0.000938829	-0.823766	0.00628906	-0.72703
dd_Smed_v6_621_0_1	EIF3K		0.982113	0.0414471	0.964699	0.0702914
dd_Smed_v6_721_0_1	EIF3I		0.306802	-0.441549	0.694639	-0.232378
dd_Smed_v6_804_0_1	EIF3A		0.692513	-0.207223	0.51787	-0.300766
dd_Smed_v6_2781_0_1	COPS5		0.194203	-0.706842	0.403224	-0.543103
dd_Smed_v6_799_0_1	DDX3X		0.995333	-0.00536575	0.552692	0.292995
dd_Smed_v6_3817_0_1	DDX3X		0.804445	0.123401	0.672389	0.185073
dd_Smed_v6_2411_0_1	DDX3X		0.160401	-0.581641	0.412268	-0.415939
dd_Smed_v6_334_0_1	EIF1A	eukaryotic 43S preinitiation complex	0.0551856	0.626521	0.0116763	0.780611
dd_Smed_v6_206_0_1	EEF1B2	Eukaryotic translation elongation factor 1 complex	0.982806	0.0301675	0.794797	0.228978
dd_Smed_v6_308_0_1	EEF1G		0.967156	0.0440366	0.84958	0.143111
dd_Smed_v6_30_0_1	EEF1A1		0.82984	-0.243316	0.922101	0.121521
dd_Smed_v6_6388_0_1	EEF1A1		0.916643	-0.065103	0.757509	-0.144131
dd_Smed_v6_74787_0_1	EEF1A1		filtered out		filtered out
dd_Smed_v6_74940_0_1	Ef1alpha48D		filtered out		filtered out
dd_Smed_v6_27108_0_1	ETF1	Translation release factor complex	0.283286	-0.982767	0.393189	-0.876093
dd_Smed_v6_5017_0_1	ETF1		0.0422433	-0.644159	0.176991	-0.500437
tRNA aminoacylation for protein translation (GO:0006418)
			X1 (7dSvs1dS)		X1 (30dSvs1dS)
Transcript IDs	Gene symbol	Description	q-val	b	q-value	b
dd_Smed_v6_10193_0_1	TARS	threonyl-tRNA synthetase	0.949103	-0.0429819	0.92321	0.0551362
dd_Smed_v6_1118_0_1	KARS	lysyl-tRNA synthetase	0.525792	-0.26869	0.710889	-0.188197
dd_Smed_v6_11234_0_1	Yars2	tyrosyl-tRNA synthetase 2 (mitochondrial)	0.162576	-0.595252	0.513282	-0.362785
dd_Smed_v6_11344_0_1	VARS2	valyl-tRNA synthetase 2, mitochondrial	0.0775391	-0.516074	0.309898	-0.363489
dd_Smed_v6_11573_0_1	NARS2	asparaginyl-tRNA synthetase 2, mitochondrial (putative)	0.0210274	-0.788078	0.297327	-0.462599
dd_Smed_v6_12076_0_1	DARS2	aspartyl-tRNA synthetase 2, mitochondrial	0.0153475	-0.624863	0.0899019	-0.495572
dd_Smed_v6_12330_0_1	AARS2	alanyl-tRNA synthetase 2, mitochondrial	0.578223	-0.221739	0.611693	-0.214477
dd_Smed_v6_12333_0_1	PARS2	prolyl-tRNA synthetase 2, mitochondrial (putative)	0.382514	-0.298218	0.253085	-0.374412
dd_Smed_v6_12525_0_1	MARS2	methionyl-tRNA synthetase 2, mitochondrial	0.784117	-0.134025	0.555351	-0.237284
dd_Smed_v6_14303_0_1	EARS2	glutamyl-tRNA synthetase 2, mitochondrial	0.649549	-0.192092	0.971755	-0.0243803
dd_Smed_v6_1476_0_1	Tars	threonyl-tRNA synthetase	0.365266	-0.337075	0.992288	0.00794842
dd_Smed_v6_1795_0_1	Yars	tyrosyl-tRNA synthetase	0.0838121	-0.676509	0.0934096	-0.686623
dd_Smed_v6_2020_0_1	FARSB	phenylalanyl-tRNA synthetase, beta subunit	0.000445144	-0.884853	0.0192297	-0.665459
dd_Smed_v6_2156_0_1	IARS	isoleucyl-tRNA synthetase	0.000441621	-0.88184	0.0265884	-0.637674
dd_Smed_v6_2435_0_1	WARS	tryptophanyl-tRNA synthetase	0.0816757	-0.489489	0.0819628	-0.50639
dd_Smed_v6_2488_0_1	EPRS	glutamyl-prolyl-tRNA synthetase	0.0673754	-0.535412	0.0122763	-0.687031
dd_Smed_v6_2544_0_1	bt	bent	0.096385	-1.03279	0.0619346	-1.15955
dd_Smed_v6_2691_0_1	NARS	asparaginyl-tRNA synthetase	0.0353632	-1.08314	0.225584	-0.75845
dd_Smed_v6_2849_0_1	LARS	leucyl-tRNA synthetase	0.00140045	-1.10041	0.0132345	-0.923554
dd_Smed_v6_2956_0_1	SARS	seryl-tRNA synthetase	0.00541913	-0.861847	0.0693549	-0.649158
dd_Smed_v6_3224_0_1	FARSA	phenylalanyl-tRNA synthetase alpha subunit	0.168004	-1.05419	0.201961	-1.03754
dd_Smed_v6_3471_0_1	MARS	methionyl-tRNA synthetase	0.0654452	-0.839239	0.221788	-0.651617
dd_Smed_v6_3682_0_1	RARS	arginyl-tRNA synthetase	0.0555993	-0.673782	0.308571	-0.447842
dd_Smed_v6_3750_0_1	CARS	cysteinyl-tRNA synthetase	0.00366953	-1.00195	0.101972	-0.678496
dd_Smed_v6_3958_0_1	GARS	glycyl-tRNA synthetase	0.00330989	-0.84646	0.0126226	-0.76107
dd_Smed_v6_41344_0_1	QARS	glutaminyl-tRNA synthetase	0.932808	0.140818	0.920242	0.14823
dd_Smed_v6_4233_0_1	AARS	alanyl-tRNA synthetase	0.0193871	-0.652645	0.367863	-0.343524
dd_Smed_v6_4882_0_1	FARS2	phenylalanyl-tRNA synthetase 2, mitochondrial	0.226036	-0.54501	0.517733	-0.364731
dd_Smed_v6_49395_0_1	qars-1	Probable glutamine--tRNA ligase	0.55866	0.959165	0.540741	1.01921
dd_Smed_v6_6873_0_1	ValRS	Valyl-tRNA synthetase	0.000533975	-0.968534	0.00595156	-0.830035
dd_Smed_v6_6932_0_1	GARS	glycyl-tRNA synthetase	0.241795	-0.370851	0.23391	-0.391834
dd_Smed_v6_7613_0_1	IARS2	isoleucyl-tRNA synthetase 2, mitochondrial	0.634317	-0.19794	0.994161	-0.00507316
dd_Smed_v6_9202_0_1	SARS2	seryl-tRNA synthetase 2, mitochondrial	0.201061	-0.393821	0.24253	-0.384927
dd_Smed_v6_9705_0_1	Lars2	leucyl-tRNA synthetase, mitochondrial	0.613931	-0.210711	0.980268	-0.0189371
DNA-templated transcription, elongation (GO:0006354)
			X1 (7dSvs1dS)		X1 (30dSvs1dS)
Transcript IDs	Gene symbol		q-val	b	q-value	b
dd_Smed_v6_1147_0_1	Tcerg1	transcription elongation regulator 1	0.879956	0.10314	0.564087	-0.275526
dd_Smed_v6_3176_0_1	TCEA2	transcription elongation factor A2	0.0781318	-0.591773	0.322997	-0.409099
dd_Smed_v6_3492_0_1	SPT5	SPT5 homolog, DSIF elongation factor subunit	0.449889	-0.292643	0.516216	-0.273636

## Sheet: e
Transcripts downregulated at 7dS vs 1dS presenting GO term for "protein folding"
Transcript IDs	Gene symbol	description	species	primary Identifier	Chaperone functional type according to Brehme et al. 2014	Compartment
dd_Smed_v6_1623_0_1	TUBA1C	tubulin alpha 1c	Homo sapiens	NP_116093.1
dd_Smed_v6_8327_0_1	PSMD5	proteasome 26S subunit, non-ATPase 5	Homo sapiens	NP_005038.1
dd_Smed_v6_1811_0_1	DNAJC7	DnaJ heat shock protein family (Hsp40) member C7	Homo sapiens	NP_003306.3	HSP40	cytosol
dd_Smed_v6_6294_0_1	HSPD1	heat shock protein family D (Hsp60) member 1	Homo sapiens	NP_002147.2	HSP60	mitochondrium
dd_Smed_v6_2143_0_1	TUBA1A	tubulin alpha 1a	Homo sapiens	NP_001257329.1
dd_Smed_v6_668_0_1	ST13	suppression of tumorigenicity 13 (colon carcinoma) (Hsp70 interacting protein)	Homo sapiens	NP_001265518.1	TPR	cytosol
dd_Smed_v6_3460_0_1	DNAJB11	DnaJ heat shock protein family (Hsp40) member B11	Homo sapiens	NP_057390.1	HSP40	cytosol
dd_Smed_v6_672_0_1	FKBP1B	FK506 binding protein 1B	Homo sapiens	NP_004107.1	HSP90	cytosol
dd_Smed_v6_847_0_1	CCT7	chaperonin containing TCP1 subunit 7	Homo sapiens	NP_006420.1	HSP60	cytosol
dd_Smed_v6_250_0_1	P4HB	prolyl 4-hydroxylase, beta polypeptide	Homo sapiens	NP_000909.2	ER	ER
dd_Smed_v6_3588_0_1	DNAJB1	DnaJ heat shock protein family (Hsp40) member B1	Homo sapiens	NP_006136.1	HSP40	cytosol
dd_Smed_v6_5863_0_1	LOC100863952	dnaJ homolog subfamily C member 16-like	Apis florea	XP_003690544.1	HSP40	cytosol
dd_Smed_v6_2648_0_1	HSPA5 BIP	heat shock protein family A (Hsp70) member 5	Homo sapiens	NP_005338.1	HSP70	ER
dd_Smed_v6_348_0_1	PPIC	peptidylprolyl isomerase C	Homo sapiens	NP_000934.1	HSP90	cytosol
dd_Smed_v6_1445_0_1	TRAP1	TNF receptor associated protein 1	Homo sapiens	NP_057376.2	HSP90	mitochondrium
dd_Smed_v6_525_0_1	CCT2	chaperonin containing TCP1 subunit 2	Homo sapiens	NP_006422.1	HSP60	cytosol
dd_Smed_v6_4233_0_1	AARS	alanyl-tRNA synthetase	Homo sapiens	NP_001596.2
dd_Smed_v6_773_0_1	CCT4	chaperonin containing TCP1 subunit 4	Homo sapiens	NP_006421.2	HSP60	cytosol
dd_Smed_v6_2221_0_1	HSPA8	heat shock protein family A (Hsp70) member 8	Homo sapiens	NP_006588.1	HSP70	cytosol
dd_Smed_v6_508_0_1	TUBA1C	tubulin alpha 1c	Homo sapiens	NP_116093.1
dd_Smed_v6_544_0_1	CCT5	chaperonin containing TCP1, subunit 5 (epsilon)	Homo sapiens	NP_036205.1	HSP60	cytosol
dd_Smed_v6_5534_0_1	SIL1	SIL1 nucleotide exchange factor	Homo sapiens	NP_071909.1	HSP60	cytosol
dd_Smed_v6_903_0_1	CCT8	chaperonin containing Tcp1, subunit 8 (theta)	Mus musculus	NP_033970.3	HSP60	cytosol
dd_Smed_v6_1893_0_1	PDIA2	protein disulfide isomerase family A, member 2	Homo sapiens	NP_006840.2	ER	ER
dd_Smed_v6_4016_0_1	DNAJC3	DnaJ (Hsp40) homolog, subfamily C, member 3	Homo sapiens	NP_006251.1	HSP40	cytosol
dd_Smed_v6_511_0_1*	HSPA5 BIP	heat shock protein family A (Hsp70) member 5	Homo sapiens	NP_005338.1	HSP70	ER
dd_Smed_v6_1880_0_1	MLEC	malectin	Homo sapiens	NP_055545.1
dd_Smed_v6_821_0_1	PDIA5	protein disulfide isomerase family A member 5	Homo sapiens	NP_006801.1	ER	ER
dd_Smed_v6_2324_0_1	Hyou1	hypoxia up-regulated 1	Mus musculus	XP_006510025.1	HSP70	cytosol
dd_Smed_v6_718_0_1	TUBA1A	tubulin alpha 1a	Homo sapiens	NP_001257329.1
dd_Smed_v6_1536_0_1	FKBP2	FK506 binding protein 2	Homo sapiens	NP_004461.2	HSP90	cytosol
dd_Smed_v6_1921_0_1	FKBP4	FK506 binding protein 4	Homo sapiens	NP_002005.1	HSP90	cytosol
dd_Smed_v6_13521_0_1	P4HB	prolyl 4-hydroxylase, beta polypeptide	Homo sapiens	NP_000909.2	ER	ER
dd_Smed_v6_320_0_1	HSPA8	heat shock protein family A (Hsp70) member 8	Homo sapiens	NP_006588.1	HSP70	cytosol
dd_Smed_v6_758_1_1	HSP90B1	heat shock protein 90kDa beta family member 1	Homo sapiens	NP_003290.1	HSP90	cytosol
dd_Smed_v6_686_0_1	PPIB	peptidylprolyl isomerase B	Homo sapiens	NP_000933.1	HSP90	cytosol
dd_Smed_v6_13107_0_1	DNAJC7	DnaJ (Hsp40) homolog, subfamily C, member 7	Homo sapiens	XP_006722117.1	HSP40	cytosol
dd_Smed_v6_1387_0_1	SH3GLB1	SH3-domain GRB2-like endophilin B1	Homo sapiens	NP_057093.1
dd_Smed_v6_527_0_1	CCT6A	chaperonin containing TCP1 subunit 6A	Homo sapiens	NP_001753.1	HSP60	cytosol
dd_Smed_v6_678_0_1	HSP90AA1	heat shock protein 90kDa alpha (cytosolic), class A member 1	Homo sapiens	NP_005339.3	HSP90	cytosol
dd_Smed_v6_1087_0_1	HSPA4L	heat shock protein family A (Hsp70) member 4 like	Homo sapiens	NP_055093.2	HSP70	cytosol
Transcripts in yellow are DEGs also found in the comparison 30dS vs 1dS

## Sheet: f
Transcripts downregulated at 30dS vs 1dS presenting GO term for "protein folding"
Transcript IDs	Gene symbol	description	species	primary Identifier	Chaperone functional type according to Brehme et al. 2014	Compartment
dd_Smed_v6_1537_0_1	PDIA5	protein disulfide isomerase family A member 5	Homo sapiens	NP_006801.1	ER	ER
dd_Smed_v6_511_0_1	HSPA5 BIP	heat shock protein family A (Hsp70) member 5	Homo sapiens	NP_005338.1	HSP70	ER
dd_Smed_v6_3506_0_1	PDIA5	protein disulfide isomerase family A member 5	Homo sapiens	NP_006801.1	ER	ER
dd_Smed_v6_2324_0_1	Hyou1	hypoxia up-regulated 1	Mus musculus	XP_006510025.1	HSP70	cytosol
dd_Smed_v6_718_0_1	TUBA1A	tubulin alpha 1a	Homo sapiens	NP_001257329.1
dd_Smed_v6_23368_0_1	HSPA5 BIP	heat shock protein family A (Hsp70) member 5	Homo sapiens	NP_005338.1	ER	ER
dd_Smed_v6_668_0_1	ST13	suppression of tumorigenicity 13 (colon carcinoma) (Hsp70 interacting protein)	Homo sapiens	NP_001265518.1	TPR	cytosol
dd_Smed_v6_758_1_1	HSP90B1	heat shock protein 90kDa beta family member 1	Homo sapiens	NP_003290.1	HSP90	cytosol
dd_Smed_v6_1536_0_1	FKBP2	FK506 binding protein 2	Homo sapiens	NP_004461.2	HSP90	cytosol
dd_Smed_v6_1087_0_1	HSPA4L	heat shock protein family A (Hsp70) member 4 like	Homo sapiens	NP_055093.2	HSP70	cytosol
dd_Smed_v6_1921_0_1	FKBP4	FK506 binding protein 4	Homo sapiens	NP_002005.1	HSP90	cytosol
dd_Smed_v6_1811_0_1	DNAJC7	DnaJ heat shock protein family (Hsp40) member C7	Homo sapiens	NP_003306.3	HSP40	cytosol
dd_Smed_v6_19414_0_1	HSPA8	heat shock protein family A (Hsp70) member 8	Homo sapiens	NP_694881.1	HSP70	cytosol
dd_Smed_v6_3588_0_1	DNAJB1	DnaJ heat shock protein family (Hsp40) member B1	Homo sapiens	NP_006136.1	HSP40	cytosol
dd_Smed_v6_773_0_1	CCT4	chaperonin containing TCP1 subunit 4	Homo sapiens	NP_006421.2	HSP60	cytosol
dd_Smed_v6_19874_0_1	HSPA5 BIP	heat shock protein family A (Hsp70) member 5	Homo sapiens	NP_005338.1	ER	ER
dd_Smed_v6_6294_0_1	HSPD1	heat shock protein family D (Hsp60) member 1	Homo sapiens	NP_002147.2	HSP60	mitochondrium
dd_Smed_v6_821_0_1	PDIA5	protein disulfide isomerase family A member 5	Homo sapiens	NP_006801.1	ER	ER
dd_Smed_v6_320_0_1	HSPA8	heat shock protein family A (Hsp70) member 8	Homo sapiens	NP_006588.1	HSP70	cytosol
dd_Smed_v6_2221_0_1	HSPA8	heat shock protein family A (Hsp70) member 8	Homo sapiens	NP_006588.1	HSP70	cytosol
dd_Smed_v6_508_0_1	TUBA1C	tubulin alpha 1c	Homo sapiens	NP_116093.1
Transcripts in yellow are DEGs also found in the comparison 7dS vs 1dS

## Sheet: Legend
	Dataset EV1. (a). Gene ontology enrichment for biological processes (BPs) of the 781 up-regulated transcripts in the comparison 7dS vs 1dS (q-val < 0.1). (b) Gene ontology enrichment for biological processes (BPs) of the 814 down-regulated transcripts in the comparison 7dS vs 1dS (q-val < 0.1). (c) Gene ontology enrichment for biological processes (BPs) of the 491 down-regulated transcripts in th…
