# Supplementary material for: Regeneration in starved planarians depends on TRiC/CCT subunits modulating the unfolded protein response
Source: EMBO Rep. 2021 Jun 30;22(8):e52905. doi: 10.15252/embr.202152905 (PMC8344900; doi:10.15252/embr.202152905)
Supplement: Supplementary file 5 — Dataset EV3 [file EMBR-22-e52905-s007.xlsx]

## Sheet: a
Gene ontology enrichment: up in cct3A RNAi vs gfp RNAi at 72hR
term_ID	biological process description	#-log10 p-value	matches	transcripts
GO:0006458	'de novo' protein folding	2.9088	21	dd_Smed_v6_1025_0_1,dd_Smed_v6_1332_0_1,dd_Smed_v6_1387_0_1,dd_Smed_v6_141_0_1,dd_Smed_v6_1459_0_1,dd_Smed_v6_152_0_1,dd_Smed_v6_2221_0_1,dd_Smed_v6_231_0_1,dd_Smed_v6_246_0_1,dd_Smed_v6_320_0_1,dd_Smed_v6_3588_0_1,dd_Smed_v6_37_0_1,dd_Smed_v6_471_0_1,dd_Smed_v6_472_0_1,dd_Smed_v6_525_0_1,dd_Smed_v6_527_0_1,dd_Smed_v6_544_0_1,dd_Smed_v6_640_0_1,dd_Smed_v6_718_0_1,dd_Smed_v6_83_0_1,dd_Smed_v6_847_…
GO:1901565	organonitrogen compound catabolic process	1.309	33	dd_Smed_v6_10667_0_1,dd_Smed_v6_1073_0_1,dd_Smed_v6_1143_0_1,dd_Smed_v6_1458_0_1,dd_Smed_v6_1460_0_1,dd_Smed_v6_1493_0_1,dd_Smed_v6_1523_0_1,dd_Smed_v6_1584_0_1,dd_Smed_v6_1585_0_1,dd_Smed_v6_1682_0_1,dd_Smed_v6_1703_0_1,dd_Smed_v6_2004_0_1,dd_Smed_v6_2095_0_1,dd_Smed_v6_2219_0_1,dd_Smed_v6_2328_0_1,dd_Smed_v6_2408_0_1,dd_Smed_v6_2908_0_1,dd_Smed_v6_2970_0_1,dd_Smed_v6_3027_0_1,dd_Smed_v6_3059_0_…
GO:0006457	protein folding	1.748	34	dd_Smed_v6_1025_0_1,dd_Smed_v6_1087_0_1,dd_Smed_v6_1332_0_1,dd_Smed_v6_1387_0_1,dd_Smed_v6_1390_0_1,dd_Smed_v6_141_0_1,dd_Smed_v6_1459_0_1,dd_Smed_v6_147_0_1,dd_Smed_v6_152_0_1,dd_Smed_v6_1779_0_1,dd_Smed_v6_1921_0_1,dd_Smed_v6_2221_0_1,dd_Smed_v6_231_0_1,dd_Smed_v6_2417_0_1,dd_Smed_v6_246_0_1,dd_Smed_v6_320_0_1,dd_Smed_v6_3588_0_1,dd_Smed_v6_37_0_1,dd_Smed_v6_424_0_1,dd_Smed_v6_471_0_1,dd_Smed_v…
GO:1901605	alpha-amino acid metabolic process	1.304	29	dd_Smed_v6_10667_0_1,dd_Smed_v6_1073_0_1,dd_Smed_v6_11320_0_1,dd_Smed_v6_1460_0_1,dd_Smed_v6_1493_0_1,dd_Smed_v6_1585_0_1,dd_Smed_v6_1703_0_1,dd_Smed_v6_1943_0_1,dd_Smed_v6_2004_0_1,dd_Smed_v6_2219_0_1,dd_Smed_v6_2328_0_1,dd_Smed_v6_2385_0_1,dd_Smed_v6_2408_0_1,dd_Smed_v6_2908_0_1,dd_Smed_v6_2970_0_1,dd_Smed_v6_3086_0_1,dd_Smed_v6_4416_0_1,dd_Smed_v6_4710_0_1,dd_Smed_v6_5493_0_1,dd_Smed_v6_5787_0…

## Sheet: b
Transcripts upregulated in cct3A RNAi vs gfp RNAi at 72hR presenting GO term for "protein folding"
Transcript IDs	Gene symbol	description	species	primaryIdentifier	q-val	b	Functional type according to Brehme et al. 2014	Compartment	ATP dependent
dd_Smed_v6_37_0_1	ACTB	actin, beta	Homo sapiens	NP_001092.1	0.000747119	0.210646
dd_Smed_v6_2221_0_1	HSPA8	heat shock protein family A (Hsp70) member 8	Homo sapiens	NP_006588.1	0.00244331	0.107511	HSP70	cytosol	Yes
dd_Smed_v6_56_0_1	HSP90AA1	heat shock protein 90kDa alpha (cytosolic), class A member 1	Homo sapiens	NP_001017963.2	0.00422557	0.167079	HSP60	cytosol	Yes
dd_Smed_v6_544_0_1	CCT5	chaperonin containing TCP1, subunit 5 (epsilon)	Homo sapiens	NP_036205.1	0.00151011	0.114784	HSP60	cytosol	Yes
dd_Smed_v6_640_0_1	TUBB4B	tubulin beta 4B class IVb	Homo sapiens	NP_006079.1	1.57463e-11	0.409298
dd_Smed_v6_152_0_1	TUBB4B	tubulin beta 4B class IVb	Homo sapiens	NP_006079.1	3.72267e-12	0.273211
dd_Smed_v6_83_0_1	TUBB4B	tubulin beta 4B class IVb	Homo sapiens	NP_006079.1	8.44388e-05	0.226326
dd_Smed_v6_141_0_1	HSPD1	heat shock protein family D (Hsp60) member 1 (chaperonin)	Homo sapiens	NP_002147.2	0.00523406	0.124207	HSP60	mitochondrium	Yes
dd_Smed_v6_2417_0_1	PPIH	peptidylprolyl isomerase H	Homo sapiens	NP_006338.1	0.00758889	0.16749	HSP90	cytosol	No
dd_Smed_v6_5753_0_1	DNAJC27	DnaJ heat shock protein family (Hsp40) member C27	Homo sapiens	NP_001185488.1	0.034034	0.100859	HSP40	mitochondrium	No
dd_Smed_v6_1332_0_1	HSPA8	heat shock protein family A (Hsp70) member 8	Homo sapiens	NP_694881.1	3.99771e-18	0.350427	HSP70	cytosol	Yes
dd_Smed_v6_471_0_1	TUBB4B	tubulin beta 4B class IVb	Homo sapiens	NP_006079.1	9.21017e-05	0.136834
dd_Smed_v6_847_0_1	CCT7	chaperonin containing TCP1 subunit 7	Homo sapiens	NP_006420.1	0.0122043	0.0881297	HSP60	cytosol	Yes
dd_Smed_v6_527_0_1	CCT6A	chaperonin containing TCP1 subunit 6A	Homo sapiens	NP_001753.1	3.50902e-09	0.180991	HSP60	cytosol	Yes
dd_Smed_v6_525_0_1	CCT2	chaperonin containing TCP1 subunit 2	Homo sapiens	NP_006422.1	0.000218639	0.125209	HSP60	cytosol	Yes
dd_Smed_v6_718_0_1	TUBA1A	tubulin alpha 1a	Homo sapiens	NP_001257329.1	0.000162542	0.134481
dd_Smed_v6_1087_0_1	HSPA4L	heat shock protein family A (Hsp70) member 4 like	Homo sapiens	NP_055093.2	1.74817e-05	0.133548	HSP70	cytosol	Yes
dd_Smed_v6_472_0_1	TUBB4B	tubulin beta 4B class IVb	Homo sapiens	NP_006079.1	7.62585e-11	0.201507
dd_Smed_v6_1779_0_1	DNAJB9	DnaJ heat shock protein family (Hsp40) member B9	Homo sapiens	NP_036460.1	0.000146967	0.144262	HSP40	cytosol	No
dd_Smed_v6_1921_0_1	FKBP4	FK506 binding protein 4	Homo sapiens	NP_002005.1	0.0337824	0.0805407	HSP90	cytosol	No
dd_Smed_v6_805_0_1	DNAJA3	DnaJ heat shock protein family (Hsp40) member A3	Homo sapiens	NP_005138.3	0.00176776	0.126798	HSP40	mitochondrium	No
dd_Smed_v6_231_0_1	TBCA	tubulin folding cofactor A	Homo sapiens	NP_004598.1	0.00157014	0.10492
dd_Smed_v6_424_0_1	HSPA9	heat shock 70kDa protein 9 (mortalin), mitochondrial	Homo sapiens	NP_004125.3	0.00256373	0.132373	HSP70	mitochondrium	Yes
dd_Smed_v6_3588_0_1	DNAJB1	DnaJ heat shock protein family (Hsp40) member B1	Homo sapiens	NP_006136.1	0.00191533	0.128361	HSP40	cytosol	No
dd_Smed_v6_668_0_1	ST13	suppression of tumorigenicity 13 (colon carcinoma) (Hsp70 interacting protein)	Homo sapiens	NP_001265518.1	0.0106496	0.0875088	TPR	cytosol	No
dd_Smed_v6_147_0_1	DNAJA4	DnaJ heat shock protein family (Hsp40) member A4	Homo sapiens	NP_061072.3	0.0135076	0.126113	HSP40	cytosol	No
dd_Smed_v6_1025_0_1	CCT1	t-complex 1	Homo sapiens	NP_110379.2	0.018495	0.0894203	HSP60	cytosol	Yes
dd_Smed_v6_1390_0_1	CHORDC1	cysteine and histidine rich domain containing 1	Homo sapiens	NP_036256.2	0.000227237	0.203229
dd_Smed_v6_1387_0_1	SH3GLB1	SH3-domain GRB2-like endophilin B1	Homo sapiens	NP_057093.1	0.0415795	0.0777786
dd_Smed_v6_678_0_1	HSP90AA1	heat shock protein 90kDa alpha (cytosolic), class A member 1	Homo sapiens	NP_005339.3	2.07997e-26	0.291646	HSP90	cytosol	Yes
dd_Smed_v6_320_0_1	HSPA8	heat shock protein family A (Hsp70) member 8	Homo sapiens	NP_006588.1	1.0348e-15	0.320213	HSP70	cytosol	Yes
dd_Smed_v6_246_0_1	ACTB	actin, beta	Homo sapiens	NP_001092.1	1.99635e-28	0.35034
dd_Smed_v6_903_0_1	CCT8	chaperonin containing Tcp1, subunit 8 (theta)	Homo sapiens	NP_006576.2	3.65745e-05	0.137731	HSP60	cytosol	Yes
dd_Smed_v6_1459_0_1	HSPA8	heat shock protein family A (Hsp70) member 8	Homo sapiens	NP_694881.1	3.09867e-20	0.342755	HSP70	cytosol	Yes
	In blue are chaperones
	In white is tubulin, actin or other proteins that enhance or help in folding

## Sheet: c
Transcript IDs	pval	qval	b	Gene symbol
dresden_comp435_c0_seq1	0	0	-3.35938	cct3
dresden_comp324_c0_seq1	6.52497e-148	6.89852e-144	-0.883937
dresden_comp1039_c0_seq1	2.24762e-136	1.5842e-132	0.666151
dresden_comp1707_c0_seq1	1.08287e-42	5.7243e-39	-0.347102
dresden_comp3279_c0_seq1	1.82248e-41	7.70725e-38	-0.363443
dresden_comp4112_c0_seq1	1.16791e-33	4.1159e-30	0.312993
dresden_comp7664_c0_seq1	3.85241e-32	1.1637e-28	-0.331619
dresden_comp246_c0_seq1	7.553e-32	1.99635e-28	0.35034
dresden_comp678_c0_seq1	8.85303e-30	2.07997e-26	0.291646
dresden_comp5406_c0_seq1	4.44539e-28	9.39978e-25	0.746639
dresden_comp11920_c0_seq1	1.73264e-26	3.05305e-23	-0.518808
dresden_comp4808_c0_seq1	1.59056e-26	3.05305e-23	-0.763102
dresden_comp5849_c0_seq1	1.62303e-25	2.63993e-22	-0.532287
dresden_comp1459_c0_seq1	2.05161e-23	3.09867e-20	0.342755
dresden_comp3213_c0_seq1	1.55286e-22	2.18901e-19	-0.31126
dresden_comp7438_c0_seq1	1.4101e-21	1.86354e-18	-0.483773
dresden_comp1332_c0_seq1	3.21405e-21	3.99771e-18	0.350427
dresden_comp13812_c0_seq1	4.23551e-21	4.97554e-18	0.574803
dresden_comp415_c0_seq1	1.14754e-20	1.27709e-17	-0.241524	xbp1
dresden_comp320_c0_seq1	9.78761e-19	1.03479e-15	0.320213
dresden_comp8058_c0_seq1	1.68126e-18	1.69287e-15	-0.332226
dresden_comp9063_c0_seq1	1.91432e-18	1.83992e-15	-0.243915
dresden_comp2139_c0_seq1	7.23854e-18	6.65473e-15	0.235016
dresden_comp17498_c0_seq1	1.25219e-17	1.10323e-14	-0.690683
dresden_comp5441_c0_seq1	1.38183e-17	1.16875e-14	-0.377845
dresden_comp68_c0_seq1	1.45686e-16	1.18482e-13	0.25517
dresden_comp877_c0_seq1	3.19488e-16	2.50206e-13	0.236968
dresden_comp4709_c0_seq1	7.25075e-16	5.47561e-13	-0.205192
dresden_comp232_c0_seq1	2.06314e-15	1.40726e-12	0.209924
dresden_comp3847_c0_seq1	1.93592e-15	1.40726e-12	-0.210132	atf6
dresden_comp771_c0_seq1	2.01068e-15	1.40726e-12	0.214554
dresden_comp10187_c0_seq1	5.8098e-15	3.72267e-12	-0.380345
dresden_comp152_c0_seq1	5.78123e-15	3.72267e-12	0.273211
dresden_comp6875_c0_seq1	2.09952e-14	1.30571e-11	-0.425631
dresden_comp640_c0_seq1	2.60639e-14	1.57463e-11	0.409298
dresden_comp3330_c0_seq1	5.56841e-14	3.27067e-11	-0.677155
dresden_comp2049_c0_seq1	7.38532e-14	4.22061e-11	-0.292092
dresden_comp472_c0_seq1	1.37045e-13	7.62585e-11	0.201506
dresden_comp218_c0_seq1	1.71878e-13	9.31888e-11	0.249041
dresden_comp1413_c0_seq1	2.24938e-13	1.18908e-10	0.222176
dresden_comp9427_c0_seq1	2.59597e-13	1.33883e-10	-0.222015
dresden_comp511_c0_seq1	2.72289e-13	1.37084e-10	-0.189621	bip-1
dresden_comp13843_c0_seq1	3.32455e-13	1.63483e-10	-0.218646
dresden_comp8147_c0_seq1	6.89608e-13	3.31404e-10	-0.264632
dresden_comp1687_c0_seq1	8.35569e-13	3.92625e-10	0.198638
dresden_comp10921_c0_seq1	9.76811e-13	4.49015e-10	-0.314638
dresden_comp177_c0_seq1	1.82889e-12	8.22805e-10	0.180972
dresden_comp10217_c0_seq1	4.31254e-12	1.89976e-09	0.338977
dresden_comp124_c0_seq1	5.6496e-12	2.43798e-09	0.289755
dresden_comp220_c0_seq1	6.76185e-12	2.85959e-09	-0.186314	calr
dresden_comp2310_c0_seq1	7.23633e-12	3.00024e-09	0.202101
dresden_comp527_c0_seq1	8.62943e-12	3.50902e-09	0.180991	cct6
dresden_comp9220_c0_seq1	1.07984e-11	4.30814e-09	0.244751
dresden_comp8001_c0_seq1	1.27216e-11	4.98144e-09	-0.298605
dresden_comp3647_c0_seq1	1.74363e-11	6.70346e-09	0.221449
dresden_comp9586_c0_seq1	1.84009e-11	6.94799e-09	-0.387687
dresden_comp6625_c0_seq1	2.12854e-11	7.89612e-09	-0.222644
dresden_comp2719_c0_seq1	3.03842e-11	1.10772e-08	0.277359
dresden_comp1725_c0_seq1	3.26718e-11	1.17092e-08	0.200513
dresden_comp2585_c0_seq1	3.42833e-11	1.2082e-08	0.16805
dresden_comp8853_c0_seq1	4.69113e-11	1.62613e-08	-0.281379
dresden_comp16758_c0_seq1	6.75097e-11	2.30241e-08	-0.542907
dresden_comp3901_c0_seq1	7.91655e-11	2.65707e-08	0.213249
dresden_comp18397_c0_seq1	8.35241e-11	2.75956e-08	-0.419512
dresden_comp4376_c0_seq1	8.96789e-11	2.91732e-08	-0.286734
dresden_comp9343_c0_seq1	1.14645e-10	3.67299e-08	-0.227841
dresden_comp2456_c0_seq1	1.37525e-10	4.34026e-08	-0.442304
dresden_comp12601_c0_seq1	1.43928e-10	4.47551e-08	-0.395066
dresden_comp315_c0_seq1	1.47503e-10	4.52023e-08	0.175055
dresden_comp1426_c0_seq1	1.55315e-10	4.62506e-08	0.182674
dresden_comp1512_c0_seq1	1.57486e-10	4.62506e-08	-0.204154
dresden_comp647_c0_seq1	1.57074e-10	4.62506e-08	0.227092
dresden_comp285_c0_seq1	1.90768e-10	5.52573e-08	0.367704
dresden_comp2559_c0_seq1	2.14749e-10	6.13631e-08	0.188542
dresden_comp750_c0_seq1	2.26233e-10	6.37825e-08	0.23501
dresden_comp1531_c0_seq1	2.41318e-10	6.71404e-08	0.203231
dresden_comp6243_c0_seq1	3.91707e-10	1.07567e-07	-0.160817
dresden_comp844_c0_seq1	4.71736e-10	1.27883e-07	0.16757
dresden_comp6700_c0_seq1	5.83155e-10	1.56086e-07	-0.269047
dresden_comp16468_c0_seq1	6.12257e-10	1.61827e-07	-0.708728
dresden_comp5667_c0_seq1	6.43083e-10	1.67876e-07	-0.428407
dresden_comp758_c1_seq1	7.19829e-10	1.85619e-07	-0.16342
dresden_comp1610_c0_seq1	8.15797e-10	2.07143e-07	0.494396
dresden_comp6016_c0_seq1	8.22891e-10	2.07143e-07	-0.407848
dresden_comp379_c0_seq1	9.87879e-10	2.45749e-07	0.156827
dresden_comp132_c0_seq1	1.01673e-09	2.49986e-07	-0.480989
dresden_comp1006_c0_seq1	1.08009e-09	2.62513e-07	-0.157181
dresden_comp922_c0_seq1	1.26895e-09	3.04909e-07	-0.164457
dresden_comp8444_c0_seq1	1.3097e-09	3.11164e-07	-0.228532
dresden_comp5671_c0_seq1	1.47719e-09	3.47057e-07	-0.239225
dresden_comp9151_c0_seq1	1.92033e-09	4.46213e-07	-0.638493
dresden_comp7409_c0_seq1	2.10072e-09	4.82823e-07	-0.366253
dresden_comp8298_c0_seq1	2.40745e-09	5.47372e-07	-0.349463
dresden_comp116_c0_seq1	2.78332e-09	6.26099e-07	0.151282
dresden_comp2768_c0_seq1	2.88282e-09	6.41654e-07	0.226516
dresden_comp306_c0_seq1	3.31968e-09	7.31195e-07	0.207683
dresden_comp3315_c0_seq1	3.40164e-09	7.36485e-07	-0.252134
dresden_comp586_c0_seq1	3.41336e-09	7.36485e-07	0.17883
dresden_comp3670_c0_seq1	3.45163e-09	7.3722e-07	0.200081
dresden_comp468_c0_seq1	3.77117e-09	7.97414e-07	0.157972
dresden_comp3956_c0_seq1	5.12649e-09	1.07326e-06	0.23622
dresden_comp5482_c0_seq1	5.58511e-09	1.15782e-06	-0.162375
dresden_comp5346_c0_seq1	6.04633e-09	1.24126e-06	0.171383
dresden_comp1943_c0_seq1	6.2037e-09	1.26132e-06	0.158698
dresden_comp9205_c0_seq1	6.59599e-09	1.32831e-06	-0.207872
dresden_comp3695_c0_seq1	7.32743e-09	1.46168e-06	0.165209
dresden_comp7785_c0_seq1	8.53799e-09	1.68725e-06	-0.79309
dresden_comp2811_c0_seq1	8.64743e-09	1.69305e-06	0.206315
dresden_comp4731_c0_seq1	9.33021e-09	1.80998e-06	-0.270862
dresden_comp5630_c0_seq1	9.4574e-09	1.81797e-06	0.153694
dresden_comp6709_c0_seq1	9.657e-09	1.83962e-06	0.182623
dresden_comp6343_c0_seq1	1.0406e-08	1.96459e-06	-0.223642
dresden_comp2658_c0_seq1	1.11907e-08	2.09405e-06	0.19605
dresden_comp8255_c0_seq1	1.15993e-08	2.15146e-06	-0.225915
dresden_comp8432_c0_seq1	1.19156e-08	2.19091e-06	-0.377871
dresden_comp1128_c0_seq1	1.25203e-08	2.28226e-06	0.185933
dresden_comp1820_c0_seq1	1.27795e-08	2.3096e-06	-0.200751
dresden_comp604_c0_seq1	1.32662e-08	2.37724e-06	-0.192445
dresden_comp9552_c0_seq1	1.43674e-08	2.55293e-06	-0.360918
dresden_comp7985_c0_seq1	1.51749e-08	2.67394e-06	-0.153847
dresden_comp742_c0_seq1	1.54162e-08	2.69402e-06	-0.167508
dresden_comp1223_c0_seq1	1.59182e-08	2.75894e-06	0.15628
dresden_comp1193_c0_seq1	1.83972e-08	3.14498e-06	0.186161
dresden_comp754_c0_seq1	1.8443e-08	3.14498e-06	0.141742
dresden_comp3991_c0_seq1	1.87077e-08	3.1646e-06	0.146589
dresden_comp5991_c0_seq1	1.99997e-08	3.35629e-06	-0.199941
dresden_comp1812_c0_seq1	2.31288e-08	3.85086e-06	-0.155007
dresden_comp8164_c0_seq1	2.38542e-08	3.94061e-06	-0.353773
dresden_comp2145_c0_seq1	2.58241e-08	4.23296e-06	0.488006
dresden_comp10105_c0_seq1	2.72761e-08	4.37674e-06	-0.206298
dresden_comp1864_c0_seq1	2.73223e-08	4.37674e-06	-0.248807
dresden_comp4064_c0_seq1	2.69991e-08	4.37674e-06	-0.151432
dresden_comp8502_c0_seq1	2.91046e-08	4.6272e-06	-0.313361
dresden_comp7415_c0_seq1	3.23437e-08	5.10379e-06	-0.153497
dresden_comp3321_c0_seq1	3.32205e-08	5.20332e-06	0.167147
dresden_comp34399_c0_seq1	3.47597e-08	5.40437e-06	-2.0662
dresden_comp9954_c0_seq1	3.66777e-08	5.66095e-06	-0.227816
dresden_comp920_c0_seq1	3.79671e-08	5.81749e-06	0.140138
dresden_comp359_c0_seq1	3.8584e-08	5.86949e-06	0.138588
dresden_comp14413_c0_seq1	4.51701e-08	6.77391e-06	-0.226447
dresden_comp16426_c0_seq1	4.50979e-08	6.77391e-06	-0.862157
dresden_comp1034_c0_seq1	4.57096e-08	6.80655e-06	-0.138025
dresden_comp2850_c0_seq1	4.65719e-08	6.88645e-06	-0.55969
dresden_comp6300_c0_seq1	4.75196e-08	6.97779e-06	-0.298726
dresden_comp9540_c0_seq1	5.56831e-08	8.12013e-06	-0.262493
dresden_comp775_c0_seq1	6.40685e-08	9.27896e-06	0.137865
dresden_comp3988_c0_seq1	6.7184e-08	9.66399e-06	0.146666
dresden_comp6958_c0_seq1	6.91513e-08	9.87976e-06	-0.157481
dresden_comp9821_c0_seq1	7.24001e-08	1.02745e-05	-0.384084
dresden_comp1303_c0_seq1	7.5373e-08	1.06251e-05	0.184176
dresden_comp17106_c0_seq1	7.71166e-08	1.07989e-05	-0.246852
dresden_comp9609_c0_seq1	7.79849e-08	1.08486e-05	-0.717749
dresden_comp5055_c0_seq1	7.89056e-08	1.0905e-05	0.165489
dresden_comp10710_c0_seq1	9.55249e-08	1.31161e-05	-0.479571
dresden_comp7974_c0_seq1	1.01771e-07	1.38835e-05	-0.251602
dresden_comp724_c0_seq1	1.04391e-07	1.41497e-05	-0.136615
dresden_comp4975_c0_seq1	1.20129e-07	1.61791e-05	0.136926
dresden_comp2016_c0_seq1	1.24221e-07	1.66244e-05	-0.295124
dresden_comp10142_c0_seq1	1.27764e-07	1.69218e-05	0.175055
dresden_comp8294_c0_seq1	1.28044e-07	1.69218e-05	0.163789
dresden_comp1087_c0_seq1	1.33107e-07	1.74817e-05	0.133548
dresden_comp2339_c0_seq1	1.38127e-07	1.80289e-05	0.156217
dresden_comp7123_c0_seq1	1.40118e-07	1.81358e-05	0.168937
dresden_comp899_c0_seq1	1.40661e-07	1.81358e-05	0.134146
dresden_comp1330_c0_seq1	1.52418e-07	1.94149e-05	0.184558
dresden_comp3365_c0_seq1	1.52384e-07	1.94149e-05	-0.169261
dresden_comp11432_c0_seq1	1.60344e-07	2.03022e-05	-0.253671
dresden_comp7777_c0_seq1	1.64749e-07	2.07358e-05	-0.279476
dresden_comp19757_c0_seq1	1.71737e-07	2.14874e-05	-0.270303
dresden_comp7968_c0_seq1	1.75989e-07	2.18899e-05	-0.388135
dresden_comp7923_c0_seq1	1.77479e-07	2.19462e-05	-0.287974
dresden_comp1582_c0_seq1	1.88269e-07	2.31451e-05	-0.205963
dresden_comp1355_c0_seq1	1.95666e-07	2.39154e-05	0.18386
dresden_comp8462_c0_seq1	2.09308e-07	2.54357e-05	-0.139319
dresden_comp8759_c0_seq1	2.22048e-07	2.68297e-05	-0.141668
dresden_comp4782_c0_seq1	2.36191e-07	2.83764e-05	0.162295
dresden_comp1507_c0_seq1	2.47985e-07	2.96251e-05	0.133613
dresden_comp3150_c0_seq1	2.66118e-07	3.14362e-05	0.200488
dresden_comp6541_c0_seq1	2.65407e-07	3.14362e-05	-0.13481
dresden_comp4707_c0_seq1	2.68572e-07	3.15497e-05	0.151372
dresden_comp5935_c0_seq1	2.90935e-07	3.39879e-05	0.178091
dresden_comp13496_c0_seq1	3.10391e-07	3.58713e-05	-0.364215
dresden_comp515_c0_seq1	3.10449e-07	3.58713e-05	0.168518
dresden_comp903_c0_seq1	3.18265e-07	3.65745e-05	0.137731	cct8A
dresden_comp15376_c0_seq1	3.24195e-07	3.68554e-05	-0.220999
dresden_comp4020_c0_seq1	3.22906e-07	3.68554e-05	0.129894
dresden_comp1182_c0_seq1	3.41801e-07	3.86491e-05	-0.178387
dresden_comp3299_c0_seq1	3.46402e-07	3.8961e-05	0.150147
dresden_comp4172_c0_seq1	3.50047e-07	3.91627e-05	-0.19067
dresden_comp597_c0_seq1	3.60239e-07	4.00908e-05	0.155526
dresden_comp3620_c0_seq1	3.62512e-07	4.01325e-05	0.195769
dresden_comp153_c0_seq1	3.76835e-07	4.15009e-05	0.150251
dresden_comp1585_c0_seq1	3.86537e-07	4.23489e-05	0.134757
dresden_comp10128_c0_seq1	3.97525e-07	4.33282e-05	-0.26596
dresden_comp4254_c0_seq1	4.0082e-07	4.34633e-05	-0.19321
dresden_comp16622_c0_seq1	4.05614e-07	4.37588e-05	-1.53829
dresden_comp6557_c0_seq1	4.13092e-07	4.43392e-05	0.15174
dresden_comp9550_c0_seq1	4.16423e-07	4.4471e-05	0.208293
dresden_comp3734_c0_seq1	4.67298e-07	4.96534e-05	0.139275
dresden_comp767_c0_seq1	4.73668e-07	5.00785e-05	0.140074
dresden_comp12464_c0_seq1	4.7996e-07	5.04913e-05	-0.213244
dresden_comp10268_c0_seq1	4.97492e-07	5.19367e-05	-0.438264
dresden_comp7505_c0_seq1	4.98612e-07	5.19367e-05	-0.589452
dresden_comp5794_c0_seq1	5.40179e-07	5.59907e-05	0.151197
dresden_comp7519_c0_seq1	6.02419e-07	6.21373e-05	-0.197032
dresden_comp2868_c0_seq1	6.28348e-07	6.41856e-05	0.149798
dresden_comp8703_c0_seq1	6.27481e-07	6.41856e-05	-0.171996
dresden_comp1053_c0_seq1	6.4273e-07	6.53391e-05	0.167117
dresden_comp327_c0_seq1	6.62924e-07	6.70695e-05	0.126959
dresden_comp18900_c0_seq1	6.74781e-07	6.7944e-05	-0.622283
dresden_comp7594_c0_seq1	6.84151e-07	6.8561e-05	-0.158137
dresden_comp4872_c0_seq1	6.87814e-07	6.8603e-05	0.14931
dresden_comp5049_c0_seq1	6.9505e-07	6.89992e-05	-0.238767
dresden_comp5625_c0_seq1	7.16526e-07	7.07988e-05	-0.227799
dresden_comp7035_c0_seq1	7.29911e-07	7.17859e-05	-0.297901
dresden_comp5781_c0_seq1	7.35294e-07	7.19806e-05	0.139994
dresden_comp12521_c0_seq1	7.40252e-07	7.21319e-05	-0.427588
dresden_comp273_c0_seq1	7.50339e-07	7.24471e-05	0.126313
dresden_comp3633_c0_seq1	7.4722e-07	7.24471e-05	0.173275
dresden_comp7074_c0_seq1	7.53954e-07	7.24652e-05	-0.799251
dresden_comp1882_c0_seq1	7.71078e-07	7.37758e-05	0.13489
dresden_comp4723_c0_seq1	7.81173e-07	7.4405e-05	-0.660853
dresden_comp9008_c0_seq1	7.93841e-07	7.52725e-05	-0.470477
dresden_comp3027_c0_seq1	8.0234e-07	7.57387e-05	0.125908
dresden_comp20157_c0_seq1	8.42625e-07	7.91881e-05	-0.713335
dresden_comp2157_c0_seq1	8.52106e-07	7.97247e-05	0.167747
dresden_comp3655_c0_seq1	8.71688e-07	8.11975e-05	-0.153711
dresden_comp5437_c0_seq1	8.79341e-07	8.15512e-05	0.131377
dresden_comp83_c0_seq1	9.14471e-07	8.44388e-05	0.226326
dresden_comp11435_c0_seq1	9.4014e-07	8.64316e-05	-0.256581
dresden_comp137_c0_seq1	9.46258e-07	8.66174e-05	0.124353
dresden_comp3086_c0_seq1	1.0062e-06	9.17072e-05	0.142342
dresden_comp2098_c0_seq1	1.01924e-06	9.21017e-05	-0.191016
dresden_comp471_c0_seq1	1.01653e-06	9.21017e-05	0.136834
dresden_comp10028_c0_seq1	1.04562e-06	9.28974e-05	-0.564516
dresden_comp4698_c0_seq1	1.03824e-06	9.28974e-05	-0.142203
dresden_comp87_c0_seq1	1.0455e-06	9.28974e-05	0.175386
dresden_comp9373_c0_seq1	1.04179e-06	9.28974e-05	-0.250986
dresden_comp8664_c0_seq1	1.0607e-06	9.38429e-05	-0.326262
dresden_comp1488_c0_seq1	1.07458e-06	9.46749e-05	-0.494862
dresden_comp4105_c0_seq1	1.09592e-06	9.61543e-05	0.159178
dresden_comp4772_c0_seq1	1.1733e-06	0.000102518	0.131935
dresden_comp1029_c0_seq1	1.24828e-06	0.00010862	-0.125172
dresden_comp5060_c0_seq1	1.25895e-06	0.000109101	-0.497213
dresden_comp7687_c0_seq1	1.26771e-06	0.000109411	-0.202543
dresden_comp6764_c0_seq1	1.2761e-06	0.000109687	-0.207331
dresden_comp1874_c0_seq1	1.37851e-06	0.000118011	0.122045
dresden_comp6215_c0_seq1	1.38677e-06	0.000118239	-0.296337
dresden_comp4554_c0_seq1	1.39992e-06	0.000118881	0.16101
dresden_comp15966_c0_seq1	1.40703e-06	0.000119007	-0.325961
dresden_comp5853_c0_seq1	1.43713e-06	0.000121068	-0.206954
dresden_comp7768_c0_seq1	1.44293e-06	0.000121074	-0.17071
dresden_comp3911_c0_seq1	1.46599e-06	0.000122523	-0.210135
dresden_comp2762_c0_seq1	1.47341e-06	0.000122658	0.141966
dresden_comp6505_c0_seq1	1.48269e-06	0.000122947	0.167804
dresden_comp1500_c0_seq1	1.50234e-06	0.00012409	0.162599
dresden_comp1886_c0_seq1	1.52748e-06	0.000125675	0.124213
dresden_comp1497_c0_seq1	1.54496e-06	0.000126367	-0.242535
dresden_comp15473_c0_seq1	1.54783e-06	0.000126367	-0.338229
dresden_comp2503_c0_seq1	1.55398e-06	0.00012638	0.18014
dresden_comp12674_c0_seq1	1.58334e-06	0.000128275	-0.232101
dresden_comp3187_c0_seq1	1.59846e-06	0.000128792	0.181469
dresden_comp5961_c0_seq1	1.60191e-06	0.000128792	-0.167762
dresden_comp4832_c0_seq1	1.60845e-06	0.000128828	-0.179279
dresden_comp6443_c0_seq1	1.65548e-06	0.000132095	-0.498904
dresden_comp5718_c0_seq1	1.68253e-06	0.000133248	-0.165636
dresden_comp7167_c0_seq1	1.67802e-06	0.000133248	0.146477
dresden_comp10440_c0_seq1	1.71477e-06	0.000135294	-0.372625
dresden_comp6651_c0_seq1	1.77512e-06	0.000139535	-0.189678
dresden_comp7031_c0_seq1	1.84371e-06	0.000143977	-0.160295
dresden_comp9527_c0_seq1	1.84525e-06	0.000143977	-0.690287
dresden_comp2736_c0_seq1	1.86132e-06	0.000144697	-0.145057
dresden_comp1779_c0_seq1	1.89747e-06	0.000146967	0.144262	dnajb9
dresden_comp1797_c0_seq1	1.93136e-06	0.000149046	-0.196675
dresden_comp10003_c0_seq1	2.04228e-06	0.000157033	-0.180939	pdia13
dresden_comp458_c0_seq1	2.05679e-06	0.000157575	-0.119801
dresden_comp4685_c0_seq1	2.08869e-06	0.000158878	-0.243185
dresden_comp4971_c0_seq1	2.08882e-06	0.000158878	0.137488
dresden_comp13044_c0_seq1	2.12201e-06	0.000159297	0.201957
dresden_comp1753_c0_seq1	2.12447e-06	0.000159297	0.36606
dresden_comp17722_c0_seq1	2.11006e-06	0.000159297	-1.02497
dresden_comp551_c0_seq1	2.10747e-06	0.000159297	0.197471
dresden_comp718_c0_seq1	2.17543e-06	0.000162542	0.134481
dresden_comp7395_c0_seq1	2.21448e-06	0.000164877	0.186195
dresden_comp1483_c0_seq1	2.24519e-06	0.000166204	0.156513
dresden_comp2717_c0_seq1	2.24802e-06	0.000166204	0.149408
dresden_comp8679_c0_seq1	2.28397e-06	0.000168274	-0.274783
dresden_comp2399_c0_seq1	2.43295e-06	0.000178627	-0.15028
dresden_comp6147_c0_seq1	2.44905e-06	0.000179187	-0.699851
dresden_comp1270_c0_seq1	2.50026e-06	0.000182303	0.121373
dresden_comp6137_c0_seq1	2.53398e-06	0.000184127	0.161358
dresden_comp6545_c0_seq1	2.56108e-06	0.000185459	0.157864
dresden_comp140_c0_seq1	2.59737e-06	0.000187445	0.12014
dresden_comp2796_c0_seq1	2.6751e-06	0.000192398	0.131951
dresden_comp3384_c0_seq1	2.70832e-06	0.000193471	0.185879
dresden_comp9218_c0_seq1	2.70309e-06	0.000193471	-0.24767
dresden_comp2800_c0_seq1	2.73688e-06	0.000194853	-0.176686
dresden_comp1611_c0_seq1	2.80301e-06	0.000197181	-0.202273
dresden_comp1744_c0_seq1	2.78837e-06	0.000197181	0.119674
dresden_comp1879_c0_seq1	2.79834e-06	0.000197181	0.121545
dresden_comp25893_c0_seq1	2.80688e-06	0.000197181	-0.394923
dresden_comp4147_c0_seq1	2.84976e-06	0.00019953	0.119511
dresden_comp15123_c0_seq1	2.93731e-06	0.000204982	-0.692745
dresden_comp9963_c0_seq1	2.97985e-06	0.000207267	-0.360271
dresden_comp425_c0_seq1	3e-06	0.000207984	0.129179
dresden_comp17110_c0_seq1	3.11666e-06	0.000215365	-0.244797
dresden_comp525_c0_seq1	3.17437e-06	0.000218639	0.125209	cct2
dresden_comp26589_c0_seq1	3.1926e-06	0.00021918	-0.376121
dresden_comp5651_c0_seq1	3.20463e-06	0.000219294	-0.74339
dresden_comp1055_c0_seq1	3.22802e-06	0.000220182	-0.311751
dresden_comp3854_c0_seq1	3.26276e-06	0.000221836	0.133296
dresden_comp5292_c0_seq1	3.277e-06	0.00022209	0.148204
dresden_comp17854_c0_seq1	3.31026e-06	0.000223628	-1.16737
dresden_comp11911_c0_seq1	3.32344e-06	0.000223803	-1.03188
dresden_comp1390_c0_seq1	3.38519e-06	0.000227237	0.203229
dresden_comp3323_c0_seq1	3.41046e-06	0.00022821	0.117371
dresden_comp5624_c0_seq1	3.42196e-06	0.000228256	0.186371
dresden_comp10699_c0_seq1	3.48496e-06	0.000231728	-0.271746
dresden_comp7551_c0_seq1	3.53658e-06	0.000234423	-0.144686
dresden_comp10333_c0_seq1	3.57524e-06	0.000236245	-0.448344
dresden_comp1339_c0_seq1	3.59383e-06	0.000236733	0.139902
dresden_comp4747_c0_seq1	3.73953e-06	0.000245566	0.125891
dresden_comp6941_c0_seq1	3.93931e-06	0.000257884	0.169345
dresden_comp10145_c0_seq1	3.96871e-06	0.000259007	-0.335825
dresden_comp5594_c0_seq1	4.02749e-06	0.000262035	0.130996
dresden_comp10123_c0_seq1	4.04916e-06	0.000262637	-0.355475
dresden_comp11870_c0_seq1	4.12468e-06	0.000266146	-0.878354
dresden_comp3519_c0_seq1	4.12844e-06	0.000266146	-0.123012
dresden_comp6444_c0_seq1	4.17593e-06	0.000268389	0.182162
dresden_comp1086_c0_seq1	4.32321e-06	0.000277013	0.1253
dresden_comp4275_c0_seq1	4.36166e-06	0.000278632	-0.152928
dresden_comp1997_c0_seq1	4.4204e-06	0.000281534	0.11706
dresden_comp5278_c0_seq1	4.43809e-06	0.000281812	-0.137236
dresden_comp13058_c0_seq1	4.50783e-06	0.000285384	0.203891
dresden_comp4088_c0_seq1	4.54053e-06	0.000286595	0.157121
dresden_comp19495_c0_seq1	4.70036e-06	0.000295801	-0.381233
dresden_comp1306_c0_seq1	4.73809e-06	0.00029729	0.117313
dresden_comp1682_c0_seq1	4.75579e-06	0.000297518	0.124065
dresden_comp1424_c0_seq1	4.92118e-06	0.000306957	-0.13299
dresden_comp865_c0_seq1	5.12741e-06	0.00031888	0.172753
dresden_comp10690_c0_seq1	5.17899e-06	0.000320204	-0.688007
dresden_comp4454_c0_seq1	5.16918e-06	0.000320204	0.141228
dresden_comp7905_c0_seq1	5.25136e-06	0.000323732	0.121572
dresden_comp4889_c0_seq1	5.52388e-06	0.000339542	-0.137463
dresden_comp1649_c0_seq1	5.58549e-06	0.000342334	0.172795
dresden_comp398_c0_seq1	5.93955e-06	0.000362931	0.122841
dresden_comp9679_c0_seq1	5.95588e-06	0.000362931	0.156955
dresden_comp2883_c0_seq1	5.97765e-06	0.000363211	-0.647693
dresden_comp9959_c0_seq1	6.07262e-06	0.000367924	-0.560038
dresden_comp3577_c0_seq1	6.16591e-06	0.000372509	-0.526823
dresden_comp11192_c0_seq1	6.21512e-06	0.000374412	0.22482
dresden_comp5882_c0_seq1	6.29158e-06	0.000377461	-0.154425
dresden_comp7302_c1_seq1	6.30143e-06	0.000377461	0.153476
dresden_comp3989_c0_seq1	6.40563e-06	0.000382619	0.116837
dresden_comp6790_c0_seq1	6.47812e-06	0.000385859	0.181285
dresden_comp5953_c0_seq1	6.52219e-06	0.000387393	0.162042
dresden_comp1574_c4_seq1	6.59682e-06	0.000389732	0.147937
dresden_comp462_c0_seq1	6.59844e-06	0.000389732	0.113318
dresden_comp2266_c0_seq1	6.66205e-06	0.000391303	0.174529
dresden_comp5545_c0_seq1	6.6512e-06	0.000391303	0.148181
dresden_comp11330_c0_seq1	6.7387e-06	0.000394708	-0.212158
dresden_comp11513_c1_seq1	6.93689e-06	0.000403598	-0.234124
dresden_comp1867_c0_seq1	6.94773e-06	0.000403598	0.129965
dresden_comp3083_c0_seq1	6.94424e-06	0.000403598	-0.500595
dresden_comp6154_c0_seq1	7.04345e-06	0.000408038	-0.150107
dresden_comp1688_c0_seq1	7.13382e-06	0.000412144	0.133538
dresden_comp5905_c0_seq1	7.1639e-06	0.000412754	-0.386554
dresden_comp12472_c0_seq1	7.41762e-06	0.000422765	-0.1456
dresden_comp1595_c0_seq1	7.39296e-06	0.000422765	0.11895
dresden_comp351_c0_seq1	7.36397e-06	0.000422765	0.160785
dresden_comp7151_c0_seq1	7.40767e-06	0.000422765	0.13189
dresden_comp4786_c0_seq1	7.52752e-06	0.000427875	0.15679
dresden_comp2841_c0_seq1	7.64054e-06	0.000433062	-0.163455
dresden_comp516_c0_seq1	7.65975e-06	0.000433062	-0.19374
dresden_comp5271_c0_seq1	7.76084e-06	0.000437608	-0.29933
dresden_comp2217_c0_seq1	7.82024e-06	0.000439785	0.15368
dresden_comp7562_c0_seq1	7.90398e-06	0.000443315	-0.135597
dresden_comp5225_c0_seq1	7.97174e-06	0.000444981	-0.18529
dresden_comp8586_c0_seq1	7.97578e-06	0.000444981	-0.12076
dresden_comp12766_c0_seq1	8.00362e-06	0.000445359	-0.563234
dresden_comp4289_c0_seq1	8.04239e-06	0.000446342	-0.148166
dresden_comp9462_c0_seq1	8.10459e-06	0.000447495	0.190301
dresden_comp9604_c0_seq1	8.1055e-06	0.000447495	-0.309474
dresden_comp659_c0_seq1	8.13312e-06	0.000447851	-0.138431
dresden_comp1911_c0_seq1	8.15957e-06	0.00044814	0.120715
dresden_comp21691_c0_seq1	8.20747e-06	0.000449604	-0.462475
dresden_comp715_c0_seq1	8.44617e-06	0.000460936	0.1224
dresden_comp7248_c0_seq1	8.45794e-06	0.000460936	-0.213083
dresden_comp1325_c1_seq1	8.86842e-06	0.000482064	-0.1881
dresden_comp55340_c0_seq1	8.9598e-06	0.000485782	-0.829323
dresden_comp210_c1_seq1	9.00307e-06	0.000486879	0.113134
dresden_comp9270_c0_seq1	9.07347e-06	0.000489435	0.162423
dresden_comp3297_c0_seq1	9.24637e-06	0.00049623	-0.373874
dresden_comp6277_c0_seq1	9.23714e-06	0.00049623	-0.133872
dresden_comp4734_c0_seq1	9.35296e-06	0.000500679	-0.118813
dresden_comp606_c0_seq1	9.42563e-06	0.000502028	0.197594
dresden_comp6604_c0_seq1	9.40936e-06	0.000502028	0.162688
dresden_comp8051_c0_seq1	9.48202e-06	0.000503762	0.148344
dresden_comp6221_c0_seq1	9.5214e-06	0.000504587	-0.12434
dresden_comp10619_c0_seq1	9.5735e-06	0.000506079	-0.315414
dresden_comp1457_c0_seq1	9.86558e-06	0.000518924	0.160351
dresden_comp363_c0_seq1	9.8562e-06	0.000518924	0.172384
dresden_comp12208_c0_seq1	1.0047e-05	0.000527154	-0.273066
dresden_comp5787_c0_seq1	1.01315e-05	0.000530276	0.125314
dresden_comp7645_c0_seq1	1.02093e-05	0.000533024	-0.483851
dresden_comp9349_c0_seq1	1.0345e-05	0.000538779	-0.289816
dresden_comp1712_c0_seq1	1.05535e-05	0.000548062	-0.178812
dresden_comp3375_c0_seq1	1.05751e-05	0.000548062	-0.211162
dresden_comp1338_c0_seq1	1.10141e-05	0.000569421	0.169847
dresden_comp3128_c1_seq1	1.11163e-05	0.000573302	0.132355
dresden_comp4177_c0_seq1	1.13767e-05	0.000585306	-0.340944
dresden_comp12565_c0_seq1	1.14651e-05	0.000588424	-0.131172
dresden_comp7667_c0_seq1	1.19496e-05	0.000611804	-0.12263
dresden_comp9000_c0_seq1	1.21216e-05	0.000619109	-0.162146
dresden_comp6352_c0_seq1	1.24037e-05	0.000631991	-0.496295
dresden_comp1275_c0_seq1	1.29476e-05	0.000658117	0.111464
dresden_comp2464_c0_seq1	1.30565e-05	0.000659731	-0.164415
dresden_comp2935_c0_seq1	1.30166e-05	0.000659731	0.115248
dresden_comp4633_c0_seq1	1.30729e-05	0.000659731	0.133631
dresden_comp3134_c0_seq1	1.31448e-05	0.000661776	0.150848
dresden_comp2486_c0_seq1	1.3209e-05	0.000663429	0.135719
dresden_comp4915_c0_seq1	1.3261e-05	0.000664463	-0.308907
dresden_comp11441_c0_seq1	1.34478e-05	0.000670647	-0.458622
dresden_comp3608_c0_seq1	1.34298e-05	0.000670647	0.173739
dresden_comp2110_c0_seq1	1.36946e-05	0.000681349	0.115802
dresden_comp289_c0_seq1	1.39452e-05	0.000692187	-0.376212
dresden_comp1198_c0_seq1	1.41242e-05	0.000699431	0.139447
dresden_comp8651_c0_seq1	1.42646e-05	0.000704733	0.139892
dresden_comp3043_c0_seq1	1.43176e-05	0.0007057	-0.114239
dresden_comp1437_c0_seq1	1.43915e-05	0.00070605	0.111574
dresden_comp8441_c0_seq1	1.43595e-05	0.00070605	0.135919
dresden_comp2970_c0_seq1	1.47272e-05	0.000720847	0.11149
dresden_comp14613_c0_seq1	1.48425e-05	0.000724816	-0.18153
dresden_comp10891_c0_seq1	1.49332e-05	0.000725891	0.199811
dresden_comp12187_c0_seq1	1.49186e-05	0.000725891	-0.343883
dresden_comp9273_c0_seq1	1.51277e-05	0.000733661	0.261432
dresden_comp1784_c0_seq1	1.52595e-05	0.000736673	0.11203
dresden_comp873_c0_seq1	1.52342e-05	0.000736673	0.142469
dresden_comp37_c0_seq1	1.55112e-05	0.000747119	0.210647
dresden_comp2694_c0_seq1	1.56786e-05	0.000753466	0.112691
dresden_comp9013_c0_seq1	1.57931e-05	0.000757246	-0.176845
dresden_comp8622_c0_seq1	1.58551e-05	0.000758498	-0.216053
dresden_comp4000_c0_seq1	1.59746e-05	0.000760772	-0.123885
dresden_comp727_c0_seq1	1.59721e-05	0.000760772	0.111037
dresden_comp5155_c0_seq1	1.60843e-05	0.000764276	-0.13325
dresden_comp17790_c0_seq2	1.65194e-05	0.00078279	-1.44767
dresden_comp5463_c0_seq1	1.6548e-05	0.00078279	0.135522
dresden_comp3234_c0_seq1	1.69018e-05	0.000797744	-0.421227
dresden_comp12259_c2_seq2	1.70951e-05	0.000802829	-0.301572
dresden_comp2233_c0_seq1	1.71107e-05	0.000802829	0.112366
dresden_comp2275_c0_seq1	1.71614e-05	0.000802829	0.115933
dresden_comp4722_c0_seq1	1.71236e-05	0.000802829	-0.226607
dresden_comp3638_c0_seq1	1.72008e-05	0.000802893	0.295921
dresden_comp721_c0_seq1	1.75241e-05	0.000816183	0.111322
dresden_comp4010_c0_seq1	1.7673e-05	0.000821309	-0.285492
dresden_comp9860_c0_seq1	1.8166e-05	0.000842369	0.171901
dresden_comp4607_c0_seq1	1.82773e-05	0.00084383	0.202866
dresden_comp9371_c0_seq1	1.82751e-05	0.00084383	-0.230402
dresden_comp142_c0_seq1	1.84273e-05	0.000847056	0.170028
dresden_comp1510_c0_seq1	1.84033e-05	0.000847056	-0.174036
dresden_comp11203_c0_seq1	1.85294e-05	0.000849903	-0.423102
dresden_comp12826_c0_seq1	1.87323e-05	0.000855495	-0.242251
dresden_comp2497_c0_seq1	1.87277e-05	0.000855495	0.119771
dresden_comp3852_c0_seq1	1.90325e-05	0.000867331	0.111068
dresden_comp1523_c0_seq1	1.91572e-05	0.000869268	0.189092
dresden_comp5032_c0_seq1	1.91167e-05	0.000869268	-0.635745
dresden_comp11829_c0_seq1	1.92751e-05	0.000872745	-0.888074
dresden_comp14806_c0_seq1	2.00193e-05	0.000900781	-0.263492
dresden_comp23666_c0_seq1	1.99905e-05	0.000900781	-0.447817
dresden_comp4668_c0_seq1	2.00647e-05	0.000900781	0.189101
dresden_comp4855_c0_seq1	2.00618e-05	0.000900781	-0.178722
dresden_comp8131_c0_seq1	2.01846e-05	0.000904242	0.142088
dresden_comp36235_c0_seq1	2.02304e-05	0.000904382	0.508169
dresden_comp3352_c0_seq1	2.02867e-05	0.000904984	0.125893
dresden_comp8123_c0_seq1	2.04255e-05	0.000909256	-0.380099
dresden_comp1065_c0_seq1	2.06939e-05	0.000919271	0.148985
dresden_comp8763_c0_seq1	2.07979e-05	0.000921954	0.212642
dresden_comp1795_c0_seq1	2.08857e-05	0.000922235	0.113497
dresden_comp2982_c0_seq1	2.08915e-05	0.000922235	0.126188
dresden_comp10042_c0_seq1	2.11298e-05	0.000926949	-0.150066
dresden_comp3654_c0_seq1	2.10984e-05	0.000926949	-0.210095
dresden_comp6078_c0_seq1	2.10854e-05	0.000926949	-0.33836
dresden_comp5184_c0_seq1	2.12603e-05	0.000930742	-0.448354
dresden_comp3954_c0_seq1	2.13302e-05	0.000931873	-0.419485
dresden_comp13460_c0_seq1	2.15523e-05	0.000937702	-0.235473
dresden_comp6737_c0_seq1	2.1519e-05	0.000937702	0.141764
dresden_comp1218_c0_seq1	2.17726e-05	0.000945344	0.11156
dresden_comp1953_c0_seq1	2.19482e-05	0.000951012	0.120473
dresden_comp36433_c0_seq1	2.20301e-05	0.000952611	-0.388207
dresden_comp5520_c0_seq1	2.25215e-05	0.000971423	-0.132459
dresden_comp5623_c0_seq1	2.2557e-05	0.000971423	-0.276582
dresden_comp6580_c0_seq1	2.28279e-05	0.000980943	-0.152457
dresden_comp904_c0_seq1	2.28709e-05	0.000980943	0.107815
dresden_comp2051_c0_seq1	2.29195e-05	0.000981037	-0.190858
dresden_comp21057_c0_seq1	2.30414e-05	0.000984263	-0.351329
dresden_comp17422_c0_seq1	2.32324e-05	0.000990421	-0.364436
dresden_comp1331_c0_seq1	2.33913e-05	0.000993565	-0.107015
dresden_comp2201_c0_seq1	2.34001e-05	0.000993565	-0.107188
dresden_comp6570_c0_seq1	2.39596e-05	0.00101528	0.137458
dresden_comp2846_c0_seq1	2.40387e-05	0.0010166	-0.127401
dresden_comp4427_c0_seq1	2.43817e-05	0.001027	-0.398988
dresden_comp7944_c0_seq1	2.43697e-05	0.001027	-0.3006
dresden_comp934_c0_seq1	2.44489e-05	0.00102778	0.14446
dresden_comp4672_c0_seq1	2.45706e-05	0.00103084	-0.279189
dresden_comp10447_c0_seq1	2.48582e-05	0.00104067	-0.227839
dresden_comp878_c0_seq1	2.49032e-05	0.00104067	-0.154284
dresden_comp796_c0_seq1	2.5432e-05	0.00106067	0.108789
dresden_comp638_c0_seq1	2.63128e-05	0.00109524	0.107049
dresden_comp1683_c0_seq1	2.65964e-05	0.00110487	0.120542
dresden_comp19048_c0_seq1	2.67941e-05	0.0011109	-0.302045
dresden_comp13056_c0_seq1	2.74901e-05	0.00113753	-0.199854
dresden_comp5618_c0_seq1	2.81367e-05	0.00116201	-0.567153
dresden_comp5682_c0_seq1	2.82651e-05	0.00116504	-0.131733
dresden_comp4884_c0_seq1	2.83428e-05	0.00116597	-0.340738
dresden_comp1584_c0_seq1	2.86735e-05	0.00117594	0.134639
dresden_comp5097_c0_seq1	2.86964e-05	0.00117594	-0.230075
dresden_comp17002_c0_seq1	2.88416e-05	0.0011796	-0.247524
dresden_comp10841_c0_seq1	2.89066e-05	0.00117998	-0.178376
dresden_comp4229_c0_seq1	2.90793e-05	0.00118474	0.123928
dresden_comp4871_c0_seq1	2.94176e-05	0.00119622	-0.111969
dresden_comp2326_c0_seq1	2.97713e-05	0.00120828	0.119634
dresden_comp21906_c0_seq1	3.04851e-05	0.00123252	0.619396
dresden_comp6644_c0_seq1	3.04502e-05	0.00123252	-0.130209
dresden_comp8507_c0_seq1	3.09396e-05	0.00124851	-0.195207
dresden_comp9682_c0_seq1	3.19211e-05	0.00128566	-0.139424
dresden_comp3833_c0_seq1	3.23493e-05	0.00130043	0.13198
dresden_comp926_c1_seq1	3.29802e-05	0.00132327	0.142611
dresden_comp558_c0_seq1	3.32659e-05	0.00133221	0.159139
dresden_comp11501_c0_seq1	3.34821e-05	0.00133834	-0.302127
dresden_comp6380_c0_seq1	3.35619e-05	0.00133899	0.14966
dresden_comp10241_c0_seq1	3.38102e-05	0.00134636	-0.44968
dresden_comp2303_c0_seq1	3.41767e-05	0.0013584	-0.173144
dresden_comp12881_c0_seq1	3.42622e-05	0.00135924	-0.249769
dresden_comp275_c0_seq1	3.45873e-05	0.00136701	0.106511
dresden_comp9140_c0_seq1	3.45604e-05	0.00136701	0.115526
dresden_comp4477_c0_seq1	3.49107e-05	0.00137722	0.247057
dresden_comp7038_c0_seq1	3.57396e-05	0.00140729	0.146447
dresden_comp1245_c0_seq1	3.60046e-05	0.0014144	0.133483
dresden_comp1954_c0_seq1	3.6054e-05	0.0014144	-0.128195
dresden_comp5265_c0_seq1	3.63181e-05	0.00142212	-0.185079
dresden_comp1097_c0_seq1	3.67081e-05	0.00143474	0.113594
dresden_comp5109_c0_seq1	3.68976e-05	0.00143948	0.117466
dresden_comp5153_c0_seq1	3.81643e-05	0.00148616	0.113096
dresden_comp1439_c0_seq1	3.85448e-05	0.00149822	0.104066
dresden_comp7384_c0_seq1	3.86867e-05	0.00150097	-0.117138
dresden_comp11867_c0_seq1	3.88624e-05	0.00150503	-0.609083
dresden_comp3050_c0_seq1	3.89399e-05	0.00150527	-0.209205
dresden_comp5831_c0_seq1	3.91254e-05	0.00150968	0.176342
dresden_comp544_c0_seq1	3.92079e-05	0.00151011	0.114784	cct5
dresden_comp155_c2_seq1	3.98915e-05	0.00152874	0.28331
dresden_comp3169_c0_seq1	3.99084e-05	0.00152874	-0.310394
dresden_comp4214_c0_seq1	3.98901e-05	0.00152874	0.155078
dresden_comp12222_c0_seq1	4.0476e-05	0.00154768	-0.169365
dresden_comp7394_c0_seq1	4.09477e-05	0.00156289	-0.103903
dresden_comp231_c0_seq1	4.12121e-05	0.00157014	0.10492
dresden_comp15372_c0_seq1	4.19078e-05	0.00159378	-0.326004
dresden_comp2357_c0_seq1	4.19959e-05	0.00159426	-0.15242
dresden_comp13700_c0_seq1	4.21838e-05	0.00159853	-0.276682
dresden_comp980_c0_seq1	4.27134e-05	0.00161208	0.102175
dresden_comp9876_c0_seq1	4.26351e-05	0.00161208	-0.20413
dresden_comp9911_c0_seq1	4.27702e-05	0.00161208	-0.423726
dresden_comp311_c0_seq1	4.29099e-05	0.00161447	0.12419
dresden_comp5751_c0_seq1	4.34269e-05	0.00163102	-0.202575
dresden_comp5920_c0_seq1	4.36867e-05	0.00163786	-0.136339
dresden_comp195_c0_seq1	4.39805e-05	0.00164595	0.111311
dresden_comp4891_c0_seq1	4.4058e-05	0.00164595	-0.247135
dresden_comp12787_c0_seq1	4.42312e-05	0.0016495	-0.451674
dresden_comp8229_c0_seq1	4.44109e-05	0.00165329	0.196421
dresden_comp1069_c0_seq1	4.54403e-05	0.00168567	0.125646
dresden_comp11024_c0_seq1	4.54343e-05	0.00168567	-0.152214
dresden_comp728_c0_seq1	4.57794e-05	0.00169528	0.118721
dresden_comp5732_c0_seq1	4.5927e-05	0.00169777	-0.407944
dresden_comp4351_c0_seq1	4.6287e-05	0.0017081	0.179441
dresden_comp5564_c0_seq1	4.64424e-05	0.00171085	-0.136507
dresden_comp9590_c0_seq1	4.74575e-05	0.0017452	0.181471
dresden_comp5058_c0_seq1	4.77463e-05	0.00175277	-0.131152
dresden_comp3023_c0_seq1	4.80188e-05	0.00175972	-0.133879
dresden_comp805_c0_seq1	4.83218e-05	0.00176776	0.126798
dresden_comp14289_c0_seq1	4.85939e-05	0.00177464	-0.624592
dresden_comp4260_c0_seq1	4.8712e-05	0.00177589	0.142325
dresden_comp4664_c0_seq1	4.88224e-05	0.00177685	-0.118535
dresden_comp1967_c0_seq1	4.90951e-05	0.00178064	-0.202989
dresden_comp9447_c0_seq1	4.90323e-05	0.00178064	-0.154729
dresden_comp1448_c0_seq1	4.9338e-05	0.00178639	-0.222584
dresden_comp13429_c0_seq1	4.94347e-05	0.00178683	-0.17859
dresden_comp11019_c0_seq1	5.06193e-05	0.00181108	-0.133448
dresden_comp14953_c0_seq1	5.02699e-05	0.00181108	-0.671076
dresden_comp160_c0_seq1	5.05965e-05	0.00181108	0.124594
dresden_comp230_c0_seq1	5.04033e-05	0.00181108	-0.219757
dresden_comp5944_c0_seq1	5.03623e-05	0.00181108	-0.106555
dresden_comp6795_c0_seq1	5.04651e-05	0.00181108	-0.36601
dresden_comp4632_c0_seq1	5.07163e-05	0.00181148	0.126961
dresden_comp225_c0_seq1	5.08799e-05	0.00181426	0.104067
dresden_comp4210_c0_seq1	5.11906e-05	0.00182227	0.118752
dresden_comp14257_c0_seq1	5.15742e-05	0.00182976	-0.43687
dresden_comp6195_c0_seq1	5.15692e-05	0.00182976	-0.272854
dresden_comp10753_c0_seq1	5.22278e-05	0.00184675	-0.833018
dresden_comp19641_c0_seq1	5.2196e-05	0.00184675	-0.261256
dresden_comp8532_c0_seq1	5.25465e-05	0.00185492	0.116519
dresden_comp1469_c0_seq1	5.27347e-05	0.00185846	0.107192
dresden_comp13078_c0_seq1	5.31966e-05	0.00186851	-0.597654
dresden_comp8527_c0_seq1	5.31952e-05	0.00186851	-0.30268
dresden_comp12269_c0_seq1	5.3481e-05	0.00187538	-0.170751
dresden_comp582_c0_seq1	5.36526e-05	0.00187829	0.119395
dresden_comp5127_c0_seq1	5.38912e-05	0.00188352	0.135968
dresden_comp22992_c0_seq1	5.40618e-05	0.00188636	-0.53797
dresden_comp11641_c0_seq1	5.45097e-05	0.00189886	-0.219884
dresden_comp2810_c0_seq1	5.46829e-05	0.00190176	-0.113618
dresden_comp5803_c0_seq1	5.49945e-05	0.00190946	-0.321872
dresden_comp1417_c0_seq1	5.53448e-05	0.00191533	-0.107505
dresden_comp3588_c0_seq1	5.52949e-05	0.00191533	0.128361
dresden_comp6082_c0_seq1	5.65895e-05	0.0019552	-0.152417
dresden_comp15290_c0_seq1	5.72544e-05	0.00197495	-0.21153
dresden_comp5282_c0_seq1	5.8607e-05	0.00201831	-0.129117
dresden_comp2471_c0_seq1	5.91102e-05	0.00203233	0.104671
dresden_comp10019_c0_seq1	5.95478e-05	0.00204406	-0.337304
dresden_comp15036_c0_seq1	5.99904e-05	0.00205477	-0.72646
dresden_comp588_c0_seq1	6.00544e-05	0.00205477	0.106093
dresden_comp2705_c0_seq1	6.06782e-05	0.00207276	0.114177
dresden_comp5815_c0_seq1	6.08686e-05	0.00207591	-0.115701
dresden_comp4111_c0_seq1	6.28702e-05	0.00213908	-0.17067
dresden_comp943_c0_seq1	6.29231e-05	0.00213908	-0.439931
dresden_comp7913_c0_seq1	6.34876e-05	0.00215481	-0.156928
dresden_comp6769_c0_seq1	6.39152e-05	0.00216584	0.128088
dresden_comp11823_c0_seq1	6.44745e-05	0.0021813	-0.182427
dresden_comp1635_c1_seq1	6.47317e-05	0.00218302	0.192436
dresden_comp6013_c0_seq1	6.46517e-05	0.00218302	-0.286914
dresden_comp14171_c0_seq1	6.5336e-05	0.00219639	0.280754
dresden_comp17534_c0_seq1	6.52682e-05	0.00219639	-0.211931
dresden_comp1750_c0_seq1	6.55217e-05	0.00219914	-0.243681
dresden_comp5490_c0_seq1	6.72327e-05	0.00225299	0.134945
dresden_comp6732_c0_seq1	6.73621e-05	0.00225375	-0.21506
dresden_comp6330_c0_seq1	6.75095e-05	0.00225511	0.119078
dresden_comp1617_c0_seq2	6.77784e-05	0.00226053	0.296531
dresden_comp1319_c0_seq1	6.83962e-05	0.00227754	0.114289
dresden_comp5272_c0_seq1	6.89875e-05	0.00229362	-0.36374
dresden_comp7009_c0_seq1	6.93493e-05	0.00230203	-0.467008
dresden_comp9526_c0_seq1	6.99031e-05	0.00231677	-0.215321
dresden_comp242_c0_seq1	7.15455e-05	0.0023675	-0.105253
dresden_comp12710_c0_seq1	7.20744e-05	0.00237785	-0.382974
dresden_comp2769_c0_seq1	7.23081e-05	0.00237785	-0.108893
dresden_comp5146_c0_seq1	7.21465e-05	0.00237785	-0.35618
dresden_comp5955_c0_seq1	7.23052e-05	0.00237785	0.116949
dresden_comp4370_c0_seq1	7.2526e-05	0.00238131	0.176706
dresden_comp329_c0_seq1	7.26831e-05	0.00238277	0.120804
dresden_comp1699_c0_seq1	7.31283e-05	0.00239365	0.184689
dresden_comp4935_c0_seq1	7.34051e-05	0.002399	0.113778
dresden_comp3993_c0_seq1	7.38766e-05	0.00241068	0.114052
dresden_comp3483_c0_seq1	7.40691e-05	0.00241324	-0.311647
dresden_comp10493_c0_seq1	7.44626e-05	0.00241861	-0.15435
dresden_comp505_c0_seq1	7.43718e-05	0.00241861	-0.287841
dresden_comp536_c0_seq1	7.52248e-05	0.00243961	0.134083
dresden_comp2221_c0_seq1	7.54542e-05	0.00244331	0.107511
dresden_comp635_c0_seq1	7.59651e-05	0.00245609	0.109403
dresden_comp222_c0_seq1	7.61525e-05	0.00245839	0.121537
dresden_comp1881_c0_seq1	7.70256e-05	0.00248278	0.125542
dresden_comp1073_c0_seq1	7.75602e-05	0.00248864	0.157
dresden_comp4007_c0_seq1	7.74774e-05	0.00248864	0.111104
dresden_comp6121_c0_seq1	7.73978e-05	0.00248864	-0.163026
dresden_comp10050_c0_seq1	7.86992e-05	0.00252136	-0.768647
dresden_comp2164_c0_seq1	7.9016e-05	0.00252767	-0.120155
dresden_comp10615_c0_seq1	7.94742e-05	0.00253466	0.193838
dresden_comp9378_c0_seq1	7.94024e-05	0.00253466	-0.127716
dresden_comp2177_c0_seq1	8.0207e-05	0.00255418	-0.443739
dresden_comp424_c0_seq1	8.06281e-05	0.00256373	0.132373
dresden_comp7832_c0_seq1	8.14356e-05	0.00258552	-0.363746
dresden_comp7156_c0_seq1	8.20208e-05	0.0025963	-0.331766
dresden_comp8378_c0_seq1	8.19445e-05	0.0025963	-0.235643
dresden_comp3667_c0_seq1	8.28204e-05	0.00261517	0.101649
dresden_comp6108_c0_seq1	8.28643e-05	0.00261517	0.206358
dresden_comp3910_c0_seq1	8.51049e-05	0.00268188	-0.180089
dresden_comp402_c1_seq1	8.57447e-05	0.00269802	0.102933
dresden_comp6276_c0_seq1	8.63309e-05	0.00271243	0.26801
dresden_comp15417_c0_seq1	8.72686e-05	0.00273395	-0.263898
dresden_comp1740_c0_seq1	8.72745e-05	0.00273395	-0.132306
dresden_comp509_c0_seq1	8.87359e-05	0.00277562	-0.192258
dresden_comp1024_c0_seq1	8.95981e-05	0.00279725	0.151006
dresden_comp11245_c0_seq1	9.00572e-05	0.00279725	-0.132554
dresden_comp11587_c0_seq1	8.99192e-05	0.00279725	0.19557
dresden_comp13955_c0_seq1	9.00889e-05	0.00279725	-0.403462
dresden_comp951_c0_seq1	8.99017e-05	0.00279725	0.135209
dresden_comp15686_c0_seq1	9.12588e-05	0.00282943	-0.216675
dresden_comp7657_c0_seq1	9.15545e-05	0.00283444	-0.4445
dresden_comp6158_c0_seq1	9.22643e-05	0.0028486	0.161724
dresden_comp8827_c0_seq1	9.22816e-05	0.0028486	-0.206045
dresden_comp6904_c0_seq1	9.24999e-05	0.00285118	0.135686
dresden_comp7730_c0_seq1	9.27296e-05	0.0028541	0.307402
dresden_comp11787_c0_seq1	9.29959e-05	0.00285814	-0.162778
dresden_comp5172_c0_seq1	9.33636e-05	0.00286527	-0.135246
dresden_comp5518_c0_seq1	9.36807e-05	0.00287084	-0.1542
dresden_comp1265_c0_seq1	9.4109e-05	0.00287871	-0.161838
dresden_comp7124_c0_seq1	9.42099e-05	0.00287871	0.117798
dresden_comp15344_c0_seq1	9.46214e-05	0.00287987	-0.195479
dresden_comp5011_c0_seq1	9.46563e-05	0.00287987	-0.106973
dresden_comp6452_c0_seq1	9.44834e-05	0.00287987	-0.185238
dresden_comp3333_c0_seq1	9.5051e-05	0.00288772	0.106327
dresden_comp2665_c0_seq1	9.56585e-05	0.00289808	-0.129866
dresden_comp880_c0_seq1	9.56661e-05	0.00289808	0.1986
dresden_comp11930_c0_seq1	9.87001e-05	0.00298556	-0.291269
dresden_comp21438_c0_seq1	9.88362e-05	0.00298556	-0.439922
dresden_comp6715_c0_seq1	9.89949e-05	0.00298609	-0.246149
dresden_comp6890_c0_seq1	9.93479e-05	0.00299247	0.123176
dresden_comp172_c1_seq1	0.000101922	0.00306563	0.120516
dresden_comp130_c0_seq1	0.000102116	0.00306706	0.125737
dresden_comp3825_c1_seq1	0.00010226	0.00306706	-0.11204
dresden_comp4329_c0_seq1	0.000102904	0.00308202	0.129541
dresden_comp2475_c0_seq1	0.000104054	0.00311206	-0.166145
dresden_comp5908_c0_seq1	0.000104941	0.00312973	-0.110825
dresden_comp7838_c0_seq1	0.000104919	0.00312973	-0.171122
dresden_comp2019_c0_seq1	0.000105934	0.00314603	0.103699
dresden_comp5798_c0_seq1	0.000105846	0.00314603	0.106658
dresden_comp8338_c0_seq1	0.000105886	0.00314603	0.137407
dresden_comp1351_c0_seq1	0.000106138	0.00314766	0.118863
dresden_comp512_c0_seq1	0.000106868	0.00316414	-0.132725
dresden_comp6621_c0_seq1	0.000106993	0.00316414	-0.120905
dresden_comp2077_c0_seq1	0.000107425	0.0031725	-0.520586
dresden_comp391_c0_seq1	0.000108459	0.00319856	0.152091
dresden_comp5201_c0_seq1	0.000108959	0.00320884	-0.108862
dresden_comp4711_c0_seq1	0.000109499	0.00322026	0.132837
dresden_comp1164_c0_seq1	0.0001105	0.00324516	-0.518363	pdia3
dresden_comp15304_c0_seq1	0.000110867	0.00325078	-0.380737
dresden_comp7972_c0_seq1	0.000110998	0.00325078	-0.200917
dresden_comp6887_c0_seq1	0.000111353	0.00325665	-0.183261
dresden_comp895_c0_seq1	0.000112072	0.00327317	0.123328
dresden_comp686_c0_seq1	0.00011299	0.00329541	-0.098502
dresden_comp1917_c0_seq1	0.000113329	0.00330074	0.111641
dresden_comp7036_c0_seq1	0.000113569	0.00330319	-0.408383
dresden_comp10092_c0_seq1	0.000114495	0.00332555	-0.154219
dresden_comp3881_c0_seq1	0.000114675	0.00332619	0.16362
dresden_comp8379_c0_seq1	0.000114855	0.00332687	-0.423061
dresden_comp2500_c0_seq1	0.000115976	0.00335016	0.103234
dresden_comp5631_c0_seq1	0.000115916	0.00335016	-0.163244
dresden_comp2014_c0_seq1	0.000116385	0.00335419	-0.420898
dresden_comp7682_c0_seq1	0.000116433	0.00335419	0.134291
dresden_comp5493_c0_seq1	0.000117131	0.0033697	0.112469
dresden_comp10083_c0_seq1	0.000117475	0.00337502	0.242865
dresden_comp8726_c0_seq1	0.000118817	0.00340894	-0.164
dresden_comp1703_c0_seq1	0.000120999	0.00346683	0.142721
dresden_comp12096_c0_seq1	0.000121755	0.0034791	-0.395095
dresden_comp5427_c0_seq1	0.000121756	0.0034791	-0.127983
dresden_comp3926_c0_seq1	0.000121946	0.00347983	0.140009
dresden_comp1644_c0_seq1	0.000122252	0.00348384	0.112674
dresden_comp11018_c0_seq1	0.000122634	0.00349003	-0.280746
dresden_comp2832_c0_seq1	0.000123246	0.00350275	0.142011
dresden_comp4016_c0_seq1	0.000125042	0.00354902	-0.121537	dnajc3
dresden_comp8662_c0_seq1	0.000126321	0.00358051	-0.134968
dresden_comp4415_c0_seq1	0.00012678	0.0035887	-0.167763
dresden_comp4610_c0_seq1	0.000128643	0.00363658	0.14842
dresden_comp1462_c0_seq1	0.000128859	0.00363781	0.121926
dresden_comp8632_c0_seq1	0.00012933	0.00364625	-0.164757
dresden_comp998_c0_seq1	0.000129913	0.00365779	0.098521
dresden_comp1435_c0_seq1	0.000130194	0.00366084	-0.10304
dresden_comp19819_c0_seq1	0.000131303	0.00368713	-0.219038
dresden_comp4877_c0_seq1	0.000132003	0.00369696	0.103112
dresden_comp6487_c0_seq1	0.000131841	0.00369696	0.119936
dresden_comp10246_c0_seq1	0.000133008	0.00372016	-0.142909
dresden_comp2729_c0_seq1	0.000133308	0.00372364	0.189792
dresden_comp10370_c0_seq1	0.000133914	0.00373157	-0.255059
dresden_comp4324_c0_seq1	0.000133945	0.00373157	-0.371055
dresden_comp3623_c0_seq1	0.000134575	0.00374419	-0.236141
dresden_comp47_c0_seq1	0.000136101	0.00378168	0.157734
dresden_comp4322_c0_seq1	0.000137688	0.00381075	0.103341
dresden_comp48445_c0_seq1	0.000137637	0.00381075	1.83027
dresden_comp5511_c0_seq1	0.000137343	0.00381075	-0.215816
dresden_comp13374_c0_seq1	0.000140753	0.0038854	0.176225
dresden_comp9002_c0_seq1	0.000140587	0.0038854	-0.228336
dresden_comp10361_c0_seq1	0.000140972	0.00388637	-0.20022
dresden_comp13961_c0_seq1	0.000141621	0.00389517	-0.170019
dresden_comp478_c0_seq1	0.000141659	0.00389517	0.177157
dresden_comp10146_c0_seq1	0.000143315	0.00393559	-0.400913
dresden_comp8398_c0_seq1	0.000145739	0.00399694	-0.141432
dresden_comp7850_c0_seq1	0.000146228	0.00400517	-0.385157
dresden_comp8097_c0_seq1	0.00014646	0.00400633	0.184072
dresden_comp3784_c0_seq1	0.000147904	0.00404061	0.139261
dresden_comp20923_c0_seq1	0.000148294	0.00404604	-0.489372
dresden_comp210_c0_seq1	0.000148981	0.00405954	0.101392
dresden_comp1875_c0_seq1	0.000149273	0.00406226	-0.32536
dresden_comp1368_c0_seq1	0.000150473	0.00408439	-0.216342
dresden_comp1944_c0_seq1	0.000150469	0.00408439	0.116852
dresden_comp4086_c0_seq1	0.000151171	0.00409809	0.135227
dresden_comp13370_c0_seq1	0.00015184	0.00410086	0.198065
dresden_comp1732_c0_seq1	0.000151855	0.00410086	0.138258
dresden_comp9369_c0_seq1	0.000151546	0.00410086	-0.178068
dresden_comp2421_c0_seq1	0.000153635	0.00414364	-0.109669
dresden_comp2969_c0_seq1	0.000155173	0.00417978	0.146317
dresden_comp247_c0_seq1	0.000156143	0.00420057	0.0966255
dresden_comp5823_c0_seq1	0.000156611	0.0042078	0.106614
dresden_comp4556_c0_seq1	0.000157672	0.00422557	-0.445502
dresden_comp56_c0_seq1	0.000157561	0.00422557	0.167079
dresden_comp657_c0_seq1	0.000159335	0.00426474	0.0947473
dresden_comp3340_c0_seq1	0.000160362	0.00428678	0.121229
dresden_comp16222_c0_seq1	0.000161107	0.00430128	0.528688
dresden_comp2862_c0_seq1	0.000161999	0.00431963	0.145693
dresden_comp2162_c0_seq1	0.000162702	0.00433291	0.112809
dresden_comp4120_c0_seq1	0.000163598	0.0043513	0.112109
dresden_comp2597_c0_seq1	0.000164203	0.00436191	-0.146865
dresden_comp5697_c0_seq1	0.000164572	0.00436621	-0.292422
dresden_comp3063_c0_seq1	0.000165569	0.00438716	-0.141367
dresden_comp3252_c0_seq1	0.000165989	0.00439279	0.109486
dresden_comp1615_c0_seq1	0.000166319	0.00439602	0.111402
dresden_comp5065_c0_seq1	0.000167178	0.00441319	0.135381
dresden_comp3302_c0_seq1	0.000167913	0.00442709	-0.48005
dresden_comp15758_c0_seq1	0.000169212	0.00444148	-0.476654
dresden_comp15960_c0_seq1	0.000169431	0.00444148	-0.73005
dresden_comp1971_c0_seq1	0.000169692	0.00444148	0.0956535
dresden_comp1976_c0_seq1	0.000169413	0.00444148	-0.0993163
dresden_comp3393_c0_seq1	0.000169719	0.00444148	-0.256514
dresden_comp626_c0_seq1	0.000168916	0.00444148	0.127259
dresden_comp12059_c0_seq1	0.000170937	0.00446782	-0.154829
dresden_comp4878_c0_seq1	0.000172032	0.00449089	-0.182284
dresden_comp1030_c0_seq1	0.000172638	0.00449723	-0.152659
dresden_comp8741_c0_seq1	0.000172701	0.00449723	-0.183026
dresden_comp6080_c0_seq1	0.000175404	0.00456203	0.130555
dresden_comp11847_c0_seq1	0.00017636	0.00456246	-0.144218
dresden_comp15173_c0_seq1	0.000176461	0.00456246	0.300182
dresden_comp2287_c0_seq1	0.0001765	0.00456246	0.141314
dresden_comp8191_c0_seq1	0.000176449	0.00456246	-0.302742
dresden_comp9318_c0_seq1	0.000175644	0.00456246	-0.226957
dresden_comp10943_c0_seq1	0.000177163	0.00456405	-0.227898
dresden_comp4929_c0_seq1	0.00017693	0.00456405	0.0984369
dresden_comp593_c1_seq1	0.000177209	0.00456405	0.0979821
dresden_comp3869_c0_seq1	0.000179254	0.00461038	0.118711
dresden_comp6377_c0_seq1	0.000179662	0.00461038	0.112585
dresden_comp6840_c0_seq1	0.000179629	0.00461038	-0.133672
dresden_comp96_c0_seq1	0.000179895	0.00461076	0.0954131
dresden_comp3765_c0_seq1	0.000180414	0.00461848	0.100515
dresden_comp419_c0_seq1	0.000180875	0.00461908	0.1729
dresden_comp5567_c0_seq1	0.000180727	0.00461908	0.112657
dresden_comp3521_c0_seq1	0.000181174	0.00462114	-0.21105
dresden_comp3428_c0_seq1	0.000181602	0.00462307	-0.274331
dresden_comp9101_c0_seq1	0.000181687	0.00462307	0.134476
dresden_comp2901_c0_seq1	0.000182142	0.00462908	0.112488
dresden_comp357_c0_seq1	0.000184413	0.00468116	0.18597
dresden_comp21357_c0_seq1	0.000185044	0.00469155	-0.435313
dresden_comp645_c0_seq1	0.000186114	0.00471303	0.103289
dresden_comp69_c0_seq1	0.000186617	0.00472012	0.151855
dresden_comp5425_c0_seq1	0.000188217	0.0047549	-0.185462
dresden_comp19326_c0_seq1	0.000188536	0.00475727	-0.291085
dresden_comp1460_c0_seq1	0.000191144	0.00481159	0.0959383
dresden_comp5207_c0_seq1	0.000191101	0.00481159	-0.0965171
dresden_comp7072_c0_seq1	0.000192416	0.00483785	-0.142292
dresden_comp1005_c0_seq1	0.00019282	0.00484225	0.125555
dresden_comp2825_c0_seq1	0.000193925	0.00486424	0.0977018
dresden_comp2568_c0_seq1	0.000194405	0.00486998	0.102243
dresden_comp4816_c0_seq1	0.000194615	0.00486998	0.108499
dresden_comp1768_c1_seq1	0.000196173	0.00488092	-0.137783
dresden_comp1948_c0_seq1	0.00019594	0.00488092	0.124043
dresden_comp2630_c0_seq1	0.000195551	0.00488092	-0.155848
dresden_comp2788_c0_seq1	0.000196206	0.00488092	0.128794
dresden_comp3026_c1_seq1	0.000196195	0.00488092	-0.133843
dresden_comp10205_c0_seq1	0.000196709	0.00488769	-0.128822
dresden_comp9936_c0_seq1	0.000197494	0.00490141	0.171104
dresden_comp7846_c0_seq1	0.000198068	0.00490991	0.177936
dresden_comp2385_c0_seq1	0.000198384	0.00491199	0.0990917
dresden_comp836_c0_seq1	0.000198704	0.00491416	0.0960876
dresden_comp9894_c0_seq1	0.000201171	0.00496936	-0.211952
dresden_comp23203_c0_seq1	0.00020194	0.00498253	-0.456205
dresden_comp373_c0_seq1	0.000203067	0.0050045	0.110574
dresden_comp1561_c0_seq1	0.000204478	0.00503339	0.110259
dresden_comp6876_c0_seq1	0.00020486	0.00503693	-0.371846
dresden_comp341_c0_seq1	0.000211015	0.00518224	0.263448
dresden_comp4292_c0_seq1	0.000211268	0.00518244	-0.265705
dresden_comp5740_c0_seq1	0.000211618	0.00518501	-0.212957
dresden_comp141_c0_seq1	0.000213868	0.00523406	0.124207
dresden_comp1587_c0_seq1	0.00021464	0.00524689	0.106438
dresden_comp8075_c0_seq1	0.000215936	0.00527248	0.19875
dresden_comp6383_c0_seq1	0.00021627	0.00527454	-0.0932992
dresden_comp647_c1_seq1	0.000217206	0.00529128	0.0949141
dresden_comp6375_c0_seq1	0.000217641	0.00529577	0.287592
dresden_comp15133_c0_seq1	0.000222949	0.00541868	-0.244803
dresden_comp834_c0_seq1	0.000223861	0.00543461	0.137036
dresden_comp2219_c0_seq1	0.000224254	0.0054379	0.0942877
dresden_comp7256_c0_seq1	0.000224796	0.00544248	-0.472451
dresden_comp9513_c0_seq1	0.000224958	0.00544248	0.148271
dresden_comp9757_c0_seq1	0.0002259	0.00545903	-0.215045
dresden_comp3287_c0_seq1	0.000226714	0.00547141	0.128089
dresden_comp4781_c1_seq1	0.00022693	0.00547141	-0.247932
dresden_comp8261_c0_seq1	0.000230242	0.00554494	-0.225649
dresden_comp1711_c0_seq1	0.00023108	0.00555881	0.106589
dresden_comp2709_c0_seq1	0.000233034	0.00558675	-0.177617
dresden_comp298_c0_seq1	0.000232575	0.00558675	0.129326
dresden_comp900_c0_seq1	0.00023297	0.00558675	0.120891
dresden_comp14635_c0_seq1	0.000233863	0.00560018	0.21765
dresden_comp665_c0_seq1	0.000234124	0.00560018	0.0964772
dresden_comp541_c0_seq1	0.000234998	0.00561472	0.167197
dresden_comp10035_c0_seq1	0.00023592	0.00562405	-0.197825
dresden_comp1378_c0_seq1	0.000235785	0.00562405	0.0990005
dresden_comp9379_c0_seq1	0.000236546	0.00563261	-0.158401
dresden_comp613_c0_seq1	0.000237603	0.00565141	0.248149
dresden_comp12650_c0_seq1	0.000238416	0.0056644	0.155643
dresden_comp10846_c0_seq1	0.000239781	0.00569042	0.147012
dresden_comp3062_c0_seq5	0.000242472	0.00574783	0.125003
dresden_comp182_c0_seq1	0.000243725	0.00577106	-0.22535
dresden_comp6180_c0_seq1	0.000244555	0.00578425	0.108771
dresden_comp5413_c0_seq1	0.000245303	0.00578899	0.117776
dresden_comp912_c0_seq1	0.000245293	0.00578899	0.106739
dresden_comp11923_c0_seq1	0.000246209	0.00579375	-0.129371
dresden_comp2172_c0_seq1	0.000246327	0.00579375	0.0964005
dresden_comp8660_c0_seq1	0.000246077	0.00579375	-0.230939
dresden_comp10685_c0_seq1	0.000247689	0.00581573	-0.522014
dresden_comp12588_c0_seq1	0.000247979	0.00581573	-0.164371
dresden_comp13787_c0_seq1	0.000248482	0.00581573	-0.338894
dresden_comp3883_c0_seq1	0.000248378	0.00581573	0.135432
dresden_comp648_c0_seq1	0.000248637	0.00581573	0.0987247
dresden_comp2055_c0_seq1	0.00024985	0.00583766	0.103081
dresden_comp5323_c0_seq1	0.000251421	0.00586787	0.118201
dresden_comp1282_c0_seq1	0.000251798	0.00587019	0.0932667
dresden_comp15520_c0_seq1	0.000253049	0.00589286	0.207403
dresden_comp6910_c0_seq1	0.000254677	0.00592424	-0.117603
dresden_comp14633_c0_seq1	0.000255064	0.00592674	-0.163637
dresden_comp1660_c0_seq1	0.00026048	0.00603575	-0.103837
dresden_comp17338_c0_seq1	0.000260406	0.00603575	-0.426778
dresden_comp5291_c0_seq1	0.000260612	0.00603575	-0.0949531
dresden_comp19900_c0_seq1	0.000260953	0.00603704	-0.440135
dresden_comp11738_c0_seq2	0.000265785	0.00614211	-0.340347
dresden_comp6678_c0_seq1	0.000266088	0.0061424	-0.159798
dresden_comp12491_c0_seq1	0.000271398	0.00625813	-0.590218
dresden_comp10355_c0_seq1	0.000272722	0.00628182	-0.183911
dresden_comp3876_c0_seq1	0.00027336	0.00628966	0.113028
dresden_comp2043_c0_seq1	0.000274463	0.00630817	0.0925724
dresden_comp397_c0_seq1	0.000277443	0.00636974	0.123718
dresden_comp10396_c0_seq1	0.000278209	0.00638039	-0.18508
dresden_comp6143_c0_seq1	0.000280454	0.00642492	0.0990739
dresden_comp258_c0_seq1	0.00028119	0.0064348	-0.263522
dresden_comp13290_c0_seq1	0.000283803	0.00647777	-0.203525
dresden_comp2109_c1_seq1	0.000283539	0.00647777	-0.440661
dresden_comp3572_c0_seq1	0.000283986	0.00647777	0.102824
dresden_comp2881_c0_seq1	0.000285096	0.00649607	-0.126071
dresden_comp1237_c0_seq1	0.000286008	0.00650983	-0.123491
dresden_comp1598_c0_seq1	0.000287235	0.00653074	0.130532
dresden_comp12942_c0_seq1	0.000287711	0.00653452	-0.441002
dresden_comp453_c0_seq1	0.000288697	0.00654988	0.096798
dresden_comp4511_c0_seq1	0.000290004	0.0065725	0.113128
dresden_comp470_c0_seq1	0.00029107	0.00658958	0.10076
dresden_comp1458_c0_seq1	0.000293447	0.00663629	0.0923777
dresden_comp2090_c0_seq1	0.00029415	0.00664508	0.0935344
dresden_comp7734_c0_seq1	0.000294755	0.00665165	-0.183223
dresden_comp498_c0_seq1	0.000296119	0.00667529	0.096514
dresden_comp6641_c0_seq1	0.000297614	0.00670187	-0.113027
dresden_comp5169_c0_seq1	0.000300932	0.00676936	0.129227
dresden_comp3593_c0_seq1	0.000301826	0.00678226	-0.187389
dresden_comp272_c0_seq1	0.000303596	0.0068148	0.129418
dresden_comp10250_c0_seq1	0.00030547	0.00684232	0.132415
dresden_comp265_c0_seq1	0.000305303	0.00684232	0.110258
dresden_comp1341_c0_seq1	0.000306504	0.00685822	-0.326525
dresden_comp3171_c0_seq1	0.000307583	0.0068751	-0.148615
dresden_comp2306_c0_seq1	0.00031006	0.00692314	-0.335856
dresden_comp14185_c0_seq1	0.000313426	0.00699093	-0.311846
dresden_comp6899_c0_seq1	0.000314799	0.00701415	-0.194677
dresden_comp2170_c0_seq1	0.00031749	0.00706667	0.0985391
dresden_comp2324_c0_seq1	0.000318403	0.00707952	-0.094836
dresden_comp14749_c0_seq1	0.000319066	0.00708682	0.285226
dresden_comp656_c0_seq1	0.000319467	0.00708827	0.0931546
dresden_comp14000_c0_seq1	0.000320556	0.00710427	-0.572947
dresden_comp3568_c0_seq1	0.00032086	0.00710427	-0.27023
dresden_comp8657_c0_seq1	0.000322048	0.00712313	-0.303825
dresden_comp2492_c0_seq1	0.000323532	0.00714848	0.105215
dresden_comp12233_c0_seq1	0.000326519	0.00720693	0.21752
dresden_comp3069_c0_seq1	0.000326963	0.0072092	-0.359999
dresden_comp8153_c0_seq1	0.000329042	0.00724748	-0.176512
dresden_comp1796_c0_seq1	0.000330921	0.0072742	-0.0958747
dresden_comp2042_c0_seq1	0.000331286	0.0072742	0.134811
dresden_comp24405_c0_seq1	0.000330948	0.0072742	-0.19834
dresden_comp13721_c0_seq1	0.000333497	0.00731514	0.209677
dresden_comp6332_c0_seq1	0.000333911	0.00731664	0.112453
dresden_comp9049_c0_seq1	0.000340352	0.00745006	0.153586
dresden_comp12326_c0_seq1	0.000341444	0.00745081	0.115795
dresden_comp6527_c0_seq1	0.000341141	0.00745081	0.13494
dresden_comp7903_c0_seq1	0.000341262	0.00745081	-0.284444
dresden_comp13714_c0_seq1	0.000342212	0.00745988	-0.268144
dresden_comp5179_c0_seq1	0.000343431	0.00747103	0.132151
dresden_comp6501_c0_seq1	0.000343385	0.00747103	-0.15769
dresden_comp5283_c0_seq1	0.000344834	0.00749384	-0.135736
dresden_comp4457_c0_seq1	0.000345545	0.00750159	0.101892
dresden_comp290_c0_seq1	0.000348717	0.00756268	0.0962656
dresden_comp2282_c0_seq1	0.000351002	0.00758889	0.0904411
dresden_comp2417_c0_seq1	0.000350455	0.00758889	0.16749
dresden_comp523_c0_seq1	0.000350743	0.00758889	0.155444
dresden_comp8330_c0_seq1	0.000352093	0.00760471	0.149137
dresden_comp12415_c0_seq1	0.000352618	0.00760522	-0.170214
dresden_comp8372_c0_seq1	0.000352836	0.00760522	0.110966
dresden_comp10663_c0_seq1	0.000355659	0.00765047	-0.660535
dresden_comp13412_c0_seq1	0.000355599	0.00765047	-0.172361
dresden_comp17704_c0_seq1	0.000358504	0.00770383	-0.250585
dresden_comp8369_c0_seq1	0.000365382	0.00784367	-0.248344
dresden_comp11118_c0_seq1	0.000366051	0.00785005	-0.135763
dresden_comp3931_c0_seq1	0.000366996	0.00786233	0.104624
dresden_comp3898_c0_seq1	0.000367416	0.00786338	-0.166239
dresden_comp11240_c0_seq1	0.000368499	0.00787858	-0.246279
dresden_comp12957_c0_seq1	0.000369029	0.00788194	-0.213334
dresden_comp2782_c0_seq1	0.000372375	0.00793018	0.106432
dresden_comp6834_c0_seq1	0.000372413	0.00793018	0.0954996
dresden_comp7019_c0_seq1	0.000372411	0.00793018	0.121417
dresden_comp1178_c0_seq1	0.000372811	0.00793068	0.153778
dresden_comp366_c0_seq1	0.000374166	0.00795149	0.109679
dresden_comp11936_c0_seq1	0.000378574	0.00802914	-0.266638
dresden_comp3059_c0_seq1	0.000378579	0.00802914	0.0961532
dresden_comp16980_c0_seq1	0.000384334	0.00814302	-0.338188
dresden_comp12815_c0_seq1	0.000386413	0.00817887	-0.153973
dresden_comp4027_c0_seq1	0.000386963	0.00818234	-0.160941
dresden_comp12027_c0_seq1	0.000388758	0.00821207	0.176772
dresden_comp63_c0_seq1	0.000393816	0.00831061	0.110171
dresden_comp3565_c0_seq1	0.000395315	0.00833393	0.193253
dresden_comp3001_c0_seq1	0.000395752	0.00833484	-0.118044
dresden_comp9048_c0_seq1	0.000396227	0.00833653	-0.234129
dresden_comp14303_c0_seq1	0.000397537	0.00835579	-0.232131
dresden_comp9376_c1_seq1	0.00039813	0.00835994	0.142923
dresden_comp3759_c0_seq1	0.000398926	0.00836834	-0.0912083
dresden_comp6429_c0_seq1	0.000401618	0.00841646	0.142351
dresden_comp11558_c0_seq1	0.000404509	0.00845192	0.230932
dresden_comp11804_c0_seq1	0.000404194	0.00845192	-0.200567
dresden_comp3777_c0_seq1	0.000404385	0.00845192	-0.390946
dresden_comp10855_c0_seq1	0.000407837	0.00851212	-0.242795
dresden_comp766_c0_seq1	0.000408195	0.00851212	0.202848
dresden_comp7290_c0_seq1	0.00041364	0.00861716	-0.332638
dresden_comp2644_c0_seq1	0.000419164	0.00872364	0.14285
dresden_comp3627_c0_seq1	0.000421841	0.00877072	0.097767
dresden_comp1185_c0_seq1	0.000422392	0.00877356	0.113815
dresden_comp18267_c0_seq1	0.000422846	0.00877436	-0.46515
dresden_comp3468_c0_seq1	0.000423835	0.00878626	-0.157608
dresden_comp7315_c0_seq1	0.000424324	0.00878778	-0.313254
dresden_comp38318_c0_seq1	0.000433662	0.00897238	0.7858
dresden_comp623_c0_seq1	0.000435732	0.0090064	0.0931241
dresden_comp8070_c0_seq1	0.000436428	0.00901199	0.146619
dresden_comp8456_c0_seq1	0.000439986	0.00907658	0.128581
dresden_comp11934_c0_seq1	0.000442753	0.00911588	-0.123428
dresden_comp3373_c0_seq1	0.00044244	0.00911588	0.101875
dresden_comp5130_c0_seq1	0.000443442	0.00911774	-0.101334
dresden_comp8556_c0_seq1	0.000443706	0.00911774	0.111968
dresden_comp11378_c0_seq1	0.00044473	0.00912991	-0.162626
dresden_comp8675_c0_seq1	0.000445294	0.00913264	0.112095
dresden_comp5952_c0_seq1	0.000446681	0.0091522	0.137369
dresden_comp3885_c0_seq1	0.000450884	0.00922937	0.0908719
dresden_comp8888_c0_seq1	0.000451413	0.00923126	-0.785878
dresden_comp2441_c0_seq1	0.000452282	0.00924009	0.196778
dresden_comp9307_c0_seq1	0.0004528	0.00924175	-0.249361
dresden_comp12462_c0_seq1	0.000455126	0.00928027	0.234288
dresden_comp5099_c0_seq1	0.000456982	0.00930915	0.123931
dresden_comp10741_c0_seq1	0.000458463	0.00933033	0.174445
dresden_comp7289_c0_seq1	0.000459158	0.00933548	-0.226638
dresden_comp15427_c0_seq1	0.000461282	0.00936295	-0.250268
dresden_comp1830_c0_seq1	0.000461395	0.00936295	0.103401
dresden_comp21390_c0_seq1	0.000465252	0.00942767	-0.496859
dresden_comp7014_c0_seq1	0.000465476	0.00942767	-0.265601
dresden_comp333_c0_seq1	0.000466151	0.0094323	0.109121
dresden_comp477_c0_seq1	0.000467594	0.00945245	0.0900706
dresden_comp5429_c0_seq1	0.000469267	0.00947722	-0.327187
dresden_comp2321_c0_seq1	0.000473944	0.00955343	0.111292
dresden_comp6800_c0_seq1	0.000473686	0.00955343	-0.110458
dresden_comp9742_c0_seq1	0.000474807	0.0095617	0.187424
dresden_comp2596_c0_seq1	0.00047808	0.00961847	0.118083
dresden_comp8757_c0_seq1	0.000478954	0.00962688	-0.119703
dresden_comp2823_c0_seq1	0.000483995	0.00971896	-0.216589
dresden_comp2943_c0_seq1	0.000487346	0.00977698	-0.0942183
dresden_comp12753_c0_seq1	0.000488514	0.00978944	-0.264761
dresden_comp9288_c0_seq1	0.000488893	0.00978944	0.0974389
dresden_comp291_c0_seq1	0.000490184	0.00979561	0.15595
dresden_comp3455_c0_seq1	0.000491187	0.00979561	0.0993146
dresden_comp5663_c0_seq1	0.000491206	0.00979561	0.129924
dresden_comp8399_c0_seq1	0.000490934	0.00979561	0.144654
dresden_comp9480_c0_seq1	0.000491518	0.00979561	-0.215851
dresden_comp3245_c0_seq1	0.000492519	0.00980632	-0.244962
dresden_comp14117_c0_seq1	0.000494501	0.00983651	-0.161512
dresden_comp1273_c0_seq1	0.00049561	0.00984932	-0.136366
dresden_comp4885_c0_seq1	0.000496822	0.00986413	-0.126976
dresden_comp2408_c0_seq1	0.000498112	0.00987486	0.152365
dresden_comp3985_c0_seq1	0.000498495	0.00987486	0.113923
dresden_comp5894_c0_seq1	0.000498764	0.00987486	0.133632
dresden_comp4733_c0_seq1	0.000499522	0.00988064	-0.243171
dresden_comp32609_c0_seq1	0.000503132	0.00994273	0.917105
dresden_comp1206_c0_seq1	0.000512744	0.0101232	-0.097774
dresden_comp12864_c0_seq1	0.000514384	0.0101367	-0.145067
dresden_comp8475_c0_seq1	0.000514242	0.0101367	-0.389382
dresden_comp10161_c0_seq1	0.000522228	0.0102721	-0.266666
dresden_comp14459_c0_seq1	0.000521862	0.0102721	-1.02702
dresden_comp11156_c0_seq1	0.00052528	0.010313	-0.482137
dresden_comp7300_c0_seq1	0.00052483	0.010313	0.108978
dresden_comp17279_c0_seq1	0.000526395	0.0103253	-0.381483
dresden_comp10306_c0_seq1	0.000527961	0.0103464	-0.161923
dresden_comp1670_c0_seq1	0.000529501	0.0103669	0.0888331
dresden_comp2908_c0_seq1	0.000531888	0.010404	0.110948
dresden_comp20920_c0_seq1	0.000534222	0.0104265	0.345319
dresden_comp27578_c0_seq1	0.000534484	0.0104265	-0.494051
dresden_comp4224_c0_seq1	0.000534514	0.0104265	0.115856
dresden_comp22160_c0_seq1	0.000536709	0.01045	-0.54409
dresden_comp4176_c0_seq1	0.000536674	0.01045	0.132858
dresden_comp21191_c0_seq1	0.000540572	0.0104962	-0.544951
dresden_comp3986_c0_seq1	0.000540158	0.0104962	-0.152606
dresden_comp696_c0_seq1	0.000540297	0.0104962	-0.163627
dresden_comp1048_c0_seq1	0.000544561	0.010564	0.110723
dresden_comp3031_c1_seq1	0.000546754	0.0105968	0.138622
dresden_comp7978_c0_seq1	0.00054736	0.0105988	0.133057
dresden_comp1294_c0_seq1	0.000549985	0.0106302	0.0966877
dresden_comp18317_c0_seq1	0.000549704	0.0106302	-0.625575
dresden_comp13381_c0_seq1	0.000550718	0.0106346	-0.437863
dresden_comp668_c0_seq1	0.000551994	0.0106496	0.0875088
dresden_comp9562_c0_seq1	0.000554495	0.010688	-0.494978
dresden_comp829_c0_seq1	0.000555164	0.0106907	0.133286
dresden_comp8824_c0_seq1	0.000555646	0.0106907	-0.126402
dresden_comp6898_c0_seq1	0.000558816	0.010742	0.134684
dresden_comp13194_c0_seq1	0.000560525	0.0107621	0.248454
dresden_comp6379_c0_seq1	0.000560882	0.0107621	-0.115577
dresden_comp12219_c0_seq1	0.000563089	0.0107947	-0.147305
dresden_comp4089_c0_seq1	0.000563843	0.0107993	0.15244
dresden_comp10970_c0_seq1	0.000565158	0.0108147	-0.25317
dresden_comp27919_c0_seq1	0.000566537	0.0108313	-1.89474
dresden_comp1037_c0_seq1	0.000570634	0.0108801	0.103874
dresden_comp1657_c0_seq1	0.000569871	0.0108801	-0.10354
dresden_comp6376_c0_seq1	0.000570623	0.0108801	-0.427679
dresden_comp5263_c0_seq1	0.000573403	0.0109231	0.116559
dresden_comp8331_c0_seq1	0.000575588	0.0109548	-0.322037
dresden_comp6279_c0_seq1	0.000576187	0.0109564	0.148757
dresden_comp2308_c0_seq1	0.000578517	0.0109612	0.113406
dresden_comp2603_c0_seq1	0.000578271	0.0109612	0.125434
dresden_comp5947_c0_seq1	0.000578517	0.0109612	-0.105961
dresden_comp8384_c0_seq1	0.000577456	0.0109612	-0.107208
dresden_comp13821_c0_seq1	0.000580819	0.010995	-0.362123
dresden_comp14628_c0_seq1	0.000584634	0.0110573	-0.876843
dresden_comp2751_c0_seq1	0.00058723	0.0110965	0.0930454
dresden_comp8345_c0_seq1	0.000589028	0.0111205	-0.140995
dresden_comp11525_c0_seq1	0.000590163	0.011132	-0.164982
dresden_comp4451_c0_seq1	0.000591701	0.0111511	-0.252557
dresden_comp11057_c0_seq1	0.000593871	0.011182	-0.357003
dresden_comp38109_c0_seq1	0.000595459	0.0112019	-0.464756
dresden_comp13863_c0_seq1	0.00059747	0.0112298	-0.2442
dresden_comp12791_c0_seq1	0.000599465	0.0112473	-0.231309
dresden_comp1654_c0_seq1	0.000599302	0.0112473	0.102908
dresden_comp2916_c0_seq1	0.000608373	0.0114034	-0.14342
dresden_comp4710_c0_seq1	0.000608866	0.0114034	0.100688
dresden_comp7577_c0_seq1	0.000611245	0.0114378	0.0924563
dresden_comp12892_c0_seq1	0.000620371	0.0115984	-0.20042
dresden_comp1103_c0_seq1	0.000622083	0.0116201	0.149239
dresden_comp18495_c0_seq3	0.000623848	0.0116305	-0.318846
dresden_comp3064_c0_seq1	0.000624289	0.0116305	-0.0907726
dresden_comp825_c0_seq1	0.000624156	0.0116305	0.0876505
dresden_comp158_c0_seq1	0.000624854	0.0116308	0.282911
dresden_comp3228_c0_seq1	0.000627777	0.0116646	0.145921
dresden_comp4047_c0_seq1	0.00062723	0.0116646	0.0878195
dresden_comp14199_c0_seq1	0.000630236	0.0116773	-0.296882
dresden_comp5551_c0_seq1	0.000630666	0.0116773	0.101469
dresden_comp5846_c0_seq1	0.000630496	0.0116773	-0.159622
dresden_comp91995_c0_seq1	0.000629992	0.0116773	1.80272
dresden_comp9891_c0_seq1	0.000631972	0.0116912	-0.172086
dresden_comp1310_c0_seq1	0.000639759	0.0118146	0.092548
dresden_comp787_c0_seq1	0.000639511	0.0118146	0.100199
dresden_comp7694_c0_seq1	0.000643231	0.0118683	-0.102934
dresden_comp11688_c0_seq1	0.000652397	0.0120165	-0.196252
dresden_comp7738_c0_seq1	0.000652206	0.0120165	-0.128507
dresden_comp29263_c0_seq1	0.000655781	0.0120683	-0.274786
dresden_comp4894_c0_seq1	0.00066136	0.0121604	0.106271
dresden_comp387_c0_seq1	0.000663813	0.0121843	0.0979805
dresden_comp8262_c0_seq1	0.000663621	0.0121843	-0.0946849
dresden_comp38_c0_seq1	0.000664895	0.0121936	0.19576
dresden_comp847_c0_seq1	0.000666055	0.0122043	0.0881297	cct7
dresden_comp10079_c0_seq1	0.000667542	0.0122209	0.159991
dresden_comp13468_c0_seq1	0.000675891	0.0123446	-0.157909
dresden_comp5367_c0_seq1	0.000675034	0.0123446	-0.0999552
dresden_comp55002_c0_seq1	0.00067605	0.0123446	1.8762
dresden_comp54_c0_seq1	0.00067702	0.0123517	0.188179
dresden_comp11728_c0_seq1	0.000678691	0.0123715	0.1109
dresden_comp12496_c0_seq1	0.00068202	0.0124215	-0.213556
dresden_comp7602_c0_seq1	0.000682797	0.0124249	0.116817
dresden_comp10926_c0_seq1	0.000683547	0.0124279	0.127127
dresden_comp1755_c0_seq1	0.000684811	0.0124402	-0.0869558
dresden_comp695_c0_seq1	0.000690667	0.0125358	0.0918534
dresden_comp15397_c0_seq1	0.000692964	0.0125559	-0.626941
dresden_comp3641_c0_seq1	0.000692545	0.0125559	-0.0901341
dresden_comp3277_c0_seq1	0.000698029	0.0126368	0.116568
dresden_comp2682_c0_seq1	0.000699442	0.0126516	0.0885555
dresden_comp1633_c0_seq1	0.000701327	0.0126748	0.08625
dresden_comp7408_c0_seq1	0.00070467	0.0127244	0.105176
dresden_comp16844_c0_seq1	0.000707326	0.0127614	0.37434
dresden_comp1872_c0_seq1	0.000710604	0.0127991	-0.0856275
dresden_comp2376_c0_seq1	0.000710624	0.0127991	-0.11679
dresden_comp8342_c0_seq1	0.000714956	0.0128662	-0.204386
dresden_comp7273_c0_seq1	0.000718489	0.0129188	0.159464
dresden_comp1433_c0_seq1	0.000724787	0.0130209	-0.181843
dresden_comp12470_c0_seq1	0.000727165	0.0130304	0.138247
dresden_comp1990_c0_seq1	0.000726485	0.0130304	0.0909612
dresden_comp2180_c0_seq1	0.000727083	0.0130304	0.10664
dresden_comp13623_c0_seq1	0.000729389	0.0130592	0.146029
dresden_comp23244_c0_seq1	0.000733565	0.0131229	-0.272792
dresden_comp8450_c0_seq1	0.000738376	0.0131978	0.113789
dresden_comp1588_c0_seq1	0.000739813	0.0132123	0.179923
dresden_comp859_c0_seq1	0.000741798	0.0132366	0.0939957
dresden_comp4382_c0_seq1	0.000745654	0.0132941	-0.149994
dresden_comp1590_c0_seq1	0.000746304	0.0132945	-0.20464
dresden_comp11071_c0_seq1	0.000748912	0.0133185	-0.272978
dresden_comp13089_c0_seq1	0.000748472	0.0133185	-0.228688
dresden_comp4983_c0_seq1	0.000751157	0.0133472	-0.131198
dresden_comp266_c0_seq1	0.000752496	0.0133598	0.145967
dresden_comp8623_c0_seq1	0.000755248	0.0133974	0.158875
dresden_comp14271_c0_seq1	0.00076018	0.0134736	-0.317819
dresden_comp147_c0_seq1	0.000763378	0.0135076	0.126113
dresden_comp16043_c0_seq1	0.000763121	0.0135076	0.153069
dresden_comp1085_c0_seq1	0.00076756	0.0135703	-0.941302
dresden_comp7450_c0_seq1	0.000773358	0.0136614	-0.143385
dresden_comp4098_c0_seq1	0.000778779	0.0137456	-0.16166
dresden_comp1477_c1_seq1	0.00078111	0.0137638	0.176832
dresden_comp3363_c0_seq1	0.000780975	0.0137638	0.0917403
dresden_comp5770_c0_seq1	0.000782897	0.0137838	-0.0903886
dresden_comp11315_c0_seq1	0.000784298	0.013797	0.319075
dresden_comp7731_c0_seq1	0.000787841	0.0138478	0.35166
dresden_comp310_c0_seq1	0.000790878	0.0138896	0.0869143
dresden_comp5219_c0_seq1	0.000792488	0.0139021	0.122178
dresden_comp7288_c0_seq1	0.000792901	0.0139021	-0.151354
dresden_comp13452_c0_seq1	0.000794603	0.0139204	0.231311
dresden_comp10024_c0_seq1	0.000801789	0.0140346	-0.155978
dresden_comp3003_c0_seq1	0.000804828	0.0140762	0.0862132
dresden_comp2374_c0_seq1	0.000807623	0.0141134	0.0987403
dresden_comp6245_c0_seq1	0.000808333	0.0141141	-0.294145
dresden_comp6314_c0_seq1	0.000809432	0.0141217	0.145662
dresden_comp3893_c0_seq1	0.000811989	0.0141546	-0.110949
dresden_comp6349_c0_seq1	0.000819244	0.0142693	-0.23228
dresden_comp4973_c0_seq1	0.000821251	0.0142925	-0.142355
dresden_comp10378_c0_seq1	0.000823309	0.0143117	0.140453
dresden_comp2946_c0_seq1	0.000823711	0.0143117	0.0879226
dresden_comp26966_c0_seq1	0.000828653	0.0143858	-0.673036
dresden_comp689_c0_seq1	0.00083246	0.0144282	0.0955797
dresden_comp7178_c0_seq1	0.00083184	0.0144282	0.149123
dresden_comp3509_c0_seq1	0.000833577	0.0144357	-0.140714
dresden_comp8222_c0_seq1	0.000842728	0.0145822	-0.12875
dresden_comp7891_c0_seq1	0.000845892	0.014625	-0.11867
dresden_comp2625_c0_seq1	0.000848903	0.0146651	-0.109437
dresden_comp16669_c0_seq1	0.000856374	0.0147821	-0.742584
dresden_comp4469_c0_seq1	0.000871436	0.0150298	-0.306646
dresden_comp3904_c0_seq1	0.000874778	0.0150751	0.097653
dresden_comp3808_c0_seq1	0.000875725	0.0150792	0.147791
dresden_comp1355_c1_seq1	0.000876553	0.0150811	-0.132287
dresden_comp16162_c0_seq1	0.000877843	0.015091	-1.13719
dresden_comp4770_c0_seq1	0.000878623	0.0150922	0.141926
dresden_comp1563_c0_seq1	0.000880583	0.0151136	0.0898872
dresden_comp13301_c0_seq1	0.000882842	0.0151401	-0.223153
dresden_comp714_c0_seq1	0.000888599	0.0152264	0.136113
dresden_comp2443_c0_seq1	0.000891596	0.0152654	0.0884164
dresden_comp13439_c0_seq1	0.000900962	0.0154133	0.145125
dresden_comp11591_c0_seq1	0.000912596	0.0155997	-0.259415
dresden_comp11_c0_seq1	0.000915465	0.0156207	0.128134
dresden_comp2548_c0_seq1	0.000916041	0.0156207	-0.180144
dresden_comp6741_c0_seq1	0.000914646	0.0156207	-0.180536
dresden_comp3649_c0_seq1	0.000919887	0.0156737	0.120139
dresden_comp530_c0_seq1	0.000920911	0.0156785	-0.0848361
dresden_comp14640_c0_seq1	0.000923646	0.0157124	-0.330237
dresden_comp450_c0_seq1	0.000925553	0.0157322	0.14486
dresden_comp25905_c0_seq1	0.000928941	0.0157715	-0.37013
dresden_comp3282_c1_seq1	0.000929359	0.0157715	0.108805
dresden_comp10135_c0_seq1	0.000932432	0.015811	0.117459
dresden_comp6051_c0_seq1	0.000935209	0.0158453	-0.156671
dresden_comp941_c0_seq1	0.000937742	0.0158755	0.188779
dresden_comp3115_c0_seq1	0.000944432	0.015976	0.0887648
dresden_comp9103_c0_seq1	0.000951389	0.0160808	-0.457577
dresden_comp14111_c0_seq1	0.00095221	0.0160819	-0.26112
dresden_comp1143_c0_seq1	0.000955004	0.0161162	0.0881233
dresden_comp2987_c0_seq1	0.000957199	0.0161403	-0.0993369
dresden_comp8817_c0_seq1	0.000968036	0.0163101	-0.610379
dresden_comp455_c0_seq1	0.000974671	0.0164088	0.192035
dresden_comp4692_c0_seq1	0.000978586	0.0164616	0.176446
dresden_comp866_c0_seq1	0.000980628	0.0164828	0.0873183
dresden_comp5373_c0_seq1	0.000994263	0.0166987	0.215044
dresden_comp889_c0_seq1	0.00100299	0.0168319	0.131866
dresden_comp3214_c0_seq1	0.00100967	0.0169306	-0.119644
dresden_comp10589_c0_seq1	0.00101107	0.0169406	-0.362508
dresden_comp10916_c0_seq1	0.00101619	0.0169995	-0.30411
dresden_comp13854_c0_seq1	0.00101597	0.0169995	-0.407409
dresden_comp2400_c0_seq1	0.00101807	0.0170175	-0.104453
dresden_comp3680_c0_seq1	0.00102079	0.0170494	0.111604
dresden_comp7849_c0_seq1	0.00102731	0.0171449	-0.555875
dresden_comp5648_c0_seq1	0.0010322	0.0171992	0.18277
dresden_comp7793_c0_seq1	0.00103213	0.0171992	0.0983257
dresden_comp13426_c0_seq1	0.00103851	0.0172877	-0.258281
dresden_comp857_c0_seq1	0.00103914	0.0172877	0.113823
dresden_comp2789_c0_seq1	0.00104143	0.017289	0.128652
dresden_comp4817_c0_seq1	0.00104168	0.017289	0.111227
dresden_comp513_c0_seq1	0.00104096	0.017289	0.0868076
dresden_comp9982_c0_seq1	0.00104539	0.0173371	-0.214812
dresden_comp3432_c0_seq1	0.00104781	0.0173636	0.121188
dresden_comp5098_c0_seq1	0.00104963	0.0173666	-0.572603
dresden_comp6851_c0_seq1	0.00104896	0.0173666	-0.299315
dresden_comp11926_c1_seq1	0.00105333	0.0173904	-0.185813
dresden_comp4065_c0_seq1	0.00105267	0.0173904	-0.10965
dresden_comp5001_c0_seq1	0.00105354	0.0173904	0.0978908
dresden_comp9516_c0_seq1	0.00106053	0.0174922	-0.181341
dresden_comp31430_c0_seq1	0.00106609	0.0175701	-0.487637
dresden_comp2248_c0_seq1	0.00107979	0.0177682	0.0996849
dresden_comp2948_c0_seq1	0.00107942	0.0177682	-0.105373
dresden_comp2247_c0_seq1	0.00108507	0.0178412	0.0859178
dresden_comp4916_c0_seq1	0.00108708	0.0178604	0.102739
dresden_comp6459_c0_seq1	0.00108804	0.0178623	0.0960995
dresden_comp13369_c0_seq1	0.00109028	0.0178715	-0.269068
dresden_comp3179_c0_seq1	0.0010903	0.0178715	0.101268
dresden_comp5010_c0_seq1	0.00109354	0.017897	0.101259
dresden_comp8080_c0_seq1	0.0010933	0.017897	-0.11154
dresden_comp4890_c0_seq1	0.00109443	0.0178976	0.0909194
dresden_comp5915_c0_seq1	0.00109624	0.0179134	0.0848427
dresden_comp2707_c0_seq1	0.00109739	0.0179184	-0.109384
dresden_comp1676_c0_seq1	0.00109993	0.017946	0.114657
dresden_comp4992_c0_seq1	0.00110128	0.0179542	0.0909995
dresden_comp7119_c0_seq1	0.00110681	0.0180305	-0.0904433
dresden_comp6250_c0_seq1	0.00111415	0.0181081	-0.0851637
dresden_comp838_c0_seq1	0.00111355	0.0181081	0.134621
dresden_comp9914_c0_seq1	0.00111363	0.0181081	0.120453
dresden_comp7457_c0_seq1	0.00111878	0.0181665	-0.112066
dresden_comp809_c0_seq1	0.00111946	0.0181665	0.0854196
dresden_comp4996_c0_seq1	0.00112118	0.0181804	-0.179559
dresden_comp16674_c0_seq1	0.0011232	0.0181854	-0.676729
dresden_comp438_c0_seq1	0.00112314	0.0181854	0.082786
dresden_comp12202_c0_seq1	0.00112624	0.0182206	-0.234567
dresden_comp1792_c0_seq1	0.00113372	0.0183276	-0.115187
dresden_comp2463_c0_seq1	0.00113626	0.0183546	0.0887287
dresden_comp3826_c0_seq1	0.00114018	0.0184038	-0.31271
dresden_comp4566_c0_seq1	0.00114232	0.0184244	-0.123646
dresden_comp4073_c0_seq1	0.0011454	0.01846	-0.0988122
dresden_comp1025_c0_seq1	0.00114932	0.018495	0.0894203	cct1A
dresden_comp4488_c0_seq1	0.00114886	0.018495	-0.572575
dresden_comp10719_c0_seq1	0.00115244	0.018531	-0.201248
dresden_comp10624_c0_seq1	0.00116265	0.018681	0.0948973
dresden_comp7496_c0_seq1	0.00116564	0.0187149	0.156494
dresden_comp2344_c0_seq1	0.00116864	0.018721	-0.155816
dresden_comp585_c0_seq1	0.00116694	0.018721	0.261112
dresden_comp9890_c0_seq1	0.00116868	0.018721	-0.183683
dresden_comp6929_c0_seq1	0.00117662	0.0188339	0.10332
dresden_comp7946_c0_seq1	0.00119523	0.0191174	0.106012
dresden_comp349_c0_seq1	0.00120745	0.0192982	0.104831
dresden_comp10517_c0_seq1	0.00120983	0.0193216	0.248531
dresden_comp5649_c1_seq1	0.0012116	0.0193271	-0.0877527
dresden_comp7955_c0_seq1	0.001212	0.0193271	-0.420192
dresden_comp7843_c0_seq1	0.00121318	0.0193314	-0.178496
dresden_comp10520_c0_seq1	0.00121505	0.0193465	-0.47287
dresden_comp3283_c0_seq1	0.00122763	0.0195322	0.0983373
dresden_comp1414_c0_seq1	0.0012286	0.0195329	0.0815068
dresden_comp3198_c0_seq1	0.0012308	0.0195385	0.131665
dresden_comp9410_c0_seq1	0.00123039	0.0195385	-0.14042
dresden_comp13180_c0_seq1	0.00123333	0.019564	-0.235461
dresden_comp6982_c0_seq1	0.00123532	0.0195809	0.167944
dresden_comp6915_c0_seq1	0.00124287	0.0196796	-0.137177
dresden_comp9501_c0_seq1	0.00124341	0.0196796	-0.112933
dresden_comp9774_c0_seq1	0.00124552	0.0196982	-0.177664
dresden_comp4029_c0_seq1	0.0012472	0.0197101	0.0879459
dresden_comp6583_c0_seq1	0.00125361	0.0197966	-0.156783
dresden_comp9490_c0_seq1	0.00125463	0.0197979	0.139993
dresden_comp4225_c0_seq1	0.00125573	0.0198005	0.0843424
dresden_comp8482_c0_seq1	0.00125745	0.0198128	0.0836855
dresden_comp3581_c0_seq1	0.00125977	0.0198198	0.0897753
dresden_comp8851_c0_seq1	0.00125929	0.0198198	-0.169885
dresden_comp1074_c0_seq1	0.00126359	0.0198652	0.114586
dresden_comp1134_c0_seq1	0.00126455	0.0198655	0.115397
dresden_comp643_c0_seq1	0.001268	0.0198902	0.102238
dresden_comp6597_c0_seq1	0.00126793	0.0198902	0.0946156
dresden_comp4252_c0_seq1	0.00126967	0.0199016	0.112061
dresden_comp7227_c0_seq1	0.00128257	0.0200888	-0.1955
dresden_comp10640_c0_seq1	0.00128836	0.0201516	-0.208538
dresden_comp5016_c0_seq1	0.00128848	0.0201516	-0.530423
dresden_comp10905_c0_seq1	0.00129656	0.020263	-0.29699
dresden_comp9551_c0_seq1	0.00129839	0.0202765	-0.122548
dresden_comp6880_c0_seq1	0.00131034	0.020433	-0.123074
dresden_comp849_c0_seq1	0.00130942	0.020433	0.0847192
dresden_comp32150_c0_seq1	0.00131708	0.020523	-0.536821
dresden_comp3757_c0_seq1	0.00131987	0.0205361	0.0917621
dresden_comp7190_c0_seq1	0.00131896	0.0205361	-0.16319
dresden_comp3725_c0_seq1	0.00132313	0.0205718	-0.12013
dresden_comp167_c0_seq1	0.00132743	0.0206173	0.0968037
dresden_comp4745_c0_seq1	0.00132801	0.0206173	-0.271268
dresden_comp12909_c0_seq1	0.00132993	0.020632	-0.474318
dresden_comp1982_c0_seq1	0.00133196	0.0206484	0.103072
dresden_comp1975_c0_seq1	0.00133298	0.020649	0.134931
dresden_comp18770_c0_seq1	0.00133793	0.0207057	-0.817919
dresden_comp722_c0_seq1	0.0013386	0.0207057	0.0869249
dresden_comp9715_c0_seq1	0.00134333	0.0207637	-0.173279
dresden_comp6085_c0_seq1	0.0013448	0.0207712	-0.102721
dresden_comp11211_c0_seq1	0.00135116	0.0208542	-0.121533
dresden_comp29462_c0_seq1	0.00135228	0.0208563	-0.559478
dresden_comp5681_c0_seq1	0.00135344	0.0208589	-0.450591
dresden_comp14564_c1_seq2	0.00135698	0.020868	0.410076
dresden_comp4438_c0_seq1	0.00135669	0.020868	0.0997243
dresden_comp6917_c0_seq1	0.00135699	0.020868	-0.179388
dresden_comp924_c0_seq1	0.00135862	0.020878	0.146006
dresden_comp8103_c0_seq1	0.00136296	0.0209294	-0.143281
dresden_comp10131_c0_seq1	0.00136404	0.0209307	0.124546
dresden_comp2877_c0_seq1	0.00137556	0.0210922	-0.0976014
dresden_comp11200_c0_seq1	0.00137992	0.0211312	-0.194596
dresden_comp4209_c0_seq1	0.0013801	0.0211312	-0.165907
dresden_comp16124_c0_seq1	0.00138363	0.0211546	-0.343039
dresden_comp925_c0_seq1	0.00138354	0.0211546	0.0860738
dresden_comp4791_c0_seq1	0.00138744	0.0211975	-0.11986
dresden_comp1102_c0_seq1	0.0013896	0.0211999	0.128435
dresden_comp6274_c0_seq1	0.00138906	0.0211999	-0.223574
dresden_comp485_c0_seq1	0.00139644	0.0212889	0.116024
dresden_comp1372_c1_seq1	0.00140064	0.0212916	0.0841279
dresden_comp1916_c0_seq1	0.00139912	0.0212916	0.107481
dresden_comp355_c0_seq1	0.00139881	0.0212916	0.0922583
dresden_comp4301_c0_seq1	0.00140031	0.0212916	0.10912
dresden_comp4773_c0_seq1	0.00140204	0.0212976	0.104471
dresden_comp12898_c0_seq1	0.00140524	0.0213308	-0.329618
dresden_comp10032_c0_seq1	0.00140669	0.0213374	0.133528
dresden_comp18874_c0_seq1	0.00141179	0.0213994	-0.543678
dresden_comp6702_c0_seq1	0.00141695	0.0214624	-0.264993	pdia12
dresden_comp30426_c0_seq1	0.00142114	0.0215104	-1.45507
dresden_comp2634_c0_seq2	0.00142252	0.0215159	-0.265004
dresden_comp7022_c0_seq1	0.00142547	0.021545	-0.270441
dresden_comp4135_c0_seq1	0.00142817	0.0215704	-0.904508
dresden_comp11269_c0_seq1	0.00143328	0.0216168	0.128039
dresden_comp4904_c0_seq1	0.0014331	0.0216168	-0.110176
dresden_comp1251_c0_seq1	0.00143685	0.0216244	0.162113
dresden_comp4547_c0_seq1	0.00143633	0.0216244	0.107964
dresden_comp7701_c0_seq1	0.00143637	0.0216244	-0.0873728
dresden_comp12760_c0_seq1	0.00144359	0.0217104	-0.422472
dresden_comp3284_c0_seq1	0.00145279	0.0218331	0.104409
dresden_comp14790_c0_seq1	0.00145552	0.0218586	-0.195491
dresden_comp16242_c0_seq1	0.00146088	0.021877	-0.282656
dresden_comp4304_c0_seq1	0.00145883	0.021877	0.0889739
dresden_comp6437_c0_seq1	0.00146067	0.021877	-0.0980546
dresden_comp8599_c0_seq1	0.00145799	0.021877	-0.200963
dresden_comp1153_c0_seq1	0.00146557	0.0219317	0.100024
dresden_comp5951_c0_seq1	0.00146722	0.0219408	-0.41806
dresden_comp12072_c0_seq1	0.00147169	0.0219766	-0.177251
dresden_comp5561_c0_seq1	0.00147157	0.0219766	-0.476887
dresden_comp12154_c0_seq1	0.00147392	0.0219884	-0.30282
dresden_comp4453_c0_seq1	0.00147456	0.0219884	0.114278
dresden_comp12634_c0_seq1	0.00147667	0.0219909	0.144457
dresden_comp7299_c0_seq1	0.00147681	0.0219909	-0.0977174
dresden_comp5174_c0_seq1	0.00148539	0.0221032	0.129523
dresden_comp1905_c0_seq1	0.00148655	0.0221049	-0.0947508
dresden_comp8680_c0_seq1	0.00149418	0.0222027	-0.175558
dresden_comp2778_c0_seq1	0.00149769	0.0222392	0.0807558
dresden_comp7648_c0_seq1	0.00150332	0.0223072	0.110141
dresden_comp7043_c0_seq1	0.00150464	0.022311	0.115513
dresden_comp7091_c0_seq1	0.00150934	0.0223651	-0.11861
dresden_comp4620_c0_seq1	0.0015122	0.0223762	0.267204
dresden_comp7067_c0_seq1	0.001512	0.0223762	0.0830409
dresden_comp4787_c0_seq1	0.00151666	0.0224079	0.148456
dresden_comp51_c0_seq1	0.00151753	0.0224079	0.161485
dresden_comp7841_c0_seq1	0.0015174	0.0224079	-0.11149
dresden_comp3140_c0_seq1	0.00152162	0.0224369	0.0901453
dresden_comp32516_c0_seq1	0.00152075	0.0224369	-1.60287
dresden_comp1686_c0_seq1	0.00152369	0.0224374	0.0802876
dresden_comp6825_c0_seq1	0.00152377	0.0224374	-0.0910543
dresden_comp9784_c0_seq1	0.00152532	0.0224446	-0.187386
dresden_comp11814_c0_seq1	0.0015302	0.0224851	-0.11011
dresden_comp14267_c0_seq1	0.00153009	0.0224851	-0.222332
dresden_comp3596_c0_seq1	0.001533	0.0225103	0.10154
dresden_comp8829_c0_seq1	0.00153404	0.0225103	0.181401
dresden_comp19744_c0_seq1	0.00154388	0.0226266	0.267563
dresden_comp7760_c0_seq1	0.00154411	0.0226266	0.0950363
dresden_comp19573_c0_seq1	0.00154609	0.02264	-0.248883
dresden_comp1951_c0_seq1	0.00156486	0.0228989	0.080585
dresden_comp8316_c0_seq1	0.00158338	0.023154	-0.348808
dresden_comp11248_c0_seq1	0.00158654	0.0231841	-0.148426
dresden_comp1992_c0_seq1	0.00158957	0.0232093	0.0929246
dresden_comp2448_c0_seq1	0.00159046	0.0232093	0.116898
dresden_comp3728_c0_seq1	0.00159382	0.0232423	0.214647
dresden_comp21334_c0_seq1	0.00160232	0.0233057	-1.01546
dresden_comp6935_c0_seq1	0.00160258	0.0233057	-0.144052
dresden_comp883_c0_seq1	0.00160124	0.0233057	0.153654
dresden_comp9662_c0_seq1	0.00160168	0.0233057	-0.150583
dresden_comp4341_c0_seq1	0.00160533	0.0233297	0.127319
dresden_comp10200_c0_seq1	0.0016096	0.0233725	0.188619
dresden_comp3851_c0_seq1	0.00161049	0.0233725	-0.143964
dresden_comp6988_c0_seq1	0.00161531	0.0234264	0.179558
dresden_comp47123_c0_seq1	0.0016212	0.0234958	-0.592007
dresden_comp3938_c0_seq1	0.00162388	0.0235185	-0.23138
dresden_comp12417_c0_seq1	0.00162597	0.0235326	-0.151674
dresden_comp3007_c0_seq1	0.00163034	0.0235797	0.0867522
dresden_comp10696_c0_seq1	0.00163468	0.0235997	-0.102293
dresden_comp3408_c0_seq1	0.00163507	0.0235997	0.0808481
dresden_comp5639_c0_seq1	0.00163504	0.0235997	-0.172856
dresden_comp5377_c0_seq1	0.00164151	0.0236765	0.114649
dresden_comp1092_c0_seq1	0.00164637	0.0237304	0.138189
dresden_comp11909_c0_seq1	0.00164807	0.0237387	0.147283
dresden_comp11647_c0_seq1	0.00165854	0.0238733	-0.173273
dresden_comp4356_c0_seq1	0.00166014	0.0238801	-0.370803
dresden_comp14557_c0_seq1	0.00166527	0.0239375	-0.554906
dresden_comp6988_c1_seq1	0.00167332	0.024037	-0.15912
dresden_comp1503_c0_seq1	0.00167566	0.0240541	0.0943342
dresden_comp2226_c0_seq1	0.00167897	0.0240786	0.0997757
dresden_comp30227_c0_seq1	0.00167963	0.0240786	-0.415571
dresden_comp12687_c0_seq1	0.001685	0.0241105	-1.37884
dresden_comp16241_c0_seq1	0.00168432	0.0241105	-0.488419
dresden_comp3802_c0_seq1	0.00168528	0.0241105	-0.224117
dresden_comp970_c0_seq1	0.00168723	0.024122	-0.230522
dresden_comp12527_c0_seq1	0.00169641	0.0242369	-0.292559
dresden_comp10425_c0_seq1	0.00170222	0.0243034	0.095155
dresden_comp14004_c0_seq1	0.00171211	0.0244282	-0.161023
dresden_comp1801_c0_seq1	0.00171814	0.0244812	-0.11839
dresden_comp7434_c0_seq1	0.0017172	0.0244812	-0.113428
dresden_comp973_c0_seq1	0.00172535	0.0245674	0.104129
dresden_comp12553_c0_seq1	0.00172943	0.0246089	0.175171
dresden_comp5368_c1_seq1	0.0017314	0.0246204	0.0993358
dresden_comp13516_c1_seq1	0.00173298	0.0246262	-0.268491
dresden_comp4084_c0_seq1	0.00175489	0.0249042	0.102382
dresden_comp5568_c0_seq1	0.00175482	0.0249042	0.119585
dresden_comp301_c0_seq1	0.00175962	0.0249545	0.0828267
dresden_comp7780_c0_seq1	0.00176245	0.0249779	-0.24247
dresden_comp1132_c0_seq1	0.00176545	0.0249869	-0.0978719
dresden_comp9454_c0_seq1	0.00176524	0.0249869	-0.211118
dresden_comp11104_c0_seq1	0.00176767	0.0250016	-0.591429
dresden_comp3310_c0_seq1	0.00177835	0.0251359	0.0947138
dresden_comp10576_c0_seq1	0.00177999	0.0251423	0.242821
dresden_comp3644_c0_seq1	0.00178318	0.0251704	-0.21273
dresden_comp21183_c0_seq1	0.0017898	0.0252303	0.419859
dresden_comp5465_c0_seq1	0.00178869	0.0252303	-0.131243
dresden_comp283_c0_seq1	0.00179457	0.0252806	0.095088
dresden_comp2009_c0_seq1	0.00180025	0.0253268	0.0881198
dresden_comp3467_c0_seq1	0.0017991	0.0253268	-0.129219
dresden_comp911_c1_seq1	0.00180239	0.0253401	-0.223141
dresden_comp6721_c0_seq1	0.00180848	0.0254088	-0.44076
dresden_comp550_c0_seq1	0.00181799	0.0255255	0.080997
dresden_comp4727_c0_seq1	0.00182186	0.0255629	-0.116234
dresden_comp2994_c0_seq1	0.0018407	0.0258101	-0.168478
dresden_comp8892_c0_seq1	0.00184238	0.0258165	-0.210045
dresden_comp3743_c0_seq1	0.00185462	0.0259708	-0.0809453
dresden_comp3207_c0_seq1	0.00186895	0.0261369	0.0948075
dresden_comp7962_c0_seq1	0.00186863	0.0261369	0.104936
dresden_comp6028_c0_seq1	0.00187023	0.0261374	0.151604
dresden_comp4404_c0_seq1	0.00187262	0.0261536	-0.121632
dresden_comp6451_c0_seq1	0.00187795	0.0262107	0.109217
dresden_comp762_c0_seq1	0.00188368	0.0262733	0.102282
dresden_comp10951_c0_seq1	0.00189016	0.026329	-0.176762
dresden_comp12228_c0_seq1	0.00188925	0.026329	-0.332398
dresden_comp1410_c0_seq1	0.00189463	0.0263393	-0.170417
dresden_comp255_c0_seq1	0.00189223	0.0263393	0.0866614
dresden_comp7070_c0_seq1	0.00189426	0.0263393	-0.213639
dresden_comp10411_c0_seq1	0.00190189	0.0264228	0.140668
dresden_comp2930_c0_seq1	0.00190327	0.0264246	-0.311367
dresden_comp13342_c0_seq2	0.00190991	0.0264993	-0.38941
dresden_comp8785_c0_seq1	0.00191413	0.0265231	0.10202
dresden_comp8787_c0_seq1	0.00191368	0.0265231	0.100794
dresden_comp2065_c0_seq1	0.00191967	0.0265651	0.0992936
dresden_comp2598_c0_seq1	0.00191866	0.0265651	0.118118
dresden_comp11894_c0_seq1	0.00192552	0.0266286	0.148903
dresden_comp9619_c0_seq1	0.00193417	0.0267307	0.134167
dresden_comp2235_c0_seq1	0.00193989	0.0267922	0.0855397
dresden_comp10113_c0_seq1	0.00194794	0.026881	0.127192
dresden_comp26644_c0_seq1	0.00194886	0.026881	-0.394664
dresden_comp3193_c0_seq1	0.0019518	0.0269041	-0.154769
dresden_comp1334_c0_seq1	0.00195377	0.0269136	0.0942926
dresden_comp11547_c0_seq1	0.00195564	0.0269219	-0.122144
dresden_comp11595_c0_seq1	0.00195785	0.0269347	-0.136473
dresden_comp10152_c0_seq1	0.00196274	0.0269845	0.116047
dresden_comp2318_c0_seq1	0.00196497	0.0269976	-0.101719
dresden_comp3011_c0_seq1	0.00197014	0.0270511	0.138299
dresden_comp3042_c0_seq1	0.00197497	0.0270864	0.0961037
dresden_comp9182_c0_seq1	0.00197528	0.0270864	-0.252916
dresden_comp17877_c0_seq1	0.0019831	0.0271584	-0.28783
dresden_comp9578_c0_seq1	0.00198308	0.0271584	-0.168255
dresden_comp7307_c0_seq1	0.00198866	0.027217	-0.189411
dresden_comp9618_c0_seq1	0.00199284	0.0272565	-0.239503
dresden_comp8610_c0_seq1	0.00199419	0.0272574	-0.203824
dresden_comp89_c0_seq1	0.00199902	0.0273057	0.0991009
dresden_comp6391_c0_seq1	0.00200276	0.0273391	-0.0865047
dresden_comp12807_c0_seq1	0.0020049	0.0273507	-0.199903
dresden_comp6048_c0_seq1	0.00201008	0.0274037	0.0953845
dresden_comp476_c0_seq1	0.00201377	0.0274364	0.0875745
dresden_comp12060_c0_seq1	0.00201741	0.0274681	0.178217
dresden_comp5577_c0_seq1	0.00201902	0.0274724	0.110823
dresden_comp5255_c0_seq1	0.00202985	0.0276021	0.0871668
dresden_comp16759_c0_seq1	0.00203388	0.0276391	-0.175228
dresden_comp11717_c0_seq1	0.00204729	0.0278034	-0.124086
dresden_comp8904_c0_seq1	0.00204919	0.0278113	-0.209568
dresden_comp1011_c0_seq1	0.0020528	0.0278425	-0.488854
dresden_comp954_c0_seq1	0.00206169	0.0279451	-0.202617
dresden_comp123_c0_seq1	0.00206908	0.0280273	0.0819414
dresden_comp4492_c0_seq1	0.00207369	0.0280718	0.142221
dresden_comp6682_c0_seq1	0.00207559	0.0280795	-0.327525
dresden_comp13745_c0_seq1	0.00208832	0.0281797	-0.214058
dresden_comp4771_c0_seq1	0.00208704	0.0281797	0.0969649
dresden_comp6775_c0_seq1	0.00208648	0.0281797	-0.102013
dresden_comp79574_c0_seq1	0.00208439	0.0281797	-2.10087
dresden_comp4976_c0_seq1	0.00210114	0.0283165	0.113612
dresden_comp5197_c0_seq1	0.00210029	0.0283165	-0.106815
dresden_comp11320_c0_seq1	0.00210428	0.0283407	0.137387
dresden_comp3998_c0_seq1	0.00211568	0.0284762	-0.0993076
dresden_comp17834_c0_seq1	0.00211849	0.0284959	-0.356059
dresden_comp11004_c0_seq1	0.00213129	0.0286496	-0.146121
dresden_comp1993_c0_seq1	0.00213263	0.0286496	-0.244161
dresden_comp67_c0_seq1	0.00213655	0.028684	0.135252
dresden_comp11125_c0_seq1	0.00214679	0.0287485	-0.356516
dresden_comp14909_c0_seq1	0.00214569	0.0287485	-0.377624
dresden_comp881_c0_seq1	0.00214414	0.0287485	0.106587
dresden_comp908_c0_seq1	0.00214372	0.0287485	0.0794926
dresden_comp12004_c0_seq1	0.00215349	0.0288199	-0.363976
dresden_comp3749_c0_seq1	0.00215594	0.0288212	0.0887457
dresden_comp9955_c0_seq1	0.00215631	0.0288212	0.10072
dresden_comp7188_c0_seq1	0.00216915	0.0289562	-0.268823
dresden_comp8612_c0_seq1	0.00216888	0.0289562	-0.189535
dresden_comp8670_c0_seq1	0.00217307	0.0289902	-0.275386
dresden_comp2431_c0_seq1	0.00217557	0.0290053	0.0838467
dresden_comp9709_c0_seq1	0.00218244	0.0290785	0.242622
dresden_comp1700_c0_seq1	0.00219335	0.029147	0.182114
dresden_comp2684_c0_seq1	0.00219278	0.029147	-0.101264
dresden_comp4604_c0_seq1	0.00219115	0.029147	0.115672
dresden_comp4750_c0_seq1	0.00219065	0.029147	0.104939
dresden_comp8312_c0_seq1	0.00219447	0.029147	0.101954
dresden_comp11078_c0_seq1	0.00219763	0.0291706	0.202031
dresden_comp4063_c0_seq1	0.00219932	0.0291748	-0.089638
dresden_comp10558_c1_seq1	0.00220365	0.0292139	-0.202713
dresden_comp11828_c0_seq1	0.00221106	0.0292755	0.117116
dresden_comp2367_c0_seq1	0.00221013	0.0292755	0.133098
dresden_comp6272_c0_seq1	0.00221869	0.029358	0.0867006
dresden_comp2678_c0_seq1	0.00222471	0.0294194	0.0984483
dresden_comp8685_c0_seq1	0.00222822	0.0294473	-0.313541
dresden_comp11689_c0_seq1	0.00224165	0.029599	0.148019
dresden_comp7226_c0_seq1	0.00224249	0.029599	-0.260746
dresden_comp8079_c0_seq1	0.00225298	0.0297188	0.172033
dresden_comp10448_c0_seq1	0.00226055	0.0298	0.100581
dresden_comp3204_c0_seq1	0.00226211	0.0298021	-0.10822
dresden_comp9594_c0_seq1	0.00226809	0.0298623	-0.120597
dresden_comp5914_c0_seq1	0.0022811	0.0300149	-0.158631
dresden_comp11463_c0_seq1	0.00228933	0.0301045	-0.198361
dresden_comp1946_c0_seq1	0.00229165	0.0301104	0.0866918
dresden_comp4703_c0_seq1	0.00229264	0.0301104	0.141442
dresden_comp4500_c0_seq1	0.00229686	0.0301472	-0.0789925
dresden_comp15458_c0_seq1	0.00230813	0.0302577	0.147228
dresden_comp3170_c0_seq1	0.00230814	0.0302577	0.0914493
dresden_comp3120_c0_seq1	0.00232084	0.0304053	-0.186751
dresden_comp1909_c0_seq1	0.00233032	0.0305011	0.129074
dresden_comp7776_c0_seq1	0.00233104	0.0305011	-0.142263
dresden_comp10055_c0_seq1	0.00233526	0.0305185	0.157914
dresden_comp10677_c0_seq1	0.00233409	0.0305185	-0.165766
dresden_comp8077_c0_seq1	0.0023389	0.0305472	0.278716
dresden_comp4940_c0_seq1	0.00234191	0.0305489	0.0940539
dresden_comp9_c0_seq1	0.00234134	0.0305489	0.290223
dresden_comp353_c0_seq1	0.0023478	0.0306068	0.0907927
dresden_comp9818_c0_seq1	0.00234977	0.0306137	-0.131147
dresden_comp9095_c0_seq1	0.00236931	0.0308491	-0.154022
dresden_comp7298_c0_seq1	0.00238205	0.030996	0.124626
dresden_comp1274_c0_seq1	0.0023982	0.0311723	0.163967
dresden_comp9983_c0_seq1	0.00239855	0.0311723	-0.191567
dresden_comp1214_c0_seq1	0.00240204	0.0311984	-0.232472
dresden_comp12365_c0_seq1	0.00240833	0.031261	0.474543
dresden_comp13582_c0_seq1	0.00241217	0.0312917	-0.157752
dresden_comp5972_c0_seq1	0.0024141	0.0312975	0.120791
dresden_comp2586_c0_seq1	0.00241783	0.0313267	0.0772141
dresden_comp2274_c0_seq1	0.00242647	0.0314193	-0.0934013
dresden_comp756_c0_seq1	0.00243351	0.0314912	-0.0975918
dresden_comp1814_c0_seq1	0.00243543	0.0314967	0.0923105
dresden_comp10662_c0_seq1	0.00243705	0.0314985	0.136043
dresden_comp13637_c0_seq1	0.00244423	0.0315526	-0.151853
dresden_comp735_c0_seq1	0.00244406	0.0315526	0.101912
dresden_comp10826_c0_seq1	0.0024559	0.0315863	-0.133788
dresden_comp13306_c0_seq1	0.00245265	0.0315863	-0.376072
dresden_comp17172_c0_seq1	0.00245651	0.0315863	-0.300726
dresden_comp1898_c0_seq1	0.00245879	0.0315863	0.110761
dresden_comp2129_c0_seq1	0.00245298	0.0315863	0.0790731
dresden_comp270_c0_seq1	0.00245859	0.0315863	0.113677
dresden_comp4847_c0_seq1	0.00244913	0.0315863	0.0849601
dresden_comp8082_c0_seq1	0.00245219	0.0315863	-0.405865
dresden_comp639_c2_seq1	0.00246098	0.0315953	0.0965551
dresden_comp13397_c0_seq1	0.00246456	0.031622	-0.717349
dresden_comp7497_c0_seq1	0.00247498	0.0317364	0.0861146
dresden_comp8727_c0_seq1	0.00248051	0.0317881	0.0925995
dresden_comp1832_c0_seq1	0.00248898	0.0318623	0.0864558
dresden_comp5321_c0_seq1	0.00248932	0.0318623	0.0762349
dresden_comp1493_c0_seq1	0.00250328	0.0320217	0.0934201
dresden_comp2621_c0_seq1	0.00251406	0.0321401	0.0841692
dresden_comp1890_c0_seq1	0.00253177	0.032347	0.107943
dresden_comp5194_c0_seq1	0.00253447	0.032362	-0.508906
dresden_comp5613_c0_seq1	0.00254627	0.0324735	-0.0980195
dresden_comp8347_c0_seq1	0.00254482	0.0324735	0.10879
dresden_comp5529_c0_seq1	0.00256279	0.0326643	0.111083
dresden_comp8193_c0_seq1	0.00258008	0.032865	0.135365
dresden_comp4617_c0_seq1	0.00258377	0.0328921	0.0852904
dresden_comp5841_c0_seq1	0.00258584	0.0328986	0.122444
dresden_comp1461_c0_seq1	0.00259531	0.0329993	-0.0818992
dresden_comp3055_c0_seq1	0.00260303	0.0330776	-0.121956
dresden_comp3443_c0_seq1	0.00260741	0.0331133	0.102119
dresden_comp4767_c0_seq1	0.00262284	0.0332893	0.0759297
dresden_comp44071_c0_seq1	0.00262952	0.033354	-0.367723
dresden_comp2095_c0_seq1	0.00264072	0.0334247	0.150394
dresden_comp3048_c0_seq1	0.00263783	0.0334247	0.148497
dresden_comp5870_c0_seq1	0.00264073	0.0334247	0.141029
dresden_comp8085_c0_seq1	0.002643	0.0334247	-0.112625
dresden_comp867_c0_seq1	0.00264186	0.0334247	0.0763949
dresden_comp992_c0_seq1	0.0026528	0.0335287	-0.257189
dresden_comp1397_c0_seq1	0.0026607	0.0335883	0.0770737
dresden_comp3843_c0_seq1	0.00266059	0.0335883	0.146704
dresden_comp7549_c0_seq1	0.00266239	0.0335896	-0.100879
dresden_comp7478_c0_seq1	0.00266494	0.0336017	0.123332
dresden_comp13601_c0_seq1	0.00267072	0.0336545	-0.219318
dresden_comp13786_c0_seq1	0.00267324	0.0336662	0.240266
dresden_comp11285_c0_seq1	0.00268529	0.0337824	-0.186089
dresden_comp1921_c0_seq1	0.00268865	0.0337824	0.0805407
dresden_comp380_c0_seq1	0.00268885	0.0337824	0.149238
dresden_comp6091_c0_seq1	0.00268592	0.0337824	-0.0905249
dresden_comp10526_c0_seq1	0.00269191	0.0337943	-0.118852
dresden_comp4256_c0_seq1	0.00269299	0.0337943	0.0802094
dresden_comp4005_c0_seq1	0.00269672	0.033821	-0.0917568
dresden_comp12780_c0_seq1	0.00270268	0.0338756	-0.173225
dresden_comp5111_c0_seq1	0.00270521	0.0338873	0.112969
dresden_comp2534_c0_seq1	0.00271413	0.0339788	-0.112083
dresden_comp2679_c0_seq1	0.00272436	0.034034	-0.134826
dresden_comp389_c0_seq1	0.00272608	0.034034	0.115557
dresden_comp5040_c0_seq1	0.00272464	0.034034	0.0891473
dresden_comp5753_c0_seq1	0.00272658	0.034034	0.100859
dresden_comp9776_c0_seq1	0.00272247	0.034034	-0.390655
dresden_comp10806_c0_seq1	0.00273201	0.0340615	0.153036
dresden_comp245_c0_seq1	0.00273153	0.0340615	0.149972
dresden_comp10_c0_seq1	0.00273399	0.0340661	0.480204
dresden_comp7728_c0_seq1	0.00274746	0.0342138	-0.142122
dresden_comp3940_c0_seq1	0.00275479	0.0342848	-0.0764126
dresden_comp1482_c0_seq1	0.00275665	0.0342878	-0.0869113
dresden_comp3017_c0_seq1	0.00277007	0.0344345	-0.0809694
dresden_comp9250_c0_seq1	0.00277557	0.0344826	-0.231783
dresden_comp6565_c0_seq1	0.00278234	0.0345465	-0.434238
dresden_comp6870_c0_seq1	0.00278528	0.0345626	-0.307598
dresden_comp207_c0_seq1	0.00278864	0.0345638	0.124177
dresden_comp9082_c0_seq1	0.00278775	0.0345638	-0.144268
dresden_comp4337_c0_seq1	0.00279413	0.0346115	0.0776241
dresden_comp3604_c0_seq1	0.00279775	0.034636	0.089552
dresden_comp23965_c0_seq1	0.00280599	0.0347178	-0.365151
dresden_comp6066_c0_seq1	0.00281862	0.0348537	0.27047
dresden_comp1511_c0_seq1	0.00283009	0.034975	0.0756348
dresden_comp253_c0_seq1	0.00283854	0.0350327	0.0993604
dresden_comp6163_c0_seq1	0.00283657	0.0350327	-0.107724
dresden_comp6675_c0_seq1	0.00283973	0.0350327	0.088597
dresden_comp10093_c0_seq1	0.00284196	0.0350398	-0.203762
dresden_comp850_c0_seq1	0.00285527	0.0351834	0.080252
dresden_comp7915_c0_seq1	0.0028678	0.0353172	-0.46036
dresden_comp1284_c0_seq1	0.00289086	0.0355805	0.0747603
dresden_comp4689_c0_seq1	0.00290441	0.0357265	0.121133
dresden_comp2069_c0_seq1	0.00291144	0.0357921	0.0983832
dresden_comp13876_c0_seq1	0.0029207	0.0358434	-0.571455
dresden_comp16452_c0_seq1	0.00291765	0.0358434	-0.38028
dresden_comp8798_c0_seq1	0.00291949	0.0358434	0.128718
dresden_comp6961_c0_seq1	0.00292414	0.0358649	-0.122457
dresden_comp11529_c0_seq1	0.00293038	0.0358789	-0.214384
dresden_comp37328_c0_seq1	0.00292879	0.0358789	-0.539034
dresden_comp964_c0_seq1	0.002929	0.0358789	-0.327029
dresden_comp1052_c0_seq1	0.00293657	0.0359063	0.092611
dresden_comp10842_c0_seq1	0.00293941	0.0359063	0.21251
dresden_comp1220_c0_seq1	0.00293645	0.0359063	0.0844009
dresden_comp430_c0_seq1	0.00293886	0.0359063	0.181519
dresden_comp15343_c0_seq1	0.00294679	0.0359757	-0.61402
dresden_comp15985_c0_seq1	0.00295177	0.0360157	-0.248075
dresden_comp1704_c0_seq1	0.00295438	0.0360268	0.107304
dresden_comp736_c0_seq1	0.00295836	0.0360545	0.149696
dresden_comp20930_c0_seq1	0.0029639	0.0361012	0.237309
dresden_comp5350_c0_seq1	0.00297302	0.0361915	0.107494
dresden_comp918_c0_seq1	0.00297936	0.0362477	0.1489
dresden_comp2838_c0_seq1	0.00298286	0.0362525	0.0786299
dresden_comp3319_c0_seq1	0.0029849	0.0362525	-0.117431
dresden_comp987_c0_seq1	0.00298436	0.0362525	0.0916594
dresden_comp12058_c0_seq1	0.00298769	0.0362657	0.145805
dresden_comp10444_c0_seq1	0.00299481	0.0363311	-0.126194
dresden_comp6222_c0_seq1	0.00299917	0.0363633	0.1142
dresden_comp15919_c0_seq1	0.00301026	0.0364559	-0.381748
dresden_comp7834_c0_seq1	0.00300917	0.0364559	-0.604558
dresden_comp2611_c0_seq1	0.00301867	0.0365368	0.076428
dresden_comp563_c0_seq1	0.00303803	0.0367501	0.11426
dresden_comp62_c0_seq1	0.0030467	0.0368339	0.111937
dresden_comp1803_c0_seq1	0.00305603	0.0369044	-0.113452
dresden_comp3624_c0_seq1	0.00305509	0.0369044	-0.326715
dresden_comp5730_c0_seq1	0.00306518	0.0369939	0.0827747
dresden_comp8323_c0_seq1	0.0030742	0.0370815	-0.171674
dresden_comp4755_c0_seq1	0.00308148	0.0371482	0.0864483
dresden_comp2499_c0_seq1	0.00308568	0.0371565	-0.135189
dresden_comp7374_c0_seq1	0.00308533	0.0371565	0.0895811
dresden_comp2240_c0_seq1	0.00309138	0.0372039	0.0788168
dresden_comp20822_c0_seq1	0.00310468	0.0373427	-0.609559
dresden_comp4267_c0_seq1	0.00311398	0.0374195	0.0762781
dresden_comp4531_c0_seq1	0.0031146	0.0374195	0.0832578
dresden_comp6878_c0_seq1	0.00313179	0.0376046	-0.107074
dresden_comp3864_c0_seq1	0.00313568	0.0376183	-0.0789654
dresden_comp683_c0_seq1	0.00313649	0.0376183	0.143446
dresden_comp9581_c0_seq1	0.00314383	0.0376849	0.141887
dresden_comp7000_c0_seq1	0.00316512	0.0379158	-0.369272
dresden_comp9908_c0_seq1	0.00316667	0.0379158	-0.121329
dresden_comp930_c0_seq1	0.00317304	0.0379705	-0.113573
dresden_comp10184_c0_seq1	0.00317517	0.0379746	-0.102178
dresden_comp22537_c0_seq1	0.00317838	0.0379914	0.380043
dresden_comp7101_c0_seq1	0.00319233	0.0381366	-0.183955
dresden_comp13875_c0_seq1	0.0032089	0.0382913	-0.244322
dresden_comp7506_c0_seq1	0.00320773	0.0382913	-0.103289
dresden_comp12435_c0_seq1	0.00321726	0.0383694	-0.329818
dresden_comp14515_c0_seq1	0.00321951	0.0383745	-0.345453
dresden_comp8225_c0_seq1	0.00323187	0.0385002	-0.0964775
dresden_comp11259_c0_seq1	0.00323826	0.0385463	-0.0964283
dresden_comp13484_c0_seq1	0.00324121	0.0385463	-0.152621
dresden_comp5479_c0_seq1	0.00323962	0.0385463	0.079943
dresden_comp5478_c0_seq1	0.00324518	0.0385718	-0.092653
dresden_comp916_c0_seq1	0.00325383	0.038653	0.120583
dresden_comp3874_c0_seq1	0.00327116	0.0388153	0.0886158
dresden_comp7317_c0_seq1	0.00327117	0.0388153	0.11894
dresden_comp3710_c0_seq1	0.00329474	0.0390731	0.144844
dresden_comp12694_c0_seq1	0.00330829	0.0391681	-0.241718
dresden_comp3301_c0_seq1	0.00330831	0.0391681	-0.118419
dresden_comp8282_c0_seq1	0.00330512	0.0391681	-0.122949
dresden_comp12595_c0_seq1	0.0033109	0.0391768	-0.120386
dresden_comp1191_c0_seq1	0.00331792	0.0392354	-0.416542
dresden_comp13850_c0_seq1	0.00332048	0.0392354	0.293035
dresden_comp9027_c0_seq1	0.00332142	0.0392354	0.106107
dresden_comp3226_c0_seq1	0.00332495	0.0392552	-0.100812
dresden_comp10478_c0_seq1	0.00332695	0.0392569	-0.116378
dresden_comp2004_c0_seq1	0.00333601	0.0393419	0.0752252
dresden_comp11409_c0_seq1	0.00334438	0.0394186	-0.097882
dresden_comp7801_c0_seq1	0.00335368	0.0395062	-0.146587
dresden_comp13598_c0_seq1	0.00335784	0.0395111	0.376157
dresden_comp23175_c0_seq1	0.00335775	0.0395111	-0.388968
dresden_comp3457_c0_seq1	0.0033645	0.0395675	-0.0808686
dresden_comp11896_c0_seq1	0.00337047	0.0395911	-0.777394
dresden_comp33029_c0_seq1	0.00337212	0.0395911	-0.440977
dresden_comp39263_c0_seq1	0.0033711	0.0395911	-0.951409
dresden_comp42165_c0_seq1	0.00337566	0.0396106	-0.406412
dresden_comp15638_c0_seq1	0.0033971	0.0398401	0.303668
dresden_comp267_c0_seq1	0.00340132	0.0398674	0.119865
dresden_comp6946_c0_seq1	0.00340568	0.0398964	-0.131956
dresden_comp3103_c0_seq1	0.00341012	0.0399264	0.0863931
dresden_comp9091_c0_seq1	0.00341348	0.0399436	-0.218112
dresden_comp4402_c0_seq1	0.00341704	0.0399475	-0.105866
dresden_comp6035_c0_seq1	0.00341759	0.0399475	0.0822511
dresden_comp1050_c0_seq1	0.00342939	0.0400411	0.0750326
dresden_comp2670_c0_seq1	0.00342777	0.0400411	-0.231086
dresden_comp456_c0_seq1	0.00343453	0.0400789	0.0843497
dresden_comp2777_c0_seq1	0.00344036	0.0401248	0.115582
dresden_comp388_c0_seq1	0.00344861	0.0401989	0.164783
dresden_comp3388_c0_seq1	0.00346356	0.0403509	0.104175
dresden_comp49_c0_seq1	0.00348678	0.0405991	0.155684
dresden_comp17128_c0_seq1	0.00349076	0.0406009	-0.283536
dresden_comp22852_c0_seq1	0.00349077	0.0406009	-0.4763
dresden_comp12398_c0_seq1	0.00349675	0.0406481	-0.459719
dresden_comp546_c0_seq1	0.00350104	0.0406694	0.0742879
dresden_comp8311_c0_seq1	0.00350244	0.0406694	-0.15868
dresden_comp3582_c0_seq1	0.00350995	0.0407343	-0.0808444
dresden_comp3389_c0_seq1	0.0035226	0.0408587	-0.1237
dresden_comp10011_c0_seq1	0.00353241	0.04095	0.0862613
dresden_comp2118_c0_seq1	0.00354677	0.0410041	0.0741187
dresden_comp4070_c0_seq1	0.00354126	0.0410041	-0.121227
dresden_comp4079_c0_seq1	0.00354553	0.0410041	-0.659417
dresden_comp4947_c0_seq1	0.00353949	0.0410041	-0.140232
dresden_comp9118_c0_seq1	0.00354541	0.0410041	0.306328
dresden_comp5854_c0_seq1	0.00355293	0.0410528	-0.127523
dresden_comp2851_c0_seq1	0.00356605	0.0411525	0.162045
dresden_comp4717_c0_seq1	0.00356732	0.0411525	0.0783464
dresden_comp5063_c0_seq1	0.00356789	0.0411525	0.201777
dresden_comp9865_c1_seq1	0.00356934	0.0411525	0.0966783
dresden_comp5139_c0_seq1	0.00357823	0.0412325	0.114866
dresden_comp10429_c0_seq1	0.00358039	0.0412349	-0.182416
dresden_comp1066_c0_seq1	0.00359072	0.0413314	0.103049
dresden_comp1479_c0_seq1	0.00359301	0.0413352	0.077501
dresden_comp45565_c0_seq1	0.00361371	0.0415508	0.637562
dresden_comp1387_c0_seq1	0.00361818	0.0415795	0.0777786
dresden_comp11238_c0_seq1	0.00362215	0.0416026	-0.144584
dresden_comp2605_c0_seq1	0.00362457	0.0416078	0.081886
dresden_comp27647_c0_seq2	0.00362654	0.0416078	-0.561593
dresden_comp11066_c0_seq1	0.00363646	0.0416922	-0.144356
dresden_comp4207_c0_seq1	0.00363784	0.0416922	-0.133525
dresden_comp7253_c0_seq1	0.00364497	0.0417513	-0.119821
dresden_comp3383_c0_seq1	0.00364927	0.0417779	0.128933
dresden_comp1857_c0_seq1	0.00365759	0.0418278	0.200203
dresden_comp3877_c0_seq1	0.00365696	0.0418278	-0.237506
dresden_comp7782_c0_seq1	0.00366009	0.0418338	-0.611941
dresden_comp10340_c0_seq1	0.00366513	0.0418688	0.0993996
dresden_comp10722_c0_seq1	0.00367347	0.0419414	-0.181113
dresden_comp4518_c0_seq1	0.00367613	0.0419491	-0.112567
dresden_comp5079_c0_seq1	0.00367998	0.0419705	-0.373307
dresden_comp13167_c0_seq1	0.00369581	0.0421108	-0.299295
dresden_comp741_c0_seq1	0.00369627	0.0421108	-0.135918
dresden_comp2213_c0_seq1	0.00370291	0.042141	-0.132055
dresden_comp4419_c0_seq1	0.00370123	0.042141	-0.151575
dresden_comp9579_c0_seq1	0.00371325	0.042236	-0.285624
dresden_comp1455_c0_seq1	0.00374305	0.0425521	-0.140501
dresden_comp3075_c0_seq1	0.00374974	0.0426052	0.117902
dresden_comp11540_c0_seq1	0.00376018	0.0427009	0.123703
dresden_comp8053_c0_seq1	0.00377304	0.0428239	-0.332035
dresden_comp5862_c0_seq1	0.00377819	0.0428594	-0.246096
dresden_comp13016_c0_seq1	0.00378266	0.0428641	-0.22534
dresden_comp22031_c0_seq1	0.00378089	0.0428641	-0.293204
dresden_comp11262_c0_seq1	0.00379379	0.0429671	-0.147136
dresden_comp11561_c0_seq1	0.00379907	0.042993	0.119343
dresden_comp8559_c0_seq1	0.00380014	0.042993	0.440904
dresden_comp9146_c0_seq1	0.00382715	0.0432754	-0.265233
dresden_comp13065_c0_seq1	0.00383214	0.0433087	-0.175806
dresden_comp31975_c0_seq1	0.00383562	0.0433249	-0.515732
dresden_comp14213_c0_seq1	0.00385065	0.0434714	0.176936
dresden_comp11292_c0_seq1	0.00385445	0.0434911	0.133008
dresden_comp3253_c0_seq1	0.00386	0.0435305	-0.118411
dresden_comp1109_c0_seq1	0.00386558	0.0435478	0.0758537
dresden_comp9920_c0_seq1	0.00386566	0.0435478	-0.179434
dresden_comp661_c0_seq1	0.00387077	0.043559	0.0919003
dresden_comp956_c0_seq1	0.0038693	0.043559	0.0882377
dresden_comp5383_c0_seq1	0.00388567	0.0437034	0.0789726
dresden_comp10163_c0_seq1	0.00390267	0.0438652	0.134603
dresden_comp1995_c0_seq1	0.00390477	0.0438652	0.0878521
dresden_comp3249_c0_seq1	0.00390628	0.0438652	-0.117462
dresden_comp11805_c0_seq1	0.00390923	0.0438751	-0.112728
dresden_comp15378_c0_seq1	0.0039136	0.0439008	-0.165876
dresden_comp11267_c0_seq1	0.00392323	0.0439022	-0.125328
dresden_comp1192_c0_seq1	0.00391965	0.0439022	-0.0739398
dresden_comp3896_c0_seq1	0.0039241	0.0439022	0.17392
dresden_comp8090_c0_seq1	0.00392129	0.0439022	-0.203983
dresden_comp9694_c0_seq1	0.00392372	0.0439022	0.246069
dresden_comp26988_c0_seq1	0.00392838	0.0439269	-0.380906
dresden_comp1142_c0_seq1	0.00393836	0.0440151	0.0771548
dresden_comp12841_c0_seq1	0.00395134	0.0441369	-0.190634
dresden_comp1297_c0_seq1	0.00395587	0.0441641	0.0736801
dresden_comp1343_c0_seq1	0.00397053	0.0443026	0.0728923
dresden_comp18293_c0_seq1	0.00397456	0.0443026	-0.245551
dresden_comp86440_c0_seq1	0.00397265	0.0443026	0.819918
dresden_comp1138_c0_seq1	0.00397816	0.0443194	0.114118
dresden_comp5931_c0_seq1	0.00398562	0.0443792	-0.20905
dresden_comp2857_c0_seq1	0.003991	0.0444156	0.0876797
dresden_comp10127_c0_seq1	0.00400078	0.0445011	-0.211368
dresden_comp9507_c0_seq1	0.00401849	0.0446745	-0.270935
dresden_comp15726_c0_seq1	0.00402651	0.0447168	-0.377532
dresden_comp1612_c0_seq1	0.00402652	0.0447168	0.0810136
dresden_comp1036_c0_seq1	0.00403488	0.0447748	0.0800923
dresden_comp6479_c1_seq1	0.00403598	0.0447748	-0.11224
dresden_comp658_c0_seq1	0.00404782	0.0448827	0.118254
dresden_comp8503_c0_seq1	0.00405654	0.0449557	-0.22523
dresden_comp7458_c0_seq1	0.00406416	0.0450166	0.144932
dresden_comp774_c0_seq1	0.00406629	0.0450166	0.0983621
dresden_comp9144_c0_seq1	0.00408466	0.0451963	0.104004
dresden_comp2721_c0_seq1	0.00410072	0.0453503	-0.154688
dresden_comp13824_c0_seq1	0.00410674	0.0453794	-0.538381
dresden_comp3494_c0_seq1	0.00410805	0.0453794	-0.264833
dresden_comp5096_c0_seq1	0.00410979	0.0453794	-0.443389
dresden_comp13713_c0_seq1	0.00412263	0.0454974	-0.381958
dresden_comp1492_c0_seq1	0.00413354	0.045594	0.0882516
dresden_comp6560_c0_seq1	0.00414861	0.0457364	-0.703112
dresden_comp1364_c0_seq1	0.00415316	0.0457627	0.111865
dresden_comp9024_c0_seq1	0.00416559	0.0458757	-0.211958
dresden_comp139_c0_seq1	0.00417114	0.0459129	0.0804991
dresden_comp22728_c0_seq1	0.00417557	0.0459378	-0.325492
dresden_comp74288_c0_seq1	0.00418548	0.0460228	-1.65373
dresden_comp17491_c0_seq1	0.00419697	0.0461252	0.266618
dresden_comp17797_c0_seq1	0.00421288	0.046276	-0.433753
dresden_comp5522_c0_seq1	0.00421909	0.0463202	0.0953096
dresden_comp3950_c0_seq1	0.00422333	0.0463427	-0.241153
dresden_comp18678_c0_seq1	0.00423689	0.0464673	-0.197711
dresden_comp2631_c0_seq1	0.00424504	0.0465325	0.0831318
dresden_comp4039_c0_seq1	0.00425838	0.0466379	0.339049
dresden_comp6128_c0_seq1	0.00426059	0.0466379	0.174407
dresden_comp8364_c0_seq1	0.00426126	0.0466379	-0.106619
dresden_comp8558_c0_seq1	0.00427295	0.0467416	-0.121609
dresden_comp10267_c0_seq1	0.00427895	0.046783	0.177615
dresden_comp6877_c0_seq1	0.00428316	0.0467908	0.0846226
dresden_comp8671_c0_seq1	0.00428408	0.0467908	-0.0935638
dresden_comp11047_c0_seq1	0.00430011	0.0469173	-0.190134
dresden_comp17904_c0_seq1	0.00429922	0.0469173	-0.230264
dresden_comp2886_c0_seq1	0.00430765	0.0469754	0.0911748
dresden_comp4416_c0_seq1	0.00431998	0.0470856	0.0863825
dresden_comp8438_c0_seq1	0.00432477	0.0471135	0.133328
dresden_comp31841_c0_seq1	0.00434427	0.0473015	-0.318743
dresden_comp9408_c0_seq1	0.00435023	0.047342	-0.15691
dresden_comp48882_c0_seq1	0.00436634	0.047493	0.403073
dresden_comp4706_c1_seq1	0.00436928	0.0475005	0.111855
dresden_comp9089_c0_seq1	0.00438143	0.0476081	0.163456
dresden_comp10994_c0_seq1	0.00438851	0.0476116	-0.126369
dresden_comp3247_c0_seq1	0.00438831	0.0476116	0.0777182
dresden_comp3889_c0_seq1	0.00438586	0.0476116	-0.241631
dresden_comp7816_c0_seq1	0.00439142	0.0476188	0.0959014
dresden_comp10062_c0_seq1	0.00442697	0.047906	0.0916418
dresden_comp1357_c0_seq1	0.00442027	0.047906	0.0775992
dresden_comp2013_c0_seq1	0.0044259	0.047906	0.0842451
dresden_comp9752_c0_seq1	0.00442555	0.047906	-0.208878
dresden_comp1117_c0_seq1	0.00444916	0.0480795	0.12771
dresden_comp14165_c0_seq1	0.00445233	0.0480795	0.263052
dresden_comp1678_c0_seq1	0.00446089	0.0480795	0.0770397
dresden_comp4183_c0_seq1	0.00446058	0.0480795	0.0723525
dresden_comp583_c0_seq1	0.00446119	0.0480795	0.104866
dresden_comp8008_c0_seq1	0.00444832	0.0480795	-0.236321
dresden_comp8958_c0_seq1	0.00446113	0.0480795	-0.173031
dresden_comp9267_c0_seq1	0.00446065	0.0480795	0.113016
dresden_comp7927_c0_seq1	0.00446905	0.0481397	0.103249
dresden_comp10609_c0_seq1	0.00447401	0.0481685	0.172705
dresden_comp10667_c0_seq1	0.00447742	0.0481749	0.109283
dresden_comp12618_c0_seq1	0.00448144	0.0481749	-0.163018
dresden_comp4316_c0_seq1	0.00448045	0.0481749	0.0736198
dresden_comp725_c0_seq1	0.00449017	0.0482442	0.108238
dresden_comp2209_c0_seq1	0.0044996	0.048272	0.0723451
dresden_comp2502_c0_seq1	0.00449769	0.048272	0.115175
dresden_comp3093_c0_seq1	0.0044961	0.048272	0.075999
dresden_comp4828_c0_seq1	0.00450576	0.0483135	-0.12568
dresden_comp8669_c0_seq1	0.00452385	0.0484829	-0.136655
dresden_comp4332_c0_seq1	0.00454368	0.0486708	0.100574
dresden_comp74170_c0_seq1	0.00454876	0.0486887	1.66449
dresden_comp9472_c0_seq1	0.00454995	0.0486887	0.158887
dresden_comp3498_c0_seq1	0.00455902	0.0487117	0.117248
dresden_comp3536_c0_seq1	0.00455467	0.0487117	0.0739898
dresden_comp9980_c0_seq1	0.00455872	0.0487117	-0.192856
dresden_comp2243_c0_seq1	0.00456165	0.0487152	0.0790324
dresden_comp3460_c0_seq1	0.00456766	0.0487548	-0.0852303	dnajb11
dresden_comp5739_c0_seq1	0.00459345	0.0490053	0.100723
dresden_comp3102_c0_seq1	0.00459915	0.0490321	0.115577
dresden_comp8756_c0_seq1	0.0046006	0.0490321	-0.133407
dresden_comp10592_c0_seq1	0.0046034	0.0490372	-0.146818
dresden_comp25999_c0_seq1	0.00461143	0.049098	0.39569
dresden_comp1834_c0_seq1	0.00461648	0.0491023	0.0832807
dresden_comp2328_c0_seq1	0.00461519	0.0491023	0.0789312
dresden_comp18516_c0_seq1	0.00464019	0.0493297	0.218917
dresden_comp2258_c0_seq1	0.00464962	0.0494051	0.176178
dresden_comp2834_c0_seq1	0.00466189	0.0495106	-0.309828
dresden_comp2687_c0_seq1	0.00466539	0.0495114	0.114469
dresden_comp3617_c0_seq1	0.00466665	0.0495114	-0.0833372
dresden_comp480_c0_seq1	0.00467444	0.0495692	0.108747
dresden_comp10949_c0_seq1	0.00468462	0.0496026	-0.156149
dresden_comp4125_c0_seq1	0.00468281	0.0496026	-0.132557
dresden_comp4736_c0_seq1	0.00468424	0.0496026	-0.119523
dresden_comp1299_c0_seq1	0.00469467	0.0496399	0.0749658
dresden_comp17021_c0_seq1	0.00469519	0.0496399	0.185421
[truncated: 12 more rows]

## Sheet: d
Genes	Dresden ID
cct1A	1025
cct2	525
cct3A	435
cct4B	773
cct5	544
cct6	527
cct7	847
cct8A	903
xbp1	415
atf6	3847
bip-1	511
bip-2	2648
bip-3	23368 and 19874
calr	220
dnajb9	1779
pdia13	10003
pdia3	1164
dnajc3	4016
pdia12	6702
dnajb11	3460
cdk1	11265

## Sheet: Legend
	Dataset EV3. (a) Gene ontology enrichment for biological processes (BPs) of the 982 up-regulated transcripts in the comparison cct3A RNAi vs gfp RNAi at 72hR (q-val < 0.05). Redundant GO terms were removed from the list by using REVIGO (small similarity allowed). (b) 34 up-regulated transcripts in cct3A RNAi at 72hR presenting GO term for "protein folding" (GO:0006457). Gene symbols and descripti…
