# Supplementary material for: Regeneration in starved planarians depends on TRiC/CCT subunits modulating the unfolded protein response
Source: EMBO Rep. 2021 Jun 30;22(8):e52905. doi: 10.15252/embr.202152905 (PMC8344900; doi:10.15252/embr.202152905)
Supplement: Supplementary file 6 — Dataset EV4 [file EMBR-22-e52905-s002.xlsx]

## Sheet: NormalGlucose
Transcript Name	Log2 fold change	q-value	Molecular Function	probe.ID
Nfatc1-mRNA	-0.184	0.409	Adaptive immune system, Innate immune system	NM_016791.4:1570
parkin-mRNA	-0.825	0.409	Adaptive immune system, Post-translational protein modification	NM_016694.3:648
Ccl3-mRNA	-0.934	0.409	Cytokine signaling in immune system	NM_011337.1:60
IL-1b-mRNA	-0.984	0.409	Cytokine signaling in immune system, Innate immune system	NM_008361.3:1120
TNF-a-mRNA	-0.322	0.409	Cytokine signaling in immune system, Mus musculus biological processes	NM_013693.2:514
Ccl5-mRNA	-1.29	0.409	GPCR downstream signalling	NM_013653.1:165
Pkm-mRNA	-0.568	0.409	Innate immune system, Metabolism	NM_011099.2:526
TRAIL (aka Apo2 ligand)-mRNA	0.371	0.409	Innate immune system, Metabolism	NM_009425.2:2055
HO-1-mRNA	-1.11	0.409	Metabolism	NM_010442.2:610
pdk2-mRNA	-0.578	0.409	Metabolism	NM_133667.2:1173
UCP2-mRNA	-0.347	0.409	Metabolism	NM_011671.4:950
Foxo3-mRNA	-0.646	0.409	Metabolism	NM_019740.2:2221
Eif3f-mRNA	-0.259	0.409	Translation	NM_025344.2:912
Msrb1-mRNA	-0.328	0.409	Unfolded Protein Response, ER stress, Protein folding, Response to oxidative stress	NM_013759.2:576
Rab 5-mRNA	-0.216	0.409	Unfolded Protein Response, Hemostasis, Metabolism, Post-translational protein modification	NM_025887.4:1119
IDH1-mRNA	-0.341	0.414	Innate immune system, Metabolism	NM_010497.2:495
pink1-mRNA	-0.366	0.414	Regulation of mitophagy, Mitochondria hemostasis	NM_026880.2:688
Msrb3-mRNA	-0.488	0.416	Unfolded Protein Response	NM_177092.4:1268
glutathione-disulfide reductase-mRNA	-0.246	0.449	Cellular responses to stress, Gene expression (Transcription), Metabolism	NM_010344.4:1507
Gadd34-mRNA	-0.301	0.461	Unfolded Protein Response	NM_008654.1:827
p21-mRNA	-0.4	0.484	Cell Cycle# Mitotic, Cellular responses to stress, Gene expression (Transcription)	NM_007669.4:1670
IL-10-mRNA	-1.05	0.484	Cytokine Signaling in Immune system	NM_010548.1:985
Gata1-mRNA	-0.795	0.484	Gene expression (Transcription), Hemostasis	NM_008089.1:1640
Rab 6-mRNA	-0.242	0.484	Innate immune system, Post-translational protein modification	NM_001163663.1:1826
Ldh1-mRNA	-0.29	0.484	Metabolism	NM_010699.2:1354
hsp60-mRNA	0.17	0.484	Unfolded Protein Response	NM_010477.4:1066
p27-mRNA	-0.226	0.485	Cell Cycle# Mitotic, Cellular responses to stress, Gene expression (Transcription)	NM_009875.4:2016
Calcineurin-mRNA	-0.426	0.502	Adaptive immune system, Innate Immune System	NM_008913.4:1675
Myh7-mRNA	-1.21	0.502	Cell Cycle	NM_080728.3:1966
Eef1a1-mRNA	-0.275	0.502	Cellular responses to stress, Innate immune system, Post-translational protein modification, Translation	NM_010106.2:0
TLR 5-mRNA	-1.34	0.502	Cytokine signaling	NM_016928.2:560
Sfpi1(PU.1)-mRNA	-0.334	0.502	Gene expression (Transcription)	NM_011355.1:200
Egr1-mRNA	0.275	0.502	Transcriptional regulation	NM_007913.5:515
ATP2A2-mRNA	0.258	0.515	Hemostasis	NM_009722.3:1953
SF3B2-mRNA	-0.349	0.548	Metabolism of RNA	NM_030109.2:2654
Cyclin E-mRNA	0.12	0.681	Cell Cycle# Mitotic, Cellular responses to stress, Metabolism	NM_007633.2:885
Cebpa-mRNA	-0.441	0.72	Mus musculus biological processes	NM_007678.3:1968
CHOP-mRNA	-0.26	0.72	Unfolded Protein Response	NM_007837.3:255
spliced XBP1-mRNA	-0.361	0.72	Unfolded Protein Response	NM_001271730.1:783
Nfatc2-mRNA	0.11	0.764	Calcium signaling, Adaptive immune response	NM_001037177.1:1559
Eef2-mRNA	-0.176	0.764	Innate immune system, Post-translational protein modification, Translation	NM_007907.2:1519
pfkm-mRNA	-0.279	0.764	Metabolism	NM_001163487.1:754
SF3A3-mRNA	-0.187	0.764	Metabolism of RNA	NM_029157.3:40
SF3B1-mRNA	-0.193	0.816	Gene expression (Transcription), Metabolism of RNA	NM_031179.2:65
SRSF6-mRNA	0.113	0.824	Gene expression (Transcription), Metabolism of RNA	NM_026499.4:1628
Fli1-mRNA	-0.14	0.837	Transcriptional regulation	NM_008026.4:1865
Nrf2-mRNA	-0.186	0.855	Unfolded Protein Response, Response to oxidative stress	NR_132727.1:144
PSMB5-mRNA	-0.133	0.887	Adaptive immune system, Cell Cycle# Mitotic, Cellular responses to stress, Cytokine signaling in immune system, Gene expression (Transcription), Innate immune system, MAPK family signaling cascades, Metabolism, Metabolism of RNA, Post-translational protein modification	NM_011186.1:334
PP2A-mRNA	-0.0938	0.887	Adaptive immune system, Cell Cycle# Mitotic, Cytokine Signaling in Immune system, Gene expression (Transcription), GPCR downstream signalling, Innate immune system, MAPK family signaling cascades, Metabolism of RNA, Signaling by Receptor Tyrosine Kinases	NM_019411.4:975
NRas-mRNA	-0.0865	0.887	Adaptive immune system, GPCR downstream signalling, Hemostasis, MAPK family signaling cascades, Metabolism, Signaling by Receptor Tyrosine Kinases	NM_010937.2:3665
Nfatc3-mRNA	-0.0731	0.887	Adaptive immune system, Innate immune system	NM_010901.2:2260
Rab 7-mRNA	-0.135	0.887	Adaptive immune system, Innate immune system, Post-translational protein modification	NM_009005.2:490
Pten-mRNA	-0.0544	0.887	Adaptive immune system, Metabolism, Post-translational protein modification	NM_008960.2:5160
Pds5A-mRNA	0.042	0.887	Cell Cycle# Mitotic	NM_001081321.1:2630
Pds5B-mRNA	0.0317	0.887	Cell Cycle# Mitotic	NM_175310.6:2258
Separase-mRNA	0.0619	0.887	Cell Cycle# Mitotic	NM_001014976.2:2790
Wapl-mRNA	-0.0645	0.887	Cell Cycle# Mitotic	NM_001004436.3:2652
Cyclin D1-mRNA	0.107	0.887	Cell Cycle# Mitotic, Metabolism	NM_007631.1:2000
Rad21-mRNA	-0.0398	0.887	Cell Cycle# Mitotic, Mus musculus biological processes, Post-translational protein modification	NM_009009.4:1216
Smc1-mRNA	0.0607	0.887	Cell Cycle# Mitotic, Mus musculus biological processes, Post-translational protein modification	NM_019710.2:1675
Smc3-mRNA	-0.0368	0.887	Cell Cycle# Mitotic, Mus musculus biological processes, Post-translational protein modification	NM_007790.3:1885
STAG1-mRNA	-0.045	0.887	Cell Cycle# Mitotic, Mus musculus biological processes, Post-translational protein modification	NM_009282.3:3058
sirt1-mRNA	0.0335	0.887	Cellular responses to stress, Gene expression (Transcription)	NM_019812.2:843
Csf1r(M-CSFR)-mRNA	-0.316	0.887	Cytokine signaling in immune system	NM_001037859.1:3655
Csf3r(G-CSFR)-mRNA	-0.196	0.887	Cytokine signaling in immune system	NM_001252651.1:1294
IL-1a-mRNA	-0.294	0.887	Cytokine signaling in immune system	NM_010554.4:225
Irf8-mRNA	-0.327	0.887	Cytokine signaling in immune system,	NM_008320.3:2274
GM-CSF-mRNA	-0.28	0.887	Cytokine signaling in immune system, GPCR downstream signalling, Hemostasis, MAPK family signaling cascades	NM_009969.4:732
Il-2-mRNA	-0.504	0.887	Cytokine signaling in immune system, GPCR downstream signalling, Hemostasis, MAPK family signaling cascades	NM_008366.2:485
TLR 13-mRNA	0.192	0.887	Cytokine signaling in immune system, Innate immune system	NM_205820.1:2785
IL-6R-mRNA	0.192	0.887	Cytokine signaling in immune system, MAPK family signaling cascades	NM_010559.2:2825
IL-6-mRNA	-0.232	0.887	Cytokine signaling in immune system, MAPK family signaling cascades, Post-translational protein modification	NM_031168.1:40
Eif4a2-mRNA	0.071	0.887	Cytokine signaling in immune system, Metabolism of RNA, Translation	NM_013506.2:1655
eIF4E-mRNA	-0.0654	0.887	Cytokine signaling in immune system, Metabolism of RNA, Translation	NM_007917.3:696
ATP2A3-mRNA	0.183	0.887	ER stress and Calcium signaling	NM_001163336.1:317
drp1-mRNA	-0.0531	0.887	ER stress, Regulation of mitophagy, Mitochondria hemostasis	NM_001025947.1:2075
Esco1-mRNA	-0.124	0.887	ER stress, Response to oxidative stress, Cell Cycle# Mitotic	NM_001081222.1:2552
FAM134b-mRNA	-0.405	0.887	ER-Phagy	NM_001034851.2:2190
Ldb1-mRNA	0.0739	0.887	Gene expression (Transcription)	NM_010697.1:1050
Lkb1-mRNA	-0.156	0.887	Gene expression (Transcription)	NM_011492.3:395
RORc-mRNA	0.222	0.887	Gene expression (Transcription)	NM_011281.2:648
Sp1-mRNA	-0.0602	0.887	Gene expression (Transcription)	NM_013672.2:6580
SRSF2-mRNA	0.0751	0.887	Gene expression (Transcription), Metabolism of RNA	NM_011358.2:1530
SRSF9-mRNA	-0.0956	0.887	Gene expression (Transcription), Metabolism of RNA	NM_025573.3:955
Calpain1-mRNA	-0.112	0.887	Innate immune system	NM_001110504.1:2168
EEA1-mRNA	0.074	0.887	Innate immune system	NM_001001932.3:1815
LAMP1-mRNA	0.122	0.887	Innate immune system	NM_010684.2:2080
Myh9-mRNA	-0.178	0.887	Cell Cycle, Innate immune system	NM_022410.2:6950
TLR 1-mRNA	-0.313	0.887	Innate immune system	NM_030682.1:805
TLR 3-mRNA	0.155	0.887	Innate immune system	NM_126166.2:1165
TLR 6-mRNA	0.229	0.887	Innate immune system	NM_011604.3:475
TLR 7-mRNA	0.42	0.887	Innate immune system	NM_133211.3:3210
TLR4-mRNA	0.084	0.887	Innate immune system	NM_021297.2:2510
Irs2-mRNA	-0.21	0.887	MAPK family signaling cascades, Mus musculus biological processes, Metabolism, Signaling by Receptor Tyrosine Kinases	NM_001081212.1:3876
atp5a1-mRNA	-0.0706	0.887	Metabolism	NM_007505.2:1760
Id1-mRNA	-0.0675	0.887	Metabolism	NM_010495.2:280
IDH2-mRNA	-0.0885	0.887	Metabolism	NM_173011.2:373
Ino1-mRNA	0.0733	0.887	Metabolism	NM_023627.1:1656
Ldh2-mRNA	-0.229	0.887	Metabolism	NM_008492.2:1138
nadk-mRNA	-0.101	0.887	Metabolism	NM_001159637.1:2655
OSBPL3-mRNA	0.252	0.887	Metabolism	NM_001163645.1:3956
cMyc-mRNA	0.0784	0.887	Metabolism	NM_010849.4:630
Hmga2-mRNA	0.114	0.887	Metabolism	NM_010441.2:3565
IGF-1r-mRNA	-0.225	0.887	Metabolism	NM_010513.2:3390
IGF-2r-mRNA	-0.144	0.887	Metabolism	NM_010515.1:2585
igf2bp2-mRNA	0.296	0.887	Metabolism	NM_183029.2:1950
Lin28b-mRNA	-0.193	0.887	Metabolism	NM_001031772.2:1488
p57-mRNA	0.0764	0.887	Metabolism	NM_009876.3:1240
SF3A2-mRNA	-0.0405	0.887	Metabolism of RNA	NM_013651.4:494
cox4i1-mRNA	-0.0532	0.887	Metabolism, OXPHOS	NM_009941.2:70
Rab 4-mRNA	-0.0987	0.887	Metabolism, Post-translational protein modification, Signaling by Receptor Tyrosine Kinases	NM_009003.3:1210
tfb1m-mRNA	0.0527	0.887	Mitochondria hemostasis	NM_146074.1:248
Rab 22-mRNA	-0.0828	0.887	Post-translational protein modification	NM_024436.3:1160
Satb1-mRNA	-0.273	0.887	Post-translational protein modification	NM_001163630.1:997
LAMB2-mRNA	0.17	0.887	Post-translational protein modification, Signaling by Receptor Tyrosine Kinases	NM_008483.3:712
polg-mRNA	0.0792	0.887	Regulation Mitochondrial DNA replication, Mitochondria hemostasis	NM_017462.2:2094
MsrA-mRNA	-0.187	0.887	Response to oxidative stress	NM_001253715.1:1106
Ikaros-mRNA	-0.1	0.887	Transcriptional regulation	NM_009578.2:1716
4E-BP1-mRNA	-0.0885	0.887	Translation	NM_007918.3:554
Eef1d-mRNA	-0.143	0.887	Translation	NM_023240.3:342
Eif2a-mRNA	-0.0922	0.887	Translation	NM_001005509.2:1132
Eif2s2-mRNA	0.032	0.887	Translation	NM_026030.2:1598
Eif3h-mRNA	-0.152	0.887	Translation	NM_080635.1:365
Eif3j2-mRNA	-0.054	0.887	Translation	NM_001256055.1:369
Eif5-mRNA	0.094	0.887	Translation	NM_173363.5:3848
Mecom(Evi1)-mRNA	0.0639	0.887	Trascriptional regulation of differentiation and self-renewal	NM_007963.2:728
Pbx1-mRNA	-0.134	0.887	Trascriptional regulation of differentiation and self-renewal	NM_008783.2:951
ATF6-mRNA	0.111	0.887	Unfolded Protein Response	NM_001081304.1:4765
EDEM-mRNA	0.0923	0.887	Unfolded Protein Response	NM_138677.2:610
ERO1-mRNA	-0.0972	0.887	Unfolded Protein Response	NM_015774.2:315
Ero1Lb-mRNA	-0.154	0.887	Unfolded Protein Response	NM_026184.2:240
Herp-mRNA	0.105	0.887	Unfolded Protein Response	NM_022331.1:1440
hsp10-mRNA	-0.266	0.887	Unfolded Protein Response	NM_008303.4:137
PERK-mRNA	0.136	0.887	Unfolded Protein Response	NM_010121.3:502
unspliced XBP1-mRNA	-0.12	0.887	Unfolded Protein Response	NM_013842.3:809
Bip (Grp78)-mRNA	0.22	0.887	Unfolded Protein Response, Cellular responses to stress	NM_022310.2:2157
GRP94-mRNA	0.19	0.887	Unfolded Protein Response, Post-translational protein modification	NM_011631.1:1705
Msrb2-mRNA	-0.102	0.887	Unfolded Protein Response, Response to oxidative stress	NM_029619.2:586
nrf1-mRNA	-0.0531	0.887	Unfolded Protein Response, Response to oxidative stress	NM_010938.4:570
tfb2m-mRNA	0.0322	0.89	Gene expression (Transcription)	NM_008249.4:2157
mfn1-mRNA	0.0589	0.896	Hemostasis	NM_024200.4:2065
Esco2-mRNA	-0.0297	0.898	Cell Cycle# Mitotic	NM_028039.2:770
SRSF7-mRNA	0.0365	0.901	Gene expression (Transcription), Metabolism of RNA	NM_146083.2:165
Gata2-mRNA	-0.0279	0.901	Hemostasis, Metabolism	NM_008090.4:2960
naprt-mRNA	-0.0735	0.901	Innate immune system, Metabolism	NM_172607.3:358
SF3A1-mRNA	0.0327	0.918	Metabolism of RNA	NM_026175.5:3968
Ebf1-mRNA	-0.197	0.924	Mus musculus biological processes	NM_007897.2:890
Erg-mRNA	-0.0477	0.924	Trascriptional regulation of differentiation and self-renewal	NM_133659.2:992
NFAT-mRNA	0.0284	0.961	Calcium signaling, adaptive immune response	NM_133957.3:1568
Myh10-mRNA	0.0414	0.961	Cell Cycle	NM_175260.2:2540
Myh3-mRNA	-0.0962	0.961	Cell Cycle# Mitotic	NM_001099635.1:1334
Plk1-mRNA	-0.0266	0.961	Cell Cycle# Mitotic	NM_011121.3:1480
mfn2-mRNA	-0.0145	0.961	Cell Cycle# Mitotic, Mus musculus biological processes, Post-translational protein modification	XM_006535920.1:692
IL-12A (p35)-mRNA	-0.033	0.961	Cytokine signaling in immune system	NM_008351.1:355
TLR 12-mRNA	0.115	0.961	Cytokine signaling in immune system, Innate immune system	NM_205823.2:380
Eif4a1-mRNA	0.0322	0.961	Cytokine signaling in immune system, Metabolism of RNA, Translation	NM_144958.4:1005
Runx1-mRNA	-0.0311	0.961	Gene expression (Transcription)	NM_001111021.1:3055
SRSF5-mRNA	-0.0134	0.961	Gene expression (Transcription), Metabolism of RNA	NM_001079695.1:684
U2AF1-mRNA	-0.0134	0.961	Gene expression (Transcription), Metabolism of RNA	NM_001163769.1:750
ATP2A1-mRNA	-0.0864	0.961	Hemostasis	NM_007504.2:380
TGF-b-mRNA	-0.0243	0.961	Hemostasis, Mus musculus biological processes, Metabolism	NM_011577.1:1470
MPO-mRNA	-0.107	0.961	Innate immune system	NM_010824.2:1648
TLR2-mRNA	0.0423	0.961	Innate immune system	NM_011905.2:255
G6PDH-mRNA	-0.0724	0.961	Metabolism	NM_173371.3:824
IGFBP7-mRNA	-0.0405	0.961	Metabolism	NM_008048.2:615
SF3B3-mRNA	-0.0223	0.961	Metabolism of RNA	NM_133953.2:102
SRSF10-mRNA	0.0138	0.961	Metabolism of RNA	NM_010178.3:460
Eef1g-mRNA	-0.0328	0.961	Translation	NM_026007.4:338
Eif3d-mRNA	-0.0174	0.961	Translation	NM_018749.2:1135
Eif4h-mRNA	-0.0151	0.961	Translation	NM_033561.1:148
IRE1a-mRNA	0.0426	0.961	Unfolded Protein Response	NM_023913.2:425
Total XBP1-mRNA	-0.0256	0.961	Unfolded Protein Response	NM_013842.3:1032
Glut1-mRNA	-0.0198	0.967	Metabolism	NM_011400.3:2190
NIPBL-mRNA	-0.0114	0.971	Cell Cycle# Mitotic	NM_027707.3:508
Scc4/Mau-2-mRNA	-0.0104	0.971	Cell Cycle# Mitotic	NM_001167939.1:2886
Securin-mRNA	-0.0116	0.971	Cell Cycle# Mitotic	NM_001131054.1:288
Sgo1-mRNA	0.00836	0.971	Cell Cycle# Mitotic	NM_028232.2:2555
Sgo2a-mRNA	0.00488	0.971	Cell Cycle# Mitotic	NM_001177867.1:3190
Sororin-mRNA	-0.0114	0.971	Cell Cycle# Mitotic	NM_026410.3:928
Scl/tal1-mRNA	0.00752	0.971	Gene expression (Transcription)	NM_011527.2:2490
tfam-mRNA	0.0106	0.971	Gene expression (Transcription)	NM_009360.4:790
sirt7-mRNA	0.00915	0.971	Metabolism	NM_153056.2:575
U2AF2-mRNA	0.0136	0.971	Metabolism of RNA	NM_133671.3:131
Rab 11a-mRNA	-0.0109	0.971	Post-translational protein modification	NM_017382.5:1424
STAG2-mRNA	-0.00222	0.987	Cell Cycle# Mitotic, Mus musculus biological processes, Post-translational protein modification	NM_001077712.1:565
Eif5a-mRNA	-0.00484	0.987	Post-translational protein modification	NM_181582.3:858
ATF4-mRNA	0.0041	0.987	Unfolded Protein Response	NM_009716.2:812
ERDJ4-mRNA	-0.00172	0.995	Unfolded Protein Response	NM_013760.4:1311
SRSF3-mRNA	-0.000427	0.997	Metabolism of RNA	NM_013663.5:196

## Sheet: LowGlucose
Transcript name	Log2 fold change	q-value	Molecular Function	probe.ID
Irs2-mRNA	-2.46	0.000212	MAPK family signaling cascades, Mus musculus biological processes, Metabolism, Signaling by Receptor Tyrosine Kinases	NM_001081212.1:3876
IL-1a-mRNA	-6.29	0.00103	Cytokine signaling in immune system	NM_010554.4:225
Pbx1-mRNA	-1.03	0.00311	Trascriptional regulation of differentiation and self-renewal	NM_008783.2:951
IL-1b-mRNA	-2.2	0.00414	Cytokine signaling in immune system, Innate immune system	NM_008361.3:1120
TLR 3-mRNA	1.56	0.00414	Innate immune system	NM_126166.2:1165
IL-12A (p35)-mRNA	-0.961	0.00538	Cytokine signaling in immune system	NM_008351.1:355
Nfatc2-mRNA	0.464	0.00538	Calcium signaling, Adaptive immune response	NM_001037177.1:1559
polg-mRNA	-0.416	0.00538	Regulation Mitochondrial DNA replication, Mitochondria hemostasis	NM_017462.2:2094
TGF-b-mRNA	-0.743	0.0117	Hemostasis, Mus musculus biological processes, Metabolism	NM_011577.1:1470
Sgo2a-mRNA	0.31	0.0121	Cell Cycle# Mitotic	NM_001177867.1:3190
Pkm-mRNA	-0.84	0.0124	Innate immune system, Metabolism	NM_011099.2:526
Eif3f-mRNA	-0.487	0.0126	Translation	NM_025344.2:912
Esco2-mRNA	0.348	0.0126	Cell Cycle# Mitotic	NM_028039.2:770
Gadd34-mRNA	-0.671	0.0126	Unfolded Protein Response	NM_008654.1:827
Fli1-mRNA	-0.499	0.0146	Transcriptional regulation	NM_008026.4:1865
Glut1-mRNA	-0.637	0.0181	Metabolism	NM_011400.3:2190
TRAIL (aka Apo2 ligand)-mRNA	0.581	0.0181	Innate immune system, Metabolism	NM_009425.2:2055
Msrb1-mRNA	-0.589	0.0187	Unfolded Protein Response, ER stress, Protein folding, Response to oxidative stress	NM_013759.2:576
SF3B1-mRNA	-0.604	0.0208	Gene expression (Transcription), Metabolism of RNA	NM_031179.2:65
Ldh1-mRNA	-0.581	0.0241	Metabolism	NM_010699.2:1354
TLR4-mRNA	0.62	0.0254	Innate immune system	NM_021297.2:2510
TLR 7-mRNA	-1.61	0.0264	Innate immune system	NM_133211.3:3210
Bip (Grp78)-mRNA	-0.697	0.0306	Unfolded Protein Response, Cellular responses to stress	NM_022310.2:2157
Rab 5-mRNA	-0.322	0.0308	Unfolded Protein Response, Hemostasis, Metabolism, Post-translational protein modification	NM_025887.4:1119
Nrf2-mRNA	-0.543	0.0321	Unfolded Protein Response, Response to oxidative stress	NR_132727.1:144
p21-mRNA	-0.698	0.0322	Cell Cycle# Mitotic, Cellular responses to stress, Gene expression (Transcription)	NM_007669.4:1670
Smc1-mRNA	0.24	0.0322	Cell Cycle# Mitotic, Mus musculus biological processes, Post-translational protein modification	NM_019710.2:1675
unspliced XBP1-mRNA	-0.549	0.0326	Unfolded Protein Response	NM_013842.3:809
drp1-mRNA	-0.269	0.0381	ER stress, Regulation of mitophagy, Mitochondria hemostasis	NM_001025947.1:2075
IGF-2r-mRNA	-0.797	0.0381	Metabolism	NM_010515.1:2585
EDEM-mRNA	-0.533	0.0395	Unfolded Protein Response	NM_138677.2:610
p27-mRNA	-0.393	0.0395	Cell Cycle# Mitotic, Cellular responses to stress, Gene expression (Transcription)	NM_009875.4:2016
Scl/tal1-mRNA	-0.341	0.0437	Gene expression (Transcription)	NM_011527.2:2490
Erg-mRNA	0.444	0.0448	Trascriptional regulation of differentiation and self-renewal	NM_133659.2:992
SF3A3-mRNA	-0.429	0.0476	Metabolism of RNA	NM_029157.3:40
Gata1-mRNA	-1.3	0.0492	Gene expression (Transcription), Hemostasis	NM_008089.1:1640
Myh9-mRNA	-0.473	0.0492	Cell Cycle, Innate immune system	NM_022410.2:6950
Myh10-mRNA	0.488	0.0535	Cell Cycle	NM_175260.2:2540
SRSF9-mRNA	-0.252	0.0621	Gene expression (Transcription), Metabolism of RNA	NM_025573.3:955
Myh7-mRNA	1.79	0.0626	Cell Cycle	NM_080728.3:1966
LAMP1-mRNA	-0.439	0.0629	Innate immune system	NM_010684.2:2080
atp5a1-mRNA	-0.247	0.0665	Metabolism	NM_007505.2:1760
Eif3j2-mRNA	-0.208	0.0674	Translation	NM_001256055.1:369
ERDJ4-mRNA	-0.386	0.0683	Unfolded Protein Response	NM_013760.4:1311
Pten-mRNA	0.263	0.0683	Adaptive immune system, Metabolism, Post-translational protein modification	NM_008960.2:5160
Separase-mRNA	0.339	0.0683	Cell Cycle# Mitotic	NM_001014976.2:2790
Il-2-mRNA	1.29	0.0685	Cytokine signaling in immune system, GPCR downstream signalling, Hemostasis, MAPK family signaling cascades	NM_008366.2:485
IDH2-mRNA	0.408	0.0695	Metabolism	NM_173011.2:373
SRSF7-mRNA	0.254	0.07	Gene expression (Transcription), Metabolism of RNA	NM_146083.2:165
ATP2A3-mRNA	-0.622	0.0721	ER stress and Calcium signaling	NM_001163336.1:317
ERO1-mRNA	-0.52	0.0721	Unfolded Protein Response	NM_015774.2:315
Mecom(Evi1)-mRNA	0.345	0.0721	Trascriptional regulation of differentiation and self-renewal	NM_007963.2:728
Sororin-mRNA	0.286	0.0784	Cell Cycle# Mitotic	NM_026410.3:928
Irf8-mRNA	-1.33	0.088	Cytokine signaling in immune system,	NM_008320.3:2274
Rab 22-mRNA	-0.257	0.088	Post-translational protein modification	NM_024436.3:1160
Herp-mRNA	-0.381	0.093	Unfolded Protein Response	NM_022331.1:1440
spliced XBP1-mRNA	-0.604	0.0984	Unfolded Protein Response	NM_001271730.1:783
nrf1-mRNA	-0.266	0.102	Unfolded Protein Response, Response to oxidative stress	NM_010938.4:570
naprt-mRNA	0.451	0.109	Innate immune system, Metabolism	NM_172607.3:358
IGFBP7-mRNA	0.49	0.111	Metabolism	NM_008048.2:615
Cyclin E-mRNA	0.178	0.113	Cell Cycle# Mitotic, Cellular responses to stress, Metabolism	NM_007633.2:885
Ldh2-mRNA	1.05	0.116	Metabolism	NM_008492.2:1138
sirt1-mRNA	-0.139	0.116	Cellular responses to stress, Gene expression (Transcription)	NM_019812.2:843
cMyc-mRNA	0.314	0.142	Metabolism	NM_010849.4:630
Total XBP1-mRNA	-0.214	0.143	Unfolded Protein Response	NM_013842.3:1032
Eif3h-mRNA	-0.315	0.154	Translation	NM_080635.1:365
pink1-mRNA	-0.325	0.159	Regulation of mitophagy, Mitochondria hemostasis	NM_026880.2:688
CHOP-mRNA	-0.34	0.176	Unfolded Protein Response	NM_007837.3:255
Egr1-mRNA	0.291	0.176	Transcriptional regulation	NM_007913.5:515
Esco1-mRNA	-0.202	0.176	ER stress, Response to oxidative stress, Cell Cycle# Mitotic	NM_001081222.1:2552
Foxo3-mRNA	-0.542	0.176	Metabolism	NM_019740.2:2221
Msrb3-mRNA	0.409	0.176	Unfolded Protein Response	NM_177092.4:1268
Myh3-mRNA	1.18	0.176	Cell Cycle# Mitotic	NM_001099635.1:1334
NIPBL-mRNA	-0.18	0.176	Cell Cycle# Mitotic	NM_027707.3:508
Pds5B-mRNA	0.0798	0.176	Cell Cycle# Mitotic	NM_175310.6:2258
Securin-mRNA	0.303	0.176	Cell Cycle# Mitotic	NM_001131054.1:288
TLR2-mRNA	0.37	0.176	Innate immune system	NM_011905.2:255
LAMB2-mRNA	0.593	0.182	Post-translational protein modification, Signaling by Receptor Tyrosine Kinases	NM_008483.3:712
sirt7-mRNA	-0.175	0.184	Metabolism	NM_153056.2:575
GRP94-mRNA	-0.332	0.19	Unfolded Protein Response, Post-translational protein modification	NM_011631.1:1705
IL-6-mRNA	-0.518	0.191	Cytokine signaling in immune system, MAPK family signaling cascades, Post-translational protein modification	NM_031168.1:40
Hmga2-mRNA	0.356	0.199	Metabolism	NM_010441.2:3565
Cebpa-mRNA	-0.519	0.207	Mus musculus biological processes	NM_007678.3:1968
NRas-mRNA	-0.135	0.207	Adaptive immune system, GPCR downstream signalling, Hemostasis, MAPK family signaling cascades, Metabolism, Signaling by Receptor Tyrosine Kinases	NM_010937.2:3665
Calcineurin-mRNA	-0.416	0.208	Adaptive immune system, Innate Immune System	NM_008913.4:1675
Rab 6-mRNA	-0.209	0.208	Innate immune system, Post-translational protein modification	NM_001163663.1:1826
SF3B2-mRNA	-0.358	0.208	Metabolism of RNA	NM_030109.2:2654
IGF-1r-mRNA	-0.377	0.216	Metabolism	NM_010513.2:3390
hsp60-mRNA	0.145	0.225	Unfolded Protein Response	NM_010477.4:1066
ATP2A1-mRNA	0.593	0.241	Hemostasis	NM_007504.2:380
Eef2-mRNA	-0.204	0.241	Innate immune system, Post-translational protein modification, Translation	NM_007907.2:1519
IDH1-mRNA	-0.242	0.241	Innate immune system, Metabolism	NM_010497.2:495
Ikaros-mRNA	-0.221	0.241	Transcriptional regulation	NM_009578.2:1716
MsrA-mRNA	0.267	0.241	Response to oxidative stress	NM_001253715.1:1106
Nfatc3-mRNA	0.216	0.241	Adaptive immune system, Innate immune system	NM_010901.2:2260
STAG2-mRNA	-0.108	0.241	Cell Cycle# Mitotic, Mus musculus biological processes, Post-translational protein modification	NM_001077712.1:565
Runx1-mRNA	-0.231	0.256	Gene expression (Transcription)	NM_001111021.1:3055
Rab 11a-mRNA	-0.213	0.258	Post-translational protein modification	NM_017382.5:1424
Eef1d-mRNA	-0.216	0.259	Translation	NM_023240.3:342
Cyclin D1-mRNA	0.219	0.272	Cell Cycle# Mitotic, Metabolism	NM_007631.1:2000
tfb1m-mRNA	0.166	0.283	Mitochondria hemostasis	NM_146074.1:248
G6PDH-mRNA	-0.498	0.284	Metabolism	NM_173371.3:824
glutathione-disulfide reductase-mRNA	-0.164	0.284	Cellular responses to stress, Gene expression (Transcription), Metabolism	NM_010344.4:1507
Sgo1-mRNA	0.187	0.284	Cell Cycle# Mitotic	NM_028232.2:2555
Csf1r(M-CSFR)-mRNA	-0.724	0.303	Cytokine signaling in immune system	NM_001037859.1:3655
Plk1-mRNA	0.201	0.305	Cell Cycle# Mitotic	NM_011121.3:1480
Ebf1-mRNA	-0.789	0.314	Mus musculus biological processes	NM_007897.2:890
TLR 6-mRNA	0.281	0.314	Innate immune system	NM_011604.3:475
SRSF2-mRNA	0.112	0.321	Gene expression (Transcription), Metabolism of RNA	NM_011358.2:1530
MPO-mRNA	-0.778	0.336	Innate immune system	NM_010824.2:1648
Ccl5-mRNA	0.71	0.35	GPCR downstream signalling	NM_013653.1:165
Sp1-mRNA	-0.0956	0.352	Gene expression (Transcription)	NM_013672.2:6580
IL-6R-mRNA	-0.213	0.396	Cytokine signaling in immune system, MAPK family signaling cascades	NM_010559.2:2825
SRSF3-mRNA	0.127	0.401	Metabolism of RNA	NM_013663.5:196
OSBPL3-mRNA	0.301	0.402	Metabolism	NM_001163645.1:3956
TLR 5-mRNA	0.801	0.414	Cytokine signaling	NM_016928.2:560
Rab 4-mRNA	0.154	0.433	Metabolism, Post-translational protein modification, Signaling by Receptor Tyrosine Kinases	NM_009003.3:1210
SRSF6-mRNA	0.0942	0.435	Gene expression (Transcription), Metabolism of RNA	NM_026499.4:1628
tfb2m-mRNA	0.0827	0.435	Gene expression (Transcription)	NM_008249.4:2157
Ino1-mRNA	0.153	0.437	Metabolism	NM_023627.1:1656
SRSF5-mRNA	-0.0864	0.437	Gene expression (Transcription), Metabolism of RNA	NM_001079695.1:684
Satb1-mRNA	-0.364	0.462	Post-translational protein modification	NM_001163630.1:997
Eif2a-mRNA	-0.11	0.491	Translation	NM_001005509.2:1132
Eif5a-mRNA	-0.117	0.491	Post-translational protein modification	NM_181582.3:858
Smc3-mRNA	0.0795	0.491	Cell Cycle# Mitotic, Mus musculus biological processes, Post-translational protein modification	NM_007790.3:1885
TNF-a-mRNA	0.118	0.491	Cytokine signaling in immune system, Mus musculus biological processes	NM_013693.2:514
UCP2-mRNA	-0.13	0.502	Metabolism	NM_011671.4:950
p57-mRNA	0.17	0.506	Metabolism	NM_009876.3:1240
ATP2A2-mRNA	-0.13	0.531	Hemostasis	NM_009722.3:1953
cox4i1-mRNA	-0.0706	0.531	Metabolism, OXPHOS	NM_009941.2:70
Csf3r(G-CSFR)-mRNA	-0.316	0.531	Cytokine signaling in immune system	NM_001252651.1:1294
Wapl-mRNA	-0.0734	0.531	Cell Cycle# Mitotic	NM_001004436.3:2652
EEA1-mRNA	-0.0691	0.545	Innate immune system	NM_001001932.3:1815
Ccl3-mRNA	-0.192	0.555	Cytokine signaling in immune system	NM_011337.1:60
nadk-mRNA	-0.0822	0.564	Metabolism	NM_001159637.1:2655
Eef1g-mRNA	0.114	0.575	Translation	NM_026007.4:338
Rab 7-mRNA	-0.113	0.582	Adaptive immune system, Innate immune system, Post-translational protein modification	NM_009005.2:490
PERK-mRNA	-0.144	0.601	Unfolded Protein Response	NM_010121.3:502
U2AF1-mRNA	0.065	0.601	Gene expression (Transcription), Metabolism of RNA	NM_001163769.1:750
TLR 12-mRNA	0.358	0.602	Cytokine signaling in immune system, Innate immune system	NM_205823.2:380
mfn2-mRNA	0.0645	0.61	Cell Cycle# Mitotic, Mus musculus biological processes, Post-translational protein modification	XM_006535920.1:692
STAG1-mRNA	0.0497	0.612	Cell Cycle# Mitotic, Mus musculus biological processes, Post-translational protein modification	NM_009282.3:3058
Ero1Lb-mRNA	-0.114	0.614	Unfolded Protein Response	NM_026184.2:240
SF3B3-mRNA	0.0775	0.629	Metabolism of RNA	NM_133953.2:102
eIF4E-mRNA	-0.0646	0.644	Cytokine signaling in immune system, Metabolism of RNA, Translation	NM_007917.3:696
Scc4/Mau-2-mRNA	0.0877	0.644	Cell Cycle# Mitotic	NM_001167939.1:2886
SF3A2-mRNA	-0.0558	0.644	Metabolism of RNA	NM_013651.4:494
Sfpi1(PU.1)-mRNA	-0.12	0.644	Gene expression (Transcription)	NM_011355.1:200
IRE1a-mRNA	0.102	0.651	Unfolded Protein Response	NM_023913.2:425
HO-1-mRNA	-0.25	0.682	Metabolism	NM_010442.2:610
ATF6-mRNA	-0.0848	0.696	Unfolded Protein Response	NM_001081304.1:4765
Eif4a1-mRNA	-0.0658	0.696	Cytokine signaling in immune system, Metabolism of RNA, Translation	NM_144958.4:1005
Lkb1-mRNA	-0.0796	0.696	Gene expression (Transcription)	NM_011492.3:395
pfkm-mRNA	-0.117	0.696	Metabolism	NM_001163487.1:754
PSMB5-mRNA	-0.0739	0.696	Adaptive immune system, Cell Cycle# Mitotic, Cellular responses to stress, Cytokine signaling in immune system, Gene expression (Transcription), Innate immune system, MAPK family signaling cascades, Metabolism, Metabolism of RNA, Post-translational protein modification	NM_011186.1:334
Rad21-mRNA	-0.0465	0.696	Cell Cycle# Mitotic, Mus musculus biological processes, Post-translational protein modification	NM_009009.4:1216
TLR 1-mRNA	-0.387	0.696	Innate immune system	NM_030682.1:805
U2AF2-mRNA	0.0632	0.696	Metabolism of RNA	NM_133671.3:131
Lin28b-mRNA	0.163	0.698	Metabolism	NM_001031772.2:1488
Nfatc1-mRNA	0.0301	0.738	Adaptive immune system, Innate immune system	NM_016791.4:1570
Msrb2-mRNA	0.0704	0.741	Unfolded Protein Response, Response to oxidative stress	NM_029619.2:586
SF3A1-mRNA	0.0404	0.752	Metabolism of RNA	NM_026175.5:3968
4E-BP1-mRNA	0.0567	0.795	Translation	NM_007918.3:554
RORc-mRNA	0.179	0.795	Gene expression (Transcription)	NM_011281.2:648
Eif4h-mRNA	0.0352	0.799	Translation	NM_033561.1:148
Ldb1-mRNA	0.0353	0.808	Gene expression (Transcription)	NM_010697.1:1050
Eif3d-mRNA	-0.0336	0.81	Translation	NM_018749.2:1135
mfn1-mRNA	0.0493	0.81	Hemostasis	NM_024200.4:2065
Eif2s2-mRNA	-0.0189	0.824	Translation	NM_026030.2:1598
FAM134b-mRNA	0.13	0.846	ER-Phagy	NM_001034851.2:2190
Calpain1-mRNA	0.0384	0.848	Innate immune system	NM_001110504.1:2168
tfam-mRNA	0.0307	0.848	Gene expression (Transcription)	NM_009360.4:790
PP2A-mRNA	0.0212	0.915	Adaptive immune system, Cell Cycle# Mitotic, Cytokine Signaling in Immune system, Gene expression (Transcription), GPCR downstream signalling, Innate immune system, MAPK family signaling cascades, Metabolism of RNA, Signaling by Receptor Tyrosine Kinases	NM_019411.4:975
Eef1a1-mRNA	-0.0244	0.919	Cellular responses to stress, Innate immune system, Post-translational protein modification, Translation	NM_010106.2:0
Gata2-mRNA	-0.0129	0.919	Hemostasis, Metabolism	NM_008090.4:2960
hsp10-mRNA	-0.0434	0.919	Unfolded Protein Response	NM_008303.4:137
SRSF10-mRNA	0.0125	0.919	Metabolism of RNA	NM_010178.3:460
TLR 13-mRNA	0.0623	0.919	Cytokine signaling in immune system, Innate immune system	NM_205820.1:2785
GM-CSF-mRNA	-0.091	0.931	Cytokine signaling in immune system, GPCR downstream signalling, Hemostasis, MAPK family signaling cascades	NM_009969.4:732
NFAT-mRNA	0.0147	0.931	Calcium signaling, adaptive immune response	NM_133957.3:1568
igf2bp2-mRNA	-0.0415	0.939	Metabolism	NM_183029.2:1950
Pds5A-mRNA	0.00786	0.945	Cell Cycle# Mitotic	NM_001081321.1:2630
ATF4-mRNA	-0.0125	0.96	Unfolded Protein Response	NM_009716.2:812
Eif4a2-mRNA	0.00718	0.97	Cytokine signaling in immune system, Metabolism of RNA, Translation	NM_013506.2:1655
pdk2-mRNA	-0.0121	0.971	Metabolism	NM_133667.2:1173
Eif5-mRNA	-0.00602	0.989	Translation	NM_173363.5:3848
IL-10-mRNA	0.0123	0.99	Cytokine Signaling in Immune system	NM_010548.1:985
Id1-mRNA	0.00177	0.991	Metabolism	NM_010495.2:280
parkin-mRNA	0.00377	0.991	Adaptive immune system, Post-translational protein modification	NM_016694.3:648

## Sheet: Legend
	Dataset EV4. NanoString analysis of stress response genes on normal and low glucose cultured LSK cells.
