# Supplementary material for: Regeneration in starved planarians depends on TRiC/CCT subunits modulating the unfolded protein response
Source: EMBO Rep. 2021 Jun 30;22(8):e52905. doi: 10.15252/embr.202152905 (PMC8344900; doi:10.15252/embr.202152905)
Supplement: Supplementary file 7 — Source Data for Expanded View and Appendix [file EMBR-22-e52905-s011.zip]

Archive with 13 entries (10 files):
- Appendix_and_EV_Figure_Source_Data/
- Appendix_and_EV_Figure_Source_Data/.DS_Store
- Appendix_and_EV_Figure_Source_Data/Appendix_Figure_source_data/
- Appendix_and_EV_Figure_Source_Data/Appendix_Figure_source_data/Source_Data_for_Appendix_FigS1.xlsx
- Appendix_and_EV_Figure_Source_Data/Appendix_Figure_source_data/Source_Data_for_Appendix_FigS2.xlsx
- Appendix_and_EV_Figure_Source_Data/Appendix_Figure_source_data/Source_Data_for_Appendix_FigS3.xlsx
- Appendix_and_EV_Figure_Source_Data/Appendix_Figure_source_data/Source_Data_for_Appendix_FigS4.xlsx
- Appendix_and_EV_Figure_Source_Data/EV_Figure_Source_Data/
- Appendix_and_EV_Figure_Source_Data/EV_Figure_Source_Data/Figure_EV1_Source_Data.xlsx
- Appendix_and_EV_Figure_Source_Data/EV_Figure_Source_Data/Figure_EV2_Source_Data.xlsx
- Appendix_and_EV_Figure_Source_Data/EV_Figure_Source_Data/Figure_EV3_Source_Data.xlsx
- Appendix_and_EV_Figure_Source_Data/EV_Figure_Source_Data/Figure_EV4_Source_Data.xlsx
- Appendix_and_EV_Figure_Source_Data/EV_Figure_Source_Data/Figure_EV5_Source_Data.xlsx
