# Supplementary material for: Regeneration in starved planarians depends on TRiC/CCT subunits modulating the unfolded protein response
Source: EMBO Rep. 2021 Jun 30;22(8):e52905. doi: 10.15252/embr.202152905 (PMC8344900; doi:10.15252/embr.202152905)
Supplement: Supplementary file 7 — Source Data for Expanded View and Appendix [file EMBR-22-e52905-s011.zip › Appendix_and_EV_Figure_Source_Data/Appendix_Figure_source_data/Source_Data_for_Appendix_FigS1.xlsx]

## Sheet: Appendix Fig1C
d14-precut	gfp(RNAi)-Experiment 1	cct3A(RNAi)-Experiment 1	gfp(RNAi)-Experiment 2	cct3A(RNAi)-Experiment 2
	7 planarians	7 planarians	6 planarians + 1 lost	8 planarians

## Sheet: Appendix Fig1D
10dR	gfp(RNAi)-Experiment 1		cct3A(RNAi)-Experiment 1		gfp(RNAi)-Experiment 2		cct3A(RNAi)-Experiment 2
	Replicate 1	Replicate 2	Replicate 1	Replicate 2	Replicate 1	Replicate 2	Replicate 1	Replicate 2
	8 planarians	9 planarians	6 planarians	6 planarians	8 planarians	9 planarians	6 planarians	5 planarians
