# Supplementary material for: Regeneration in starved planarians depends on TRiC/CCT subunits modulating the unfolded protein response
Source: EMBO Rep. 2021 Jun 30;22(8):e52905. doi: 10.15252/embr.202152905 (PMC8344900; doi:10.15252/embr.202152905)
Supplement: Supplementary file 7 — Source Data for Expanded View and Appendix [file EMBR-22-e52905-s011.zip › Appendix_and_EV_Figure_Source_Data/Appendix_Figure_source_data/Source_Data_for_Appendix_FigS2.xlsx]

## Sheet: Appendix Fig2A
Experiment 1-gfp(RNAi)			Experiment 2-gfp(RNAi)			Experiment 1-cct3A(RNAi)			Experiment 2-cct3A(RNAi)
Dead	0.00085		Dead	0.0015		Dead	0.0022		Dead	0.0022
Late apoptotic/Dead	0.0058		Late apoptotic/Dead	0.0083		Late apoptotic/Dead	0.0118		Late apoptotic/Dead	0.0117
Live	0.871		Live	0.899		Live	0.843		Live	0.863
Early apoptotic	0.122		Early apoptotic	0.0916		Early apoptotic	0.143		Early apoptotic	0.123

## Sheet: Appendix Fig2C
72hR-feeding	gfp(RNAi)-Experiment 1	cct3A(RNAi)-Experiment 1	gfp(RNAi)-Experiment 2	cct3A(RNAi)-Experiment 2
	10 planarians	10 planarians	10 planarians	10 planarians

## Sheet: Appendix Fig2E
	Experiment 1			Experiment 2
	Prophase/Prometaphase	Metaphase	Anaphase	Prophase/Prometaphase	Metaphase	Anaphase		Fraction of Total	Prophase/Prometaphase	Metaphase	Anaphase
gfp(RNAi) feeding	9	11	9	7	11	8		gfp(RNAi) feeding	29.0909	40	30.9091
cct3A(RNAi) feeding	10	14	7	14	12	8		cct3A(RNAi) feeding	36.9231	40	23.0769
	Experiment 1		Experiment 2					Fraction of Total	with mitotic defects	without mitotic defects
	Prophase/Prometaphase with mitotic defects	Prophase/Prometaphase without mitotic defects	Prophase/Prometaphase with mitotic defects	Prophase/Prometaphase without mitotic defects				gfp(RNAi) feeding	0	100
gfp(RNAi) feeding	0	9	0	7				cct3(ARNAi) feeding	33.3333	66.6667
cct3A(RNAi) feeding	3	7	5	9
	Experiment 1		Experiment 2					Fraction of Total	with mitotic defects	without mitotic defects
	Metaphase with mitotic defects	Metaphase without mitotic defects	Metaphase with mitotic defects	Metaphase without mitotic defects				gfp(RNAi feeding	0	100
gfp(RNAi) feeding	0	11	0	11				cct3(ARNAi) feeding	7.69231	92.3077
cct3A(RNAi) feeding	1	13	1	11
	Experiment 1		Experiment 2					Fraction of Total	with mitotic defects	without mitotic defects
	Anaphase with mitotic defects	Anaphase without mitotic defects	Anaphase with mitotic defects	Anaphase without mitotic defects				gfp(RNAi feeding	0	100
gfp(RNAi) feeding	0	9	0	8				cct3(ARNAi) feeding	33.3333	66.6667
cct3A(RNAi) feeding	2	5	3	5
Statistics performed in Prism 7:
Table Analyzed	Phases Cell cycle of SuppFig5E
P value and statistical significance
Test	Chi-square
Chi-square, df	1,234, 2
P value	0.5397
P value summary	ns
One- or two-sided	NA
Statistically significant (P < 0.05)?	No
Data analyzed
Number of rows	2
Number of columns	3
Table Analyzed	Mitotic defects Prophase/prometaphase of SuppFig5E
P value and statistical significance
Test	Chi-square
Chi-square, df	6,667, 1
z	2.582
P value	0.0098
P value summary	**
One- or two-sided	Two-sided
Statistically significant (P < 0.05)?	Yes
Data analyzed	with mitotic defects	without mitotic defects	Total
gfp(RNAi) feeding	0	16	16
cct3(RNAi) feeding	8	16	24
Total	8	32	40
Percentage of row total	with mitotic defects	without mitotic defects
gfp(RNAi) feeding	0,00%	100,00%
cct3(RNAi) feeding	33,33%	66,67%
Percentage of column total	with mitotic defects	without mitotic defects
gfp(RNAi) feeding	0,00%	50,00%
cct3(RNAi) feeding	100,00%	50,00%
Table Analyzed	Mitotic defects Metaphase of SuppFig5E
P value and statistical significance
Test	Chi-square
Chi-square, df	1,766, 1
z	1.329
P value	0.1839
P value summary	ns
One- or two-sided	Two-sided
Statistically significant (P < 0.05)?	No
Data analyzed	with mitotic defects	without mitotic defects	Total
gfp(RNAi) feeding	0	22	22
cct3(RNAi) feeding	2	24	26
Total	2	46	48
Percentage of row total	with mitotic defects	without mitotic defects
gfp(RNAi) feeding	0,00%	100,00%
cct3(RNAi) feeding	7,69%	92,31%
Percentage of column total	with mitotic defects	without mitotic defects
gfp(RNAi) feeding	0,00%	47,83%
cct3(RNAi) feeding	100,00%	52,17%
Percentage of grand total	with mitotic defects	without mitotic defects
gfp(RNAi) feeding	0,00%	45,83%
cct3(RNAi) feeding	4,17%	50,00%
Table Analyzed	Mitotic defects Anaphase of SuppFig5E
P value and statistical significance
Test	Chi-square
Chi-square, df	6,716, 1
z	2.592
P value	0.0096
P value summary	**
One- or two-sided	Two-sided
Statistically significant (P < 0.05)?	Yes
Data analyzed	with mitotic defects	without mitotic defects	Total
gfp(RNAi) feeding	0	17	17
cct3(RNAi) feeding	5	10	15
Total	5	27	32
Percentage of row total	with mitotic defects	without mitotic defects
gfp(RNAi) feeding	0,00%	100,00%
cct3(RNAi) feeding	33,33%	66,67%
Percentage of column total	with mitotic defects	without mitotic defects
gfp(RNAi) feeding	0,00%	62,96%
cct3(RNAi) feeding	100,00%	37,04%
Percentage of grand total	with mitotic defects	without mitotic defects
gfp(RNAi) feeding	0,00%	53,13%
cct3(RNAi) feeding	15,63%	31,25%
