# Supplementary material for: Regeneration in starved planarians depends on TRiC/CCT subunits modulating the unfolded protein response
Source: EMBO Rep. 2021 Jun 30;22(8):e52905. doi: 10.15252/embr.202152905 (PMC8344900; doi:10.15252/embr.202152905)
Supplement: Supplementary file 7 — Source Data for Expanded View and Appendix [file EMBR-22-e52905-s011.zip › Appendix_and_EV_Figure_Source_Data/Appendix_Figure_source_data/Source_Data_for_Appendix_FigS3.xlsx]

## Sheet: Appendix Fig3A
20dR-starved	gfp(RNAi)-Experiment 1-Replicate1	gfp(RNAi)-Experiment 1-Replicate2	bip-2(RNAi)-Experiment 1-Replicate1	bip-2(RNAi)-Experiment 1-Replicate2	bip-3(RNAi)-Experiment 1-Replicate1	bip-3(RNAi)-Experiment 1-Replicate2
	5 planarians	6 planarians	5 planarians	6 planarians	5 planarians	5 planarians
20dR-feeding	gfp(RNAi)-Experiment 1-Replicate1	gfp(RNAi)-Experiment 1-Replicate2	bip-2(RNAi)-Experiment 1-Replicate1	bip-2(RNAi)-Experiment 1-Replicate2	bip-3(RNAi)-Experiment 1-Replicate1	bip-3(RNAi)-Experiment 1-Replicate2
	5 planarians	6 planarians	5 planarians	6 planarians	5 planarians	5 planarians

## Sheet: Appendix Fig3B
13dR-starved	gfp(RNAi)-Experiment 1-Replicate1	gfp(RNAi)-Experiment 1-Replicate2	bip-1(RNAi)-Experiment 1-Replicate1	bip-1(RNAi)-Experiment 1-Replicate2
	5 planarians	5 planarians	6 planarians	5 planarians
13dR-feeding	gfp(RNAi)-Experiment 1-Replicate1	gfp(RNAi)-Experiment 1-Replicate2	bip-1(RNAi)-Experiment 1-Replicate1	bip-1(RNAi)-Experiment 1-Replicate2
	5 planarians	5 planarians	5 planarians	5 planarians
44dR-feeding	gfp(RNAi)-Experiment 1-Replicate1	gfp(RNAi)-Experiment 1-Replicate2	bip-1(RNAi)-Experiment 1-Replicate1	bip-1(RNAi)-Experiment 1-Replicate2
	5 planarians	5 planarians	5 planarians	5 planarians
