# Supplementary material for: Regeneration in starved planarians depends on TRiC/CCT subunits modulating the unfolded protein response
Source: EMBO Rep. 2021 Jun 30;22(8):e52905. doi: 10.15252/embr.202152905 (PMC8344900; doi:10.15252/embr.202152905)
Supplement: Supplementary file 7 — Source Data for Expanded View and Appendix [file EMBR-22-e52905-s011.zip › Appendix_and_EV_Figure_Source_Data/Appendix_Figure_source_data/Source_Data_for_Appendix_FigS4.xlsx]

## Sheet: Appendix Fig4A
anti-VC1-72hR	gfp(RNAi)-Experiment 1	xbp1/atf6(RNAi)-Experiment 1	gfp(RNAi)-Experiment 2	xbp1/atf6(RNAi)-Experiment 2
	4 planarians	5 planarians	4 planarians	5 planarians
anti-VC1-15dR	gfp(RNAi)-Experiment 1	xbp1/atf6(RNAi)-Experiment 1	gfp(RNAi)-Experiment 2	xbp1/atf6(RNAi)-Experiment 2
	4 planarians	5 planarians	4 planarians	5 planarians
Smed-gpas-4dR	gfp(RNAi)-Experiment 1	xbp1/atf6(RNAi)-Experiment 1	gfp(RNAi)-Experiment 2	xbp1/atf6(RNAi)-Experiment 2
	4 planarians	5 planarians	4 planarians	5 planarians
Smed-gpas-15dR	gfp(RNAi)-Experiment 1	xbp1/atf6(RNAi)-Experiment 1	gfp(RNAi)-Experiment 2	xbp1/atf6(RNAi)-Experiment 2
	8 planarians+1 lost	6 planarians	9 planarians	6 planarians
Smed-acTUB-4dR	gfp(RNAi)-Experiment 1	xbp1/atf6(RNAi)-Experiment 1	gfp(RNAi)-Experiment 2	xbp1/atf6(RNAi)-Experiment 2
	5 planarians	4 planarians + 1 lost	5 planarians	5 planarians
anti-TMUS-72hR	gfp(RNAi)-Experiment 1	xbp1/atf6(RNAi)-Experiment 1	gfp(RNAi)-Experiment 2	xbp1/atf6(RNAi)-Experiment 2
	5 planarians	4 planarians + 1 lost	5 planarians	5 planarians

## Sheet: Appendix Fig4B
Experiment 1-gfp(RNAi)			Experiment 2-gfp(RNAi)			Experiment 1-cct3A(RNAi)			Experiment 2-cct3A(RNAi)			Experiment 1-xbp1/atf6(RNAi)			Experiment 2-xbp1/atf6(RNAi)
Dead	0.0087		Dead	0.0032		Dead	0.003		Dead	0.0016		Dead	0.0035		Dead	0.0026
Late apoptotic/Dead	0.0092		Late apoptotic/Dead	0.0061		Late apoptotic/Dead	0.0076		Late apoptotic/Dead	0.0036		Late apoptotic/Dead	0.0124		Late apoptotic/Dead	0.0042
Live	0.889		Live	0.91		Live	0.916		Live	0.906		Live	0.845		Live	0.833
Early apoptotic	0.0934		Early apoptotic	0.0806		Early apoptotic	0.0738		Early apoptotic	0.0886		Early apoptotic	0.139		Early apoptotic	0.16
