# Supplementary material for: Regeneration in starved planarians depends on TRiC/CCT subunits modulating the unfolded protein response
Source: EMBO Rep. 2021 Jun 30;22(8):e52905. doi: 10.15252/embr.202152905 (PMC8344900; doi:10.15252/embr.202152905)
Supplement: Supplementary file 7 — Source Data for Expanded View and Appendix [file EMBR-22-e52905-s011.zip › Appendix_and_EV_Figure_Source_Data/EV_Figure_Source_Data/Figure_EV1_Source_Data.xlsx]

## Sheet: Fig EV1A-B
Raw data for these panels can be found in the worksheet tabs: Fig. 1A

## Sheet: Fig EV1C
	1dS			7dS			30dS
Smed-cct3A	0.935	0.936	1.368	0.693	0.666	0.668	0.998	1.084	1.091
Smed-cct4B	2.0612	2.87712	3.5395	0.347746	0.9126	0.349402	1.13869	0.960226	1.14542
Smed-cct7	0.94112	0.962451	1.20854	0.471683	0.385478	0.432557	0.519746	0.59368	0.591962
TTEST	0.0489494
TTEST	0.00025354
TTEST	0.888453
TTEST	0.00803276
TTEST	0.0509467
TTEST	0.0156028
TTEST	0.00244517
TTEST	0.0164607
TTEST	0.00626768

## Sheet: Fig EV1D
	X1				X2				Xins
cct1A	498.542	315.314	262.745	415.228	263.283	265.349	136.253	306.188	42.115	56.649	33.2353	72.7173
cct2	385.777	467.739	467.73	307.977	267.713	313.874	245.988	241.625	102.242	126.749	125.41	94.4906
cct3A	630.583	627.569	604.852	581.984	399.708	403.159	307.559	393.555	146.232	157.002	144.75	149.53
cct4B	276.513	254.426	203.726	183.927	182.88	202.146	145.129	158.531	87.6655	83.8244	87.8724	78.2444
cct5	486.101	449.135	403.672	309.691	396.505	540.584	291.712	368.231	231.44	286.1	216.11	220.822
cct6	601.548	631.692	620.775	354.415	380.412	483.83	432.564	293.355	171.389	168.391	220.319	104.246
cct7	320.148	313.367	278.747	236.33	169.292	192.346	109.502	158.518	80.5136	95.9575	71.28	86.6014
cct8A	526.66	599.82	548.941	403.355	329.968	381.439	264.779	282.81	117.043	126.541	124.091	97.7634
Statistics performed with Prism 7
X1 vs X2	Significant?	P value	Mean1	Mean2	Difference	SE of difference	t ratio	df	Adjusted P Value
cct1A	No	0.0885894	373	242.8	130.2	64.11	2.031	6	0.242919
cct2	No	0.0153526	407.3	267.3	140	41.75	3.354	6	0.0744417
cct3A	Yes	9.24238e-05	611.2	376	235.3	25.54	9.21	6	0.000739151
cct4B	No	0.0612196	229.6	172.2	57.48	25.01	2.299	6	0.223295
cct5	No	0.848175	412.1	399.3	12.89	64.5	0.1999	6	0.848175
cct6	No	0.0937172	552.1	397.5	154.6	77.67	1.99	6	0.242919
cct7	Yes	0.00245905	287.1	157.4	129.7	25.96	4.997	6	0.0170869
cct8A	Yes	0.00591135	519.7	314.7	204.9	49.21	4.165	6	0.034948
X2 vs Xins	Significant?	P value	Mean1	Mean2	Difference	SE of difference	t ratio	df	Adjusted P Value
cct1A	Yes	0.00230819	51.18	242.8	-191.6	37.86	5.061	6	0.00920086
cct2	Yes	0.000154186	112.2	267.3	-155.1	18.44	8.408	6	0.0010788
cct3A	Yes	6.39732e-05	149.4	376	-226.6	23.06	9.827	6	0.000511671
cct4B	Yes	0.000490214	84.4	172.2	-87.77	12.88	6.813	6	0.00244867
cct5	Yes	0.0256893	238.6	399.3	-160.6	54.5	2.948	6	0.0256893
cct6	Yes	0.00267226	166.1	397.5	-231.5	47.1	4.914	6	0.00920086
cct7	Yes	0.00670177	83.59	157.4	-73.83	18.21	4.053	6	0.0133586
cct8A	Yes	0.000320899	116.4	314.7	-198.4	26.94	7.365	6	0.00192385
X1 vs Xins	Significant?	P value	Mean1	Mean2	Difference	SE of difference	t ratio	df	Adjusted P Value
cct1A	Yes	0.000921977	373	51.18	321.8	53.17	6.052	6	0.00276338
cct2	Yes	0.000284433	407.3	112.2	295.1	39.19	7.529	6	0.00142136
cct3A	Yes	1.71579e-08	611.2	149.4	461.9	11.64	39.67	6	1.37263e-07
cct4B	Yes	0.000535039	229.6	84.4	145.2	21.67	6.704	6	0.00213844
cct5	Yes	0.00571849	412.1	238.6	173.5	41.37	4.195	6	0.00571849
cct6	Yes	0.00153213	552.1	166.1	386	70.34	5.488	6	0.0030619
cct7	Yes	5.09056e-05	287.1	83.59	203.6	19.9	10.23	6	0.000356285
cct8A	Yes	7.49074e-05	519.7	116.4	403.3	42.2	9.558	6	0.00044936
