# Supplementary material for: Regeneration in starved planarians depends on TRiC/CCT subunits modulating the unfolded protein response
Source: EMBO Rep. 2021 Jun 30;22(8):e52905. doi: 10.15252/embr.202152905 (PMC8344900; doi:10.15252/embr.202152905)
Supplement: Supplementary file 7 — Source Data for Expanded View and Appendix [file EMBR-22-e52905-s011.zip › Appendix_and_EV_Figure_Source_Data/EV_Figure_Source_Data/Figure_EV2_Source_Data.xlsx]

## Sheet: Fig EV2A-starved
14-15dR-starved	gfp(RNAi)-Experiment 1		cct1A(RNAi)-Experiment 1		cct2(RNAi)-Experiment 1		cct4B(RNAi)-Experiment 1		cct5(RNAi)-Experiment 1		cct6(RNAi)-Experiment 1		cct7(RNAi)-Experiment 1		cct8A(RNAi)-Experiment 1
	Replicate 1	Replicate 2	Replicate 1	Replicate 2	Replicate 1	Replicate 2	Replicate 1	Replicate 2	Replicate 1	Replicate 2	Replicate 1	Replicate 2	Replicate 1	Replicate 2	Replicate 1	Replicate 2
	5 planarians	5 planarians	5 planarians	5 planarians	5 planarians	5 planarians	5 planarians	5 planarians	6 planarians	6 planarians	5 planarians	5 planarians	5 planarians	6 planarians	5 planarians	6 planarians
	gfp(RNAi)-Experiment 2		cct1A(RNAi)-Experiment 2		cct2(RNAi)-Experiment 2		cct4B(RNAi)-Experiment 2
	Replicate 1	Replicate 2	Replicate 1	Replicate 2	Replicate 1	Replicate 2	Replicate 1	Replicate 2
	6 planarians	6 planarians	6 planarians	7 planarians	6 planarians	7 planarians	6 planarians	7 planarians

## Sheet: Fig EV2A-feeding
14-15dR-feeding	gfp(RNAi)-Experiment 1		cct1A(RNAi)-Experiment 1		cct2(RNAi)-Experiment 1		cct4B(RNAi)-Experiment 1		cct5(RNAi)-Experiment 1		cct6(RNAi)-Experiment 1		cct7(RNAi)-Experiment 1		cct8A(RNAi)-Experiment 1
	Replicate 1	Replicate 2	Replicate 1	Replicate 2	Replicate 1	Replicate 2	Replicate 1	Replicate 2	Replicate 1	Replicate 2	Replicate 1	Replicate 2	Replicate 1	Replicate 2	Replicate 1	Replicate 2
	5 planarians	5 planarians	5 planarians	5 planarians	5 planarians	5 planarians	5 planarians	5 planarians	5 planarians	6 planarians	6 planarians	6 planarians	5 planarians	5 planarians	5 planarians	6 planarians
	gfp(RNAi)-Experiment 2		cct1A(RNAi)-Experiment 2		cct2(RNAi)-Experiment 2		cct4B(RNAi)-Experiment 2
	Replicate 1	Replicate 2	Replicate 1	Replicate 2	Replicate 1	Replicate 2	Replicate 1	Replicate 2
	6 planarians	6 planarians	6 planarians	7 planarians	6 planarians	6 planarians	6 planarians	7 planarians

## Sheet: Fig EV2B
7dR	gfp(RNAi)-Experiment 1		cct3A(RNAi)-Experiment 1
	Replicate 1	Replicate 2	Replicate 1	Replicate 2
	5 planarians	6 planarians	7 planarians	6 planarians
22dR	gfp(RNAi)-Experiment 1		cct3A(RNAi)-Experiment 1
	Replicate 1	Replicate 2	Replicate 1	Replicate 2
	5 planarians	6 planarians	7 planarians	6 planarians

## Sheet: Fig EV2C
Levels cct3A				Mean	SD
gfp(RNAi)-starved-1dR	1.191	1.265	1.038	1.16467	0.0945245		TTEST	8.04436e-05
cct3A(RNAi)-starved-1dR	0.074	0.044	0.054	0.0573333	0.0124722
Normalized to 1
gfp(RNAi)-starved-1dR	1	1	1				TTEST	2.41304e-08
cct3A(RNAi)-starved-1dR	0.0635375	0.037779	0.0463652	0.0492272	0.0107088
Levels cct3A				Mean	SD
gfp(RNAi)-starved-13dR	0.643	0.661	1.288	0.864	0.299903		TTEST	0.0173889
cct3A(RNAi)-starved-13dR	0.04	0.035	0.029	0.0346667	0.00449691
Normalized to 1											1dR starved vs fed
gfp(RNAi)-starved-13dR	1	1	1				TTEST	1.29655e-09			TTEST	TTEST
cct3A(RNAi)-starved-13dR	0.0462963	0.0405093	0.0335648	0.0401235	0.00520476						0.0730736	0.110874
Levels cct3A				Mean	SD						13dR starved vs fed
gfp(RNAi)-fed-1dR	0.96	0.815	0.97	0.915	0.0708284		TTEST	0.000206155			TTEST	TTEST
cct3A(RNAi)-fed-1dR	0.182	0.065	0.142	0.129667	0.0485547						0.0974224	0.0987742
Normalized to 1
gfp(RNAi)-fed-1dR	1	1	1				TTEST	2.16414e-05
cct3A(RNAi)-fed-1dR	0.198907	0.0710383	0.155191	0.141712	0.0530652
Levels cct3A				Mean	SD
gfp(RNAi)-fed-13dR	0.69	0.802	1.055	0.849	0.152672		TTEST	0.00397634
cct3A(RNAi)-fed-13dR	0.089	0.094	0.24	0.141	0.0700333
Normalized to 1
gfp(RNAi)-fed-13dR	1	1	1				TTEST	0.000139041
cct3A(RNAi)-fed-13dR	0.104829	0.110718	0.282686	0.166078	0.0824892
