# Supplementary material for: Regeneration in starved planarians depends on TRiC/CCT subunits modulating the unfolded protein response
Source: EMBO Rep. 2021 Jun 30;22(8):e52905. doi: 10.15252/embr.202152905 (PMC8344900; doi:10.15252/embr.202152905)
Supplement: Supplementary file 7 — Source Data for Expanded View and Appendix [file EMBR-22-e52905-s011.zip › Appendix_and_EV_Figure_Source_Data/EV_Figure_Source_Data/Figure_EV3_Source_Data.xlsx]

## Sheet: Fig EV3
anti-VC1-72hR	gfp(RNAi)-Experiment 1	cct3A(RNAi)-Experiment 1	gfp(RNAi)-Experiment 2	cct3A(RNAi)-Experiment 2
	5 planarians	5 planarians	4 planarians + 1 lost	5 planarians
anti-VC1-8dR	gfp(RNAi)-Experiment 1	cct3A(RNAi)-Experiment 1	gfp(RNAi)-Experiment 2	cct3A(RNAi)-Experiment 2
	5 planarians	5 planarians	5 planarians	5 planarians
anti-VC1-15dR	gfp(RNAi)-Experiment 1	cct3A(RNAi)-Experiment 1	gfp(RNAi)-Experiment 2	cct3A(RNAi)-Experiment 2
	5 planarians	5 planarians	5 planarians	4 planarians
Smed-gpas-4dR	gfp(RNAi)-Experiment 1	cct3A(RNAi)-Experiment 1	gfp(RNAi)-Experiment 2	cct3A(RNAi)-Experiment 2
	4 planarians + 1 lost	5 planarians	4 planarians+ 1 lost	5 planarians
Smed-gpas-8dR	gfp(RNAi)-Experiment 1	cct3A(RNAi)-Experiment 1	gfp(RNAi)-Experiment 2	cct3A(RNAi)-Experiment 2
	5 planarians	5 planarians	5 planarians	5 planarians
Smed-gpas-15dR	gfp(RNAi)-Experiment 1	cct3A(RNAi)-Experiment 1	gfp(RNAi)-Experiment 2	cct3A(RNAi)-Experiment 2
	5 planarians	5 planarians	5 planarians	5 planarians
Smed-acTUB-4dR	gfp(RNAi)-Experiment 1	cct3A(RNAi)-Experiment 1	gfp(RNAi)-Experiment 2	cct3A(RNAi)-Experiment 2
	5 planarians	4 planarians + 1 lost	5 planarians	5 planarians
anti-TMUS-72hR	gfp(RNAi)-Experiment 1	cct3A(RNAi)-Experiment 1	gfp(RNAi)-Experiment 2	cct3A(RNAi)-Experiment 2
	5 planarians	4 planarians + 1 lost	5 planarians	5 planarians
anti-TMUS-4dR	gfp(RNAi)-Experiment 1	cct3A(RNAi)-Experiment 1	gfp(RNAi)-Experiment 2	cct3A(RNAi)-Experiment 2
	5 planarians	5 planarians	5 planarians	5 planarians
