# Supplementary material for: Regeneration in starved planarians depends on TRiC/CCT subunits modulating the unfolded protein response
Source: EMBO Rep. 2021 Jun 30;22(8):e52905. doi: 10.15252/embr.202152905 (PMC8344900; doi:10.15252/embr.202152905)
Supplement: Supplementary file 7 — Source Data for Expanded View and Appendix [file EMBR-22-e52905-s011.zip › Appendix_and_EV_Figure_Source_Data/EV_Figure_Source_Data/Figure_EV4_Source_Data.xlsx]

## Sheet: Fig EV4A
Raw data for this panel can be found in the worksheet tabs: Fig. 4A

## Sheet: Fig EV4B
Levels bip				Mean	SD
gfp(RNAi)	0.356	0.472	0.408	0.412	0.0474412		TTEST	0.0495264
cct4B(RNAi)	0.254	0.287	0.342	0.294333	0.0362981
Normalization to 1
gfp(RNAi)	1	1	1				TTEST	0.0101495
cct4(RNAi)	0.616505	0.696602	0.830097	0.714401	0.0881023
Levels xbp1				Mean	SD
gfp(RNAi)	0.247	0.205	0.193	0.215	0.0231517		TTEST	0.0380347
cct4B(RNAi)	0.109	0.159	0.161	0.143	0.0240555
Normalization to 1
gfp(RNAi)	1	1	1				TTEST	0.0133396
cct4(RNAi)	0.506977	0.739535	0.748837	0.665116	0.111886
Levels cct4B				Mean	SD
gfp(RNAi)	0.702	0.993	0.692	0.795667	0.139595		TTEST	0.00136177
cct4B(RNAi)	0.015	0.012	0.008	0.0116667	0.00286744
Normalization to 1
gfp(RNAi)	1	1	1				TTEST	2.68402e-10
cct4(RNAi)	0.0188521	0.0150817	0.0100545	0.0146628	0.00360382
Levels cct3A				Mean	SD
gfp(RNAi)	0.971	0.835	0.918	0.908	0.0559702		TTEST	0.00540647
cct4B(RNAi)	1.312	1.177	1.192	1.227	0.0604152
Normalization to 1
gfp(RNAi)	1	1	1				TTEST	0.00171907
cct4(RNAi)	1.44493	1.29626	1.31278	1.35132	0.0665366
Levels atf6				Mean	SD
gfp(RNAi)	0.553	0.553	0.565	0.557	0.00565685		TTEST	0.327892
cct4B(RNAi)	0.56	0.558	0.588	0.568667	0.0136951
Normalization to 1
gfp(RNAi)	1	1	1				TTEST	0.294704
cct4(RNAi)	1.00539	1.0018	1.05566	1.02095	0.0245872

## Sheet: Fig EV4C
TPMS	X1-R1	X1-R2	X1-R3	X1-R4	X2-R1	X2-R2	X2-R3	X2-R4	Xins-R1	Xins-R2	Xins-R3	Xins-R4
xbp1	84.9792	97.9594	85.6086	108.988	411.956	501.601	526.741	433.552	174.599	248.433	279.608	198.15
atf6	20.783	16.1721	12.9712	23.1082	57.9892	49.7147	32.8189	55.5724	34.1627	31.2573	24.8255	41.2136
	xbp1	TTEST
	X1 vs X2	1.05159e-05
	X2 vs Xins	0.000525569
	X1 vs Xins	0.00175041
	atf6	TTEST
	X1 vs X2	0.00237539
	X2 vs Xins	0.0502561
	X1 vs Xins	0.0117757

## Sheet: Fig EV4D
Levels xbp1				Mean	SD
gfp(RNAi)-starved-1dR	1.694	1.419	1.835	1.64933	0.172743		TTEST	0.000223446
xbp1/atf6(RNAi)-starved-1dR	0.097	0.092	0.111	0.1	0.00804156
Normalized to 1
gfp(RNAi)-starved-1dR	1	1	1				TTEST	1.08851e-09
xbp1/atf6(RNAi)-starved-1dR	0.0588116	0.0557801	0.0672999	0.0606306	0.00487564
Levels xbp1				Mean	SD
gfp(RNAi)-starved-13dR	1.702	1.507	1.585	1.598	0.0801374		TTEST	1.13102e-05
xbp1/atf6(RNAi)-starved-13dR	0.064	0.041	0.066	0.057	0.0113431
Normalized to 1											xbp1 1dR starved vs fed
gfp(RNAi)-starved-13dR	1	1	1				TTEST	4.40285e-09			TTEST	TTEST
xbp1/atf6(RNAi)-starved-13dR	0.0400501	0.0256571	0.0413016	0.0356696	0.00709833						0.0641932	0.265584
Levels xbp1				Mean	SD						xbp1 13dR starved vs fed
gfp(RNAi)-fed-1dR	1.214	1.172	1.129	1.17167	0.0347019		TTEST	6.65335e-06			TTEST	TTEST
xbp1/atf6(RNAi)-fed-1dR	0.094	0.125	0.174	0.131	0.0329343						0.00477436	0.00552387
Normalized to 1
gfp(RNAi)-fed-1dR	1	1	1				TTEST	1.49965e-06
xbp1/atf6(RNAi)-fed-1dR	0.0802276	0.106686	0.148506	0.111807	0.0281089
Levels xbp1				Mean	SD
gfp(RNAi)-fed-13dR	1.483	1.713	1.197	1.46433	0.211069		TTEST	0.00112205
xbp1/atf6(RNAi)-fed-13dR	0.246	0.16	0.194	0.2	0.0353648
Normalized to 1
gfp(RNAi)-fed-13dR	1	1	1				TTEST	9.15791e-07
xbp1/atf6(RNAi)-fed-13dR	0.167995	0.109265	0.132483	0.136581	0.0241508
Levels atf6				Mean	SD
gfp(RNAi)-starved-1dR	1.185	1.05	1.218	1.151	0.0726774		TTEST	9.47289e-05
xbp1/atf6(RNAi)-starved-1dR	0.334	0.331	0.298	0.321	0.0163095
Normalized to 1
gfp(RNAi)-starved-1dR	1	1	1				TTEST	2.23349e-07
xbp1/atf6(RNAi)-starved-1dR	0.290182	0.287576	0.258905	0.278888	0.0141699
Levels atf6				Mean	SD
gfp(RNAi)-starved-13dR	1.226	1.047	1.185	1.15267	0.0765695		TTEST	0.000112364
xbp1/atf6(RNAi)-starved-13dR	0.288	0.328	0.324	0.313333	0.0179877
Normalized to 1											atf6 1dR starved vs fed
gfp(RNAi)-starved-13dR	1	1	1				TTEST	3.15927e-07			TTEST	TTEST
xbp1/atf6(RNAi)-starved-13dR	0.249855	0.284558	0.281087	0.271833	0.0156052						0.0200527	0.12127
											atf6 13dR starved vs fed
Levels atf6				Mean	SD						TTEST	TTEST
gfp(RNAi)-fed-1dR	0.985	1.102	1.08	1.05567	0.0507696		TTEST	4.88119e-05			0.00100829	0.00215585
xbp1/atf6(RNAi)-fed-1dR	0.358	0.331	0.37	0.353	0.0163095
Normalized to 1
gfp(RNAi)-fed-1dR	1	1	1				TTEST	4.34588e-07
xbp1/atf6(RNAi)-fed-1dR	0.339122	0.313546	0.350489	0.334386	0.0154495
Levels atf6				Mean	SD
gfp(RNAi)-fed-13dR	1.028	1.109	1.06	1.06567	0.03331		TTEST	2.19237e-05
xbp1/atf6(RNAi)-fed-13dR	0.432	0.43	0.472	0.444667	0.0193448
Normalized to 1
gfp(RNAi)-fed-13dR	1	1	1				TTEST	1.40793e-06
xbp1/atf6(RNAi)-fed-13dR	0.40538	0.403503	0.442915	0.417266	0.0181528
