# Supplementary material for: Regeneration in starved planarians depends on TRiC/CCT subunits modulating the unfolded protein response
Source: EMBO Rep. 2021 Jun 30;22(8):e52905. doi: 10.15252/embr.202152905 (PMC8344900; doi:10.15252/embr.202152905)
Supplement: Supplementary file 7 — Source Data for Expanded View and Appendix [file EMBR-22-e52905-s011.zip › Appendix_and_EV_Figure_Source_Data/EV_Figure_Source_Data/Figure_EV5_Source_Data.xlsx]

## Sheet: Fig EV5A
Levels bip				Mean	SD
72hR-feeding non RNAi injected planarians	1.194	1.244	1.358	1.26533	0.0686311		TTEST	0.0347546
72hR-starved non RNAi injected planarians	1.401	1.486	1.425	1.43733	0.0357802
Normalized to 1
72hR-feeding non RNAi injected planarians	1	1	1				TTEST	0.00244547
72hR-starved non RNAi injected planarians	1.10722	1.17439	1.12619	1.13593	0.0282773

## Sheet: Fig EV5B-C
Survival curve Replicate 1 (Exp1)	Day	0.2mM DTT-starved	0.2mM DTT-feeding	0.1mM DTT-starved	0.1mM DTT-feeding	0.05mM DTT-starved	0.05mM DTT-feeding	No DTT-starved	No DTT-feeding
	14	0		0		0	0	0	0
	14	0		0		0	0	0	0
	14	0		0		0	0	0	0
	14	0		0		0	0	0	0
	14	0		0		0	0	0	0
	14	0		0		0	0	0	0
	14	0		0		0	0	0	0
	11		1
	11		1
	11		1
	11		1		1							0 means censored
	14		1		1							1 means dead
	14		1		1
	14		1		1
	14				1
	14				1
	14				1
Survival curve Replicate 2 (Exp1)	Day	0.2mM DTT-starved	0.2mM DTT-feeding	0.1mM DTT-starved	0.1mM DTT-feeding	0.05mM DTT-starved	0.05mM DTT-feeding	No DTT-starved	No DTT-feeding
	14	0		0		0	0	0	0
	14	0		0		0	0	0	0
	14	0		0		0	0	0	0
	14	0		0		0	0	0	0
	14	0		0		0	0	0	0
	14	0		0		0	0	0	0
	14	0		0		0	0	0	0
	11	1	1	0		0	0	0	0
	11		1
	11		1
	11		1		1							Exp 1 and 2 were performed in different days
	14		1		1
	14		1		1							Different replicates from the same Exp were incubated with different batches of DTT and were performed in different times along the same day
	14		1		1
	14		1		1
	14				1
	14				1
	14				1
Survival curve Replicate 3 (Exp2)	Day	0.2mM DTT-starved	0.2mM DTT-feeding	0.1mM DTT-starved	0.1mM DTT-feeding	0.05mM DTT-starved	0.05mM DTT-feeding	No DTT-starved	No DTT-feeding
	14	0		0		0	0	0	0
	14	0		0		0	0	0	0
	14	0		0		0	0	0	0
	14	0		0		0	0	0	0
	14	0		0		0	0	0	0
	14	0		0		0	0	0	0
	14	0		0		0	0	0	0
	14			0		0	0	0	0
	11	1	1
	11		1
	11		1
	14		1		1
	14		1		1
	14		1		1
	14		1		1
	14		1		1
	14				1
	14				1
	14				1
Survival curve Replicate 4(Exp2)	Day	0.2mM DTT-starved	0.2mM DTT-feeding	0.1mM DTT-starved	0.1mM DTT-feeding	0.05mM DTT-starved	0.05mM DTT-feeding	No DTT-starved	No DTT-feeding
	14	0		0		0	0	0	0
	14	0		0		0	0	0	0
	14	0		0		0	0	0	0
	14	0		0		0	0	0	0
	14	0		0		0	0	0	0
	14	0		0		0	0	0	0
	14	0		0		0	0	0	0
	14	0		0		0	0	0	0
	11		1
	11		1
	11		1
	11		1
	11		1		1
	14		1		1
	14		1		1
	14		1		1
	14				1
	14				1
	14				1
	14				1
Statistics for all four replicates together performed with Prism 7
Comparison of Survival Curves
Log-rank (Mantel-Cox) test
Chi square	58.97
df	1
P value	<0,0001
P value summary	****
Are the survival curves sig different?	Yes
Gehan-Breslow-Wilcoxon test
Chi square	58.53
df	1
P value	<0,0001
P value summary	****
Are the survival curves sig different?	Yes
Median survival
0.1mM DTT-feeding	14
No DTT-feeding	Undefined
Hazard Ratio (Mantel-Haenszel)	A/B
Ratio (and its reciprocal)	37.99
Comparison of Survival Curves
Log-rank (Mantel-Cox) test
Chi square	62.02
df	1
P value	<0,0001
P value summary	****
Are the survival curves sig different?	Yes
Gehan-Breslow-Wilcoxon test
Chi square	56.31
df	1
P value	<0,0001
P value summary	****
Are the survival curves sig different?	Yes
Median survival
0.2mM DTT-feeding	11
No DTT-feeding	Undefined
Hazard Ratio (Mantel-Haenszel)	A/B	B/A
Ratio (and its reciprocal)	30.72	0.03255
95% CI of ratio	13,1 to 72,05	0,01388 to 0,07634
Hazard Ratio (logrank)	A/B	B/A
Ratio (and its reciprocal)	Undefined	Undefined
Comparison of Survival Curves
Log-rank (Mantel-Cox) test
Chi square	2.033
df	1
P value	0.1539
P value summary	ns
Are the survival curves sig different?	No
Gehan-Breslow-Wilcoxon test
Chi square	2.033
df	1
P value	0.1539
P value summary	ns
Are the survival curves sig different?	No
Median survival
0.2mM DTT-starved	Undefined
No DTT-starved	Undefined
Hazard Ratio (Mantel-Haenszel)	A/B	B/A
Ratio (and its reciprocal)	7.64	0.1309
95% CI of ratio	0,467 to 125	0,008001 to 2,142
Hazard Ratio (logrank)	A/B	B/A
Ratio (and its reciprocal)	Undefined	Undefined

## Sheet: Fig EV5D
Levels bip				Mean	SD
No DTT starved	0.936	0.958	0.887	0.927	0.029676		TTEST	0.0122967
0.05mM DTT starved	1.032	1.075	1.021	1.04267	0.0233		TTEST	2.66819e-06
0.2mM DTT starved	4.427	4.509	4.733	4.55633	0.12933
Normalized to 1
No DTT starved	1	1	1				TTEST	0.00216824
0.05mM DTT starved	1.11327	1.15965	1.1014	1.12478	0.0251348		TTEST	2.40848e-06
0.2mM DTT starved	4.77562	4.86408	5.10572	4.91514	0.139514
Levels bip				Mean	SD
No DTT feeding	1.634	1.639	1.703	1.65867	0.0314148		TTEST	0.0383052
0.05mM DTT feeding	1.846	1.87	2.138	1.95133	0.132356		TTEST	2.73091e-06
0.2mM DTT feeding	5.333	5.107	5.413	5.28433	0.129577
Normalized to 1
No DTT feeding	1	1	1				TTEST	0.0352835
0.05mM DTT feeding	1.11294	1.12741	1.28899	1.17645	0.0797969		TTEST	2.43672e-06
0.2mM DTT feeding	3.21523	3.07898	3.26346	3.18589	0.0781212

## Sheet: Fig EV5E
Survival curve Replicate 1	Day	gfp(RNAi)feeding-water	gfp(RNAi)feeding-DTT	cct3A(RNAi)feeding-water	cct3A(RNAi)feeding-DTT
	26	0	0	0	0
	26	0	0	0	0
	26	0	0	0
	26	0	0	0
	26	0	0	0
	26	0	0	0
	26	0	0
	26		0						0 means censored
	26		0						1 means dead
	8				1
	11			1	1
	11				1
	26				1
	26				1
	26				1
Survival curve Replicate 2	Day	gfp(RNAi)feeding-water	gfp(RNAi)feeding-DTT	cct3A(RNAi)feeding-water	cct3A(RNAi)feeding-DTT
	26	0	0	0	0
	26	0	0	0	0
	26	0	0	0
	26	0	0	0
	26	0	0	0
	26	0	0
	26	0	0
	26		0
	3				1
	4			1
	8				1
	11				1				Different replicates were incubated with different batches of DTT, different batches of dsRNA and were performed in different times along the same day
	11				1
	15			1
	26				1
	26				1
Statistics for both replicates together performed with Prism 7
Comparison of Survival Curves
Log-rank (Mantel-Cox) test
Chi square	6.796
df	1
P value	0.0091
P value summary	**
Are the survival curves sig different?	Yes
Gehan-Breslow-Wilcoxon test
Chi square	5.996
df	1
P value	0.0143
P value summary	*
Are the survival curves sig different?	Yes
Median survival
cct3A(RNAi)-Water	Undefined
cct3A(RNAi)-DTT	26
Hazard Ratio (Mantel-Haenszel)	A/B	B/A
Ratio (and its reciprocal)	0.2355	4.247
95% CI of ratio	0,07938 to 0,6984	1,432 to 12,6
Hazard Ratio (logrank)	A/B	B/A
Ratio (and its reciprocal)	0.237	4.219
95% CI of ratio	0,08612 to 0,6525	1,533 to 11,61
