# Supplementary material for: Regeneration in starved planarians depends on TRiC/CCT subunits modulating the unfolded protein response
Source: EMBO Rep. 2021 Jun 30;22(8):e52905. doi: 10.15252/embr.202152905 (PMC8344900; doi:10.15252/embr.202152905)
Supplement: Supplementary file 9 — Source Data for Figure 1 [file EMBR-22-e52905-s015.xlsx]

## Sheet: Fig1A-Sleuth-1dS_X1vsXins
target_id	pval	qval	b	se_b	mean_obs	var_obs	tech_var	sigma_sq	smooth_sigma_sq	final_sigma_sq
dresden_comp5956_c0_seq1	1.45206e-199	2.88423e-195	6.21567	0.206227	7.22728	7.13859	0.00459857	0.0502422	0.0804604	0.0804604
dresden_comp6732_c0_seq1	4.62507e-192	4.59338e-188	6.0572	0.204899	7.44476	6.85566	0.00399889	0.0651281	0.0799686	0.0799686
dresden_comp210_c1_seq1	2.51043e-188	1.66216e-184	-5.99426	0.204793	7.84529	8.97938	0.00267424	0.0442697	0.0812062	0.0812062
dresden_comp5764_c0_seq1	6.66267e-181	3.30851e-177	5.85081	0.203999	7.48201	6.35373	0.00325141	0.051809	0.0799798	0.0799798
dresden_comp7519_c0_seq1	2.91986e-179	1.15994e-175	6.15217	0.215498	6.87289	7.34338	0.00939858	0.0366836	0.08348	0.08348
dresden_comp2492_c0_seq1	4.1089e-161	1.36025e-157	-5.75738	0.212863	6.84072	6.95744	0.00677681	0.0645366	0.0838448	0.0838448
dresden_comp2598_c0_seq1	1.12411e-156	3.18975e-153	-5.57961	0.209229	7.16129	5.75149	0.00673133	0.0590706	0.0808226	0.0808226
dresden_comp4222_c0_seq1	8.23114e-149	2.04369e-145	-5.29821	0.20393	7.55894	5.20487	0.00309546	0.0615072	0.0800797	0.0800797
dresden_comp7837_c0_seq1	1.97043e-148	4.34874e-145	5.315	0.204841	7.20723	5.38013	0.00336093	0.0410449	0.080559	0.080559
dresden_comp7682_c0_seq1	1.02202e-145	2.03003e-142	5.41058	0.210486	7.31642	5.39629	0.00248102	0.0861274	0.0801362	0.0861274
dresden_comp918_c0_seq1	2.37614e-135	4.29066e-132	-5.3091	0.214416	7.81049	5.24823	0.00312389	0.0888247	0.0810163	0.0888247
dresden_comp8548_c0_seq1	8.5762e-134	1.41958e-130	-5.01372	0.20368	7.35289	4.77962	0.00291657	0.0461712	0.0800544	0.0800544
dresden_comp3708_c0_seq1	1.11152e-131	1.69831e-128	4.972	0.203624	7.87967	4.55183	0.00151986	0.0355182	0.0814052	0.0814052
dresden_comp889_c0_seq1	3.93034e-131	5.57631e-128	-5.21881	0.214185	6.71275	5.09225	0.0062792	0.0766786	0.0854708	0.0854708
dresden_comp10946_c0_seq1	8.39011e-131	1.11102e-127	-5.37588	0.220913	6.56864	5.32584	0.00986964	0.076443	0.0877353	0.0877353
dresden_comp1737_c0_seq1	1.57497e-130	1.95523e-127	-5.38218	0.221407	6.41965	6.07303	0.00731937	0.0746854	0.0907227	0.0907227
dresden_comp648_c0_seq1	2.37735e-126	2.77772e-123	5.61661	0.234901	9.47878	6.0208	0.000369295	0.100011	0.109987	0.109987
dresden_comp1117_c0_seq1	7.78806e-124	8.59413e-121	-5.4665	0.23097	6.27854	6.77652	0.0123583	0.0747284	0.0943363	0.0943363
dresden_comp2232_c0_seq1	2.19594e-122	2.29568e-119	-5.37007	0.228258	6.28137	7.23453	0.00994868	0.0735398	0.0942549	0.0942549
dresden_comp15463_c0_seq1	1.50942e-119	1.49908e-116	5.62528	0.241974	5.97743	5.80689	0.012757	0.0394486	0.104346	0.104346
dresden_comp2985_c0_seq1	2.65773e-117	2.51383e-114	-4.67858	0.203201	7.60357	4.10964	0.00239973	0.0591568	0.0801818	0.0801818
dresden_comp10192_c0_seq1	3.3688e-114	3.04156e-111	-4.64475	0.204502	7.41257	4.00326	0.00252896	0.081113	0.0799798	0.081113
dresden_comp9229_c0_seq1	1.71193e-112	1.47844e-109	4.77677	0.211931	6.68517	4.21759	0.00396508	0.0788761	0.0858645	0.0858645
dresden_comp4147_c0_seq1	1.87503e-111	1.55183e-108	-4.59719	0.20493	7.14456	4.00162	0.00306053	0.0588681	0.0809319	0.0809319
dresden_comp13580_c0_seq1	3.3388e-111	2.65274e-108	6.30995	0.281602	5.89309	7.71995	0.0511263	0.0465752	0.107473	0.107473
dresden_comp9821_c0_seq1	4.5806e-109	3.4994e-106	5.52033	0.248808	6.51833	6.05408	0.0131934	0.110618	0.0886616	0.110618
dresden_comp10640_c0_seq1	5.54133e-109	4.07657e-106	-4.53827	0.204625	7.38286	3.81284	0.00373455	0.0761864	0.080008	0.080008
dresden_comp3985_c0_seq1	1.14769e-108	8.14162e-106	-4.48879	0.202693	7.46729	3.73906	0.00219692	0.0746604	0.0799724	0.0799724
dresden_comp15606_c0_seq1	5.38869e-108	3.69088e-105	5.88358	0.266516	5.91755	6.64275	0.0219021	0.120159	0.106546	0.120159
dresden_comp11630_c0_seq1	6.56791e-107	4.34861e-104	-5.58034	0.254084	6.29395	5.8326	0.0152971	0.11382	0.0938986	0.11382
dresden_comp3063_c0_seq1	4.30448e-106	2.75806e-103	-5.39185	0.246462	6.59529	5.76612	0.00889488	0.112593	0.0872754	0.112593
dresden_comp11074_c0_seq1	2.58872e-104	1.58354e-101	4.45086	0.20521	7.1455	3.83138	0.00329679	0.0360476	0.0809256	0.0809256
dresden_comp5266_c0_seq1	2.63087e-104	1.58354e-101	-4.69184	0.216328	6.52809	4.56316	0.0051196	0.0648847	0.0884757	0.0884757
dresden_comp6783_c0_seq1	7.14603e-104	4.17475e-101	5.43364	0.251063	6.08031	5.68627	0.0165744	0.109491	0.100751	0.109491
dresden_comp12966_c0_seq1	2.52322e-103	1.43196e-100	4.92058	0.22797	6.18001	4.51813	0.0065303	0.0693807	0.0974108	0.0974108
dresden_comp11558_c0_seq1	1.77343e-102	9.78493e-100	5.8289	0.271188	5.51955	6.30866	0.0220873	0.116187	0.124998	0.124998
dresden_comp11583_c0_seq1	1.26471e-101	6.78943e-99	4.79793	0.224176	6.28799	4.2248	0.00644273	0.0415994	0.0940667	0.0940667
dresden_comp11487_c0_seq1	3.84209e-101	2.0083e-98	5.75835	0.269703	6.77012	6.63383	0.00839929	0.13708	0.084704	0.13708
dresden_comp4417_c0_seq1	4.15964e-101	2.11854e-98	-5.13621	0.240606	6.06531	4.90984	0.0134675	0.102315	0.101264	0.102315
dresden_comp3190_c0_seq1	1.03596e-100	5.14434e-98	-4.37336	0.205281	7.19546	3.63496	0.00365886	0.0111298	0.0806215	0.0806215
dresden_comp12789_c0_seq1	7.83503e-100	3.79579e-97	5.05176	0.238186	6.02275	4.86515	0.0107271	0.0500899	0.102738	0.102738
dresden_comp659_c0_seq1	2.91777e-99	1.3799e-96	5.73777	0.271323	10.313	6.73426	0.000242959	0.066376	0.14699	0.14699
dresden_comp8386_c0_seq1	1.31444e-98	6.07182e-96	-4.48011	0.212567	6.85014	3.78042	0.00663321	0.0481131	0.0837364	0.0837364
dresden_comp6710_c0_seq1	1.47948e-98	6.67883e-96	-5.54011	0.262931	6.42608	5.75448	0.0119554	0.12631	0.0905776	0.12631
dresden_comp2805_c0_seq1	5.20929e-97	2.29938e-94	-5.1637	0.247051	5.94695	4.97852	0.016615	0.0843708	0.105454	0.105454
dresden_comp6863_c0_seq1	1.49642e-96	6.4616e-94	-4.25875	0.204248	7.22845	3.38957	0.00297948	0.0551917	0.080455	0.080455
dresden_comp606_c0_seq1	2.49882e-96	1.05604e-93	-4.49179	0.215679	6.70953	4.03058	0.00478958	0.0882449	0.0855159	0.0882449
dresden_comp11265_c0_seq1	5.21803e-95	2.15929e-92	6.72927	0.325396	5.5829	8.79442	0.0499566	0.161809	0.121444	0.161809
dresden_comp2014_c0_seq1	1.09616e-94	4.44348e-92	-5.08502	0.246315	5.87174	6.03358	0.0130438	0.0369182	0.108298	0.108298
dresden_comp9795_c0_seq1	2.86848e-94	1.13953e-91	-5.56702	0.270272	5.50463	6.14337	0.0202128	0.0613104	0.125881	0.125881
dresden_comp6524_c0_seq1	5.57813e-94	2.17252e-91	-4.21454	0.204931	7.10938	3.28459	0.00280757	0.0391596	0.0811861	0.0811861
dresden_comp8655_c0_seq1	1.05027e-93	4.01185e-91	-5.09855	0.248287	6.65215	4.96081	0.00987967	0.113413	0.0863591	0.113413
dresden_comp2388_c1_seq1	2.90753e-93	1.08967e-90	-5.34122	0.260733	5.83182	5.28758	0.026081	0.0919274	0.109883	0.109883
dresden_comp6734_c0_seq1	7.4034e-93	2.72322e-90	5.40631	0.264499	8.02261	5.65223	0.00208095	0.137839	0.0823694	0.137839
dresden_comp3902_c0_seq1	8.5497e-93	3.08769e-90	-4.20005	0.205554	7.12224	3.26926	0.00341579	0.0703255	0.0810893	0.0810893
dresden_comp1851_c0_seq1	5.66484e-92	2.0093e-89	-5.57152	0.273916	5.48012	6.52666	0.0226897	0.0181423	0.12737	0.12737
dresden_comp1772_c0_seq1	1.0643e-91	3.7088e-89	-4.68365	0.230616	9.34423	4.01954	0.000583575	0.024293	0.105784	0.105784
dresden_comp4804_c0_seq1	4.06303e-91	1.39145e-88	6.03085	0.297917	5.3164	6.7799	0.0387174	0.0665791	0.138792	0.138792
dresden_comp3719_c0_seq1	5.82283e-91	1.96032e-88	-4.15187	0.205278	7.11493	3.27256	0.00313409	0.062444	0.0811438	0.0811438
dresden_comp1650_c0_seq1	1.35678e-90	4.49163e-88	-4.11573	0.203912	7.95309	3.35602	0.00129114	0.0210703	0.0818687	0.0818687
dresden_comp9153_c0_seq1	2.25078e-90	7.32906e-88	-4.76262	0.236254	6.05535	4.16982	0.0100263	0.0436582	0.101606	0.101606
dresden_comp13269_c0_seq1	2.88998e-90	9.25866e-88	5.88414	0.292068	5.84098	6.7952	0.0266846	0.143923	0.109514	0.143923
dresden_comp1178_c0_seq1	3.62942e-90	1.1443e-87	-5.04818	0.250714	5.82354	5.20424	0.0154961	0.00965921	0.110219	0.110219
dresden_comp13399_c0_seq1	1.1006e-89	3.41582e-87	-4.4551	0.221866	6.40287	3.65499	0.00734023	0.037389	0.0911087	0.0911087
dresden_comp1746_c0_seq1	2.46437e-89	7.53075e-87	-5.57728	0.278307	5.4622	6.5436	0.0264166	0.112689	0.128493	0.128493
dresden_comp9943_c0_seq1	3.25714e-89	9.80251e-87	4.27343	0.213392	6.60644	3.36288	0.00398369	0.0302468	0.0870889	0.0870889
dresden_comp12700_c0_seq1	8.80338e-89	2.60987e-86	-5.308	0.265711	5.65569	6.96107	0.0234979	0.109481	0.117707	0.117707
dresden_comp10822_c0_seq1	3.49547e-88	1.02104e-85	-5.41219	0.271865	5.57565	5.42575	0.0259858	0.0769724	0.121836	0.121836
dresden_comp635_c0_seq1	5.25724e-88	1.5134e-85	-4.03133	0.20271	7.34288	2.97542	0.00210898	0.018671	0.080074	0.080074
dresden_comp6920_c0_seq1	1.42415e-87	4.04114e-85	-5.37801	0.271109	6.31988	5.53537	0.0115129	0.135487	0.0931873	0.135487
dresden_comp1483_c0_seq1	1.93648e-87	5.41751e-85	-5.59918	0.282478	6.89202	6.19265	0.00627549	0.153312	0.0832701	0.153312
dresden_comp2928_c0_seq1	2.98053e-87	8.22253e-85	-4.07538	0.205828	8.16961	3.08793	0.00109194	0.0808477	0.0836385	0.0836385
dresden_comp7612_c0_seq1	2.1917e-86	5.96354e-84	4.12699	0.209501	6.81651	3.22701	0.00365124	0.0781937	0.0841298	0.0841298
dresden_comp3815_c0_seq1	2.28238e-86	6.12633e-84	-5.61005	0.284815	5.40669	6.94619	0.0300826	0.0158853	0.132157	0.132157
dresden_comp15120_c0_seq1	3.79045e-86	1.00386e-83	4.94479	0.251369	5.74771	4.62369	0.0129418	0.0713796	0.113431	0.113431
dresden_comp6616_c0_seq1	4.46676e-86	1.16741e-83	-4.04425	0.205677	7.06682	3.01215	0.00306755	0.0332127	0.0815389	0.0815389
dresden_comp6451_c0_seq1	5.51446e-86	1.42251e-83	-4.70807	0.239567	6.02569	4.29991	0.0121495	0.0837535	0.102635	0.102635
dresden_comp2223_c0_seq1	3.35353e-85	8.5399e-83	-6.20539	0.31724	5.69874	8.96911	0.023424	0.177858	0.11565	0.177858
dresden_comp14778_c0_seq1	6.33394e-85	1.59255e-82	-4.99357	0.255712	5.75945	4.66596	0.0178598	0.101795	0.112917	0.112917
dresden_comp2736_c0_seq1	6.63647e-85	1.64775e-82	-4.13455	0.211749	8.58914	3.17197	0.000747804	0.0739101	0.0889272	0.0889272
dresden_comp1010_c0_seq1	8.20718e-85	2.01258e-82	-4.10477	0.210341	8.51203	3.15066	0.000726269	0.0186034	0.0877602	0.0877602
dresden_comp10627_c0_seq1	1.14692e-84	2.77819e-82	-5.29949	0.2718	5.97711	5.26103	0.0196761	0.128075	0.104358	0.128075
dresden_comp13666_c0_seq1	1.96249e-84	4.69649e-82	5.58311	0.286751	5.50502	6.32215	0.0330446	0.131407	0.125857	0.131407
dresden_comp2554_c0_seq1	1.10988e-83	2.62447e-81	-3.92078	0.202297	7.5313	2.97389	0.00181564	0.0369649	0.0800323	0.0800323
dresden_comp3519_c0_seq1	1.39299e-83	3.25518e-81	-4.06035	0.209625	7.82355	3.10009	0.00177744	0.0861077	0.0810861	0.0861077
dresden_comp13263_c0_seq1	3.52031e-83	8.13069e-81	4.90082	0.253642	6.66641	4.68681	0.00591631	0.122752	0.0861422	0.122752
dresden_comp9475_c0_seq1	8.44457e-83	1.92798e-80	-4.27674	0.221862	6.85088	3.42768	0.00510268	0.0933427	0.0837279	0.0933427
dresden_comp14163_c0_seq1	2.25462e-82	5.08903e-80	4.00902	0.208524	6.84169	3.11333	0.00313077	0.016827	0.0838336	0.0838336
dresden_comp13727_c0_seq1	2.64622e-82	5.90582e-80	4.32521	0.225067	6.2542	3.46635	0.0062596	0.0345046	0.0950508	0.0950508
dresden_comp18778_c0_seq1	3.60601e-82	7.95845e-80	4.82059	0.251055	5.71471	4.31886	0.0111444	0.0982413	0.114913	0.114913
dresden_comp4772_c0_seq1	3.9114e-82	8.5376e-80	-5.30052	0.27611	7.34138	5.26445	0.00407775	0.148396	0.0800772	0.148396
dresden_comp3977_c0_seq1	4.8743e-82	1.05237e-79	-4.03464	0.210294	6.74162	3.19615	0.00337085	0.0531194	0.0850765	0.0850765
dresden_comp707_c0_seq1	5.62899e-82	1.20224e-79	-5.7626	0.300477	6.21151	10.0258	0.0189528	0.161619	0.0963769	0.161619
dresden_comp3441_c0_seq1	8.60465e-82	1.81824e-79	-4.04324	0.211068	6.82972	3.23392	0.00421878	0.0848802	0.0839731	0.0848802
dresden_comp2507_c0_seq1	1.05962e-81	2.21551e-79	-4.28588	0.223861	6.42591	3.42427	0.0096457	0.0892837	0.0905815	0.0905815
dresden_comp9565_c0_seq1	1.64394e-81	3.40142e-79	-4.60137	0.240628	6.06526	4.45097	0.0100109	0.105792	0.101266	0.105792
dresden_comp9989_c0_seq1	3.84893e-81	7.88158e-79	-4.18371	0.219295	6.51173	3.23783	0.00739173	0.0488253	0.088789	0.088789
dresden_comp9799_c0_seq1	1.0005e-80	2.02786e-78	-4.19989	0.220722	6.39492	3.35479	0.00614108	0.0342531	0.0912954	0.0912954
dresden_comp10372_c0_seq1	1.38327e-80	2.77535e-78	-5.31397	0.279521	5.60744	5.23541	0.0361187	0.067507	0.120145	0.120145
dresden_comp15033_c0_seq1	1.48375e-80	2.94718e-78	-4.98806	0.262429	5.79566	4.62186	0.0263662	0.0748272	0.111371	0.111371
dresden_comp5187_c0_seq1	1.85943e-80	3.65681e-78	-4.90709	0.25833	5.66257	4.609	0.0160976	0.100333	0.117371	0.117371
dresden_comp20651_c0_seq1	3.86203e-80	7.52074e-78	4.94698	0.260957	5.57566	4.62184	0.0143622	0.044191	0.121835	0.121835
dresden_comp9056_c0_seq1	4.87427e-80	9.39977e-78	-4.71845	0.249063	5.80603	4.19403	0.013126	0.0465572	0.110939	0.110939
dresden_comp3852_c0_seq1	2.3088e-79	4.40958e-77	-3.8767	0.205522	7.02422	3.15627	0.00254351	0.0354744	0.0819347	0.0819347
dresden_comp12447_c0_seq1	3.81385e-79	7.21472e-77	4.87978	0.259064	5.61229	4.54417	0.0143346	0.0710049	0.119894	0.119894
dresden_comp12290_c0_seq1	8.92096e-79	1.67167e-76	-4.49242	0.239071	6.02651	3.77518	0.0117033	0.0673189	0.102607	0.102607
dresden_comp584_c0_seq1	1.05119e-78	1.95138e-76	-6.53025	0.347678	6.07421	8.67708	0.0251914	0.216569	0.100959	0.216569
dresden_comp11378_c0_seq1	1.34999e-78	2.48285e-76	4.05543	0.216069	6.97606	3.54868	0.00312789	0.0902436	0.082401	0.0902436
dresden_comp3879_c0_seq1	1.65361e-78	3.01336e-76	-3.79632	0.20238	7.45356	2.71611	0.00194615	0.0381851	0.079969	0.079969
dresden_comp1332_c0_seq1	2.04548e-78	3.69357e-76	3.78758	0.202036	7.65504	2.84219	0.00130036	0.0256838	0.0803368	0.0803368
dresden_comp11876_c0_seq1	2.38563e-78	4.26899e-76	-3.90527	0.208405	6.93348	2.79183	0.00403379	0.0136785	0.0828313	0.0828313
dresden_comp12881_c0_seq1	3.00167e-78	5.32341e-76	4.47718	0.239081	5.98723	3.74557	0.0103244	0.0509682	0.103995	0.103995
dresden_comp10941_c0_seq1	3.39636e-78	5.97008e-76	4.07458	0.217658	6.4555	3.28841	0.00481649	0.0729165	0.0899338	0.0899338
dresden_comp803_c0_seq1	4.21509e-78	7.34425e-76	-3.79507	0.202852	7.77039	2.66493	0.00148415	0.0431016	0.0808134	0.0808134
dresden_comp10176_c0_seq1	1.20607e-77	2.08315e-75	-4.47498	0.239914	6.88365	3.75051	0.00418378	0.110934	0.0833613	0.110934
dresden_comp3303_c0_seq1	2.97029e-77	5.08611e-75	-3.76901	0.202589	7.67489	2.65686	0.00167798	0.0296555	0.0804066	0.0804066
dresden_comp9065_c0_seq1	3.48356e-77	5.91401e-75	4.39484	0.236337	6.73859	3.61297	0.00284169	0.108869	0.0851172	0.108869
dresden_comp4669_c0_seq1	4.50955e-77	7.59094e-75	-4.08706	0.219949	6.41001	3.11144	0.0058124	0.0773523	0.0909431	0.0909431
dresden_comp1132_c0_seq1	5.31252e-77	8.86745e-75	-3.96245	0.213344	8.68511	2.98652	0.000521586	0.0645154	0.09051	0.09051
dresden_comp1021_c0_seq1	1.07176e-76	1.77404e-74	-4.18587	0.225832	9.19751	3.32098	0.000345327	0.0170435	0.101655	0.101655
dresden_comp12953_c0_seq1	1.98448e-76	3.25766e-74	4.00679	0.216558	6.45927	2.96132	0.00394135	0.0477538	0.0898536	0.0898536
dresden_comp1497_c0_seq1	4.64069e-76	7.55557e-74	-5.85852	0.317427	5.85153	7.84907	0.0168617	0.184658	0.109093	0.184658
dresden_comp9633_c0_seq1	4.97692e-76	8.03712e-74	-5.8652	0.317854	5.12821	7.88079	0.046028	0.119389	0.156034	0.156034
dresden_comp4273_c0_seq1	5.23736e-76	8.38949e-74	3.8146	0.206756	8.2972	2.74067	0.000517772	0.0513698	0.0849785	0.0849785
dresden_comp2972_c0_seq1	5.56673e-76	8.84575e-74	-3.92788	0.212934	6.951	2.87935	0.00398552	0.0866961	0.082652	0.0866961
dresden_comp10794_c0_seq1	1.05402e-75	1.66159e-73	-4.3658	0.237118	6.04934	3.67301	0.0106362	0.0505497	0.101813	0.101813
dresden_comp11743_c0_seq1	1.1855e-75	1.85414e-73	-4.1669	0.226394	6.23861	3.26528	0.00698379	0.0736212	0.0955243	0.0955243
dresden_comp11434_c0_seq1	1.37696e-75	2.13676e-73	3.83416	0.208407	6.81971	2.72244	0.00277549	0.0494918	0.0840916	0.0840916
dresden_comp1251_c0_seq1	1.53806e-75	2.36826e-73	-4.44429	0.24165	6.47993	4.21115	0.00452405	0.112265	0.089423	0.112265
dresden_comp15194_c0_seq1	2.33675e-75	3.57038e-73	4.20028	0.228664	6.20235	3.41021	0.00790074	0.0501599	0.0966738	0.0966738
dresden_comp5652_c0_seq1	2.99379e-75	4.53936e-73	-3.7484	0.204213	7.17369	2.74662	0.00265997	0.0544393	0.0807461	0.0807461
dresden_comp4267_c0_seq1	3.16307e-75	4.75971e-73	-3.94942	0.2152	6.58607	3.06901	0.00518984	0.0694265	0.0874322	0.0874322
dresden_comp8061_c0_seq1	6.56806e-75	9.80912e-73	-4.04298	0.220776	6.36759	3.00748	0.00552718	0.0364796	0.0919568	0.0919568
dresden_comp7836_c0_seq1	6.67654e-75	9.89672e-73	-3.91027	0.213539	6.66948	3.01307	0.00510191	0.0397007	0.0860963	0.0860963
dresden_comp7962_c0_seq1	7.78429e-75	1.14533e-72	-4.13112	0.225703	6.29452	3.24766	0.00800103	0.0930108	0.0938828	0.0938828
dresden_comp12332_c0_seq1	1.64307e-74	2.39972e-72	5.0115	0.274414	5.38854	4.85396	0.017185	0.122522	0.133421	0.133421
dresden_comp3230_c0_seq1	1.74107e-74	2.5243e-72	-3.77962	0.206996	8.03551	3.00871	0.000994301	0.0847001	0.0824692	0.0847001
dresden_comp551_c0_seq1	2.49629e-74	3.59303e-72	-5.4629	0.299505	5.20825	6.37788	0.0313734	0.107064	0.148034	0.148034
dresden_comp12955_c0_seq1	4.20963e-74	6.01553e-72	-5.45051	0.299295	5.67195	5.65494	0.0290713	0.150084	0.116917	0.150084
dresden_comp1718_c0_seq1	8.95708e-74	1.27082e-71	-4.50342	0.247852	5.91535	5.68427	0.0137729	0.109089	0.106628	0.109089
dresden_comp6990_c0_seq1	1.02254e-73	1.44048e-71	-3.67927	0.202575	7.74401	2.76271	0.00138342	0.0652213	0.0806899	0.0806899
dresden_comp5563_c0_seq1	1.71736e-73	2.40225e-71	3.71875	0.205071	8.09975	4.3178	0.00110857	0.076143	0.0829994	0.0829994
dresden_comp3151_c0_seq1	1.79978e-73	2.49993e-71	-5.15253	0.284177	5.41503	5.33827	0.0299249	0.128703	0.131588	0.131588
dresden_comp1230_c0_seq1	1.81509e-73	2.5037e-71	-4.71049	0.259803	8.91667	4.33194	0.000700853	0.134295	0.0949577	0.134295
dresden_comp12461_c0_seq1	2.2563e-73	3.09082e-71	6.05774	0.334331	5.15821	7.18289	0.0706479	0.141987	0.152906	0.152906
dresden_comp6723_c0_seq1	2.61884e-73	3.56287e-71	-3.81456	0.210623	6.74124	2.84932	0.00364265	0.0702552	0.0850817	0.0850817
dresden_comp5005_c0_seq1	4.39307e-73	5.93603e-71	-3.7629	0.208098	8.38257	2.75889	0.00060667	0.0678861	0.0860031	0.0860031
dresden_comp2980_c0_seq1	4.86441e-73	6.5285e-71	-5.6815	0.3143	5.17473	6.85493	0.0463187	0.0412132	0.15125	0.15125
dresden_comp16942_c0_seq1	5.60055e-73	7.46602e-71	4.29126	0.237494	5.95391	3.43862	0.00760798	0.0711485	0.105199	0.105199
dresden_comp1857_c0_seq1	5.78056e-73	7.65461e-71	-5.46836	0.302668	5.21423	5.71208	0.0357357	0.0641808	0.14748	0.14748
dresden_comp4028_c0_seq1	7.49304e-73	9.79172e-71	-3.70533	0.205249	8.13832	2.57782	0.000910468	0.0653074	0.0833441	0.0833441
dresden_comp475_c0_seq1	7.47922e-73	9.79172e-71	-3.98166	0.220554	9.00199	2.90504	0.000454305	0.00891623	0.0968342	0.0968342
dresden_comp3408_c0_seq1	9.03549e-73	1.17302e-70	-3.78679	0.209881	6.83124	2.8464	0.00414517	0.0382701	0.0839553	0.0839553
dresden_comp14010_c0_seq1	9.17903e-73	1.18392e-70	-4.57028	0.253319	5.79739	3.90727	0.0170417	0.056789	0.111299	0.111299
dresden_comp16018_c0_seq1	1.01701e-72	1.30328e-70	-4.77907	0.264975	5.57056	4.39422	0.0183101	0.0986798	0.122113	0.122113
dresden_comp5644_c0_seq1	1.23749e-72	1.57565e-70	3.65761	0.202918	7.71737	2.67792	0.000917078	0.081434	0.0805735	0.081434
dresden_comp2177_c0_seq1	1.69947e-72	2.1501e-70	-5.29426	0.294002	5.88907	6.23922	0.0148636	0.158011	0.107627	0.158011
dresden_comp4640_c0_seq1	2.34621e-72	2.94955e-70	-5.88498	0.32713	5.10811	6.45819	0.0558122	0.0371295	0.158216	0.158216
dresden_comp4798_c0_seq1	3.04575e-72	3.80488e-70	-4.01598	0.223418	6.3336	3.02306	0.00700746	0.064389	0.0928233	0.0928233
dresden_comp7227_c0_seq1	2.04755e-71	2.5419e-69	3.60523	0.201756	7.55924	2.58835	0.00133085	0.0678095	0.0800802	0.0800802
dresden_comp405_c0_seq1	2.90243e-71	3.58081e-69	-3.78029	0.211784	8.59305	2.67123	0.000715964	0.088257	0.0889889	0.0889889
dresden_comp1545_c0_seq1	3.19337e-71	3.91542e-69	-5.35404	0.30004	6.56418	5.78072	0.00922429	0.170823	0.0878144	0.170823
dresden_comp3093_c0_seq1	6.82272e-71	8.3141e-69	-5.35697	0.30092	7.06794	5.66927	0.00580397	0.175302	0.0815289	0.175302
dresden_comp7243_c0_seq1	8.08293e-71	9.78971e-69	-5.32385	0.299219	7.08827	5.34987	0.00385347	0.175211	0.0813547	0.175211
dresden_comp5296_c0_seq1	9.83106e-71	1.18348e-68	-5.64967	0.317727	5.25312	6.21643	0.051555	0.150346	0.144011	0.150346
dresden_comp7659_c0_seq1	1.19065e-70	1.42469e-68	-3.8768	0.218156	6.45473	2.82233	0.00523407	0.0732426	0.0899502	0.0899502
dresden_comp1887_c0_seq1	1.47e-70	1.74842e-68	3.61556	0.203591	7.9757	2.48146	0.000873763	0.052493	0.0820247	0.0820247
dresden_comp1440_c0_seq1	2.04654e-70	2.41966e-68	-5.66018	0.319057	8.15086	6.12095	0.00242854	0.201166	0.0834605	0.201166
dresden_comp15469_c0_seq1	2.38044e-70	2.79779e-68	-5.08995	0.287051	5.36236	4.8306	0.0294934	0.110287	0.135304	0.135304
dresden_comp2877_c0_seq1	2.55271e-70	2.98261e-68	-3.58073	0.201982	7.60221	2.35402	0.0014155	0.0129431	0.0801783	0.0801783
dresden_comp13151_c0_seq1	2.64022e-70	3.06683e-68	-4.52837	0.255465	5.71509	3.86484	0.015629	0.0326626	0.114895	0.114895
dresden_comp3862_c0_seq1	3.10749e-70	3.5886e-68	-3.78238	0.21349	8.05963	2.83792	0.000894094	0.090262	0.0826619	0.090262
dresden_comp15331_c0_seq1	5.06579e-70	5.81629e-68	-4.99239	0.282226	5.41124	4.56401	0.027457	0.00899832	0.131846	0.131846
dresden_comp266_c0_seq1	6.77958e-70	7.73924e-68	-3.58371	0.20278	7.82406	2.51824	0.00115045	0.0559159	0.0810889	0.0810889
dresden_comp6610_c0_seq1	7.39e-70	8.38786e-68	3.57472	0.202327	7.84825	2.35417	0.000649552	0.0342876	0.0812229	0.0812229
dresden_comp273_c0_seq1	9.18968e-70	1.03713e-67	-3.64853	0.206648	6.96957	2.4797	0.00294147	0.0440524	0.0824654	0.0824654
dresden_comp6850_c0_seq1	1.35529e-69	1.52091e-67	3.57186	0.202557	7.76905	2.42826	0.00125202	0.0561704	0.080807	0.080807
dresden_comp815_c0_seq1	1.74651e-69	1.94893e-67	-3.61483	0.205161	7.10024	2.49216	0.00292484	0.0810749	0.0812576	0.0812576
dresden_comp4464_c0_seq1	2.1265e-69	2.3597e-67	-3.60526	0.204748	7.76861	2.47739	0.00154747	0.0822957	0.0808049	0.0822957
dresden_comp21560_c0_seq1	2.33333e-69	2.57484e-67	5.11426	0.290532	5.24413	5.08819	0.0240234	0.0148383	0.144795	0.144795
dresden_comp13327_c0_seq1	2.87644e-69	3.14615e-67	-4.76951	0.27113	5.49725	4.39978	0.0206987	0.0631495	0.126324	0.126324
dresden_comp2556_c0_seq1	2.88274e-69	3.14615e-67	-3.7638	0.21396	6.61987	2.61075	0.00468942	0.0307944	0.0868688	0.0868688
dresden_comp10921_c0_seq1	4.21796e-69	4.57822e-67	-3.5558	0.202385	7.52451	2.42936	0.00189648	0.0495334	0.0800226	0.0800226
dresden_comp660_c0_seq1	4.71904e-69	5.09425e-67	-3.72546	0.212118	8.61402	2.59871	0.000664727	0.0510907	0.0893235	0.0893235
dresden_comp3881_c1_seq1	5.68913e-69	6.10828e-67	-3.70511	0.211087	6.7228	2.78077	0.00378355	0.0279463	0.0853316	0.0853316
dresden_comp7111_c0_seq1	6.30084e-69	6.72869e-67	-3.59383	0.204815	8.00251	2.66284	0.00100459	0.0828938	0.0822182	0.0828938
dresden_comp7570_c0_seq1	7.89587e-69	8.38694e-67	-3.64137	0.207676	6.89815	2.76284	0.00305472	0.0457838	0.0832039	0.0832039
dresden_comp13402_c0_seq1	8.13675e-69	8.59682e-67	5.18312	0.295635	5.20785	4.99201	0.0267285	0.0379836	0.148071	0.148071
dresden_comp11231_c0_seq1	8.57385e-69	9.01071e-67	-4.56613	0.260487	5.63078	3.92252	0.0167598	0.0975447	0.118947	0.118947
dresden_comp6020_c0_seq1	9.54034e-69	9.97367e-67	3.63192	0.207264	7.00586	3.87815	0.00380638	0.0188506	0.0821103	0.0821103
dresden_comp3953_c0_seq1	9.60923e-69	9.99309e-67	4.58274	0.261531	7.39239	4.20892	0.00170351	0.135094	0.079997	0.135094
dresden_comp210_c0_seq1	1.01179e-68	1.04673e-66	-4.87418	0.27821	9.81476	6.00248	0.000234128	0.154567	0.122424	0.154567
dresden_comp2820_c0_seq1	2.39387e-68	2.4637e-66	-4.78673	0.273986	5.43992	4.56226	0.0202081	0.0855887	0.129928	0.129928
dresden_comp1459_c0_seq1	2.63703e-68	2.69997e-66	3.74227	0.21427	6.57097	2.74805	0.00412857	0.0419717	0.0876944	0.0876944
dresden_comp11051_c0_seq1	2.90821e-68	2.96235e-66	-4.24366	0.243055	5.91204	3.3748	0.0113987	0.0926039	0.106753	0.106753
dresden_comp12178_c0_seq1	4.92777e-68	4.99389e-66	-4.85001	0.278265	5.48688	4.33417	0.0279075	0.0419955	0.126955	0.126955
dresden_comp11349_c0_seq1	6.10537e-68	6.15589e-66	-4.18613	0.240344	5.99334	3.28891	0.011754	0.0643235	0.103777	0.103777
dresden_comp9630_c0_seq1	6.96999e-68	6.99217e-66	-3.94148	0.226396	6.2416	2.94252	0.00707814	0.0260771	0.0954323	0.0954323
dresden_comp445_c0_seq1	7.24566e-68	7.23219e-66	-3.8159	0.219211	8.95106	2.67512	0.000408791	0.0245356	0.095698	0.095698
dresden_comp17071_c0_seq1	1.03418e-67	1.0271e-65	5.38416	0.309665	5.15436	5.94734	0.0384861	0.139618	0.153298	0.153298
dresden_comp798_c0_seq1	1.04967e-67	1.0373e-65	-5.63499	0.324107	5.91742	6.38353	0.0220377	0.188053	0.106551	0.188053
dresden_comp2975_c0_seq1	1.60036e-67	1.57366e-65	-5.82764	0.335655	5.02732	6.69791	0.0576264	0.0668674	0.167702	0.167702
dresden_comp13472_c0_seq1	1.72667e-67	1.6895e-65	4.25107	0.244911	5.78998	3.34516	0.00835241	0.0597677	0.11161	0.11161
dresden_comp14997_c0_seq1	2.5659e-67	2.49835e-65	5.69916	0.328769	5.29694	6.11197	0.0253325	0.190845	0.140344	0.190845
dresden_comp10267_c0_seq1	3.23387e-67	3.13338e-65	-5.05213	0.291667	5.28829	5.34421	0.0276816	0.142457	0.141049	0.142457
dresden_comp3686_c0_seq1	3.4106e-67	3.28858e-65	-4.0145	0.231804	6.13966	3.58856	0.00871498	0.0466718	0.0987512	0.0987512
dresden_comp1512_c0_seq1	3.7962e-67	3.6427e-65	-3.65851	0.211324	7.55546	2.54425	0.0017937	0.0875219	0.080073	0.0875219
dresden_comp14666_c0_seq1	5.15787e-67	4.92128e-65	-4.94325	0.285825	5.41668	4.51714	0.0319162	0.0480177	0.131475	0.131475
dresden_comp7254_c0_seq1	5.17821e-67	4.92128e-65	-3.64849	0.210963	7.06182	2.60319	0.0020911	0.0869195	0.0815837	0.0869195
dresden_comp2229_c0_seq1	9.58086e-67	9.06212e-65	-3.75702	0.217685	6.9172	2.71466	0.00355866	0.0912152	0.0830011	0.0912152
dresden_comp11494_c0_seq1	1.375e-66	1.29439e-64	6.69036	0.388115	5.4728	8.92896	0.0698567	0.23141	0.127825	0.23141
dresden_comp14426_c0_seq1	2.47191e-66	2.31602e-64	4.52632	0.263095	5.51282	3.93499	0.0130435	0.123478	0.125394	0.125394
dresden_comp12537_c0_seq1	2.58354e-66	2.40924e-64	4.98116	0.289576	5.40435	5.25858	0.0353902	0.125397	0.132318	0.132318
dresden_comp6470_c0_seq1	3.09571e-66	2.87337e-64	-3.48544	0.202747	7.35216	2.28201	0.00215662	0.0585475	0.0800557	0.0800557
dresden_comp5361_c0_seq1	4.09704e-66	3.78509e-64	-3.59986	0.209601	6.7688	2.67052	0.00314418	0.0663585	0.0847209	0.0847209
dresden_comp2286_c0_seq1	4.64256e-66	4.26922e-64	3.66397	0.213423	8.69794	2.49526	0.000366199	0.0646085	0.0907328	0.0907328
dresden_comp3011_c0_seq1	4.88421e-66	4.47074e-64	-5.553	0.323514	5.78897	5.85339	0.0239522	0.18537	0.111652	0.18537
dresden_comp4743_c0_seq1	6.4881e-66	5.91162e-64	-4.98699	0.290818	6.91258	4.72963	0.00457224	0.164578	0.0830499	0.164578
dresden_comp11502_c0_seq1	1.31813e-65	1.19552e-63	-4.73067	0.276536	5.3921	4.31047	0.0197743	0.00431206	0.13317	0.13317
dresden_comp8867_c0_seq1	1.62737e-65	1.46929e-63	-3.85942	0.225768	6.2508	2.80879	0.00678946	0.0512843	0.0951531	0.0951531
dresden_comp7545_c0_seq1	1.80625e-65	1.62341e-63	-4.7658	0.278888	5.46926	4.50315	0.0246321	0.130926	0.128048	0.130926
dresden_comp1778_c0_seq1	1.83583e-65	1.64257e-63	-3.44925	0.201857	7.44174	2.26106	0.0015234	0.0327316	0.0799688	0.0799688
dresden_comp8925_c0_seq1	4.26745e-65	3.80109e-63	-4.20413	0.246745	5.84059	3.22546	0.0122366	0.00219127	0.10953	0.10953
dresden_comp14331_c0_seq1	4.31437e-65	3.82573e-63	-5.11966	0.30049	5.20436	5.02672	0.0321916	0.0884334	0.148397	0.148397
dresden_comp1210_c0_seq1	9.88232e-65	8.72411e-63	-3.42816	0.201785	7.62814	2.19147	0.00118369	0.0562805	0.080251	0.080251
dresden_comp2412_c0_seq1	1.12944e-64	9.92659e-63	-5.90334	0.347638	4.98421	6.90262	0.068473	0.075505	0.173231	0.173231
dresden_comp14134_c0_seq1	1.43881e-64	1.25899e-62	4.14492	0.244291	6.30826	3.22186	0.00490168	0.114455	0.0935021	0.114455
dresden_comp5119_c0_seq1	1.82594e-64	1.59073e-62	-3.56282	0.210157	6.77307	2.38535	0.00366582	0.0556648	0.0846663	0.0846663
dresden_comp175_c0_seq1	1.88337e-64	1.6336e-62	-3.42501	0.202051	7.38262	2.23083	0.00164061	0.0771876	0.0800083	0.0800083
dresden_comp14209_c0_seq1	2.23671e-64	1.93165e-62	-3.81935	0.225448	6.23909	2.69298	0.00614422	0.0328808	0.0955094	0.0955094
dresden_comp4244_c0_seq1	3.59462e-64	3.0909e-62	-3.41785	0.202082	7.45845	2.35112	0.00170418	0.0254379	0.0799698	0.0799698
dresden_comp7956_c0_seq1	4.22401e-64	3.61645e-62	-3.48006	0.205875	7.00047	2.32012	0.00260702	0.0312494	0.0821623	0.0821623
dresden_comp14606_c0_seq1	6.18464e-64	5.27234e-62	-4.91319	0.291045	5.30629	4.8526	0.0298216	0.0739303	0.139592	0.139592
dresden_comp11683_c0_seq1	7.20191e-64	6.11332e-62	-5.07125	0.300568	6.59839	4.86992	0.0111336	0.169549	0.0872233	0.169549
dresden_comp716_c0_seq1	9.17585e-64	7.75574e-62	-4.8441	0.287349	7.65321	4.40237	0.00274073	0.162398	0.0803306	0.162398
dresden_comp4540_c0_seq1	9.24983e-64	7.78514e-62	-4.94537	0.293364	6.721	4.82279	0.00760612	0.164519	0.0853565	0.164519
dresden_comp866_c0_seq1	1.17341e-63	9.83432e-62	-3.42586	0.203395	7.93297	2.15012	0.00100359	0.0187052	0.0817355	0.0817355
dresden_comp9434_c0_seq1	1.53582e-63	1.28177e-61	-4.43112	0.263327	5.59811	3.68893	0.0180479	0.0781629	0.120634	0.120634
dresden_comp10421_c0_seq1	1.68737e-63	1.40235e-61	-4.13148	0.245601	5.84919	3.43859	0.0114536	0.0755383	0.109186	0.109186
dresden_comp8340_c0_seq1	1.82927e-63	1.51395e-61	-3.933	0.233869	6.05537	2.85739	0.00778416	0.01777	0.101606	0.101606
dresden_comp8543_c0_seq1	2.51937e-63	2.07644e-61	-3.83455	0.228273	6.16315	2.89367	0.00624742	0.0452132	0.0979694	0.0979694
dresden_comp11070_c0_seq1	3.37815e-63	2.77274e-61	-4.16412	0.248149	5.94575	3.39608	0.00894819	0.114208	0.105498	0.114208
dresden_comp13972_c0_seq1	5.84808e-63	4.78026e-61	3.80491	0.227185	6.45668	2.73988	0.00348996	0.0997359	0.0899086	0.0997359
dresden_comp2646_c0_seq1	7.19613e-63	5.85806e-61	-3.59891	0.215043	7.66594	2.91236	0.00134015	0.0911472	0.0803744	0.0911472
dresden_comp10322_c0_seq1	7.69457e-63	6.23826e-61	-3.64538	0.217872	6.48231	2.78774	0.00556229	0.0782538	0.0893744	0.0893744
dresden_comp1721_c0_seq1	7.73627e-63	6.24656e-61	-3.68853	0.220455	9.00028	2.55279	0.00040567	0.0201238	0.0967952	0.0967952
dresden_comp13416_c0_seq1	1.5643e-62	1.25796e-60	-3.87691	0.232297	6.08652	3.01373	0.00738409	0.0228515	0.10054	0.10054
dresden_comp16592_c0_seq1	2.20768e-62	1.76819e-60	-4.90486	0.294253	5.33666	4.6205	0.0359451	0.10588	0.137225	0.137225
dresden_comp20423_c0_seq1	4.32758e-62	3.45216e-60	4.60073	0.276676	5.3605	4.03791	0.0176591	0.128315	0.13544	0.13544
dresden_comp20646_c0_seq1	4.39623e-62	3.49289e-60	-5.39144	0.324246	5.23209	5.48194	0.0542306	0.15604	0.145861	0.15604
dresden_comp9325_c0_seq1	6.31675e-62	4.99879e-60	-3.68608	0.221974	6.32476	2.7206	0.00548831	0.0605041	0.0930569	0.0930569
dresden_comp4961_c0_seq1	8.99944e-62	7.09348e-60	3.33739	0.201234	7.60501	2.11897	0.00080426	0.0719436	0.0801856	0.0801856
dresden_comp3823_c0_seq1	1.06167e-61	8.33517e-60	-4.46223	0.269219	6.3358	3.75842	0.00877708	0.136181	0.0927656	0.136181
dresden_comp4420_c0_seq1	1.63592e-61	1.2793e-59	-3.73819	0.225891	6.19237	2.66403	0.00505081	0.050751	0.0970022	0.0970022
dresden_comp7575_c0_seq1	2.01981e-61	1.57331e-59	4.55594	0.275516	6.64058	4.04575	0.00455293	0.147265	0.0865387	0.147265
dresden_comp2638_c0_seq1	2.28957e-61	1.77648e-59	-3.79761	0.229762	7.09642	2.93994	0.00230827	0.103273	0.0812881	0.103273
dresden_comp7305_c0_seq1	2.44073e-61	1.88639e-59	-3.41703	0.206785	6.92301	2.15024	0.00257949	0.0152838	0.0829402	0.0829402
dresden_comp12545_c0_seq1	2.73381e-61	2.10472e-59	-3.90688	0.236526	6.08944	3.09474	0.0114481	0.0847078	0.100441	0.100441
dresden_comp480_c0_seq1	3.52755e-61	2.70532e-59	3.59353	0.217758	6.85383	2.42942	0.00205404	0.0927832	0.0836943	0.0927832
dresden_comp6467_c0_seq1	6.57534e-61	5.0233e-59	-4.09122	0.248484	5.837	3.11444	0.0138141	0.0689922	0.109674	0.109674
dresden_comp11650_c0_seq1	8.98058e-61	6.83453e-59	-3.43958	0.209145	6.79206	2.22941	0.00305599	0.0531446	0.0844276	0.0844276
dresden_comp333_c0_seq1	9.98133e-61	7.56714e-59	-3.63246	0.22096	9.02248	2.46603	0.000341945	0.0529668	0.0973047	0.0973047
dresden_comp5419_c0_seq1	1.02403e-60	7.73399e-59	3.31271	0.201529	7.37623	2.04778	0.00121122	0.061397	0.0800167	0.0800167
dresden_comp9737_c0_seq1	1.23486e-60	9.29093e-59	-3.91474	0.238318	5.95903	3.11172	0.00857917	0.00873592	0.105012	0.105012
dresden_comp8895_c0_seq1	1.50825e-60	1.1305e-58	-4.796	0.292182	5.27855	4.30341	0.0288883	0.119343	0.141853	0.141853
dresden_comp854_c1_seq1	1.88789e-60	1.40974e-58	-3.87722	0.236405	6.92772	2.94274	0.00306245	0.108712	0.0828911	0.108712
dresden_comp4296_c0_seq1	2.33608e-60	1.73788e-58	-4.17434	0.254722	5.91292	3.32731	0.015469	0.114297	0.10672	0.114297
dresden_comp11417_c0_seq1	3.08266e-60	2.28473e-58	3.30505	0.201885	7.28362	2.07708	0.00128029	0.0715561	0.0802344	0.0802344
dresden_comp450_c0_seq1	5.71127e-60	4.21721e-58	-3.41335	0.20898	6.81981	2.15701	0.00325481	0.0227229	0.0840904	0.0840904
dresden_comp10522_c0_seq1	6.74086e-60	4.95903e-58	-4.03536	0.247215	5.80547	3.21191	0.0112679	0.0510905	0.110962	0.110962
dresden_comp12123_c0_seq1	8.42819e-60	6.17746e-58	-4.14972	0.254433	5.68616	3.54274	0.0132325	0.0315443	0.11624	0.11624
dresden_comp11948_c0_seq1	1.0336e-59	7.54794e-58	-3.32124	0.203792	7.1163	2.17625	0.00192904	0.0111027	0.0811335	0.0811335
dresden_comp6984_c0_seq1	1.08865e-59	7.92082e-58	-5.901	0.362158	5.6228	6.58082	0.0521216	0.210195	0.119353	0.210195
dresden_comp9937_c0_seq1	1.19982e-59	8.69785e-58	-4.13321	0.253757	5.73457	3.23581	0.0147707	0.0918383	0.114015	0.114015
dresden_comp4479_c1_seq1	1.30887e-59	9.45386e-58	-3.82056	0.234639	7.16873	3.04226	0.00218529	0.107926	0.0807762	0.107926
dresden_comp17704_c0_seq1	1.37923e-59	9.92599e-58	4.45559	0.273693	5.34203	3.61864	0.0129988	-0.00228554	0.136817	0.136817
dresden_comp11874_c0_seq1	1.54701e-59	1.10932e-57	-4.19989	0.258097	5.61556	3.42516	0.0135037	0.0639981	0.119725	0.119725
dresden_comp8110_c0_seq1	2.48809e-59	1.77773e-57	-3.28498	0.202235	7.76349	2.08965	0.00101781	0.0495691	0.0807804	0.0807804
dresden_comp10335_c0_seq1	2.70164e-59	1.92339e-57	3.62582	0.223288	7.22046	2.60161	0.00154244	0.0981724	0.0804929	0.0981724
dresden_comp13788_c0_seq1	3.67166e-59	2.60465e-57	-4.80057	0.295975	5.3771	4.42699	0.0367847	0.138418	0.134234	0.138418
dresden_comp2708_c0_seq1	5.19267e-59	3.67053e-57	-5.14318	0.317516	7.74957	4.97606	0.00327864	0.198354	0.0807152	0.198354
dresden_comp3356_c0_seq1	9.10249e-59	6.41145e-57	-3.28293	0.203106	7.89332	2.10657	0.00101641	0.0102676	0.0814873	0.0814873
dresden_comp4494_c0_seq1	1.10758e-58	7.77379e-57	-3.34698	0.207224	6.91155	2.16004	0.00282234	0.0655104	0.0830608	0.0830608
dresden_comp5321_c0_seq1	1.16158e-58	8.12408e-57	-4.59988	0.284847	7.71747	4.18923	0.0022118	0.160064	0.0805739	0.160064
dresden_comp14755_c0_seq1	1.24216e-58	8.65718e-57	-4.30374	0.266577	5.50853	3.82492	0.0164779	0.0760503	0.125648	0.125648
dresden_comp829_c0_seq1	1.4151e-58	9.82804e-57	-6.10185	0.378141	7.43172	7.36774	0.00572908	0.280253	0.0799708	0.280253
dresden_comp7331_c0_seq1	1.54431e-58	1.0688e-56	-4.3209	0.267863	6.59149	3.61321	0.00527208	0.138229	0.0873397	0.138229
dresden_comp701_c0_seq1	1.62475e-58	1.12057e-56	-4.41305	0.273628	10.3577	3.64584	0.000127439	0.0972892	0.149617	0.149617
dresden_comp13323_c0_seq1	1.66359e-58	1.14339e-56	-5.04671	0.312946	5.13154	5.09967	0.0312831	0.164587	0.155679	0.164587
dresden_comp436_c0_seq1	1.96433e-58	1.34543e-56	-3.41408	0.211842	8.6074	2.16936	0.000536597	0.0410328	0.0892172	0.0892172
dresden_comp9105_c0_seq1	2.01197e-58	1.37333e-56	-4.92583	0.305674	5.12334	4.92217	0.0303165	0.0480344	0.156556	0.156556
dresden_comp19257_c0_seq1	3.69201e-58	2.51145e-56	4.3789	0.272368	5.38445	3.68432	0.0146591	0.0975306	0.13371	0.13371
dresden_comp16638_c0_seq1	4.29616e-58	2.91244e-56	4.00148	0.249039	5.88001	3.01471	0.00726143	0.116779	0.107977	0.116779
dresden_comp16577_c0_seq1	4.52304e-58	3.05582e-56	-4.81019	0.299429	5.20297	4.39602	0.0307879	0.0860213	0.148528	0.148528
dresden_comp8461_c0_seq1	6.40942e-58	4.3156e-56	-3.61838	0.225544	6.20031	2.43187	0.00500003	0.033225	0.0967404	0.0967404
dresden_comp7865_c0_seq1	6.43625e-58	4.31903e-56	-4.8291	0.301016	5.49116	4.46073	0.0217982	0.159423	0.126693	0.159423
dresden_comp12883_c0_seq1	6.69651e-58	4.47855e-56	-5.07134	0.316165	5.65701	4.91066	0.0241247	0.175796	0.117642	0.175796
dresden_comp1898_c0_seq1	7.77736e-58	5.18395e-56	-5.82035	0.363071	6.12226	6.71256	0.0224078	0.241233	0.0993335	0.241233
dresden_comp5463_c0_seq1	9.90025e-58	6.57688e-56	-3.89067	0.242926	5.8847	2.90931	0.0102305	0.0785252	0.107795	0.107795
dresden_comp11823_c0_seq1	1.08919e-57	7.21155e-56	-3.53416	0.220748	6.34924	2.35256	0.00504099	0.0603991	0.0924185	0.0924185
dresden_comp7326_c0_seq1	1.20195e-57	7.93166e-56	-3.47316	0.217021	6.46196	2.40127	0.00439937	0.031355	0.0897968	0.0897968
dresden_comp11867_c0_seq1	1.31965e-57	8.67956e-56	4.49571	0.281017	6.38205	4.05529	0.00549718	0.152444	0.0916032	0.152444
dresden_comp12111_c0_seq1	1.34452e-57	8.81394e-56	-3.88082	0.242599	5.90706	2.85522	0.0107678	0.0995446	0.106941	0.106941
dresden_comp8738_c0_seq1	1.6716e-57	1.0922e-55	-3.46795	0.216974	6.44993	2.88876	0.00410221	0.0248042	0.0900533	0.0900533
dresden_comp3451_c0_seq1	1.9524e-57	1.27149e-55	-5.61069	0.351248	6.60423	7.87977	0.00906928	0.237681	0.0871256	0.237681
dresden_comp5037_c0_seq1	2.3003e-57	1.49317e-55	-4.2476	0.266084	6.12119	3.47054	0.00809431	0.133507	0.0993694	0.133507
dresden_comp9977_c0_seq1	2.47401e-57	1.6007e-55	-4.83667	0.303072	5.73549	4.42204	0.0199943	0.163711	0.113974	0.163711
dresden_comp7323_c0_seq1	2.71595e-57	1.75152e-55	-3.34985	0.209983	6.77017	2.11364	0.00348207	0.0822896	0.0847033	0.0847033
dresden_comp11539_c0_seq1	5.11161e-57	3.28582e-55	-3.77249	0.237063	5.94257	2.78779	0.00678301	0.0446694	0.105615	0.105615
dresden_comp2922_c0_seq1	6.1956e-57	3.96978e-55	-4.05242	0.254847	7.15907	3.09657	0.00328985	0.126604	0.0808366	0.126604
dresden_comp9918_c0_seq1	7.18829e-57	4.59103e-55	-5.43536	0.342016	4.97486	5.55758	0.0594768	0.147944	0.174473	0.174473
dresden_comp14613_c0_seq1	1.05548e-56	6.71955e-55	-4.2961	0.27074	5.51296	3.47963	0.0212145	0.0447471	0.125386	0.125386
dresden_comp8297_c0_seq1	1.20741e-56	7.66226e-55	-4.7452	0.299201	5.12149	4.66611	0.0222869	0.133059	0.156756	0.156756
dresden_comp13200_c0_seq1	1.21402e-56	7.67964e-55	-4.22975	0.266706	5.64567	3.40204	0.0154104	0.126854	0.118201	0.126854
dresden_comp9632_c0_seq1	1.29563e-56	8.16985e-55	-3.3273	0.209856	6.73581	2.35952	0.0029248	0.0626267	0.0851546	0.0851546
dresden_comp8463_c0_seq1	1.35763e-56	8.53374e-55	-3.82963	0.241584	6.3893	2.78385	0.00629564	0.11043	0.0914291	0.11043
dresden_comp8902_c0_seq1	1.88511e-56	1.1812e-54	-3.56067	0.22491	6.25675	2.35919	0.00619407	0.0211013	0.0949748	0.0949748
dresden_comp12125_c0_seq1	1.93979e-56	1.21164e-54	4.38715	0.277146	5.32102	3.72101	0.0151894	0.082877	0.13843	0.13843
dresden_comp12880_c0_seq1	2.11761e-56	1.31444e-54	-4.33521	0.27396	5.42642	3.66417	0.0192879	0.0587531	0.130821	0.130821
dresden_comp2611_c0_seq1	2.11576e-56	1.31444e-54	-3.2754	0.206985	6.88933	2.13696	0.00238667	0.0765679	0.0832993	0.0832993
dresden_comp12172_c0_seq1	2.41563e-56	1.49475e-54	-4.36524	0.276002	5.66932	3.58966	0.0135991	0.138755	0.117044	0.138755
dresden_comp3795_c0_seq1	3.0829e-56	1.90173e-54	-4.66312	0.295124	6.55857	4.10619	0.00751027	0.166686	0.0879146	0.166686
dresden_comp4878_c0_seq1	3.13379e-56	1.92713e-54	3.36279	0.212841	8.66729	2.34085	0.000397694	0.0587415	0.0902051	0.0902051
dresden_comp22244_c0_seq1	3.15686e-56	1.93533e-54	4.7771	0.302366	5.0919	4.21476	0.0228225	0.0311315	0.160028	0.160028
dresden_comp508_c0_seq1	3.31945e-56	2.02874e-54	-3.61458	0.22883	9.29441	2.62265	0.000395594	0.0159026	0.104331	0.104331
dresden_comp3211_c0_seq1	3.76852e-56	2.29614e-54	-5.9438	0.376478	6.21443	6.93215	0.0202563	0.263215	0.0962832	0.263215
dresden_comp3304_c0_seq1	3.85019e-56	2.33873e-54	-3.1851	0.20176	7.57261	2.13341	0.0013067	0.0334641	0.0801077	0.0801077
dresden_comp3058_c0_seq1	5.10077e-56	3.08892e-54	-4.27992	0.271417	5.42402	3.61335	0.0163525	0.0624524	0.130982	0.130982
dresden_comp5341_c0_seq1	1.22659e-55	7.4054e-54	-3.70903	0.236044	6.04453	2.5779	0.00945408	0.0819614	0.10198	0.10198
dresden_comp9183_c0_seq1	2.25319e-55	1.35621e-53	-4.19606	0.267697	6.42598	3.38763	0.0078305	0.135492	0.0905799	0.135492
dresden_comp10391_c0_seq1	2.50966e-55	1.50602e-53	-3.45772	0.220689	6.34636	2.35185	0.00491497	0.0616718	0.0924922	0.0924922
dresden_comp13392_c0_seq1	2.597e-55	1.55374e-53	-4.00712	0.25579	5.65478	3.04786	0.0131058	0.0271546	0.117751	0.117751
dresden_comp4671_c0_seq1	2.61649e-55	1.5607e-53	4.68157	0.298852	6.55598	4.23818	0.00553936	0.173086	0.0879611	0.173086
dresden_comp5376_c0_seq1	3.64951e-55	2.17036e-53	-3.15935	0.201953	7.40373	1.99535	0.00158343	0.0761056	0.0799864	0.0799864
dresden_comp8648_c0_seq1	5.05934e-55	2.99981e-53	-3.54271	0.226759	6.20253	2.54365	0.00617153	0.0814777	0.0966679	0.0966679
dresden_comp5753_c0_seq1	5.41506e-55	3.20117e-53	-3.97478	0.254485	5.66928	3.0264	0.0124798	0.114372	0.117046	0.117046
dresden_comp9585_c0_seq1	6.45501e-55	3.80463e-53	3.27338	0.209729	6.7185	1.97028	0.00258132	0.0199008	0.085391	0.085391
dresden_comp4644_c0_seq1	6.88428e-55	4.04564e-53	3.25692	0.208729	8.44233	2.14684	0.000352741	0.0681166	0.0867832	0.0867832
dresden_comp10325_c0_seq1	7.35907e-55	4.31189e-53	-3.963	0.25405	5.68653	2.94781	0.0128602	0.0941677	0.116223	0.116223
dresden_comp4699_c0_seq1	8.79188e-55	5.13627e-53	-3.26183	0.209253	6.77726	1.96299	0.00296078	0.0200132	0.084613	0.084613
dresden_comp6994_c0_seq1	9.69427e-55	5.64684e-53	-3.1992	0.205318	8.16039	2.0063	0.000760272	0.0330664	0.0835503	0.0835503
dresden_comp7619_c0_seq1	9.83006e-55	5.7092e-53	-3.21642	0.206435	6.92286	1.93836	0.00228867	0.0581679	0.0829418	0.0829418
dresden_comp7334_c0_seq1	1.54796e-54	8.96416e-53	-3.29584	0.211927	6.68681	2.05828	0.00398547	0.0844345	0.0858406	0.0858406
dresden_comp5803_c0_seq1	1.67041e-54	9.64514e-53	-5.82545	0.374702	5.66388	6.47513	0.0455637	0.23524	0.117307	0.23524
dresden_comp3135_c0_seq1	1.81894e-54	1.04723e-52	-3.68747	0.237267	8.1873	2.78327	0.00101993	0.111572	0.0838108	0.111572
dresden_comp1083_c0_seq1	2.22533e-54	1.27751e-52	-5.02171	0.323387	7.41678	5.32266	0.00243458	0.206723	0.0799772	0.206723
dresden_comp6576_c0_seq1	2.3085e-54	1.32143e-52	-3.2742	0.210883	6.71272	2.09668	0.00347173	0.0383106	0.0854714	0.0854714
dresden_comp11447_c0_seq1	2.4831e-54	1.4173e-52	-3.56794	0.229872	6.14626	2.48727	0.00715089	0.0760208	0.098531	0.098531
dresden_comp10774_c0_seq1	2.96537e-54	1.68771e-52	-4.00668	0.258328	5.59002	3.01303	0.0124036	0.0803729	0.121063	0.121063
dresden_comp11266_c0_seq1	3.15321e-54	1.78949e-52	-3.91055	0.252194	5.72366	2.8071	0.0126978	0.00755131	0.114506	0.114506
dresden_comp8919_c0_seq1	5.32711e-54	3.0146e-52	3.19337	0.206391	6.87812	1.91798	0.00177266	0.0495388	0.0834222	0.0834222
dresden_comp8889_c0_seq1	5.78978e-54	3.26711e-52	-3.87042	0.250236	6.07556	2.82613	0.00996949	0.115267	0.100913	0.115267
dresden_comp8425_c0_seq1	5.88053e-54	3.30892e-52	-5.17144	0.334374	7.25646	5.0469	0.00578207	0.217829	0.0803342	0.217829
dresden_comp6314_c0_seq1	6.15794e-54	3.45523e-52	-3.30811	0.213936	6.61139	2.78786	0.00453014	0.0242858	0.0870072	0.0870072
dresden_comp10858_c0_seq1	6.38386e-54	3.5719e-52	-3.87472	0.250616	5.68227	3.36754	0.00919265	0.0902255	0.116425	0.116425
dresden_comp7723_c0_seq1	6.96747e-54	3.8875e-52	-3.19226	0.20655	8.27049	1.92252	0.000647029	0.0682426	0.0846791	0.0846791
dresden_comp7422_c0_seq1	7.18886e-54	3.99979e-52	-3.58551	0.232025	7.889	2.47938	0.000943091	0.106728	0.0814612	0.106728
dresden_comp4327_c0_seq1	8.10293e-54	4.49577e-52	-3.78816	0.245261	7.62945	3.10163	0.00129785	0.119009	0.0802549	0.119009
dresden_comp12118_c0_seq1	8.34515e-54	4.61726e-52	-3.92388	0.25408	5.78509	2.86638	0.0172964	0.063773	0.111817	0.111817
dresden_comp3090_c0_seq1	1.11414e-53	6.14729e-52	-3.41765	0.221567	6.69323	2.20931	0.00439115	0.0937931	0.0857478	0.0937931
dresden_comp13133_c0_seq1	1.23757e-53	6.80936e-52	-4.68152	0.303638	5.24987	4.15196	0.0400991	0.13504	0.144293	0.144293
dresden_comp10194_c0_seq1	1.37111e-53	7.52331e-52	-4.00545	0.259901	5.55739	3.4041	0.0122576	0.120159	0.122839	0.122839
dresden_comp14111_c0_seq1	1.38374e-53	7.57171e-52	4.27285	0.277262	5.30537	3.50696	0.0140825	0.116052	0.139666	0.139666
dresden_comp3474_c0_seq1	1.67473e-53	9.13879e-52	-3.4036	0.221034	6.54882	2.33076	0.00390185	0.0938102	0.088091	0.0938102
dresden_comp11380_c0_seq1	1.8432e-53	1.00305e-51	-4.36432	0.283539	5.3071	3.88176	0.0212609	0.0829626	0.139528	0.139528
dresden_comp8720_c0_seq1	1.89151e-53	1.02653e-51	3.29454	0.214061	7.48087	2.47699	0.00188524	0.0897594	0.0799791	0.0897594
dresden_comp5743_c0_seq1	1.90198e-53	1.0294e-51	-5.9638	0.387504	4.63814	9.55506	0.0708339	0.0725674	0.229485	0.229485
dresden_comp6856_c0_seq1	1.92275e-53	1.03781e-51	-4.53535	0.294703	5.21352	4.38722	0.0261538	0.0567384	0.147546	0.147546
dresden_comp10479_c0_seq1	2.38741e-53	1.28513e-51	-3.51775	0.228789	6.11811	2.46443	0.0052156	0.0423216	0.0994728	0.0994728
dresden_comp13931_c0_seq1	2.53425e-53	1.36048e-51	-5.38171	0.350105	5.08978	5.46655	0.0723436	0.172804	0.160269	0.172804
dresden_comp5055_c0_seq1	2.96487e-53	1.58736e-51	3.10025	0.201819	7.78894	1.82213	0.000556879	0.0624951	0.0809051	0.0809051
dresden_comp7514_c0_seq1	3.13638e-53	1.67467e-51	-3.93963	0.256522	5.89504	3.02777	0.00945452	0.122152	0.107398	0.122152
dresden_comp7480_c0_seq1	3.2252e-53	1.71748e-51	-3.10012	0.201882	7.6374	2.02541	0.00123338	0.0292633	0.0802794	0.0802794
dresden_comp17244_c0_seq1	3.85216e-53	2.04587e-51	5.16675	0.336715	4.94878	5.21948	0.0286415	0.198113	0.178021	0.198113
dresden_comp22031_c0_seq1	4.21864e-53	2.23453e-51	4.56334	0.297506	5.16677	4.09044	0.0249776	0.0963729	0.152042	0.152042
dresden_comp1306_c0_seq1	4.32723e-53	2.28595e-51	-3.58601	0.233814	6.8505	2.43487	0.00419901	0.105139	0.0837322	0.105139
dresden_comp3517_c0_seq1	4.39027e-53	2.3131e-51	6.19497	0.403948	8.15182	7.92954	0.00322253	0.323125	0.0834694	0.323125
dresden_comp15869_c0_seq1	5.96018e-53	3.13193e-51	5.35997	0.349955	5.21862	5.5709	0.0336697	0.211267	0.147078	0.211267
dresden_comp5851_c0_seq1	7.39786e-53	3.87714e-51	3.09597	0.202323	7.24406	1.84141	0.00148364	0.0531245	0.0803854	0.0803854
dresden_comp9677_c0_seq1	8.31572e-53	4.34671e-51	-3.22326	0.210746	6.7025	1.98902	0.00321216	0.0571127	0.0856152	0.0856152
dresden_comp11626_c0_seq1	9.1446e-53	4.76744e-51	-3.78455	0.247545	5.80097	2.68407	0.0114074	0.0661744	0.11115	0.11115
dresden_comp12559_c0_seq1	1.42113e-52	7.3895e-51	3.5496	0.232614	6.04367	2.47608	0.00620916	0.0539278	0.102009	0.102009
dresden_comp16428_c0_seq1	1.44065e-52	7.47146e-51	-5.26755	0.345216	5.17041	5.24009	0.0426077	0.19574	0.151678	0.19574
dresden_comp3059_c0_seq1	1.76933e-52	9.15215e-51	-3.48309	0.22847	8.44862	2.64299	0.000491592	0.103906	0.0868685	0.103906
dresden_comp10778_c0_seq1	2.10402e-52	1.08551e-50	-4.06978	0.267152	5.44444	3.28647	0.0131068	0.0592407	0.129633	0.129633
dresden_comp9076_c0_seq1	2.30438e-52	1.1858e-50	-3.58293	0.235285	6.00817	2.52949	0.00746732	0.0831007	0.103251	0.103251
dresden_comp10338_c0_seq1	2.62362e-52	1.34659e-50	3.06299	0.201253	7.38596	1.74214	0.00100169	0.0421008	0.0800042	0.0800042
dresden_comp3842_c4_seq1	2.74536e-52	1.40544e-50	3.98425	0.261836	5.58063	3.83581	0.0155502	0.114845	0.121566	0.121566
dresden_comp1604_c0_seq1	2.88523e-52	1.47325e-50	-3.13809	0.206273	8.24941	1.98059	0.000646722	0.0538403	0.08445	0.08445
dresden_comp1015_c0_seq1	3.21206e-52	1.63593e-50	-5.1629	0.339524	6.50476	5.58664	0.00889343	0.221659	0.088925	0.221659
dresden_comp1188_c0_seq1	3.42827e-52	1.74158e-50	-4.63278	0.304747	5.08527	4.6292	0.0249589	0.153396	0.160783	0.160783
dresden_comp2910_c0_seq1	3.87587e-52	1.96394e-50	-5.52286	0.36349	5.43362	5.96356	0.0368233	0.227426	0.130342	0.227426
dresden_comp15631_c0_seq1	4.21624e-52	2.13097e-50	-4.32977	0.285069	5.68762	3.62298	0.0161716	0.146357	0.116171	0.146357
dresden_comp6832_c0_seq1	5.05892e-52	2.55039e-50	-3.39371	0.223616	6.28535	2.2582	0.00476695	0.0952409	0.0941415	0.0952409
dresden_comp12240_c0_seq1	5.65027e-52	2.8413e-50	-4.66975	0.307843	5.73326	4.39989	0.0151254	0.174409	0.114073	0.174409
dresden_comp11521_c0_seq1	5.75517e-52	2.88674e-50	-3.5455	0.233748	6.05589	2.36992	0.0076885	0.0891634	0.101588	0.101588
dresden_comp14203_c0_seq1	8.40689e-52	4.2062e-50	-3.94583	0.260569	5.55583	2.98384	0.0128661	0.115782	0.122926	0.122926
dresden_comp7807_c0_seq1	9.78561e-52	4.88371e-50	-4.29599	0.283879	6.47606	3.48892	0.00896436	0.15221	0.0895025	0.15221
dresden_comp2811_c0_seq1	1.00444e-51	5.00028e-50	3.05982	0.202216	7.82376	1.79777	0.00069512	0.0787181	0.0810873	0.0810873
dresden_comp9861_c0_seq1	1.01268e-51	5.02871e-50	-3.58286	0.236791	6.4434	2.44568	0.00591752	0.106222	0.0901948	0.106222
dresden_comp12390_c0_seq1	1.13257e-51	5.61003e-50	5.4138	0.357971	4.83048	5.93771	0.0606601	0.118329	0.195627	0.195627
dresden_comp10031_c0_seq1	1.43295e-51	7.08029e-50	3.03905	0.201154	7.47722	1.7716	0.000949069	0.0572342	0.0799769	0.0799769
dresden_comp402_c0_seq1	4.13025e-51	2.03571e-49	-4.26371	0.283526	10.5326	3.4025	0.000114709	0.0862974	0.16066	0.16066
dresden_comp2381_c0_seq1	4.1594e-51	2.045e-49	-3.32141	0.220873	7.07831	2.09545	0.00291212	0.0946576	0.0814387	0.0946576
dresden_comp3018_c0_seq1	4.23292e-51	2.07601e-49	3.71822	0.24728	7.06086	2.67974	0.001472	0.120822	0.0815924	0.120822
dresden_comp15437_c0_seq1	4.54979e-51	2.22593e-49	-4.37017	0.29073	5.37593	3.79126	0.0206548	0.148393	0.134318	0.148393
dresden_comp11280_c0_seq1	5.87429e-51	2.86686e-49	-3.98516	0.265415	5.48853	3.045	0.0140369	0.0829927	0.126854	0.126854
dresden_comp15637_c0_seq1	6.83605e-51	3.32805e-49	-3.89851	0.259819	5.55084	2.95732	0.0118069	0.0778042	0.123205	0.123205
dresden_comp16183_c0_seq1	9.56644e-51	4.64592e-49	3.70145	0.247053	5.71426	2.54569	0.00713647	0.0578738	0.114933	0.114933
dresden_comp6501_c0_seq1	9.69463e-51	4.69669e-49	-4.39675	0.293478	6.58336	3.68751	0.00665796	0.165601	0.0874788	0.165601
dresden_comp12580_c0_seq1	1.1473e-50	5.5447e-49	5.19813	0.347228	4.83343	5.11578	0.0459769	0.150861	0.195158	0.195158
dresden_comp13255_c0_seq1	1.33938e-50	6.45732e-49	-4.58302	0.30635	5.1735	4.09458	0.0306839	0.157017	0.151372	0.157017
dresden_comp9539_c0_seq1	1.37897e-50	6.63209e-49	-4.41558	0.295196	5.21999	3.61473	0.0273292	0.0564041	0.146953	0.146953
dresden_comp5933_c0_seq1	2.16827e-50	1.0403e-48	3.00558	0.201339	7.62239	1.68297	0.000840862	0.0483325	0.080234	0.080234
dresden_comp9017_c0_seq1	3.08765e-50	1.47783e-48	5.18097	0.347614	6.50147	5.48309	0.00663312	0.235038	0.0889899	0.235038
dresden_comp5576_c0_seq1	3.1351e-50	1.49693e-48	-5.79683	0.388962	6.10836	6.48341	0.0316866	0.270896	0.0998011	0.270896
dresden_comp14790_c0_seq1	3.765e-50	1.79338e-48	-5.46054	0.366698	5.74613	5.70469	0.0390877	0.229847	0.113501	0.229847
dresden_comp6375_c0_seq1	4.40094e-50	2.09129e-48	-5.56895	0.37424	5.00671	6.45903	0.0495103	0.230602	0.170305	0.230602
dresden_comp12647_c0_seq1	4.76994e-50	2.26122e-48	-4.71481	0.316956	6.30038	4.2073	0.0113701	0.189552	0.0937194	0.189552
dresden_comp1627_c0_seq1	4.80169e-50	2.27086e-48	-4.17773	0.280859	6.62925	3.40285	0.00597433	0.151789	0.0867178	0.151789
dresden_comp9734_c0_seq1	5.26981e-50	2.48633e-48	-3.10985	0.209156	6.76097	1.87156	0.00267016	0.0696865	0.0848219	0.0848219
dresden_comp15486_c0_seq1	5.91846e-50	2.78574e-48	4.13577	0.2783	5.34219	3.26099	0.0180965	0.106194	0.136805	0.136805
dresden_comp10142_c0_seq1	6.83273e-50	3.20848e-48	-4.29645	0.2893	5.90498	4.47828	0.0133854	0.154004	0.10702	0.154004
dresden_comp5789_c0_seq1	7.48815e-50	3.50795e-48	-4.33342	0.29191	5.24648	3.4475	0.0258345	-0.00203223	0.144588	0.144588
dresden_comp14673_c0_seq1	8.64783e-50	4.04169e-48	3.76487	0.253776	6.02114	3.00972	0.00612803	0.122676	0.102794	0.122676
dresden_comp4593_c0_seq1	9.5678e-50	4.46116e-48	-3.48715	0.235164	5.97841	2.4315	0.00629319	0.0938811	0.104311	0.104311
dresden_comp5498_c0_seq1	9.7226e-50	4.52272e-48	-3.03007	0.204354	7.05378	1.70447	0.00186381	0.0250264	0.0816573	0.0816573
dresden_comp3524_c0_seq1	1.45147e-49	6.73612e-48	-5.87583	0.396999	5.4313	7.32174	0.0282289	0.286988	0.130496	0.286988
dresden_comp5647_c0_seq1	1.63402e-49	7.56564e-48	-2.98748	0.201957	7.36756	1.66455	0.00154405	0.00213935	0.0800294	0.0800294
dresden_comp6024_c0_seq1	2.14731e-49	9.91905e-48	-3.93428	0.266293	5.46078	3.12909	0.0132407	0.0745385	0.128583	0.128583
dresden_comp11997_c0_seq1	2.6655e-49	1.22842e-47	-4.11812	0.279011	5.37316	3.12885	0.0211773	0.030699	0.134518	0.134518
dresden_comp2016_c0_seq1	3.43816e-49	1.58084e-47	3.25	0.220451	9.00771	2.2055	0.000232799	0.0268734	0.0969648	0.0969648
dresden_comp3112_c1_seq1	3.62176e-49	1.66141e-47	-4.40138	0.298622	5.91607	3.79315	0.0187184	0.159631	0.106601	0.159631
dresden_comp5990_c0_seq1	4.06207e-49	1.8591e-47	-2.98097	0.202357	7.23613	1.86974	0.00147694	0.0629006	0.08042	0.08042
dresden_comp12275_c0_seq1	4.16527e-49	1.90195e-47	-3.11744	0.211645	6.63865	2.1049	0.00301858	0.0298532	0.086569	0.086569
dresden_comp5307_c0_seq1	4.26109e-49	1.94124e-47	3.65843	0.248399	5.99853	2.53637	0.00649811	0.116906	0.103592	0.116906
dresden_comp13975_c0_seq1	6.14517e-49	2.79317e-47	-4.24772	0.288897	5.59981	3.50991	0.0161404	0.150783	0.120545	0.150783
dresden_comp477_c0_seq1	6.19059e-49	2.80739e-47	-3.09441	0.210465	7.64163	1.88671	0.00117135	0.0874197	0.0802928	0.0874197
dresden_comp5074_c0_seq1	6.86509e-49	3.10618e-47	-3.05511	0.207891	8.35981	1.96128	0.000717927	0.0523369	0.0857196	0.0857196
dresden_comp7744_c0_seq1	7.44395e-49	3.36043e-47	5.25278	0.357569	6.17949	5.22666	0.00677963	0.248932	0.0974278	0.248932
dresden_comp2548_c0_seq1	8.3693e-49	3.7696e-47	5.14691	0.350552	5.11469	5.18853	0.0375704	0.208202	0.157494	0.208202
dresden_comp14579_c0_seq1	8.58823e-49	3.85946e-47	-4.26711	0.290664	5.28992	3.38592	0.0280564	0.0417673	0.140915	0.140915
dresden_comp12048_c0_seq1	8.8036e-49	3.94731e-47	-3.88131	0.264415	5.49008	2.96463	0.0130711	0.0940126	0.126759	0.126759
dresden_comp10764_c0_seq1	9.4953e-49	4.24786e-47	-4.58288	0.312318	5.39471	4.11423	0.0231287	0.171956	0.132987	0.171956
dresden_comp19641_c0_seq1	1.22957e-48	5.4883e-47	4.83738	0.330057	5.29268	4.58937	0.0220261	0.195849	0.14069	0.195849
dresden_comp13587_c0_seq1	1.29375e-48	5.76185e-47	-3.91499	0.267185	5.42802	2.96281	0.012061	0.112714	0.130714	0.130714
dresden_comp3116_c0_seq1	1.30519e-48	5.79978e-47	-5.11803	0.349302	5.36865	4.96325	0.0576264	0.186398	0.134844	0.186398
dresden_comp8076_c0_seq1	1.3812e-48	6.12383e-47	-3.52056	0.240339	6.0453	2.4013	0.00862884	0.106897	0.101953	0.106897
dresden_comp2574_c0_seq1	1.50199e-48	6.64453e-47	-5.44279	0.371709	6.12378	6.12038	0.0120842	0.264251	0.0992826	0.264251
dresden_comp9739_c0_seq1	1.54913e-48	6.83784e-47	-3.97874	0.271763	6.31547	3.01588	0.00765224	0.140058	0.0933061	0.140058
dresden_comp14547_c0_seq1	2.04955e-48	9.02666e-47	4.78681	0.327382	4.89665	4.2958	0.0288847	0.12872	0.185474	0.185474
dresden_comp8001_c0_seq1	2.38055e-48	1.04613e-46	2.99325	0.204859	8.14605	1.91042	0.000518706	0.0618524	0.0834156	0.0834156
dresden_comp7975_c0_seq1	2.88489e-48	1.26496e-46	3.12106	0.213798	8.71898	2.01592	0.000314785	0.0699954	0.0911042	0.0911042
dresden_comp3628_c0_seq1	3.01673e-48	1.31985e-46	-3.49808	0.239675	8.50932	2.53018	0.000543061	0.114345	0.0877209	0.114345
dresden_comp11873_c0_seq1	4.3893e-48	1.91615e-46	-3.60462	0.247408	5.75497	2.48998	0.00930889	0.0391149	0.113113	0.113113
dresden_comp14806_c0_seq1	1.08676e-47	4.73383e-46	6.14048	0.423264	4.85407	7.31482	0.0710819	0.287223	0.191918	0.287223
dresden_comp17019_c0_seq1	1.13069e-47	4.91441e-46	-4.63893	0.319821	5.05193	4.08899	0.0378602	0.166711	0.164691	0.166711
dresden_comp1538_c0_seq1	1.3143e-47	5.69789e-46	-5.85046	0.403636	5.88801	6.89447	0.0240313	0.301812	0.107668	0.301812
dresden_comp1588_c0_seq1	1.31668e-47	5.69789e-46	-6.39005	0.440867	5.48384	9.16154	0.032975	0.355752	0.127141	0.355752
dresden_comp4031_c0_seq1	1.32062e-47	5.70248e-46	-4.00663	0.276432	6.10235	3.08644	0.00921512	0.143615	0.100004	0.143615
dresden_comp5406_c0_seq1	1.35756e-47	5.84928e-46	3.00906	0.207633	8.36678	1.84878	0.000417263	0.0594611	0.0858057	0.0858057
dresden_comp18069_c0_seq1	1.88517e-47	8.10502e-46	-4.92816	0.340587	4.80694	4.80809	0.0325742	0.0876976	0.199425	0.199425
dresden_comp11814_c0_seq1	1.93469e-47	8.29994e-46	-3.12232	0.215811	7.11253	1.90273	0.00237139	0.0907775	0.081162	0.0907775
dresden_comp8491_c0_seq1	2.05111e-47	8.78043e-46	2.92549	0.202263	7.20243	1.59942	0.00123625	0.0398465	0.0805841	0.0805841
dresden_comp2270_c0_seq1	2.20212e-47	9.40661e-46	-5.90621	0.408482	5.19931	7.37903	0.0758666	0.257849	0.148873	0.257849
dresden_comp8206_c0_seq1	2.50554e-47	1.06798e-45	3.26674	0.226072	7.35505	2.03954	0.00155069	0.100666	0.0800504	0.100666
dresden_comp6570_c0_seq1	2.52847e-47	1.07544e-45	-3.98657	0.275898	6.03015	3.29822	0.00665401	0.145586	0.102479	0.145586
dresden_comp6180_c0_seq1	3.10484e-47	1.31777e-45	-2.91227	0.201747	7.64839	1.64554	0.00108912	0.0498579	0.0803146	0.0803146
dresden_comp8376_c0_seq1	3.36957e-47	1.42707e-45	-2.94279	0.203941	7.109	1.68589	0.00199496	0.0501366	0.081189	0.081189
dresden_comp11635_c0_seq1	3.47898e-47	1.47028e-45	-5.28823	0.366541	4.97026	5.33301	0.0936141	0.0432804	0.17509	0.17509
dresden_comp1434_c0_seq1	3.53454e-47	1.49059e-45	-4.27969	0.296659	6.7348	3.59322	0.00620177	0.169811	0.0851682	0.169811
dresden_comp7921_c0_seq1	3.83476e-47	1.61377e-45	-2.91141	0.201891	7.66628	1.70579	0.00114433	0.0272867	0.0803756	0.0803756
dresden_comp518_c0_seq1	4.0101e-47	1.68399e-45	-5.79537	0.401965	7.84944	6.59496	0.00272505	0.320427	0.0812296	0.320427
dresden_comp7544_c0_seq2	4.57677e-47	1.9179e-45	4.94282	0.34305	6.06464	4.9756	0.0106207	0.224746	0.101287	0.224746
dresden_comp14159_c0_seq1	5.01961e-47	2.09904e-45	-4.77146	0.331303	4.89318	5.20496	0.0335363	0.0217991	0.185987	0.185987
dresden_comp11481_c0_seq1	5.58098e-47	2.32889e-45	-3.35462	0.233044	6.0699	2.21727	0.00751254	0.0868867	0.101107	0.101107
dresden_comp2911_c0_seq1	7.24008e-47	3.01488e-45	-2.89843	0.201605	7.54086	1.61377	0.00124225	0.0574855	0.0800473	0.0800473
dresden_comp4404_c0_seq1	1.08731e-46	4.51826e-45	-3.34195	0.232911	6.06862	2.20961	0.00734501	0.0954327	0.10115	0.10115
dresden_comp13333_c0_seq1	1.13154e-46	4.69221e-45	-3.85649	0.268823	5.45404	2.80426	0.0155183	0.0371075	0.129013	0.129013
dresden_comp323_c0_seq1	1.16094e-46	4.80413e-45	-3.70267	0.258133	8.95482	2.60295	0.000426899	0.132838	0.0957803	0.132838
dresden_comp10187_c0_seq1	1.31397e-46	5.42607e-45	-3.2091	0.223857	6.25827	1.93085	0.00529481	0.063517	0.0949295	0.0949295
dresden_comp14165_c0_seq1	1.34969e-46	5.562e-45	-4.73638	0.33044	5.00693	4.18319	0.0481053	0.0613211	0.170275	0.170275
dresden_comp6976_c0_seq1	1.91855e-46	7.88989e-45	-4.11626	0.287666	6.31562	3.36242	0.00695945	0.158544	0.093302	0.158544
dresden_comp9106_c0_seq1	2.16725e-46	8.89422e-45	-2.9567	0.206753	6.89123	1.63465	0.00221479	0.00709777	0.0832787	0.0832787
dresden_comp15362_c0_seq1	2.2717e-46	9.30365e-45	-3.8204	0.26721	5.45065	2.73752	0.0135703	0.011538	0.129232	0.129232
dresden_comp4017_c0_seq1	2.28917e-46	9.35594e-45	-2.88879	0.202058	7.63991	1.59013	0.000985036	0.0806697	0.0802873	0.0806697
dresden_comp7644_c0_seq1	2.7168e-46	1.10809e-44	-3.9382	0.275689	6.61478	3.22196	0.00480377	0.147205	0.0869517	0.147205
dresden_comp11759_c0_seq1	3.06658e-46	1.24819e-44	3.7271	0.261065	5.52731	2.8495	0.0117639	0.112641	0.124546	0.124546
dresden_comp14317_c0_seq1	3.36081e-46	1.36515e-44	-5.23007	0.366506	5.20733	5.22861	0.0739309	0.194722	0.14812	0.194722
dresden_comp422_c0_seq1	3.91799e-46	1.58823e-44	-3.36277	0.235828	6.17648	2.26466	0.00604145	0.105188	0.0975274	0.105188
dresden_comp2973_c0_seq1	4.29472e-46	1.73739e-44	-2.94465	0.206599	6.96211	1.80658	0.00237946	0.0829864	0.0825399	0.0829864
dresden_comp12440_c0_seq1	4.45037e-46	1.7967e-44	-5.53421	0.388352	4.90971	5.86673	0.118072	0.163573	0.183562	0.183562
dresden_comp11345_c0_seq1	4.47175e-46	1.80167e-44	-3.53101	0.247787	5.74604	2.35792	0.00929186	0.0446873	0.113505	0.113505
dresden_comp2902_c0_seq1	4.65732e-46	1.87264e-44	-2.93758	0.206184	8.2473	1.78657	0.000596497	0.030369	0.0844275	0.0844275
dresden_comp1367_c0_seq1	5.75742e-46	2.3103e-44	-3.62302	0.254559	8.14008	2.50049	0.000888223	0.128713	0.0833603	0.128713
dresden_comp19281_c0_seq1	6.68385e-46	2.67664e-44	-5.29085	0.372017	6.12814	5.43122	0.0212796	0.255513	0.0991366	0.255513
dresden_comp990_c0_seq1	7.95386e-46	3.17882e-44	-3.03787	0.213785	8.71421	1.72102	0.000388847	0.0362536	0.0910195	0.0910195
dresden_comp7586_c0_seq1	8.01925e-46	3.19852e-44	-4.19534	0.295253	5.20035	3.28899	0.0255737	0.0828343	0.148774	0.148774
dresden_comp1161_c0_seq1	8.62914e-46	3.43488e-44	-3.76274	0.264903	8.16973	2.7173	0.00115992	0.139188	0.0836396	0.139188
dresden_comp14117_c0_seq1	9.0987e-46	3.61455e-44	-3.91711	0.275843	5.39456	2.87872	0.0191814	0.0839074	0.132998	0.132998
dresden_comp13071_c0_seq1	1.01234e-45	4.01361e-44	-4.56493	0.321632	4.98591	4.39398	0.0338879	0.0906045	0.173007	0.173007
dresden_comp14590_c0_seq1	1.02704e-45	4.06375e-44	-4.87412	0.343442	4.99672	4.51915	0.0643125	0.1273	0.171592	0.171592
dresden_comp5784_c0_seq1	1.09566e-45	4.32665e-44	-4.75484	0.335144	4.95052	4.19742	0.0468617	0.0467118	0.177781	0.177781
dresden_comp10864_c0_seq1	1.13891e-45	4.48854e-44	-3.70135	0.260939	5.54253	2.54841	0.0125044	0.023665	0.123674	0.123674
dresden_comp3134_c0_seq1	1.29717e-45	5.10211e-44	-3.84926	0.271541	7.01168	2.94039	0.00255524	0.144914	0.0820543	0.144914
dresden_comp602_c0_seq1	1.32696e-45	5.20899e-44	-3.23019	0.227895	6.17829	1.97231	0.00640475	0.0494411	0.0974677	0.0974677
dresden_comp9503_c0_seq1	1.34882e-45	5.28434e-44	-3.88461	0.274088	7.06209	2.89402	0.00279661	0.147451	0.0815813	0.147451
dresden_comp16802_c0_seq1	1.39487e-45	5.454e-44	4.77618	0.337051	5.44825	4.43414	0.0169185	0.210288	0.129386	0.210288
dresden_comp1229_c0_seq1	1.73909e-45	6.78656e-44	-3.53157	0.249492	7.98543	2.54086	0.000862645	0.12363	0.0820938	0.12363
dresden_comp11579_c0_seq1	1.74684e-45	6.80345e-44	-3.33896	0.235891	5.99359	2.09672	0.00752116	0.0475444	0.103768	0.103768
dresden_comp12535_c0_seq1	2.2278e-45	8.65966e-44	-3.33556	0.235935	6.00175	2.08059	0.0078532	0.0163319	0.103478	0.103478
dresden_comp8877_c0_seq1	3.07808e-45	1.19414e-43	-3.38134	0.23956	5.87906	2.2838	0.00676416	0.0278037	0.108013	0.108013
dresden_comp11459_c0_seq1	3.86485e-45	1.49644e-43	-4.11116	0.291597	5.19875	3.19751	0.0211322	0.128268	0.148926	0.148926
dresden_comp4805_c0_seq1	5.13733e-45	1.98527e-43	-2.8718	0.203982	8.04094	1.59305	0.000705729	0.0133009	0.082512	0.082512
dresden_comp16476_c0_seq1	8.26821e-45	3.18896e-43	-4.64069	0.330416	6.21078	4.12283	0.0131568	0.205193	0.0964002	0.205193
dresden_comp14344_c0_seq1	9.7086e-45	3.73725e-43	-3.40158	0.242388	5.84883	2.17468	0.00830345	0.0711243	0.109201	0.109201
dresden_comp9628_c0_seq1	1.16891e-44	4.49092e-43	3.26337	0.232758	6.72309	2.02526	0.0024808	0.105872	0.0853277	0.105872
dresden_comp2783_c0_seq1	1.19828e-44	4.59486e-43	-3.37847	0.240998	5.86475	2.20739	0.00758854	0.0767269	0.108571	0.108571
dresden_comp11959_c0_seq1	1.20537e-44	4.61315e-43	3.74098	0.266865	6.08081	3.05297	0.00669634	0.135738	0.100734	0.135738
dresden_comp840_c0_seq1	1.34025e-44	5.1195e-43	-4.05724	0.289581	10.6335	3.1112	9.21132e-05	0.0619418	0.167623	0.167623
dresden_comp8732_c0_seq1	1.41444e-44	5.39252e-43	3.69194	0.26358	7.69862	2.59917	0.000840224	0.138109	0.0804969	0.138109
dresden_comp9824_c0_seq1	1.50221e-44	5.71618e-43	-3.86483	0.276008	5.9688	2.86441	0.007966	0.144394	0.104657	0.144394
dresden_comp6922_c0_seq1	1.90897e-44	7.25005e-43	-2.90381	0.207628	6.81768	1.70645	0.0021033	0.0740296	0.0841159	0.0841159
dresden_comp11633_c0_seq1	2.7547e-44	1.04421e-42	-3.33878	0.239176	5.95933	2.11052	0.00940976	0.085756	0.105001	0.105001
dresden_comp19602_c0_seq1	3.01575e-44	1.14099e-42	-4.83182	0.346292	4.88423	4.71705	0.0525169	0.120354	0.18732	0.18732
dresden_comp10323_c0_seq1	3.84023e-44	1.45016e-42	2.81359	0.201897	7.22858	1.49448	0.00107054	0.0432436	0.0804544	0.0804544
dresden_comp7123_c0_seq1	4.03579e-44	1.52112e-42	2.84395	0.204127	8.07387	1.50655	0.000556594	0.0368313	0.0827792	0.0827792
dresden_comp5509_c0_seq1	4.10491e-44	1.54424e-42	-3.7342	0.26805	6.68729	2.71923	0.00425119	0.13945	0.0858337	0.13945
dresden_comp10334_c0_seq1	4.61108e-44	1.73138e-42	-4.37183	0.314007	6.60274	4.11692	0.00619385	0.191007	0.0871504	0.191007
dresden_comp440_c0_seq1	5.54048e-44	2.07642e-42	-3.90463	0.280715	6.04033	3.0076	0.00853871	0.149064	0.102125	0.149064
dresden_comp14808_c0_seq1	5.68268e-44	2.12571e-42	4.85981	0.349431	4.74941	4.70996	0.0350862	0.168547	0.209118	0.209118
dresden_comp12929_c0_seq1	5.93218e-44	2.21487e-42	-4.37646	0.314747	5.01493	3.90315	0.0288743	0.167443	0.169257	0.169257
dresden_comp17796_c0_seq1	5.98284e-44	2.22959e-42	5.01263	0.360515	4.7216	4.78188	0.0459325	0.100095	0.21401	0.21401
dresden_comp16566_c0_seq1	6.55124e-44	2.43684e-42	-4.3279	0.311414	5.0733	3.56399	0.0317936	0.136091	0.162163	0.162163
dresden_comp7374_c0_seq1	6.68763e-44	2.48292e-42	-2.87872	0.20716	6.87441	1.54743	0.00236745	0.0429192	0.0834632	0.0834632
dresden_comp8715_c0_seq1	8.28648e-44	3.07079e-42	-3.11226	0.224214	6.19871	1.99789	0.00375084	0.087589	0.0967929	0.0967929
dresden_comp13705_c0_seq1	8.88848e-44	3.28774e-42	-3.99874	0.288182	5.85458	3.35399	0.0123197	0.153778	0.108972	0.153778
dresden_comp19022_c0_seq1	1.00837e-43	3.7229e-42	4.04885	0.291984	5.19036	3.12046	0.0138358	0.156673	0.149727	0.156673
dresden_comp3904_c0_seq1	1.02495e-43	3.7771e-42	2.83889	0.204745	8.14286	1.53462	0.000454893	0.0417688	0.0833859	0.0833859
dresden_comp775_c0_seq1	1.26064e-43	4.63706e-42	3.67984	0.26568	7.2388	2.57823	0.00145047	0.139721	0.0804081	0.139721
dresden_comp16468_c0_seq1	1.77277e-43	6.50878e-42	5.74774	0.415715	4.53778	6.50798	0.0960227	-0.024027	0.249615	0.249615
dresden_comp3777_c0_seq1	1.79489e-43	6.57783e-42	5.67707	0.410631	5.0025	6.50206	0.081197	0.256038	0.170844	0.256038
dresden_comp2998_c0_seq1	1.87923e-43	6.87426e-42	-2.78742	0.201666	7.56895	1.65857	0.00123843	0.0724064	0.0800999	0.0800999
dresden_comp13040_c0_seq1	2.01922e-43	7.37274e-42	-3.30804	0.239422	5.9464	2.16543	0.00917183	0.056389	0.105474	0.105474
dresden_comp223_c0_seq1	2.0354e-43	7.4182e-42	-3.28983	0.238114	9.5737	2.03038	0.000188027	0.0708058	0.113208	0.113208
dresden_comp16804_c0_seq1	2.12965e-43	7.74746e-42	-5.06362	0.366585	4.8956	4.82706	0.0831405	0.0876073	0.185629	0.185629
dresden_comp13861_c0_seq1	2.33053e-43	8.46276e-42	-3.86724	0.280104	5.28313	2.94787	0.0154433	0.0694653	0.141473	0.141473
dresden_comp5118_c0_seq1	2.52222e-43	9.14214e-42	-3.07474	0.222795	7.68346	2.02609	0.00138861	0.0978869	0.0804383	0.0978869
dresden_comp12576_c0_seq1	2.78642e-43	1.00814e-41	-3.19734	0.231799	6.04708	1.95499	0.00557017	0.03896	0.101892	0.101892
dresden_comp17255_c0_seq1	2.85117e-43	1.02969e-41	-4.14954	0.300868	5.19906	3.24641	0.0321463	0.0951585	0.148897	0.148897
dresden_comp9875_c0_seq1	3.22474e-43	1.16249e-41	-2.91916	0.211794	6.63303	1.61397	0.00305577	0.0699025	0.0866578	0.0866578
dresden_comp13487_c0_seq1	3.27592e-43	1.1788e-41	-4.35262	0.315822	5.9491	3.67157	0.0122083	0.187279	0.105375	0.187279
dresden_comp10469_c0_seq1	3.32999e-43	1.19609e-41	-3.4579	0.250923	5.71744	2.24885	0.0111367	0.0288682	0.114788	0.114788
dresden_comp13817_c0_seq1	3.76018e-43	1.34817e-41	-4.16779	0.302629	5.15436	3.32293	0.0298701	0.140096	0.153298	0.153298
dresden_comp13685_c0_seq1	3.81225e-43	1.36437e-41	3.02822	0.219899	6.3088	1.69204	0.00322375	0.0264919	0.0934875	0.0934875
dresden_comp11554_c0_seq1	4.58281e-43	1.6372e-41	-4.09407	0.297586	5.19277	3.11735	0.0276195	0.0576914	0.149495	0.149495
dresden_comp16636_c0_seq1	4.63489e-43	1.65283e-41	-4.81634	0.350105	5.135	4.42599	0.0330023	0.212145	0.155312	0.212145
dresden_comp5113_c0_seq1	4.68712e-43	1.66846e-41	3.20868	0.233256	7.25896	2.38303	0.00174384	0.107073	0.0803243	0.107073
dresden_comp4402_c0_seq1	4.99176e-43	1.77373e-41	-2.84061	0.206568	7.15891	1.53932	0.00215737	0.0831833	0.0808377	0.0831833
dresden_comp13991_c0_seq1	5.66073e-43	2.00784e-41	3.12948	0.227725	6.83641	2.61577	0.0022988	0.101419	0.0838949	0.101419
dresden_comp14271_c0_seq1	6.00622e-43	2.12659e-41	3.76492	0.27405	5.29887	2.64226	0.0100196	0.0629339	0.140188	0.140188
dresden_comp7917_c0_seq1	6.83212e-43	2.4147e-41	-2.76863	0.201667	7.6591	1.60141	0.000988722	0.0609214	0.0803506	0.0803506
dresden_comp2282_c0_seq1	7.27637e-43	2.56715e-41	-2.87553	0.209523	6.71494	1.58737	0.00235983	0.0578281	0.0854403	0.0854403
dresden_comp13075_c0_seq1	7.82357e-43	2.75531e-41	-3.45585	0.251904	5.7161	2.24839	0.0120619	0.0761763	0.114849	0.114849
dresden_comp13882_c0_seq1	1.1975e-42	4.2099e-41	-4.46764	0.32639	4.94677	3.75099	0.0347622	0.0642861	0.178299	0.178299
dresden_comp15643_c0_seq1	1.38853e-42	4.87284e-41	-4.18475	0.305964	5.09943	3.4488	0.0280472	0.128965	0.159181	0.159181
dresden_comp3992_c0_seq1	1.42483e-42	4.99142e-41	-2.75577	0.201514	7.65597	1.43782	0.000875516	0.0204136	0.0803399	0.0803399
dresden_comp15623_c0_seq1	1.56025e-42	5.45619e-41	-3.10056	0.226835	6.14911	1.78494	0.0044722	0.0236445	0.0984363	0.0984363
dresden_comp3394_c0_seq1	1.70105e-42	5.93812e-41	-2.82013	0.206414	6.88025	1.61412	0.00181511	0.0230319	0.0833987	0.0833987
dresden_comp7609_c0_seq1	1.8195e-42	6.34047e-41	-4.16806	0.305183	6.49482	3.69134	0.00542105	0.180853	0.0891218	0.180853
dresden_comp12519_c0_seq1	1.86629e-42	6.49213e-41	2.88607	0.211345	6.62087	1.609	0.00248082	0.0813339	0.0868526	0.0868526
dresden_comp15502_c0_seq1	1.93439e-42	6.71727e-41	-3.85014	0.281997	5.31157	2.80188	0.0198719	0.0944275	0.139173	0.139173
dresden_comp9944_c0_seq1	2.33408e-42	8.09107e-41	-3.72224	0.272903	5.82189	2.64388	0.00978028	0.139172	0.110286	0.139172
dresden_comp5744_c0_seq1	2.37629e-42	8.22303e-41	-5.60494	0.410976	4.76104	9.93452	0.130692	0.078057	0.207111	0.207111
dresden_comp14439_c0_seq1	2.39353e-42	8.26828e-41	3.08721	0.226375	7.20569	1.84793	0.00140248	0.101089	0.080567	0.101089
dresden_comp15044_c0_seq1	2.45502e-42	8.46599e-41	4.14004	0.303617	5.07422	3.29836	0.0223097	0.101133	0.162056	0.162056
dresden_comp7974_c0_seq1	2.58024e-42	8.88238e-41	-5.17597	0.37969	6.05278	5.11954	0.0162117	0.272117	0.101695	0.272117
dresden_comp14586_c0_seq1	2.80836e-42	9.65095e-41	2.92576	0.21472	6.47885	1.62287	0.00276454	0.0781677	0.0894451	0.0894451
dresden_comp11513_c1_seq1	3.01427e-42	1.03407e-40	-3.57319	0.262334	5.49957	2.91801	0.0114543	0.12615	0.126184	0.126184
dresden_comp14660_c0_seq1	3.33128e-42	1.14085e-40	3.07739	0.226055	6.1685	1.75382	0.00440998	0.0328641	0.0977918	0.0977918
dresden_comp3226_c0_seq1	3.54131e-42	1.21069e-40	4.11807	0.302599	6.56018	3.24315	0.00376225	0.17937	0.0878856	0.17937
dresden_comp533_c0_seq1	3.92817e-42	1.34064e-40	-4.03945	0.296988	6.25455	3.12014	0.00807188	0.168332	0.0950404	0.168332
dresden_comp16346_c0_seq1	4.85297e-42	1.65342e-40	-3.9144	0.288121	5.22889	2.90995	0.01988	0.0430002	0.146148	0.146148
dresden_comp14783_c0_seq1	6.2581e-42	2.12851e-40	-3.95628	0.291604	5.17915	3.3321	0.0192509	0.107929	0.150815	0.150815
dresden_comp11342_c0_seq1	6.74579e-42	2.29046e-40	-3.84369	0.28342	5.9199	3.06571	0.00980332	0.150851	0.106458	0.150851
dresden_comp9843_c0_seq1	8.68331e-42	2.94329e-40	-3.96365	0.292666	5.25418	3.11704	0.0216464	0.14966	0.143919	0.14966
dresden_comp17087_c0_seq1	9.18508e-42	3.10806e-40	-4.99961	0.36927	4.96298	4.79414	0.0722552	0.200466	0.176075	0.200466
dresden_comp13582_c0_seq1	9.30688e-42	3.14392e-40	4.08588	0.301804	5.76705	3.2555	0.0102915	0.17188	0.112588	0.17188
dresden_comp9946_c0_seq1	1.02949e-41	3.47179e-40	-4.66861	0.345037	6.34131	4.15907	0.0106753	0.227425	0.0926225	0.227425
dresden_comp12466_c0_seq1	1.16132e-41	3.90973e-40	-4.93262	0.364788	4.83685	4.5037	0.0715242	0.0251849	0.194616	0.194616
dresden_comp964_c0_seq1	1.21764e-41	4.09239e-40	-4.30252	0.318271	5.139	3.68138	0.0261121	0.17648	0.154891	0.17648
dresden_comp9945_c0_seq1	1.27724e-41	4.28543e-40	-4.03362	0.298457	6.37553	3.11511	0.00598102	0.172172	0.0917616	0.172172
dresden_comp1396_c0_seq1	1.306e-41	4.37455e-40	3.02872	0.22413	9.14249	1.77854	0.00024558	0.0524933	0.100223	0.100223
dresden_comp4783_c0_seq1	1.64959e-41	5.51615e-40	-3.42172	0.253535	6.1655	2.41408	0.00638332	0.122177	0.0978914	0.122177
dresden_comp13129_c0_seq1	1.77365e-41	5.92103e-40	-3.35924	0.249004	5.73453	2.11462	0.009989	0.053979	0.114017	0.114017
dresden_comp427_c0_seq1	1.86416e-41	6.21273e-40	-3.14496	0.233183	6.0323	2.15501	0.00634458	0.0745742	0.102404	0.102404
dresden_comp4576_c0_seq1	2.06818e-41	6.88112e-40	-5.14169	0.381449	4.70707	6.76079	0.0743875	0.214074	0.216618	0.216618
dresden_comp650_c0_seq1	2.15596e-41	7.16119e-40	-3.09317	0.229526	6.75509	1.84912	0.00356414	0.1018	0.0848984	0.1018
dresden_comp12211_c0_seq1	2.25546e-41	7.47917e-40	-3.51527	0.260912	5.51239	2.55887	0.0107312	0.0657251	0.125419	0.125419
dresden_comp7167_c0_seq1	2.68099e-41	8.87543e-40	2.81823	0.209375	8.48398	1.46216	0.000317272	0.0194442	0.0873583	0.0873583
dresden_comp9955_c0_seq1	2.90669e-41	9.60658e-40	-3.68379	0.273801	5.81636	2.71586	0.00895693	0.140977	0.110513	0.140977
dresden_comp16043_c0_seq1	3.14984e-41	1.03929e-39	-5.00818	0.372402	4.63246	4.82205	0.0467861	0.125173	0.23058	0.23058
dresden_comp6259_c0_seq1	3.25796e-41	1.07318e-39	-2.90617	0.216139	6.44065	1.64352	0.00317734	0.0409702	0.0902549	0.0902549
dresden_comp5031_c0_seq1	3.32985e-41	1.09505e-39	-4.05003	0.301247	6.74623	3.3733	0.00431508	0.177185	0.0850153	0.177185
dresden_comp17901_c0_seq1	3.37887e-41	1.10933e-39	-3.05697	0.2274	6.15752	1.84478	0.00526552	0.0284884	0.0981564	0.0981564
dresden_comp2875_c0_seq1	3.76053e-41	1.2326e-39	2.70519	0.201351	7.41566	1.67122	0.00110624	0.0581579	0.0799779	0.0799779
dresden_comp12182_c0_seq1	4.16447e-41	1.36275e-39	-3.73327	0.278029	5.35309	2.58906	0.018612	0.0368777	0.135988	0.135988
dresden_comp10019_c0_seq1	4.21062e-41	1.37558e-39	5.69967	0.424499	6.49447	6.92249	0.0140705	0.346328	0.0891288	0.346328
dresden_comp5014_c0_seq1	4.91788e-41	1.604e-39	-4.03246	0.300586	7.75354	3.13377	0.00158121	0.179122	0.0807335	0.179122
dresden_comp16434_c0_seq1	5.18986e-41	1.68994e-39	-4.29206	0.320033	5.39489	3.53484	0.020542	0.1843	0.132974	0.1843
dresden_comp2592_c0_seq1	5.61108e-41	1.82411e-39	2.84088	0.211918	8.6273	1.53982	0.000279618	0.0867629	0.089539	0.089539
dresden_comp16571_c0_seq1	5.75845e-41	1.86895e-39	-3.32039	0.247724	5.74815	2.1065	0.00932202	0.109174	0.113412	0.113412
dresden_comp11886_c0_seq1	5.81733e-41	1.88499e-39	-3.80744	0.284077	5.26396	2.83109	0.0183182	0.140816	0.143081	0.143081
dresden_comp13481_c0_seq1	5.84868e-41	1.89206e-39	-5.11676	0.381777	4.8237	5.11332	0.0547009	0.236807	0.19671	0.236807
dresden_comp6859_c0_seq1	6.43352e-41	2.07787e-39	-4.60738	0.343953	6.85989	4.08888	0.00531965	0.231287	0.0836256	0.231287
dresden_comp3122_c0_seq1	7.57597e-41	2.44288e-39	-2.79344	0.208726	8.42914	1.66766	0.000526928	0.0613037	0.0866065	0.0866065
dresden_comp6670_c0_seq1	7.98132e-41	2.56942e-39	-3.08342	0.230461	6.10814	1.76931	0.00641589	0.0318331	0.0998085	0.0998085
dresden_comp14651_c0_seq1	8.06088e-41	2.59083e-39	-4.02771	0.301055	5.08305	3.39706	0.0202321	0.0331164	0.161036	0.161036
dresden_comp14502_c0_seq1	8.078e-41	2.59214e-39	-5.48572	0.41004	4.49792	5.83993	0.0782185	0.177058	0.258048	0.258048
dresden_comp19210_c0_seq1	1.01257e-40	3.24397e-39	4.77985	0.357728	4.64052	4.36248	0.0269103	0.214739	0.229028	0.229028
dresden_comp18782_c0_seq1	1.33462e-40	4.26884e-39	-3.73097	0.27966	5.31446	2.80275	0.0174744	0.114758	0.138945	0.138945
dresden_comp11023_c1_seq1	1.34755e-40	4.30327e-39	3.37857	0.253258	6.18802	2.18818	0.00405211	0.124227	0.0971457	0.124227
dresden_comp11681_c0_seq1	1.40854e-40	4.49082e-39	-4.11783	0.30875	5.09981	3.19003	0.031515	0.07739	0.159139	0.159139
dresden_comp8593_c0_seq1	1.4532e-40	4.62578e-39	-2.84033	0.213002	6.57375	1.61909	0.00309391	0.0711469	0.0876456	0.0876456
dresden_comp8138_c0_seq1	1.87281e-40	5.95196e-39	-2.68247	0.20145	7.41027	1.36675	0.00118262	0.0506786	0.0799814	0.0799814
dresden_comp12429_c0_seq1	1.90013e-40	6.02911e-39	-2.96921	0.223002	6.24468	1.70155	0.00412121	0.0846171	0.0953385	0.0953385
dresden_comp11571_c0_seq1	1.99512e-40	6.32042e-39	-3.34409	0.251226	5.6882	2.377	0.010085	0.0438522	0.116144	0.116144
dresden_comp7383_c0_seq1	2.36246e-40	7.47221e-39	-3.4493	0.259376	5.53261	2.42686	0.0103106	0.0176878	0.124241	0.124241
dresden_comp8816_c0_seq1	2.81848e-40	8.90041e-39	-2.86562	0.215699	6.89798	1.63467	0.00234217	0.0907099	0.0832058	0.0907099
dresden_comp1745_c0_seq1	2.87077e-40	9.05113e-39	-3.42076	0.257512	8.78736	2.37169	0.000463177	0.132162	0.0923614	0.132162
dresden_comp7562_c0_seq1	3.52116e-40	1.10841e-38	-2.67441	0.20156	7.52513	1.59566	0.00122905	0.0668947	0.0800235	0.0800235
dresden_comp4516_c0_seq1	3.61173e-40	1.13512e-38	3.31894	0.250171	6.28496	2.14559	0.00352817	0.121643	0.0941525	0.121643
dresden_comp23314_c0_seq1	3.63918e-40	1.14194e-38	-4.70225	0.354455	4.85276	4.15251	0.0591553	0.101222	0.192121	0.192121
dresden_comp9631_c0_seq1	3.79526e-40	1.18904e-38	-2.67416	0.201626	7.38376	1.3553	0.0012991	0.0212963	0.0800069	0.0800069
dresden_comp9160_c0_seq1	3.86268e-40	1.20826e-38	4.39598	0.33148	4.87193	3.80136	0.0305828	0.150362	0.189176	0.189176
dresden_comp13710_c0_seq1	4.10005e-40	1.28049e-38	-4.09694	0.309036	5.0459	3.43732	0.0255866	0.144687	0.165419	0.165419
dresden_comp9021_c0_seq1	4.12553e-40	1.28643e-38	-4.35949	0.328851	5.27035	3.73129	0.0219351	0.194351	0.14254	0.194351
dresden_comp12037_c0_seq1	4.26087e-40	1.32654e-38	-3.15989	0.238405	5.91372	1.95804	0.00698438	0.0460865	0.10669	0.10669
dresden_comp18101_c0_seq1	4.31334e-40	1.33869e-38	3.4569	0.260831	5.48235	2.27358	0.00883262	0.0929762	0.127233	0.127233
dresden_comp8154_c0_seq1	4.30902e-40	1.33869e-38	-2.98015	0.224859	6.23158	1.65526	0.00538106	0.036723	0.0957417	0.0957417
dresden_comp8626_c0_seq1	5.10539e-40	1.58203e-38	5.33133	0.402646	6.7092	5.80857	0.00595083	0.318297	0.0855206	0.318297
dresden_comp1568_c0_seq1	5.4514e-40	1.68424e-38	3.11267	0.235171	9.49315	1.91009	0.000149628	0.0437048	0.110461	0.110461
dresden_comp4624_c0_seq1	5.45219e-40	1.68424e-38	-6.03691	0.456105	5.10764	7.14288	0.0974215	0.318643	0.158268	0.318643
dresden_comp10252_c0_seq1	7.66339e-40	2.36363e-38	-3.55838	0.269366	5.42032	2.48694	0.0138866	0.0759168	0.13123	0.13123
dresden_comp13357_c0_seq1	7.92994e-40	2.44205e-38	3.57165	0.270424	5.42317	2.52954	0.0152194	0.0622328	0.131039	0.131039
dresden_comp14185_c0_seq1	8.08929e-40	2.48727e-38	-4.25569	0.322251	5.0313	3.45071	0.0404845	0.114676	0.167207	0.167207
dresden_comp9714_c0_seq1	9.567e-40	2.93708e-38	-3.04762	0.230995	6.48714	1.842	0.00410713	0.10261	0.0892764	0.10261
dresden_comp4295_c0_seq1	9.83065e-40	3.01337e-38	-5.18923	0.393379	5.17578	5.23253	0.0338508	0.275643	0.151146	0.275643
dresden_comp15147_c0_seq1	9.89036e-40	3.027e-38	-3.99683	0.302998	5.05939	3.08135	0.0198153	0.0870948	0.1638	0.1638
dresden_comp17986_c0_seq1	1.00544e-39	3.07246e-38	-4.30041	0.326042	5.29558	3.66722	0.0288344	0.183773	0.140454	0.183773
dresden_comp12978_c0_seq1	1.0548e-39	3.21836e-38	-5.24416	0.397703	5.28013	5.25964	0.0952289	0.221107	0.141721	0.221107
dresden_comp12195_c0_seq1	1.16134e-39	3.53799e-38	6.01446	0.456372	5.61118	7.57698	0.0410588	0.375492	0.119951	0.375492
dresden_comp4994_c0_seq1	1.20413e-39	3.66272e-38	2.6821	0.203557	8.0173	1.41929	0.000542224	0.0653658	0.0823289	0.0823289
dresden_comp17373_c0_seq1	1.25606e-39	3.81485e-38	-5.1769	0.392995	4.71389	4.95326	0.0935005	0.00476877	0.21539	0.21539
dresden_comp3152_c0_seq1	1.34824e-39	4.08858e-38	-2.79285	0.2121	6.61637	1.83217	0.00304711	0.0336865	0.0869257	0.0869257
dresden_comp15335_c0_seq1	1.39626e-39	4.22772e-38	-4.40103	0.334299	4.91852	3.58271	0.0412231	0.0260602	0.182289	0.182289
dresden_comp9476_c0_seq1	1.47571e-39	4.4615e-38	-3.1873	0.242182	5.8363	2.20961	0.00760227	0.0995791	0.109702	0.109702
dresden_comp9267_c0_seq1	1.55807e-39	4.70332e-38	-3.12957	0.23787	6.66003	2.27587	0.00331588	0.109848	0.0862387	0.109848
dresden_comp5783_c0_seq1	1.65764e-39	4.99631e-38	-2.75528	0.209495	6.76352	1.5059	0.00298774	0.0596108	0.0847889	0.0847889
dresden_comp4129_c0_seq1	1.71054e-39	5.14794e-38	2.91769	0.221884	8.11112	1.78165	0.000492322	0.0979728	0.0830988	0.0979728
dresden_comp15097_c0_seq1	1.81361e-39	5.44989e-38	-3.06578	0.233225	6.01676	1.94003	0.00583945	0.0995088	0.102948	0.102948
dresden_comp432_c0_seq1	1.89344e-39	5.68116e-38	-3.76606	0.286568	9.40197	2.7338	0.000304351	0.163939	0.107537	0.163939
dresden_comp8804_c0_seq1	2.20391e-39	6.60275e-38	-4.26226	0.324609	5.53581	3.76776	0.0150588	0.195683	0.124057	0.195683
dresden_comp8736_c0_seq1	2.22978e-39	6.6702e-38	2.69482	0.205248	8.19266	1.37612	0.000389697	0.0345476	0.0838639	0.0838639
dresden_comp6112_c0_seq1	2.3359e-39	6.97713e-38	-3.14776	0.23981	5.87169	2.13415	0.00671805	0.044579	0.1083	0.1083
dresden_comp10611_c0_seq1	2.36336e-39	7.04857e-38	2.74725	0.209312	6.71972	1.48394	0.00224871	0.0188116	0.0853741	0.0853741
dresden_comp2162_c0_seq1	2.38538e-39	7.10356e-38	3.43367	0.261624	5.74535	2.38977	0.00709933	0.129795	0.113536	0.129795
dresden_comp8302_c0_seq1	2.40572e-39	7.15341e-38	-2.94954	0.224747	6.22942	1.68014	0.00521367	0.075893	0.095809	0.095809
dresden_comp3834_c0_seq1	2.67563e-39	7.9441e-38	-2.81131	0.214346	6.51849	1.52379	0.00322986	0.0528616	0.0886585	0.0886585
dresden_comp2578_c0_seq1	2.70019e-39	8.00505e-38	-3.10181	0.236508	6.28011	2.24012	0.00403051	0.107841	0.094291	0.107841
dresden_comp5728_c0_seq1	2.86084e-39	8.46869e-38	-2.82101	0.215169	6.51641	1.5622	0.00389731	0.0696806	0.0886984	0.0886984
dresden_comp3688_c0_seq1	3.18179e-39	9.40474e-38	3.57182	0.272604	5.35878	2.52228	0.013059	0.135473	0.135567	0.135567
dresden_comp9049_c0_seq1	3.25466e-39	9.60584e-38	-5.21618	0.398155	6.83379	6.03838	0.00653042	0.310524	0.0839254	0.310524
dresden_comp7199_c0_seq1	4.2699e-39	1.25835e-37	-6.70002	0.512224	4.04433	8.81957	0.154992	0.367807	0.369754	0.369754
dresden_comp8569_c0_seq1	4.76625e-39	1.40255e-37	2.65178	0.202861	7.12826	1.31815	0.00125987	0.0296641	0.0810456	0.0810456
dresden_comp11010_c0_seq1	4.97843e-39	1.46282e-37	-3.91711	0.299735	5.8973	3.04318	0.0101011	0.169581	0.107312	0.169581
dresden_comp8276_c0_seq1	5.78856e-39	1.69835e-37	-4.15618	0.318308	6.24343	3.47409	0.00837061	0.194269	0.0953766	0.194269
dresden_comp12459_c0_seq1	5.96681e-39	1.74806e-37	-3.89289	0.298196	5.13029	2.91267	0.0220296	0.0591674	0.155812	0.155812
dresden_comp14360_c0_seq1	6.15445e-39	1.80038e-37	6.07702	0.465585	5.9524	7.84309	0.0341716	0.399367	0.105254	0.399367
dresden_comp17025_c0_seq1	6.28655e-39	1.83362e-37	-4.93501	0.378138	4.65241	4.91968	0.0592199	0.133497	0.226757	0.226757
dresden_comp7607_c0_seq1	6.27858e-39	1.83362e-37	-4.88462	0.374274	4.65121	5.72231	0.0531773	0.214072	0.226985	0.226985
dresden_comp19858_c0_seq1	7.48521e-39	2.18004e-37	3.27046	0.25085	5.62811	1.98834	0.00676828	0.0464271	0.119083	0.119083
dresden_comp702_c0_seq1	8.70308e-39	2.53103e-37	-4.52284	0.347216	10.9212	3.92559	9.17842e-05	0.241026	0.190137	0.241026
dresden_comp11729_c0_seq1	9.33239e-39	2.71008e-37	4.32925	0.33249	6.57312	3.88306	0.0046988	0.2164	0.0876567	0.2164
dresden_comp5611_c0_seq1	1.02731e-38	2.97512e-37	2.65902	0.20433	8.08994	1.34664	0.000586647	0.0548342	0.0829148	0.0829148
dresden_comp9524_c0_seq1	1.0275e-38	2.97512e-37	-2.81835	0.216574	6.44515	1.60653	0.00365186	0.0815976	0.0901568	0.0901568
dresden_comp11962_c0_seq1	1.06076e-38	3.06695e-37	-3.05871	0.235088	5.99488	1.79792	0.00681145	0.0223522	0.103722	0.103722
dresden_comp15525_c0_seq1	1.09782e-38	3.16948e-37	-4.46618	0.343333	5.90055	3.96716	0.0106665	0.225089	0.107188	0.225089
dresden_comp10575_c0_seq1	1.28578e-38	3.70676e-37	-2.89004	0.222376	6.55826	1.69134	0.00357304	0.0953289	0.0879201	0.0953289
dresden_comp1420_c0_seq1	1.28998e-38	3.71346e-37	4.03865	0.310762	7.62684	3.26132	0.0014879	0.191658	0.0802471	0.191658
dresden_comp1985_c0_seq1	1.57707e-38	4.53335e-37	3.31474	0.255362	9.99426	2.03567	6.98926e-05	0.0345799	0.130349	0.130349
dresden_comp13614_c0_seq1	1.5848e-38	4.54897e-37	2.6715	0.205813	6.8899	1.32398	0.00142506	0.0233162	0.0832931	0.0832931
dresden_comp7173_c0_seq1	1.75921e-38	5.0423e-37	-3.26599	0.251768	5.65431	2.13472	0.009	0.0959278	0.117775	0.117775
dresden_comp14523_c0_seq1	1.87823e-38	5.3757e-37	-4.33283	0.334138	5.06344	3.64194	0.0599769	0.108917	0.163319	0.163319
dresden_comp6265_c0_seq1	1.98556e-38	5.6747e-37	2.91834	0.22513	6.97346	1.65455	0.00156346	0.0998037	0.0824268	0.0998037
dresden_comp8787_c0_seq1	1.99627e-38	5.69712e-37	-2.98032	0.229919	6.08973	1.73877	0.00529416	0.0419187	0.100431	0.100431
dresden_comp11256_c0_seq1	2.10174e-38	5.98951e-37	4.40414	0.339863	4.76718	3.72011	0.0249524	0.140022	0.206062	0.206062
dresden_comp13281_c0_seq1	2.49037e-38	7.08685e-37	-3.51535	0.271549	5.82598	2.40599	0.00827918	0.139199	0.11012	0.139199
dresden_comp13697_c0_seq1	2.58286e-38	7.33023e-37	-3.6739	0.283858	5.63028	2.60861	0.0163828	0.144768	0.118973	0.144768
dresden_comp8453_c0_seq1	2.58328e-38	7.33023e-37	-2.60822	0.20152	7.38008	1.51323	0.00120916	0.0341013	0.0800115	0.0800115
dresden_comp15391_c0_seq1	2.69606e-38	7.63934e-37	-4.15606	0.321193	4.91948	3.37381	0.0241789	0.177201	0.182151	0.182151
dresden_comp4806_c0_seq1	2.73666e-38	7.74334e-37	2.66441	0.205933	6.91686	1.52073	0.00181172	0.0505771	0.0830047	0.0830047
dresden_comp6446_c0_seq1	2.85649e-38	8.07091e-37	2.6417	0.204229	7.03278	1.32575	0.00156532	0.024379	0.0818538	0.0818538
dresden_comp7046_c0_seq1	3.03587e-38	8.56556e-37	-3.26078	0.252181	6.34839	2.1184	0.00445391	0.122736	0.0924402	0.122736
dresden_comp12363_c0_seq1	3.08192e-38	8.68314e-37	-3.08526	0.238628	5.88594	2.11205	0.00613912	0.0971184	0.107747	0.107747
dresden_comp11753_c0_seq1	3.18006e-38	8.94695e-37	-4.2743	0.330655	4.93308	3.48421	0.0384507	0.124476	0.180215	0.180215
dresden_comp11883_c0_seq1	3.23863e-38	9.09885e-37	-4.33051	0.33504	5.60119	3.59339	0.0173953	0.207108	0.120472	0.207108
dresden_comp5959_c0_seq1	3.25021e-38	9.1185e-37	3.7901	0.293236	8.25278	2.85962	0.000624112	0.171351	0.0844863	0.171351
dresden_comp653_c0_seq1	3.45207e-38	9.67115e-37	-3.27954	0.253826	5.73854	2.28277	0.00888593	0.119969	0.113837	0.119969
dresden_comp11412_c0_seq1	3.49951e-38	9.79024e-37	2.59798	0.201092	7.59164	1.26442	0.000724415	0.0396382	0.0801515	0.0801515
dresden_comp11223_c0_seq1	3.56918e-38	9.9711e-37	-2.83568	0.219516	6.35119	1.51908	0.00400601	0.0654363	0.0923687	0.0923687
dresden_comp4963_c0_seq1	3.75596e-38	1.04782e-36	-5.53919	0.428931	5.57831	6.35524	0.0225588	0.345406	0.121692	0.345406
dresden_comp7540_c0_seq1	4.18375e-38	1.16552e-36	-2.6608	0.206174	6.93048	1.37152	0.00215267	0.0762892	0.0828624	0.0828624
dresden_comp3187_c0_seq1	4.24103e-38	1.17982e-36	-2.85383	0.221148	6.29468	1.68675	0.00393505	0.0717089	0.0938782	0.0938782
dresden_comp2221_c0_seq1	4.44224e-38	1.23407e-36	2.81987	0.218577	8.93362	1.58702	0.000232026	0.0950995	0.0953199	0.0953199
dresden_comp1837_c0_seq1	4.62649e-38	1.28346e-36	-3.60906	0.279818	5.30985	2.60694	0.0172868	0.100749	0.13931	0.13931
dresden_comp10075_c0_seq1	4.79182e-38	1.32747e-36	-2.74962	0.213228	6.57745	1.49678	0.0033517	0.0397921	0.087581	0.087581
dresden_comp7508_c0_seq1	4.82078e-38	1.33364e-36	2.59861	0.201525	7.56659	1.32987	0.00112998	0.0615035	0.080095	0.080095
dresden_comp18815_c0_seq1	5.19945e-38	1.43639e-36	6.02989	0.467837	4.2708	6.97329	0.127583	0.0504069	0.31016	0.31016
dresden_comp5396_c0_seq1	5.88576e-38	1.62373e-36	-2.72028	0.211213	6.67992	1.44865	0.00328045	0.0132044	0.0859415	0.0859415
dresden_comp4389_c0_seq1	6.49241e-38	1.78861e-36	-2.69033	0.209011	8.4551	1.49229	0.000414091	0.0276764	0.0869569	0.0869569
dresden_comp5208_c0_seq1	6.62003e-38	1.82124e-36	-2.70284	0.210007	6.73065	1.46846	0.00298166	0.0595012	0.0852244	0.0852244
dresden_comp11263_c0_seq1	6.69684e-38	1.83982e-36	5.0309	0.390921	6.80923	5.41827	0.00589139	0.299747	0.0842174	0.299747
dresden_comp12584_c0_seq1	7.1246e-38	1.95464e-36	-2.77869	0.215996	6.48561	1.51021	0.00340117	0.0899072	0.0893073	0.0899072
dresden_comp11221_c0_seq1	7.21863e-38	1.9777e-36	4.82786	0.375313	4.75702	4.47199	0.0285869	0.253133	0.207803	0.253133
dresden_comp2786_c0_seq1	7.66641e-38	2.09749e-36	-3.0723	0.238924	5.99343	3.19966	0.0103964	0.0632312	0.103773	0.103773
dresden_comp13553_c0_seq1	7.98973e-38	2.1814e-36	-4.90565	0.381593	4.62317	4.55372	0.0588424	0.0750298	0.232385	0.232385
dresden_comp4679_c0_seq1	8.00587e-38	2.1814e-36	2.58318	0.200939	7.56819	1.25821	0.000654854	0.0324549	0.0800983	0.0800983
dresden_comp468_c0_seq1	8.00604e-38	2.1814e-36	3.85832	0.300129	6.98875	2.85449	0.00190633	0.178248	0.0822763	0.178248
dresden_comp13475_c0_seq1	8.03841e-38	2.18722e-36	-3.71097	0.288674	5.19493	2.54665	0.0173758	0.0344711	0.149289	0.149289
dresden_comp5311_c0_seq1	8.55716e-38	2.32518e-36	-2.83499	0.220615	7.55291	1.63379	0.00135871	0.0959831	0.0800683	0.0959831
dresden_comp10527_c0_seq1	9.02776e-38	2.44971e-36	-3.7419	0.291283	5.1609	2.72828	0.0170586	0.107495	0.152633	0.152633
dresden_comp9466_c0_seq1	9.07126e-38	2.45815e-36	2.66691	0.207608	6.90527	1.37344	0.00162073	0.0845814	0.0831275	0.0845814
dresden_comp6756_c0_seq1	1.05171e-37	2.84605e-36	-5.33338	0.415552	5.1564	5.52174	0.09757	0.247797	0.15309	0.247797
dresden_comp14121_c0_seq1	1.13875e-37	3.07742e-36	3.20921	0.250167	5.62458	1.95971	0.00590515	0.0983953	0.119262	0.119262
dresden_comp2951_c0_seq1	1.14785e-37	3.09779e-36	2.80238	0.218464	7.97305	1.67656	0.000542738	0.0949104	0.082006	0.0949104
dresden_comp13295_c0_seq1	1.24142e-37	3.34576e-36	-3.23409	0.252238	6.41019	2.13414	0.00370164	0.123547	0.0909389	0.123547
dresden_comp7012_c0_seq1	1.3064e-37	3.51611e-36	-2.60075	0.202904	7.17881	1.29268	0.00162468	0.0723704	0.0807158	0.0807158
dresden_comp12305_c0_seq1	1.39976e-37	3.7623e-36	-3.20414	0.250083	5.91189	2.07965	0.0074273	0.117656	0.106758	0.117656
dresden_comp17008_c0_seq1	1.45577e-37	3.90757e-36	-4.26376	0.332866	4.80325	3.6545	0.02157	0.161136	0.20003	0.20003
dresden_comp11285_c0_seq1	1.50335e-37	4.02984e-36	-2.73561	0.213607	6.54876	1.43402	0.00316406	0.0608807	0.0880921	0.0880921
dresden_comp16023_c0_seq1	1.59047e-37	4.25762e-36	-4.8328	0.377493	4.65694	4.47345	0.0591061	0.165925	0.225896	0.225896
dresden_comp6007_c0_seq1	1.71118e-37	4.57459e-36	-3.17108	0.247805	5.72167	1.9255	0.00821843	0.103413	0.114596	0.114596
dresden_comp1561_c0_seq1	1.75651e-37	4.68946e-36	-2.79077	0.21812	6.38412	1.49834	0.00359966	0.0360627	0.0915531	0.0915531
dresden_comp1924_c0_seq1	1.7913e-37	4.77591e-36	2.68798	0.210111	7.06987	1.38602	0.00116023	0.0871333	0.0815119	0.0871333
dresden_comp11860_c0_seq1	2.16991e-37	5.77761e-36	3.44412	0.26953	5.41325	2.83001	0.0135851	0.0532662	0.131708	0.131708
dresden_comp13873_c0_seq1	2.18506e-37	5.81015e-36	-4.81594	0.376902	4.82158	4.46514	0.0848674	0.199243	0.197052	0.199243
dresden_comp1566_c0_seq1	2.24622e-37	5.9648e-36	-3.24384	0.25391	9.51974	2.55972	0.00016992	0.128771	0.11135	0.128771
dresden_comp3324_c0_seq1	2.94582e-37	7.81213e-36	-3.12818	0.245263	5.7837	1.97985	0.00843223	0.0572526	0.111875	0.111875
dresden_comp4240_c0_seq1	3.14583e-37	8.33143e-36	2.6006	0.20398	8.06515	1.34952	0.000508568	0.0415081	0.082707	0.082707
dresden_comp13178_c0_seq1	3.42426e-37	9.05674e-36	-2.82951	0.22205	6.2712	1.61094	0.00406382	0.0185623	0.0945486	0.0945486
dresden_comp14410_c0_seq1	3.48635e-37	9.2087e-36	-3.30291	0.259229	5.59026	2.09201	0.0133491	0.0750112	0.12105	0.12105
dresden_comp6743_c0_seq1	3.71129e-37	9.78982e-36	-2.63575	0.206947	6.88312	1.35993	0.0022866	0.0676723	0.0833671	0.0833671
dresden_comp16546_c0_seq1	3.82026e-37	1.00639e-35	-4.44288	0.348895	4.79547	3.7471	0.0421444	0.00909506	0.201311	0.201311
dresden_comp6399_c0_seq1	3.86586e-37	1.01705e-35	-2.76863	0.217434	6.45773	1.44451	0.00466858	0.0525627	0.0898864	0.0898864
dresden_comp4752_c0_seq1	3.93927e-37	1.035e-35	-2.61385	0.205302	6.98162	1.37015	0.00195144	0.031257	0.0823461	0.0823461
dresden_comp6465_c0_seq1	4.39509e-37	1.15323e-35	-2.82393	0.221951	6.28462	1.64549	0.00436257	0.0413043	0.0941622	0.0941622
dresden_comp6834_c0_seq1	4.51807e-37	1.18394e-35	-2.92436	0.229884	6.32051	2.84217	0.00645563	0.0992377	0.0931704	0.0992377
dresden_comp1106_c0_seq1	4.67001e-37	1.22214e-35	-2.60121	0.204523	7.55065	1.42426	0.00117842	0.0824806	0.0800642	0.0824806
dresden_comp7210_c0_seq1	4.80562e-37	1.25597e-35	-2.64382	0.207909	6.80782	1.28995	0.00221775	0.0199291	0.0842345	0.0842345
dresden_comp6290_c0_seq1	4.84774e-37	1.26532e-35	-2.74692	0.216029	6.4311	1.51479	0.00287136	0.037461	0.0904655	0.0904655
dresden_comp1302_c0_seq1	4.9038e-37	1.27827e-35	2.94646	0.231738	8.86699	1.69466	0.000240068	0.107165	0.0939256	0.107165
dresden_comp13498_c0_seq1	5.04201e-37	1.31258e-35	-4.44253	0.349462	5.55564	4.77549	0.0247831	0.219465	0.122936	0.219465
dresden_comp1224_c0_seq1	5.15746e-37	1.34087e-35	-3.12055	0.245506	6.20449	1.88942	0.00642018	0.114126	0.0966038	0.114126
dresden_comp16541_c0_seq1	5.20661e-37	1.35188e-35	3.47048	0.273052	5.31646	2.34002	0.0103281	0.122338	0.138787	0.138787
dresden_comp15195_c0_seq1	5.91956e-37	1.53499e-35	-4.51405	0.355439	4.75198	4.04036	0.0440019	0.131073	0.208673	0.208673
dresden_comp17271_c0_seq1	7.2507e-37	1.87771e-35	-4.23945	0.334235	4.89817	3.41126	0.0381757	0.104292	0.18525	0.18525
dresden_comp5987_c0_seq1	7.39629e-37	1.91292e-35	2.72157	0.214593	7.86103	1.5697	0.000636422	0.0914639	0.081296	0.0914639
dresden_comp16435_c0_seq1	8.0877e-37	2.08902e-35	-3.1308	0.246997	5.94396	1.89192	0.0059529	0.116062	0.105564	0.116062
dresden_comp18554_c0_seq1	9.17301e-37	2.36628e-35	-5.204	0.410877	4.57221	5.14371	0.0951111	0.0886027	0.242529	0.242529
dresden_comp18313_c0_seq1	9.21232e-37	2.37334e-35	-3.45844	0.273065	5.63413	2.44373	0.0124241	0.136705	0.118779	0.136705
dresden_comp9619_c0_seq1	1.46015e-36	3.75685e-35	2.6399	0.209034	7.1884	1.34541	0.001268	0.0861225	0.0806606	0.0861225
dresden_comp15726_c0_seq1	1.52132e-36	3.90918e-35	4.99768	0.39583	4.88782	4.8163	0.0515768	0.261786	0.186784	0.261786
dresden_comp11501_c0_seq1	1.53426e-36	3.93733e-35	3.25391	0.257732	6.82478	2.67909	0.00295848	0.129893	0.0840314	0.129893
dresden_comp5663_c0_seq1	1.56304e-36	4.00602e-35	2.54508	0.201611	7.72302	1.27284	0.000696791	0.0540579	0.0805975	0.0805975
dresden_comp14044_c0_seq1	1.6705e-36	4.27591e-35	-3.79579	0.300813	5.34738	2.77794	0.019993	0.160984	0.136414	0.160984
dresden_comp10495_c0_seq1	1.68484e-36	4.30153e-35	-3.48887	0.276504	5.35236	2.37992	0.0168672	0.133556	0.136042	0.136042
dresden_comp9966_c0_seq1	1.6841e-36	4.30153e-35	2.99921	0.237696	5.86082	1.69818	0.00427322	0.0681355	0.108726	0.108726
dresden_comp13871_c0_seq1	1.69337e-36	4.31777e-35	4.18813	0.331933	4.81082	3.41131	0.0215669	0.123512	0.198793	0.198793
dresden_comp11832_c0_seq1	1.76699e-36	4.49972e-35	-3.72488	0.295297	6.00494	2.67642	0.0086563	0.165744	0.103365	0.165744
dresden_comp5525_c0_seq1	1.8212e-36	4.63183e-35	2.56798	0.203619	7.49095	1.28532	0.00072453	0.0821971	0.0799862	0.0821971
dresden_comp18284_c0_seq1	1.94341e-36	4.9363e-35	3.74333	0.296935	5.09765	2.69418	0.0169607	0.145174	0.15938	0.15938
dresden_comp7735_c0_seq1	2.02367e-36	5.1336e-35	-2.7573	0.218775	6.38461	1.50625	0.00418388	0.0774934	0.0915413	0.0915413
dresden_comp14006_c0_seq1	2.41763e-36	6.12517e-35	-2.9326	0.232944	6.02391	1.7408	0.00582789	0.0489553	0.102698	0.102698
dresden_comp21722_c0_seq1	2.54371e-36	6.43639e-35	3.06421	0.243476	5.79771	1.75591	0.00727525	0.0516966	0.111286	0.111286
dresden_comp13142_c0_seq1	2.63967e-36	6.6707e-35	-3.74858	0.297923	5.12412	2.62329	0.0210439	0.033175	0.156472	0.156472
dresden_comp8469_c0_seq1	2.68405e-36	6.77423e-35	2.55869	0.203377	7.99977	1.28669	0.000526144	0.0629428	0.0821979	0.0821979
dresden_comp12977_c0_seq1	2.79189e-36	7.03748e-35	-4.08363	0.324666	4.93146	3.19784	0.0303721	0.162391	0.180444	0.180444
dresden_comp1270_c0_seq1	2.90476e-36	7.31271e-35	-2.53652	0.201714	7.73645	1.24102	0.00072112	0.0699941	0.080656	0.080656
dresden_comp12746_c0_seq1	3.05978e-36	7.69323e-35	-3.44417	0.273984	5.3448	2.35593	0.0135263	0.0404854	0.136608	0.136608
dresden_comp711_c0_seq1	3.19103e-36	8.01308e-35	-3.37274	0.268372	8.38645	2.1862	0.000774805	0.143272	0.0860522	0.143272
dresden_comp8091_c0_seq1	3.94115e-36	9.88421e-35	-5.37257	0.42807	4.3464	7.6231	0.074361	0.0990164	0.292127	0.292127
dresden_comp10825_c0_seq1	4.23906e-36	1.0618e-34	-4.55343	0.362971	4.66971	4.37894	0.0400028	0.222519	0.223493	0.223493
dresden_comp10437_c0_seq1	4.73938e-36	1.18562e-34	-4.37283	0.34882	4.77684	3.66923	0.0389256	0.196372	0.204425	0.204425
dresden_comp810_c0_seq1	5.22872e-36	1.30639e-34	-2.72621	0.217605	8.88779	1.43565	0.000351412	0.0912682	0.0943524	0.0943524
dresden_comp2727_c0_seq1	5.62447e-36	1.4035e-34	-4.86516	0.388514	6.55919	5.72455	0.00549428	0.296391	0.0879035	0.296391
dresden_comp16259_c0_seq1	5.89249e-36	1.46854e-34	3.3658	0.26886	6.62721	2.17897	0.00295239	0.141619	0.0867505	0.141619
dresden_comp13962_c0_seq1	5.90405e-36	1.46957e-34	-3.31725	0.264985	5.53689	2.36498	0.0134602	0.126974	0.123995	0.126974
dresden_comp2873_c0_seq1	5.97303e-36	1.48489e-34	3.85418	0.307898	5.45222	2.85634	0.00979257	0.179809	0.12913	0.179809
dresden_comp15562_c0_seq1	6.09304e-36	1.51283e-34	5.60578	0.447884	4.35841	6.06191	0.0632716	0.337929	0.289318	0.337929
dresden_comp15557_c0_seq1	6.19593e-36	1.53645e-34	2.99216	0.23909	5.85512	1.68824	0.00537668	0.068469	0.108951	0.108951
dresden_comp6999_c0_seq1	7.53451e-36	1.86606e-34	-2.51998	0.20161	7.44068	1.34493	0.00132461	0.064497	0.079969	0.079969
dresden_comp11112_c0_seq1	7.58915e-36	1.87725e-34	-3.5038	0.280333	5.30085	2.50083	0.017145	0.0865031	0.140028	0.140028
dresden_comp11762_c0_seq1	8.20615e-36	2.02735e-34	-4.00549	0.320632	4.94769	3.08149	0.0274369	0.0893005	0.178173	0.178173
dresden_comp6883_c0_seq1	9.02216e-36	2.22617e-34	-2.90602	0.232762	6.01699	1.83283	0.00541628	0.0804606	0.10294	0.10294
dresden_comp7038_c0_seq1	9.14858e-36	2.25457e-34	3.46973	0.277938	5.70744	2.34592	0.00801263	0.146486	0.115246	0.146486
dresden_comp2458_c0_seq1	9.65165e-36	2.3756e-34	2.52472	0.202309	7.83111	1.29184	0.000730306	0.0367956	0.0811273	0.0811273
dresden_comp9461_c0_seq1	1.00174e-35	2.46257e-34	-4.47949	0.359032	5.50193	3.86322	0.0482847	0.209523	0.126042	0.209523
dresden_comp8528_c0_seq1	1.03963e-35	2.55255e-34	-3.91211	0.313631	5.08667	2.872	0.0361061	0.0318827	0.160622	0.160622
dresden_comp6650_c0_seq1	1.05928e-35	2.59758e-34	-2.52565	0.202504	7.81906	1.82697	0.00095345	0.0431501	0.0810619	0.0810619
dresden_comp9640_c0_seq1	1.12061e-35	2.7446e-34	4.25558	0.341329	5.11768	3.62313	0.0203002	0.212711	0.157169	0.212711
dresden_comp3449_c0_seq1	1.23267e-35	3.01533e-34	-2.54343	0.204127	7.08847	1.60046	0.0019823	0.0550694	0.0813531	0.0813531
dresden_comp4252_c0_seq1	1.28214e-35	3.1325e-34	3.05678	0.245388	6.80403	2.50589	0.00285277	0.117577	0.0842805	0.117577
dresden_comp3733_c0_seq1	1.29287e-35	3.15482e-34	-3.16244	0.253883	6.02935	3.62659	0.00898503	0.119928	0.102507	0.119928
dresden_comp11034_c0_seq1	1.34236e-35	3.27157e-34	-3.62442	0.291042	5.97655	2.54376	0.00716061	0.16225	0.104378	0.16225
dresden_comp18180_c0_seq1	1.40992e-35	3.43202e-34	-4.65601	0.373997	4.68515	4.09412	0.0591243	0.12318	0.220623	0.220623
dresden_comp18122_c0_seq1	1.43679e-35	3.49313e-34	6.10096	0.490122	4.055	7.5796	0.0688783	0.411561	0.366575	0.411561
dresden_comp16629_c0_seq1	1.52645e-35	3.70658e-34	-3.91928	0.314978	5.01568	2.88645	0.0292607	0.0816947	0.169162	0.169162
dresden_comp7874_c0_seq1	1.61761e-35	3.92315e-34	3.27019	0.262911	5.89373	2.07883	0.00543937	0.132805	0.107449	0.132805
dresden_comp14363_c0_seq1	1.68511e-35	4.08188e-34	-3.59391	0.289013	5.19011	2.46504	0.017307	0.0471047	0.14975	0.14975
dresden_comp750_c0_seq1	1.86104e-35	4.50255e-34	-3.30723	0.266129	8.2153	4.47543	0.00114632	0.140503	0.0840924	0.140503
dresden_comp17729_c0_seq1	1.86743e-35	4.5125e-34	-4.8414	0.389591	4.7641	4.71189	0.0353713	0.268191	0.206588	0.268191
dresden_comp16537_c0_seq1	1.91844e-35	4.62452e-34	3.63959	0.292931	5.07926	2.45709	0.0101451	0.0432754	0.161472	0.161472
dresden_comp8483_c0_seq1	1.91719e-35	4.62452e-34	2.53412	0.203957	7.0303	1.29073	0.00131954	0.0475299	0.0818772	0.0818772
dresden_comp13863_c0_seq1	2.03991e-35	4.91137e-34	2.7924	0.224834	6.15997	1.50041	0.00302515	0.0469713	0.0980751	0.0980751
dresden_comp8495_c0_seq1	2.13278e-35	5.12875e-34	4.10663	0.330746	6.9271	3.50908	0.00286219	0.215923	0.0828976	0.215923
dresden_comp6294_c0_seq1	2.24765e-35	5.39844e-34	2.57318	0.207313	7.4021	1.31047	0.000843312	0.0851141	0.0799877	0.0851141
dresden_comp15678_c0_seq1	2.62271e-35	6.29165e-34	5.19907	0.41929	4.39845	5.25805	0.0715243	0.242013	0.280083	0.280083
dresden_comp14068_c0_seq1	3.02932e-35	7.25832e-34	-4.90329	0.395805	4.5124	5.59618	0.0583661	0.205199	0.254957	0.254957
dresden_comp13082_c0_seq1	3.18906e-35	7.63185e-34	-5.37107	0.433709	4.53147	5.46417	0.125274	0.142205	0.250933	0.250933
dresden_comp9710_c0_seq1	3.69721e-35	8.83728e-34	-3.57388	0.288864	5.49727	2.51246	0.0123281	0.154557	0.126323	0.154557
dresden_comp7871_c0_seq1	4.11114e-35	9.81485e-34	-3.23629	0.261759	5.53442	2.04663	0.0128987	0.109412	0.124137	0.124137
dresden_comp4341_c0_seq1	4.42484e-35	1.05511e-33	3.54145	0.286578	8.08892	2.43767	0.000602219	0.163652	0.0829061	0.163652
dresden_comp5596_c0_seq1	4.50252e-35	1.07234e-33	-2.49615	0.202014	7.26122	1.29207	0.00130379	0.0340792	0.0803154	0.0803154
dresden_comp13250_c0_seq1	4.83266e-35	1.1496e-33	-3.81589	0.308963	5.4333	2.99958	0.0132792	0.177637	0.130364	0.177637
dresden_comp6478_c0_seq1	5.22807e-35	1.24217e-33	-3.68034	0.298141	7.78299	2.6972	0.00114958	0.176627	0.0808753	0.176627
dresden_comp2602_c0_seq1	5.63495e-35	1.33724e-33	-5.76626	0.467347	4.49802	8.10361	0.1788	0.188314	0.258026	0.258026
dresden_comp18803_c0_seq1	5.9585e-35	1.41234e-33	-4.28701	0.347583	4.85556	3.48636	0.0499411	0.127001	0.191687	0.191687
dresden_comp9624_c0_seq1	6.03259e-35	1.42819e-33	3.87679	0.314349	5.6775	2.91459	0.00942673	0.188203	0.116651	0.188203
dresden_comp10573_c0_seq1	6.54134e-35	1.54679e-33	-5.35365	0.434329	4.4158	5.54255	0.101141	0.102679	0.276143	0.276143
dresden_comp5620_c0_seq1	6.74732e-35	1.5936e-33	-2.53604	0.205785	6.93	1.19847	0.00182723	0.0337236	0.0828673	0.0828673
dresden_comp8885_c0_seq1	7.01654e-35	1.65522e-33	-3.15005	0.255673	5.57806	2.01815	0.00903251	0.044246	0.121705	0.121705
dresden_comp12112_c0_seq1	7.12907e-35	1.67977e-33	-4.53422	0.368057	5.53901	4.14033	0.0402267	0.230706	0.123874	0.230706
dresden_comp14823_c0_seq1	8.36396e-35	1.9684e-33	-4.27288	0.347207	4.79327	3.48358	0.0394297	0.15249	0.201676	0.201676
dresden_comp4331_c0_seq1	8.41575e-35	1.97825e-33	-2.57298	0.209085	6.76608	1.40707	0.00267696	0.0530302	0.0847558	0.0847558
dresden_comp2145_c0_seq1	8.76267e-35	2.05736e-33	3.49647	0.284204	5.18353	2.54276	0.0111569	0.106147	0.150387	0.150387
dresden_comp9612_c0_seq1	9.60875e-35	2.25335e-33	-3.16192	0.257167	5.59864	2.24294	0.0116628	0.0810109	0.120607	0.120607
dresden_comp9487_c0_seq1	1.17247e-34	2.74632e-33	-2.85566	0.232562	6.00294	1.66828	0.00473435	0.0535411	0.103436	0.103436
dresden_comp16809_c0_seq1	1.25821e-34	2.94368e-33	-4.91931	0.40081	4.68982	4.54323	0.101535	0.0699341	0.219763	0.219763
dresden_comp11578_c0_seq1	1.33537e-34	3.12051e-33	-3.42821	0.279429	5.8077	2.30875	0.00840408	0.147757	0.11087	0.147757
dresden_comp11186_c0_seq1	1.37061e-34	3.19911e-33	2.5737	0.209816	6.67147	1.23896	0.00197872	0.0379542	0.0860665	0.0860665
dresden_comp4410_c0_seq1	1.38204e-34	3.22199e-33	-5.33105	0.434626	4.99644	5.5324	0.0634242	0.314375	0.171629	0.314375
dresden_comp9373_c0_seq1	1.47657e-34	3.43836e-33	-2.67192	0.217929	6.38322	1.33819	0.00341145	0.0382308	0.091575	0.091575
dresden_comp13309_c0_seq1	1.57815e-34	3.67058e-33	-3.01605	0.246107	5.75582	1.86837	0.00806151	0.0435409	0.113075	0.113075
dresden_comp1933_c0_seq1	1.68436e-34	3.91303e-33	-4.61243	0.376531	5.58384	7.30544	0.0292966	0.254255	0.121393	0.254255
dresden_comp8589_c0_seq1	1.77795e-34	4.12563e-33	-2.54105	0.207511	6.85618	1.40235	0.00245382	0.0806881	0.0836676	0.0836676
dresden_comp3306_c0_seq1	1.80322e-34	4.1794e-33	-6.06951	0.495703	4.55482	8.53545	0.138629	0.352814	0.246085	0.352814
dresden_comp10024_c0_seq1	2.00436e-34	4.64015e-33	-3.1938	0.261023	5.51905	2.15921	0.0112386	0.10151	0.125028	0.125028
dresden_comp15256_c0_seq1	2.10857e-34	4.87574e-33	-4.54007	0.371177	4.68454	4.0133	0.054809	0.158413	0.220736	0.220736
dresden_comp2444_c0_seq1	2.15844e-34	4.98525e-33	2.4838	0.203097	7.98208	1.28626	0.000426655	0.0688299	0.0820699	0.0820699
dresden_comp10038_c0_seq1	2.16405e-34	4.99239e-33	-2.82219	0.23077	6.0724	1.52828	0.0054883	0.0857995	0.101021	0.101021
dresden_comp16956_c0_seq1	2.26894e-34	5.22829e-33	-4.48833	0.367125	4.61391	4.17246	0.0353662	0.085384	0.234196	0.234196
dresden_comp14245_c0_seq1	2.33892e-34	5.38331e-33	3.61619	0.295848	5.08386	2.57981	0.0141087	0.139159	0.160944	0.160944
dresden_comp15085_c0_seq1	2.55338e-34	5.87011e-33	-4.24778	0.347723	4.812	3.64236	0.043221	0.14511	0.198601	0.198601
dresden_comp11006_c0_seq1	3.42065e-34	7.85485e-33	2.48969	0.204203	7.3335	1.205	0.00117389	0.082224	0.0800943	0.082224
dresden_comp12146_c0_seq1	3.54267e-34	8.12564e-33	-2.80772	0.230342	6.07417	1.72961	0.00515453	0.032781	0.100961	0.100961
dresden_comp8476_c0_seq1	3.64597e-34	8.35293e-33	-5.558	0.45606	4.29583	7.24639	0.111856	0.244257	0.304125	0.304125
dresden_comp1752_c0_seq1	4.15985e-34	9.51925e-33	-2.89182	0.237497	9.55708	1.59034	0.000181581	0.017004	0.112628	0.112628
dresden_comp7928_c0_seq1	4.56283e-34	1.04294e-32	-2.46137	0.202271	7.26605	1.3047	0.00152973	0.0439781	0.080297	0.080297
dresden_comp14599_c0_seq1	4.92652e-34	1.12478e-32	2.8503	0.234353	5.98055	1.55065	0.00560835	0.0640748	0.104234	0.104234
dresden_comp19671_c0_seq1	5.00817e-34	1.1421e-32	-5.10367	0.419672	4.51258	4.85835	0.0973301	0.0412559	0.254919	0.254919
dresden_comp2776_c0_seq1	5.11227e-34	1.16451e-32	2.66074	0.218821	7.62138	1.37805	0.00064629	0.0951191	0.0802311	0.0951191
dresden_comp10988_c0_seq1	5.26496e-34	1.19791e-32	3.16039	0.259965	5.48524	1.95592	0.00810782	0.0906265	0.127055	0.127055
dresden_comp10577_c0_seq1	6.05267e-34	1.37556e-32	2.44805	0.201558	7.28362	1.15739	0.00101685	0.0710597	0.0802344	0.0802344
dresden_comp1082_c0_seq1	6.26473e-34	1.42213e-32	-4.46102	0.36738	4.84762	3.72681	0.0770142	0.00161795	0.192922	0.192922
dresden_comp11077_c0_seq1	6.40488e-34	1.45228e-32	-2.60342	0.214432	6.50448	1.48586	0.00303168	0.0852298	0.0889305	0.0889305
dresden_comp7844_c0_seq1	6.44177e-34	1.45898e-32	2.52896	0.208308	8.41842	1.21558	0.000319381	0.0485588	0.0864648	0.0864648
dresden_comp10619_c0_seq1	7.10466e-34	1.60729e-32	2.48204	0.204578	6.99447	1.23543	0.00148381	0.0379893	0.0822205	0.0822205
dresden_comp6912_c0_seq1	7.37756e-34	1.66713e-32	3.63356	0.299566	6.27505	6.09942	0.0126882	0.166791	0.0944371	0.166791
dresden_comp13881_c0_seq1	7.90801e-34	1.78496e-32	2.76855	0.228358	6.09742	1.49007	0.00412402	0.0893559	0.100171	0.100171
dresden_comp9100_c0_seq1	8.15182e-34	1.83791e-32	-2.45271	0.202348	7.23995	1.13735	0.00148669	0.040304	0.0804031	0.0804031
dresden_comp18238_c0_seq1	8.71144e-34	1.96185e-32	-4.17491	0.344584	4.86267	3.27226	0.0468851	0.07438	0.190591	0.190591
dresden_comp767_c0_seq1	9.09099e-34	2.04501e-32	3.70724	0.306073	7.13692	2.657	0.00170517	0.185656	0.0809843	0.185656
dresden_comp15889_c0_seq1	9.40781e-34	2.11388e-32	-4.52846	0.373959	4.62301	3.87924	0.0472758	0.134519	0.232415	0.232415
dresden_comp13517_c0_seq1	1.0265e-33	2.30389e-32	-3.40119	0.281035	5.28964	2.49337	0.0170242	0.107587	0.140938	0.140938
dresden_comp9230_c0_seq1	1.09541e-33	2.45578e-32	-2.79241	0.230835	6.05331	1.53482	0.00489294	0.0452238	0.101676	0.101676
dresden_comp12261_c0_seq1	1.11642e-33	2.50006e-32	2.6463	0.218785	6.32632	1.37363	0.00271797	0.0146357	0.0930155	0.0930155
dresden_comp8825_c0_seq1	1.26642e-33	2.83277e-32	-3.77517	0.312383	5.07627	2.82233	0.0333484	0.156516	0.161818	0.161818
dresden_comp17743_c0_seq1	1.62522e-33	3.63124e-32	-4.0245	0.33358	4.897	3.08978	0.0371293	0.0855894	0.185422	0.185422
dresden_comp832_c0_seq1	1.64209e-33	3.66482e-32	-4.14609	0.343683	11.1511	3.35127	5.50858e-05	0.23618	0.211352	0.23618
dresden_comp1531_c0_seq1	1.66438e-33	3.71038e-32	-2.42672	0.201177	7.43796	1.20219	0.000975218	0.0516536	0.0799694	0.0799694
dresden_comp817_c0_seq1	1.74905e-33	3.89478e-32	2.45167	0.203315	7.3384	1.20328	0.00088952	0.0817841	0.0800835	0.0817841
dresden_comp5777_c0_seq1	1.75974e-33	3.91419e-32	2.42483	0.201097	7.60424	1.16359	0.000696135	0.0728515	0.0801836	0.0801836
dresden_comp13980_c0_seq1	1.865e-33	4.14369e-32	2.6142	0.216888	6.38463	1.36907	0.00253956	0.0287597	0.0915409	0.0915409
dresden_comp11432_c0_seq1	1.9061e-33	4.23026e-32	2.53521	0.210366	6.64048	1.21441	0.00196751	0.0465632	0.0865402	0.0865402
dresden_comp17877_c0_seq1	1.98573e-33	4.40208e-32	4.38315	0.363805	4.75726	3.71011	0.0569464	0.186317	0.207762	0.207762
dresden_comp8833_c0_seq1	2.19712e-33	4.86526e-32	-3.43072	0.28495	6.04382	2.33877	0.00597371	0.156419	0.102004	0.156419
dresden_comp12047_c0_seq1	2.37975e-33	5.26381e-32	-4.33663	0.360391	4.81716	3.58972	0.0619978	0.102162	0.197765	0.197765
dresden_comp4364_c0_seq1	2.39494e-33	5.2915e-32	2.41984	0.201107	7.47763	1.17388	0.000910612	0.0480853	0.0799772	0.0799772
dresden_comp10294_c0_seq1	2.45741e-33	5.42351e-32	-2.55901	0.212711	6.58376	1.27572	0.00301965	0.0699201	0.0874719	0.0874719
dresden_comp9315_c0_seq1	2.51613e-33	5.54694e-32	-3.29451	0.273891	7.9339	2.19756	0.000875169	0.149157	0.0817415	0.149157
dresden_comp1387_c0_seq1	2.69917e-33	5.94387e-32	-2.47447	0.205816	7.58458	1.26835	0.00112254	0.0835978	0.0801346	0.0835978
dresden_comp6608_c0_seq1	2.97552e-33	6.54515e-32	-2.42085	0.201491	7.35501	1.14554	0.00114699	0.0354158	0.0800505	0.0800505
dresden_comp11622_c0_seq1	3.14012e-33	6.89195e-32	-5.27939	0.439575	5.28475	5.38984	0.0612256	0.325227	0.14134	0.325227
dresden_comp14425_c0_seq1	3.13729e-33	6.89195e-32	3.17661	0.26449	5.46022	1.94947	0.0112915	0.114965	0.128619	0.128619
dresden_comp14040_c0_seq1	3.76089e-33	8.24532e-32	-5.37889	0.448417	4.46479	5.40672	0.136922	0.0412631	0.265233	0.265233
dresden_comp337_c0_seq1	3.82655e-33	8.38003e-32	-3.33953	0.278437	8.70359	3.44016	0.000480449	0.154574	0.0908319	0.154574
dresden_comp9546_c0_seq1	3.85745e-33	8.43838e-32	-2.5239	0.210444	6.6867	1.27253	0.00273141	0.0766246	0.0858423	0.0858423
dresden_comp10558_c1_seq1	3.94745e-33	8.62577e-32	2.49389	0.207975	6.76893	1.16809	0.00178815	0.0392184	0.0847193	0.0847193
dresden_comp16535_c0_seq1	4.107e-33	8.96454e-32	-4.89841	0.408609	4.47489	4.70577	0.0708956	0.174359	0.263027	0.263027
dresden_comp15834_c0_seq1	4.22573e-33	9.21358e-32	-4.79279	0.399877	4.68313	4.49949	0.0988074	0.195933	0.220996	0.220996
dresden_comp5393_c0_seq1	4.82131e-33	1.05006e-31	-4.81094	0.401759	4.59811	4.6227	0.0625924	0.260228	0.23732	0.260228
dresden_comp10481_c0_seq1	4.95006e-33	1.07692e-31	-2.48971	0.207952	6.84392	1.65326	0.00268057	0.0556014	0.0838078	0.0838078
dresden_comp2850_c0_seq1	5.08586e-33	1.10526e-31	-4.67556	0.390597	5.21122	4.35223	0.0573449	0.247787	0.147759	0.247787
dresden_comp13687_c0_seq1	5.19782e-33	1.12835e-31	-2.88685	0.241204	5.87099	1.73057	0.00803167	0.0973057	0.108327	0.108327
dresden_comp4698_c0_seq1	6.10153e-33	1.32309e-31	2.54642	0.212997	8.68124	1.21732	0.000292146	0.01737	0.0904434	0.0904434
dresden_comp13880_c0_seq1	6.11941e-33	1.32552e-31	-4.09686	0.342693	4.83357	3.30184	0.0397403	0.189152	0.195136	0.195136
dresden_comp9217_c0_seq1	6.54479e-33	1.41611e-31	-3.94182	0.329877	6.65688	3.01023	0.00467045	0.212968	0.0862867	0.212968
dresden_comp1977_c0_seq1	7.66619e-33	1.65695e-31	2.40073	0.20113	7.44111	1.43674	0.000937804	0.0229687	0.0799689	0.0799689
dresden_comp7984_c0_seq1	7.70271e-33	1.66303e-31	-2.76878	0.231973	6.03287	1.49521	0.00523809	0.0684053	0.102385	0.102385
dresden_comp9508_c0_seq1	7.90925e-33	1.70577e-31	-2.47737	0.207596	6.85087	1.4598	0.00246441	0.0819336	0.083728	0.083728
dresden_comp740_c0_seq1	7.93366e-33	1.70918e-31	-4.12809	0.345929	11.0553	3.31352	5.5392e-05	0.239279	0.202136	0.239279
dresden_comp5139_c0_seq1	8.13237e-33	1.75009e-31	2.40213	0.201331	7.65791	1.10223	0.000721638	0.0443722	0.0803465	0.0803465
dresden_comp13140_c0_seq1	8.7802e-33	1.88746e-31	3.98892	0.334504	5.19858	3.16357	0.0146202	0.209165	0.148942	0.209165
dresden_comp18947_c0_seq1	9.24015e-33	1.98419e-31	-4.01589	0.336886	4.82503	3.00183	0.0304874	0.0300771	0.196497	0.196497
dresden_comp10924_c0_seq1	9.40987e-33	2.01845e-31	-3.60751	0.302666	6.03535	2.57116	0.00573452	0.177479	0.102298	0.177479
dresden_comp4033_c0_seq1	1.27812e-32	2.73866e-31	-2.39833	0.201649	7.39094	1.0642	0.00132634	0.0122874	0.0799986	0.0799986
dresden_comp5942_c0_seq1	1.37276e-32	2.93826e-31	3.89572	0.327713	7.3018	5.97418	0.00445306	0.210338	0.080177	0.210338
dresden_comp12681_c0_seq1	1.40265e-32	2.99901e-31	-3.69566	0.31093	5.57293	2.71496	0.0135612	0.179794	0.121983	0.179794
dresden_comp14655_c0_seq1	1.42605e-32	3.04578e-31	-3.6291	0.305366	5.07057	2.49766	0.0240146	0.0852914	0.162482	0.162482
dresden_comp16294_c0_seq1	1.45729e-32	3.10916e-31	-3.62935	0.305434	5.09425	2.42626	0.0268168	-0.00572796	0.159763	0.159763
dresden_comp12307_c0_seq1	1.54047e-32	3.28308e-31	-2.45591	0.206762	6.8973	1.16189	0.00228791	0.0558368	0.083213	0.083213
dresden_comp13441_c0_seq1	1.59693e-32	3.39978e-31	-5.13373	0.432315	4.77342	5.09947	0.0862879	0.287504	0.205002	0.287504
dresden_comp13456_c0_seq1	1.64961e-32	3.50817e-31	-4.52012	0.380729	4.65724	3.74164	0.0640697	-0.0365716	0.22584	0.22584
dresden_comp1955_c0_seq1	1.78395e-32	3.7898e-31	-5.55375	0.468051	5.19015	7.23641	0.0422646	0.395878	0.149746	0.395878
dresden_comp1013_c0_seq1	1.89005e-32	4.01091e-31	3.94706	0.33278	6.61311	3.01434	0.00313536	0.21835	0.086979	0.21835
dresden_comp3935_c0_seq1	1.89645e-32	4.02018e-31	2.73385	0.230499	7.78588	3.14383	0.00134647	0.104913	0.0808897	0.104913
dresden_comp6130_c0_seq1	2.66274e-32	5.63859e-31	3.13914	0.265307	5.40016	1.96506	0.0081676	0.0903087	0.132608	0.132608
dresden_comp13015_c0_seq1	2.91273e-32	6.16141e-31	2.75366	0.232876	5.96253	1.46321	0.00357771	0.0941861	0.104885	0.104885
dresden_comp6492_c0_seq1	3.14093e-32	6.63704e-31	-2.38369	0.201695	7.33035	1.09696	0.00126023	0.0464663	0.0801016	0.0801016
dresden_comp8602_c0_seq1	3.43562e-32	7.25204e-31	2.54642	0.215602	7.08671	1.37811	0.00122235	0.0917465	0.0813677	0.0917465
dresden_comp6114_c0_seq1	3.46221e-32	7.30041e-31	-2.41306	0.204322	8.09327	1.17239	0.000551627	0.0660397	0.0829434	0.0829434
dresden_comp23085_c0_seq1	3.61037e-32	7.60475e-31	-4.23981	0.359106	4.71251	3.34007	0.0422769	0.0377991	0.215638	0.215638
dresden_comp2169_c0_seq1	4.03837e-32	8.49727e-31	-3.34501	0.283545	7.30988	3.91084	0.00265654	0.158139	0.0801539	0.158139
dresden_comp12108_c0_seq1	4.16651e-32	8.7576e-31	-4.5512	0.385875	4.81723	4.01364	0.100046	0.194379	0.197753	0.197753
dresden_comp11172_c0_seq1	4.18253e-32	8.78198e-31	-3.6718	0.311323	5.00494	2.52694	0.0233129	0.0324939	0.170531	0.170531
dresden_comp4149_c0_seq1	4.75879e-32	9.9814e-31	-2.39799	0.203508	7.98515	1.28758	0.000738882	0.0624312	0.0820918	0.0820918
dresden_comp2413_c0_seq1	4.77905e-32	1.00133e-30	-2.54521	0.216008	8.81856	1.24651	0.000357433	0.0774996	0.0929612	0.0929612
dresden_comp3326_c0_seq1	4.93155e-32	1.0322e-30	2.42718	0.206037	6.8765	1.24576	0.00146254	0.0765717	0.08344	0.08344
dresden_comp215_c0_seq1	4.98181e-32	1.04162e-30	-4.71897	0.40061	4.48334	4.76315	0.0597877	0.260366	0.261189	0.261189
dresden_comp11930_c0_seq1	5.27395e-32	1.10154e-30	3.60755	0.306383	5.86589	2.55165	0.00553829	0.182203	0.108527	0.182203
dresden_comp8763_c0_seq1	5.9747e-32	1.24659e-30	-4.23196	0.359735	5.04593	3.46854	0.0531773	0.205641	0.165415	0.205641
dresden_comp2103_c0_seq1	6.07291e-32	1.26575e-30	-4.19966	0.35703	5.6094	3.65088	0.0215386	0.233403	0.120043	0.233403
dresden_comp14391_c0_seq1	6.6664e-32	1.38799e-30	-4.23451	0.360235	5.0226	3.47751	0.0338349	0.225704	0.168291	0.225704
dresden_comp11177_c0_seq1	6.78582e-32	1.41138e-30	-2.74739	0.233753	6.01391	1.46097	0.00623272	0.0828724	0.103048	0.103048
dresden_comp9276_c0_seq1	7.03504e-32	1.46168e-30	-2.92749	0.249141	5.70958	1.59454	0.00899479	0.0197491	0.115148	0.115148
dresden_comp2118_c0_seq1	7.13885e-32	1.4817e-30	2.72951	0.232317	9.41145	1.47791	0.000110437	0.105831	0.107832	0.107832
dresden_comp5066_c0_seq1	7.15781e-32	1.48409e-30	2.85565	0.243057	5.76687	1.53982	0.00555825	0.0601789	0.112596	0.112596
dresden_comp10293_c0_seq1	7.27315e-32	1.50643e-30	-4.78671	0.407466	6.20572	4.70902	0.00811619	0.323941	0.0965638	0.323941
dresden_comp11905_c0_seq1	7.29673e-32	1.50974e-30	-3.71292	0.316068	5.53928	2.69596	0.0163713	0.183426	0.123859	0.183426
dresden_comp15912_c0_seq1	7.76767e-32	1.60551e-30	-4.69569	0.399907	4.63857	4.13081	0.0904483	0.033263	0.229403	0.229403
dresden_comp2935_c0_seq1	7.86544e-32	1.62234e-30	-2.52033	0.214662	6.50281	1.24463	0.00319634	0.0716949	0.0889634	0.0889634
dresden_comp7107_c0_seq1	7.8632e-32	1.62234e-30	-2.36533	0.20146	7.56777	1.14078	0.0010751	0.0581051	0.0800974	0.0800974
dresden_comp18465_c0_seq1	7.881e-32	1.62386e-30	-4.4113	0.375727	4.81842	3.77333	0.0847801	0.056836	0.197561	0.197561
dresden_comp1026_c0_seq1	7.97978e-32	1.64251e-30	2.36448	0.201409	7.62279	1.77909	0.000896352	0.064797	0.0802352	0.0802352
dresden_comp9830_c0_seq1	8.12332e-32	1.67033e-30	-4.44616	0.378779	4.82106	4.57473	0.0591713	0.227775	0.197136	0.227775
dresden_comp7313_c0_seq1	8.99854e-32	1.84838e-30	-3.69179	0.314744	4.94456	2.80876	0.0195218	0.0753681	0.178606	0.178606
dresden_comp920_c0_seq1	9.13972e-32	1.87544e-30	3.98868	0.340093	8.61064	3.76557	0.000745436	0.230581	0.0892691	0.230581
dresden_comp19436_c0_seq1	9.42591e-32	1.93217e-30	3.63719	0.310193	4.95931	2.61361	0.0158653	0.0697435	0.176574	0.176574
dresden_comp7964_c0_seq1	1.04303e-31	2.13584e-30	-2.75711	0.235308	5.96149	1.44005	0.00581764	0.0508873	0.104922	0.104922
dresden_comp20242_c0_seq1	1.06073e-31	2.16985e-30	-4.60266	0.392867	4.5489	4.13865	0.0613813	0.228499	0.247307	0.247307
dresden_comp13246_c0_seq1	1.07806e-31	2.20304e-30	2.67739	0.228559	6.75034	1.39883	0.00219303	0.102286	0.0849609	0.102286
dresden_comp5383_c0_seq1	1.16783e-31	2.38404e-30	-3.39652	0.290117	6.71649	2.23525	0.00352671	0.164809	0.0854189	0.164809
dresden_comp12035_c0_seq1	1.19989e-31	2.44695e-30	-4.89752	0.418408	5.18552	5.86413	0.0265696	0.323561	0.150194	0.323561
dresden_comp14852_c0_seq1	1.22734e-31	2.50037e-30	-4.46725	0.381712	4.96676	4.16065	0.0398494	0.251559	0.175563	0.251559
dresden_comp11408_c0_seq1	1.24067e-31	2.52493e-30	-3.21013	0.274316	5.57092	2.00597	0.0151438	0.135355	0.122094	0.135355
dresden_comp10832_c0_seq1	1.3679e-31	2.78102e-30	-2.90575	0.248482	5.69467	1.8708	0.00764738	0.112246	0.11584	0.11584
dresden_comp5842_c0_seq1	1.57104e-31	3.19076e-30	2.48021	0.212306	8.6482	1.13762	0.000263654	0.0187988	0.0898839	0.0898839
dresden_comp17617_c0_seq1	1.59634e-31	3.23883e-30	-4.05491	0.347141	5.33589	3.21119	0.0201581	0.220856	0.137283	0.220856
dresden_comp22952_c0_seq1	1.61156e-31	3.26638e-30	-4.94211	0.423123	4.35637	4.80475	0.0682709	0.129043	0.289795	0.289795
dresden_comp23908_c0_seq1	1.69687e-31	3.43577e-30	3.77782	0.323563	4.86614	2.75905	0.0193271	0.0925826	0.190059	0.190059
dresden_comp3391_c0_seq1	1.89506e-31	3.83316e-30	-2.60145	0.222989	7.23752	1.33691	0.00132685	0.0981211	0.0804138	0.0981211
dresden_comp6208_c0_seq1	2.00468e-31	4.05076e-30	-4.97809	0.426882	7.27809	4.8039	0.00474579	0.359711	0.0802534	0.359711
dresden_comp16523_c0_seq1	2.14416e-31	4.32819e-30	-5.17812	0.444254	4.39137	5.24293	0.113022	0.26564	0.281701	0.281701
dresden_comp7387_c0_seq1	2.24655e-31	4.53028e-30	-3.32903	0.285709	5.28498	2.20073	0.0159676	0.147292	0.14132	0.147292
dresden_comp7529_c0_seq1	2.33046e-31	4.69473e-30	2.34155	0.201014	7.50648	1.06517	0.000812638	0.0498619	0.0800006	0.0800006
dresden_comp15290_c0_seq1	2.68148e-31	5.39638e-30	-3.97295	0.341415	5.38513	3.06073	0.0209607	0.212167	0.133662	0.212167
dresden_comp15229_c0_seq1	2.73188e-31	5.49224e-30	2.84888	0.244852	5.96107	1.62917	0.00380466	0.1161	0.104938	0.1161
dresden_comp14051_c0_seq1	2.76131e-31	5.54579e-30	-5.12418	0.44044	4.67436	5.09632	0.0836472	0.304328	0.222625	0.304328
dresden_comp4618_c0_seq1	3.31887e-31	6.65886e-30	-3.98398	0.3429	7.85975	3.08093	0.00138494	0.233776	0.0812885	0.233776
dresden_comp941_c0_seq1	3.35961e-31	6.7338e-30	-5.85126	0.50366	5.3296	8.3051	0.040831	0.466516	0.137765	0.466516
dresden_comp8456_c0_seq1	3.57499e-31	7.15827e-30	-3.31133	0.28516	5.89464	2.23788	0.00619748	0.156435	0.107414	0.156435
dresden_comp67_c0_seq1	3.61931e-31	7.23972e-30	-2.35384	0.202724	7.16236	1.08325	0.00137791	0.0662458	0.0808158	0.0808158
dresden_comp7780_c0_seq1	3.65974e-31	7.31321e-30	-3.69919	0.318617	5.82009	2.78763	0.00897182	0.194062	0.11036	0.194062
dresden_comp13504_c0_seq1	3.72833e-31	7.44279e-30	5.71423	0.492243	3.94723	6.377	0.0840495	0.381965	0.400556	0.400556
dresden_comp11002_c0_seq1	4.28647e-31	8.54841e-30	-2.51904	0.217221	6.39382	1.29291	0.0030489	0.0217736	0.0913214	0.0913214
dresden_comp3944_c0_seq1	4.3784e-31	8.72299e-30	-5.19731	0.448245	6.7424	5.26004	0.00703816	0.394808	0.0850662	0.394808
dresden_comp1609_c0_seq1	4.49618e-31	8.94867e-30	2.34039	0.201888	7.79712	1.16677	0.000570405	0.0698185	0.0809468	0.0809468
dresden_comp19816_c0_seq1	4.78768e-31	9.51929e-30	-3.39624	0.293104	5.14149	2.18158	0.0171895	0.0472878	0.15463	0.15463
dresden_comp16233_c0_seq1	4.88641e-31	9.70589e-30	-4.01038	0.346158	4.77661	3.14456	0.0351873	0.156127	0.204464	0.204464
dresden_comp15438_c0_seq1	5.01958e-31	9.96043e-30	-4.49545	0.388104	4.59808	4.04915	0.0639237	0.223851	0.237326	0.237326
dresden_comp5920_c0_seq1	5.05066e-31	1.00121e-29	-2.35426	0.203259	7.97128	1.28792	0.000634662	0.0413551	0.0819936	0.0819936
dresden_comp16813_c0_seq1	5.06444e-31	1.00294e-29	-5.21744	0.450465	4.51731	5.24784	0.151922	0.201702	0.253916	0.253916
dresden_comp12278_c0_seq1	5.21973e-31	1.03266e-29	-3.79342	0.327591	6.42705	2.8212	0.00608278	0.208548	0.0905561	0.208548
dresden_comp15809_c0_seq1	5.24322e-31	1.03628e-29	-3.7987	0.328057	4.85254	3.25226	0.0230881	0.0309502	0.192155	0.192155
dresden_comp14226_c0_seq1	5.3135e-31	1.04913e-29	-4.9367	0.426378	5.65101	4.85591	0.0385652	0.325032	0.117937	0.325032
dresden_comp10785_c0_seq1	6.44316e-31	1.27011e-29	-3.01699	0.260947	6.24998	1.80429	0.00565322	0.130533	0.0951779	0.130533
dresden_comp3388_c0_seq1	6.4455e-31	1.27011e-29	-3.44568	0.298027	7.18269	2.42082	0.00220881	0.175431	0.0806932	0.175431
dresden_comp7127_c0_seq1	6.63293e-31	1.30575e-29	-2.49913	0.216203	6.46262	1.23579	0.00370435	0.0448123	0.0897827	0.0897827
dresden_comp6389_c0_seq1	6.88812e-31	1.35464e-29	2.8281	0.244731	6.18237	1.55703	0.00351037	0.116276	0.0973328	0.116276
dresden_comp14888_c0_seq1	7.08878e-31	1.39272e-29	5.39243	0.466736	5.47643	6.21963	0.0284891	0.407196	0.127599	0.407196
dresden_comp4661_c0_seq1	7.1345e-31	1.40032e-29	-2.34946	0.203365	7.11521	1.29753	0.0015732	0.0241111	0.0811417	0.0811417
dresden_comp6493_c0_seq1	8.32588e-31	1.63255e-29	-6.59843	0.571805	4.08852	8.68075	0.115226	0.538696	0.356867	0.538696
dresden_comp1089_c0_seq1	9.19866e-31	1.8019e-29	2.83619	0.24596	9.77712	1.63418	0.000110637	0.0977265	0.120882	0.120882
dresden_comp11475_c0_seq1	9.54693e-31	1.86828e-29	2.74522	0.238138	7.30106	1.46973	0.00143386	0.111985	0.0801792	0.111985
dresden_comp18181_c0_seq1	9.85061e-31	1.92581e-29	-4.74916	0.412068	4.40473	4.38208	0.0609488	0.0141423	0.278652	0.278652
dresden_comp8259_c0_seq1	1.00795e-30	1.96863e-29	-2.66319	0.231115	6.90749	1.58591	0.00236231	0.104466	0.0831039	0.104466
dresden_comp6818_c0_seq1	1.0476e-30	2.04405e-29	-3.89395	0.33802	5.92524	3.80262	0.00978003	0.218735	0.106258	0.218735
dresden_comp3257_c0_seq1	1.05418e-30	2.05487e-29	-2.90386	0.252086	5.63843	1.67295	0.00853242	0.0812877	0.118562	0.118562
dresden_comp198_c0_seq1	1.06699e-30	2.07781e-29	-2.3306	0.202339	7.24485	1.03502	0.00150019	0.0543304	0.080382	0.080382
dresden_comp4504_c0_seq1	1.09596e-30	2.13212e-29	2.9236	0.253873	8.11943	1.88289	0.00047759	0.128426	0.0831728	0.128426
dresden_comp15058_c0_seq1	1.18038e-30	2.29413e-29	-5.27213	0.458064	4.55283	5.49791	0.100253	0.319392	0.246495	0.319392
dresden_comp8458_c0_seq1	1.20387e-30	2.33748e-29	2.36214	0.205262	6.92639	1.14077	0.00136029	0.0746977	0.0829049	0.0829049
dresden_comp11984_c0_seq1	1.26816e-30	2.45991e-29	-4.93316	0.428843	4.4839	4.72821	0.106745	0.232174	0.261068	0.261068
dresden_comp7797_c0_seq1	1.29379e-30	2.50717e-29	2.65445	0.230788	7.56943	1.39619	0.000797862	0.105728	0.0801009	0.105728
dresden_comp4520_c0_seq1	1.39356e-30	2.69789e-29	-2.75062	0.239283	5.89915	1.43195	0.00727079	0.0613331	0.107242	0.107242
dresden_comp1070_c0_seq1	1.40516e-30	2.7177e-29	-4.29045	0.37326	10.7637	3.58202	7.95443e-05	0.278566	0.1773	0.278566
dresden_comp14630_c0_seq1	1.45551e-30	2.81234e-29	-5.03271	0.437951	4.36943	5.02681	0.0968439	0.275429	0.286758	0.286758
dresden_comp6396_c0_seq1	1.51644e-30	2.92722e-29	-2.90092	0.252518	7.7277	1.72063	0.000919409	0.126611	0.0806176	0.126611
dresden_comp12529_c0_seq1	1.56681e-30	3.02151e-29	-4.31915	0.376064	4.91105	3.69108	0.0290381	0.25381	0.183368	0.25381
dresden_comp13622_c0_seq1	1.58909e-30	3.0615e-29	-4.8446	0.421859	4.35443	4.42849	0.0656837	0.100458	0.290247	0.290247
dresden_comp21762_c0_seq1	1.66053e-30	3.19603e-29	3.92164	0.341603	4.8161	2.95011	0.0354493	0.128307	0.197936	0.197936
dresden_comp14737_c0_seq1	1.70546e-30	3.27934e-29	4.00771	0.34917	6.00702	3.21722	0.00600177	0.237838	0.103291	0.237838
dresden_comp10329_c0_seq1	1.70839e-30	3.28178e-29	2.863	0.249441	7.09198	1.62186	0.00123493	0.123207	0.0813242	0.123207
dresden_comp7015_c0_seq1	1.78164e-30	3.4192e-29	2.38418	0.20779	8.38042	1.07728	0.000376976	0.0352701	0.085976	0.085976
dresden_comp2561_c0_seq1	1.79274e-30	3.43588e-29	-2.32368	0.202526	7.20365	1.03149	0.00145614	0.0526712	0.0805777	0.0805777
dresden_comp8084_c0_seq1	1.79379e-30	3.43588e-29	2.32094	0.202288	7.87032	1.09683	0.000491079	0.0507178	0.08135	0.08135
dresden_comp7176_c0_seq1	2.03283e-30	3.88998e-29	3.63465	0.317087	7.15604	3.87617	0.00278044	0.198308	0.0808561	0.198308
dresden_comp7584_c0_seq1	2.17882e-30	4.16534e-29	-4.06766	0.355049	4.82006	3.13609	0.0548237	0.0993592	0.197296	0.197296
dresden_comp11920_c0_seq1	2.26025e-30	4.31686e-29	2.30743	0.201462	7.66987	1.04629	0.000785568	0.0120763	0.0803884	0.0803884
dresden_comp4942_c0_seq1	2.30554e-30	4.39912e-29	-2.35345	0.205511	8.20146	1.05091	0.00051774	0.0417975	0.0839519	0.0839519
dresden_comp12738_c0_seq1	2.33045e-30	4.4424e-29	-4.52448	0.395124	5.46579	3.97779	0.0713941	0.240852	0.128266	0.240852
dresden_comp16764_c0_seq1	2.38105e-30	4.53449e-29	-5.53671	0.483602	4.26913	7.74345	0.157176	0.15964	0.310565	0.310565
dresden_comp3843_c0_seq1	2.39777e-30	4.56196e-29	-3.32455	0.290397	5.14409	2.07888	0.0143017	0.0559031	0.154359	0.154359
dresden_comp7174_c0_seq1	2.56239e-30	4.8705e-29	-2.68089	0.234291	5.96731	1.5976	0.00507357	0.0392349	0.104711	0.104711
dresden_comp15723_c0_seq1	2.66696e-30	5.06442e-29	4.95068	0.432786	6.13216	4.8409	0.00783139	0.366777	0.0990018	0.366777
dresden_comp10983_c0_seq1	2.72609e-30	5.17176e-29	-3.36298	0.29404	5.36452	2.28885	0.0147293	0.158189	0.135145	0.158189
dresden_comp3214_c0_seq1	2.83134e-30	5.3663e-29	-2.36645	0.206968	6.85063	1.105	0.00194082	0.0642368	0.0837308	0.0837308
dresden_comp14239_c0_seq1	3.08777e-30	5.84674e-29	-5.37514	0.470416	4.20156	6.2729	0.115448	0.284957	0.327134	0.327134
dresden_comp5429_c0_seq1	3.12082e-30	5.9037e-29	3.04871	0.266835	6.33391	2.03576	0.00363793	0.138764	0.092815	0.138764
dresden_comp7273_c0_seq1	3.19783e-30	6.04362e-29	-4.53452	0.396953	6.1477	4.00405	0.00795918	0.307184	0.0984832	0.307184
dresden_comp10315_c0_seq1	3.35333e-30	6.33149e-29	-2.73981	0.23993	5.85177	1.44885	0.00604933	0.0748954	0.109084	0.109084
dresden_comp11725_c0_seq1	3.46629e-30	6.53855e-29	-2.64961	0.23209	7.05267	1.62912	0.00210341	0.105628	0.0816676	0.105628
dresden_comp373_c0_seq1	3.55465e-30	6.69887e-29	-3.98317	0.348969	9.57544	3.09639	0.000226727	0.243332	0.113269	0.243332
dresden_comp8402_c0_seq1	3.55864e-30	6.70003e-29	-2.53473	0.222071	6.72871	1.35707	0.00255765	0.0960735	0.0852507	0.0960735
dresden_comp2191_c0_seq1	3.56924e-30	6.71361e-29	-3.55925	0.311839	7.72005	2.61544	0.0011962	0.19329	0.0805848	0.19329
dresden_comp13217_c0_seq1	3.6364e-30	6.83348e-29	-2.96618	0.259914	6.32649	1.88497	0.00546578	0.129645	0.093011	0.129645
dresden_comp8310_c0_seq1	3.64755e-30	6.84795e-29	-2.51078	0.220015	6.32616	1.21825	0.00379335	0.08083	0.0930195	0.0930195
dresden_comp1920_c0_seq1	3.74213e-30	7.01888e-29	5.75304	0.504226	8.81973	6.85543	0.00109511	0.507392	0.0929841	0.507392
dresden_comp12323_c0_seq1	3.87873e-30	7.26822e-29	-5.20359	0.456193	5.37963	5.27456	0.0786571	0.337568	0.134053	0.337568
dresden_comp6053_c0_seq1	3.88277e-30	7.26894e-29	-2.7949	0.245028	5.86392	1.63761	0.00545142	0.114626	0.108604	0.114626
dresden_comp2250_c0_seq1	4.62596e-30	8.65211e-29	2.73969	0.24051	9.64001	1.43957	9.91235e-05	0.0832245	0.115591	0.115591
dresden_comp15901_c0_seq1	4.63609e-30	8.6629e-29	-3.10714	0.272772	5.35941	1.86805	0.0132885	0.0916311	0.13552	0.13552
dresden_comp13261_c0_seq1	4.65566e-30	8.6913e-29	2.68958	0.236122	5.90379	1.38212	0.00444249	0.0741263	0.107065	0.107065
dresden_comp14652_c0_seq1	4.67118e-30	8.71208e-29	-4.18357	0.367291	4.66006	3.44571	0.0444987	0.0946445	0.225307	0.225307
dresden_comp16870_c0_seq1	4.71856e-30	8.7922e-29	-5.77635	0.507166	4.09312	6.7038	0.158868	0.309334	0.355567	0.355567
dresden_comp5411_c0_seq1	4.83686e-30	9.00418e-29	-2.30165	0.202124	7.78743	1.37094	0.000811012	0.032497	0.0808975	0.0808975
dresden_comp4276_c0_seq1	4.86268e-30	9.04376e-29	2.46139	0.216161	8.83315	1.13416	0.000203404	0.0381419	0.0932476	0.0932476
dresden_comp15237_c0_seq1	5.76586e-30	1.07135e-28	4.18671	0.36816	4.99759	3.40929	0.0209801	0.250103	0.171479	0.250103
dresden_comp15096_c0_seq1	6.16029e-30	1.14357e-28	-3.24005	0.28506	5.49751	2.05413	0.010931	0.151587	0.126308	0.151587
dresden_comp14659_c0_seq1	6.32896e-30	1.17378e-28	-3.60446	0.317187	4.94442	2.45417	0.022588	-0.0033437	0.178627	0.178627
dresden_comp13700_c0_seq1	6.47388e-30	1.19954e-28	5.17239	0.45524	5.7695	5.51735	0.020496	0.393992	0.112482	0.393992
dresden_comp17226_c0_seq1	6.65548e-30	1.23204e-28	-4.31388	0.379761	4.55142	3.4751	0.0416526	0.034736	0.246785	0.246785
dresden_comp8717_c0_seq1	6.75322e-30	1.24897e-28	-2.79139	0.245761	6.55042	1.75634	0.00406703	0.11673	0.0880619	0.11673
dresden_comp25201_c0_seq1	6.89722e-30	1.27441e-28	-4.60145	0.405188	4.53025	4.16457	0.077164	0.1236	0.25119	0.25119
dresden_comp1936_c0_seq1	7.25723e-30	1.33969e-28	-5.37697	0.473663	4.77147	9.68833	0.0986336	0.350079	0.205333	0.350079
dresden_comp13765_c0_seq1	7.29696e-30	1.34577e-28	-2.81862	0.248305	6.35754	1.79579	0.00481814	0.118493	0.0922078	0.118493
dresden_comp7815_c0_seq1	7.43911e-30	1.37071e-28	-2.33438	0.205678	6.91952	1.19725	0.00162971	0.0703727	0.0829768	0.0829768
dresden_comp4051_c0_seq1	7.5237e-30	1.38502e-28	-5.73504	0.505345	4.49199	7.06277	0.0938054	0.416943	0.259322	0.416943
dresden_comp6154_c0_seq1	7.81059e-30	1.4365e-28	2.34335	0.206545	7.68373	1.07558	0.000728959	0.0845925	0.0804393	0.0845925
dresden_comp5896_c0_seq1	8.18738e-30	1.5044e-28	2.42303	0.213645	6.48613	1.12551	0.00199186	0.0634174	0.0892967	0.0892967
dresden_comp15532_c0_seq1	8.35029e-30	1.5315e-28	2.65589	0.234213	6.58487	1.43096	0.00193238	0.107779	0.0874528	0.107779
dresden_comp16587_c0_seq1	8.34923e-30	1.5315e-28	-3.89583	0.343558	4.7409	2.82881	0.0254635	0.0205291	0.210601	0.210601
dresden_comp10412_c0_seq1	9.04501e-30	1.65739e-28	-2.96975	0.262053	5.4765	1.70627	0.00974836	0.115748	0.127595	0.127595
dresden_comp14980_c0_seq1	9.41573e-30	1.72373e-28	-3.40002	0.300113	5.0946	2.35263	0.0204124	0.143013	0.159724	0.159724
dresden_comp18330_c0_seq1	9.50897e-30	1.7392e-28	5.0018	0.441534	4.5464	4.98024	0.0785548	0.311349	0.247823	0.311349
dresden_comp11560_c0_seq1	1.04033e-29	1.90102e-28	-2.76113	0.243908	5.75379	1.43639	0.00581775	0.0547636	0.113165	0.113165
dresden_comp14850_c0_seq1	1.08176e-29	1.97491e-28	-3.57263	0.315689	5.04627	2.68912	0.0289571	0.170362	0.165374	0.170362
dresden_comp11625_c0_seq1	1.09249e-29	1.99266e-28	-4.41108	0.389806	4.65	3.77241	0.0766833	0.20892	0.227215	0.227215
dresden_comp7219_c0_seq1	1.11725e-29	2.03596e-28	-3.1361	0.277185	6.81282	2.63688	0.00340855	0.150254	0.0841741	0.150254
dresden_comp7018_c0_seq1	1.13593e-29	2.0681e-28	2.2739	0.201005	7.60954	0.992864	0.00060837	0.0478121	0.0801978	0.0801978
dresden_comp3255_c0_seq1	1.15364e-29	2.09842e-28	-2.79999	0.247539	5.97666	1.65848	0.00591545	0.116636	0.104374	0.116636
dresden_comp10336_c0_seq1	1.27953e-29	2.32528e-28	2.27113	0.200946	7.47651	0.98856	0.000781958	0.0572836	0.0799766	0.0799766
dresden_comp20444_c0_seq1	1.29746e-29	2.35571e-28	-4.12692	0.365182	4.62113	3.32362	0.0339326	0.0785812	0.232784	0.232784
dresden_comp20556_c0_seq1	1.36631e-29	2.47846e-28	-5.33624	0.472382	4.35404	5.37926	0.155949	0.0543614	0.29034	0.29034
dresden_comp25359_c0_seq1	1.37823e-29	2.49778e-28	-6.14998	0.544454	3.78231	7.23458	0.132582	0.22715	0.460279	0.460279
dresden_comp14057_c0_seq1	1.40275e-29	2.53992e-28	-3.01148	0.266641	5.43691	1.68554	0.0120695	0.0278059	0.130126	0.130126
dresden_comp7344_c0_seq1	1.43199e-29	2.5905e-28	-2.78878	0.246963	7.11053	1.55124	0.00176557	0.120215	0.0811772	0.120215
dresden_comp5551_c0_seq1	1.4997e-29	2.71051e-28	-2.57875	0.228445	6.10184	1.29592	0.00435363	0.0486431	0.100021	0.100021
dresden_comp5070_c0_seq1	1.50732e-29	2.72182e-28	2.29372	0.203203	7.99078	0.998718	0.000450947	0.0424813	0.0821324	0.0821324
dresden_comp10585_c0_seq1	1.51729e-29	2.73484e-28	-2.3743	0.210353	6.68422	1.06193	0.00261803	0.0306904	0.0858784	0.0858784
dresden_comp4749_c0_seq1	1.51704e-29	2.73484e-28	2.29203	0.203063	7.96791	0.997985	0.000499343	0.0471977	0.0819702	0.0819702
dresden_comp12638_c0_seq1	1.59809e-29	2.87786e-28	2.34324	0.207685	6.77342	1.08913	0.00160423	0.0765005	0.0846619	0.0846619
dresden_comp19757_c0_seq1	1.83833e-29	3.30749e-28	-4.34319	0.385364	4.63831	3.83413	0.0675585	0.093279	0.229453	0.229453
dresden_comp10380_c0_seq1	1.99353e-29	3.58347e-28	-2.30409	0.204567	7.04962	1.1352	0.00199973	0.0410976	0.081696	0.081696
dresden_comp8849_c0_seq1	2.06192e-29	3.70306e-28	-3.99017	0.354359	4.99331	3.13912	0.0200061	0.231135	0.172036	0.231135
dresden_comp23935_c0_seq1	2.1199e-29	3.80375e-28	-4.40437	0.391229	4.63707	3.86962	0.0480806	0.258039	0.229691	0.258039
dresden_comp22781_c0_seq1	2.40555e-29	4.31241e-28	-4.00927	0.356486	4.72633	3.2161	0.0304945	0.22367	0.213169	0.22367
dresden_comp6511_c0_seq1	2.42267e-29	4.33917e-28	-4.02963	0.358316	4.74816	3.24027	0.0357434	0.221037	0.209336	0.221037
dresden_comp7440_c0_seq1	2.95696e-29	5.29136e-28	2.44131	0.217422	7.64027	1.18645	0.00065868	0.0938858	0.0802884	0.0938858
dresden_comp2645_c0_seq1	3.06538e-29	5.48044e-28	-3.86177	0.344025	5.66837	2.90598	0.0178581	0.218849	0.11709	0.218849
dresden_comp8770_c0_seq1	3.15172e-29	5.62972e-28	2.72205	0.242547	6.05812	1.64493	0.0037315	0.113927	0.101511	0.113927
dresden_comp9809_c0_seq1	3.16621e-29	5.65053e-28	2.45502	0.218761	6.33183	1.2694	0.00284276	0.0646018	0.0928696	0.0928696
dresden_comp10490_c0_seq1	3.23678e-29	5.7713e-28	2.26878	0.202201	7.16823	1.00465	0.000991188	0.0432976	0.0807793	0.0807793
dresden_comp3736_c0_seq1	3.42628e-29	6.1037e-28	2.34768	0.209326	8.48412	1.08284	0.000274789	0.0491334	0.0873603	0.0873603
dresden_comp4712_c0_seq1	3.62194e-29	6.44646e-28	5.50228	0.490816	8.88579	6.04753	0.000618854	0.481181	0.0943111	0.481181
dresden_comp14825_c0_seq1	3.71524e-29	6.6066e-28	-2.83846	0.253248	5.62412	2.17769	0.00898305	0.0875685	0.119286	0.119286
dresden_comp7133_c0_seq1	4.0051e-29	7.11567e-28	-2.35105	0.209885	6.70938	1.15644	0.00258548	0.0340446	0.085518	0.085518
dresden_comp8438_c0_seq1	4.27296e-29	7.58479e-28	-3.08763	0.275783	6.0944	1.97907	0.00500568	0.147107	0.100273	0.147107
dresden_comp13704_c0_seq1	4.36712e-29	7.74501e-28	-3.61644	0.323072	4.96253	2.65293	0.0326145	0.0860696	0.176136	0.176136
dresden_comp21574_c0_seq1	4.44663e-29	7.87899e-28	6.15895	0.550284	3.51899	7.46315	0.0343076	0.504871	0.571317	0.571317
dresden_comp8135_c1_seq1	4.48992e-29	7.94859e-28	-2.31361	0.20673	6.85452	1.00496	0.00178821	0.0344077	0.0836865	0.0836865
dresden_comp7278_c0_seq1	4.70114e-29	8.31511e-28	-4.62495	0.413408	6.44037	4.21789	0.0101375	0.331675	0.0902611	0.331675
dresden_comp15646_c0_seq1	4.75413e-29	8.40135e-28	-4.2651	0.381276	5.33467	3.54591	0.0214618	0.26928	0.137376	0.26928
dresden_comp7047_c0_seq1	4.93002e-29	8.70445e-28	2.3016	0.20581	8.23082	1.00641	0.000462004	0.0407931	0.0842531	0.0842531
dresden_comp24318_c0_seq2	4.9977e-29	8.8161e-28	-5.44009	0.486506	4.29188	5.70386	0.168303	0.226496	0.305073	0.305073
dresden_comp12073_c0_seq1	5.0686e-29	8.93323e-28	-3.21331	0.287398	5.22543	2.00176	0.0187352	0.0716362	0.14646	0.14646
dresden_comp14794_c0_seq1	5.54609e-29	9.76614e-28	-4.03437	0.361092	5.72639	3.22994	0.0127958	0.247978	0.114382	0.247978
dresden_comp6253_c0_seq1	5.86369e-29	1.03163e-27	2.27145	0.203393	8.0169	0.966815	0.000411852	0.0346569	0.0823259	0.0823259
dresden_comp6803_c0_seq1	5.98309e-29	1.0517e-27	4.78444	0.428484	7.31379	5.13213	0.00403532	0.363162	0.0801432	0.363162
dresden_comp3418_c0_seq1	6.48683e-29	1.13924e-27	-2.77865	0.24901	6.05543	1.51741	0.00667341	0.117338	0.101603	0.117338
dresden_comp10318_c0_seq1	6.59196e-29	1.15668e-27	-4.51476	0.404644	6.48491	3.97645	0.00832743	0.319146	0.0893215	0.319146
dresden_comp11039_c0_seq1	6.93602e-29	1.21598e-27	-3.67814	0.329795	5.08114	2.86338	0.0273603	0.190169	0.161256	0.190169
dresden_comp588_c0_seq1	7.2363e-29	1.2675e-27	-3.98028	0.357006	7.80123	5.39262	0.00173653	0.25317	0.0809679	0.25317
dresden_comp10406_c0_seq1	7.58631e-29	1.32764e-27	-2.77058	0.248597	5.71127	1.49776	0.00853079	0.092783	0.11507	0.11507
dresden_comp9547_c0_seq1	7.72241e-29	1.35027e-27	-2.24546	0.201508	7.30103	1.13208	0.00103193	0.0267178	0.0801793	0.0801793
dresden_comp22331_c0_seq1	7.88747e-29	1.37791e-27	-3.321	0.298077	5.15483	2.26594	0.0244494	0.0520851	0.153251	0.153251
dresden_comp9039_c0_seq1	8.05356e-29	1.40569e-27	-2.85202	0.256027	5.56896	1.62216	0.00889866	0.111634	0.122201	0.122201
dresden_comp8869_c0_seq1	8.06401e-29	1.40628e-27	2.24393	0.201441	7.28719	0.986809	0.000934068	0.0413969	0.0802226	0.0802226
dresden_comp11608_c0_seq1	8.51392e-29	1.48344e-27	-3.3591	0.301682	5.0969	2.4463	0.0225598	0.0983204	0.159464	0.159464
dresden_comp9530_c0_seq1	9.25805e-29	1.61168e-27	-2.60617	0.234218	5.98156	1.44586	0.00551854	0.0865341	0.104198	0.104198
dresden_comp13278_c0_seq1	9.43527e-29	1.64109e-27	-3.08238	0.277057	5.26586	1.9284	0.010602	0.129848	0.142919	0.142919
dresden_comp11968_c0_seq1	9.70051e-29	1.68575e-27	-5.02462	0.451735	5.35624	4.92647	0.0507936	0.357335	0.135754	0.357335
dresden_comp9639_c0_seq1	1.00493e-28	1.74483e-27	2.82849	0.254365	6.82917	1.57155	0.00153331	0.12787	0.0839795	0.12787
dresden_comp17045_c0_seq1	1.02141e-28	1.7719e-27	-4.94914	0.445133	4.4144	4.5617	0.119828	-0.0333448	0.276459	0.276459
dresden_comp12488_c0_seq1	1.02652e-28	1.77922e-27	-3.01611	0.271284	5.37343	1.76943	0.0126919	0.0887034	0.134498	0.134498
dresden_comp16851_c0_seq1	1.07075e-28	1.85426e-27	4.99485	0.449414	4.67989	5.24975	0.04104	0.362906	0.221597	0.362906
dresden_comp10375_c0_seq1	1.10194e-28	1.9066e-27	-2.42644	0.21837	6.35795	1.22152	0.0031738	0.0849471	0.0921975	0.0921975
dresden_comp17862_c0_seq1	1.11228e-28	1.92283e-27	4.86018	0.437431	4.44122	4.69362	0.0658877	0.316804	0.270442	0.316804
dresden_comp14696_c0_seq1	1.27837e-28	2.20803e-27	-2.81188	0.253361	5.60848	1.65778	0.00829226	0.0886042	0.120091	0.120091
dresden_comp14937_c0_seq1	1.28182e-28	2.21206e-27	-2.72527	0.245562	5.7871	1.42561	0.00887002	0.0650942	0.111732	0.111732
dresden_comp14375_c0_seq1	1.29428e-28	2.23162e-27	-2.61315	0.235479	5.93885	1.536	0.00514803	0.0950157	0.105752	0.105752
dresden_comp2442_c0_seq1	1.29711e-28	2.23456e-27	-2.99799	0.270162	5.40559	1.76661	0.0137427	0.0453693	0.132232	0.132232
dresden_comp11455_c0_seq1	1.33785e-28	2.30274e-27	2.39375	0.215765	6.41619	1.0975	0.00230759	0.0499326	0.0908015	0.0908015
dresden_comp16583_c0_seq1	1.37991e-28	2.37308e-27	-4.65097	0.419328	4.40366	4.18435	0.0727782	0.169906	0.278894	0.278894
dresden_comp7213_c0_seq1	1.39559e-28	2.39798e-27	-3.39934	0.30651	7.68512	2.35487	0.00132421	0.186573	0.0804446	0.186573
dresden_comp6111_c0_seq1	1.41943e-28	2.43683e-27	-3.83236	0.345602	5.55408	2.90128	0.0186749	0.220207	0.123024	0.220207
dresden_comp2585_c0_seq1	1.42828e-28	2.4499e-27	-2.37959	0.214602	6.51013	1.14122	0.00328809	0.0883198	0.08882	0.08882
dresden_comp12872_c0_seq1	1.53594e-28	2.6323e-27	-3.38822	0.305744	5.34611	2.28408	0.0139472	0.173011	0.136509	0.173011
dresden_comp13516_c1_seq1	1.61581e-28	2.7668e-27	2.68394	0.242291	5.77438	1.38234	0.00513659	0.0724214	0.112273	0.112273
dresden_comp11533_c0_seq1	1.62717e-28	2.78384e-27	-3.9397	0.355674	4.78833	3.03097	0.0381945	0.214813	0.202497	0.214813
dresden_comp1242_c0_seq1	1.7557e-28	3.00116e-27	-3.08809	0.278963	6.24097	1.9743	0.00637082	0.14927	0.0954518	0.14927
dresden_comp2577_c0_seq1	1.95145e-28	3.3329e-27	-3.33072	0.301138	5.0557	2.65313	0.0171286	0.110619	0.164239	0.164239
dresden_comp2859_c0_seq1	1.97082e-28	3.3631e-27	2.24792	0.203256	7.99119	0.968651	0.000490848	0.0436451	0.0821353	0.0821353
dresden_comp11259_c0_seq1	1.99161e-28	3.39566e-27	-2.28972	0.207054	6.84408	1.07012	0.00193638	0.0821621	0.083806	0.083806
dresden_comp12013_c0_seq1	2.00894e-28	3.42225e-27	2.40407	0.217409	6.36632	1.30488	0.00254487	0.0575588	0.0919883	0.0919883
dresden_comp15356_c0_seq1	2.04333e-28	3.47787e-27	-3.39745	0.307286	5.42293	2.54039	0.0152407	0.173609	0.131055	0.173609
dresden_comp2109_c0_seq1	2.10637e-28	3.5821e-27	-2.28209	0.206457	8.27658	0.970478	0.000502749	0.00913741	0.0847466	0.0847466
dresden_comp1651_c0_seq1	2.13496e-28	3.6276e-27	2.73605	0.247553	9.81604	1.4312	8.70667e-05	0.0328028	0.122478	0.122478
dresden_comp4638_c0_seq1	2.14875e-28	3.64792e-27	2.4181	0.218797	8.94565	1.09379	0.000163763	0.024053	0.0955802	0.0955802
dresden_comp20110_c0_seq1	2.36025e-28	4.00014e-27	-4.07018	0.368564	4.61495	3.27237	0.0376857	0.0282037	0.233993	0.233993
dresden_comp5159_c0_seq1	2.35834e-28	4.00014e-27	4.05719	0.367385	4.57552	3.16399	0.0280867	0.177921	0.241856	0.241856
dresden_comp11115_c0_seq1	2.59505e-28	4.39433e-27	-2.3966	0.217184	6.41144	1.14674	0.00342784	0.026896	0.0909103	0.0909103
dresden_comp15319_c0_seq1	2.70802e-28	4.58171e-27	-2.59856	0.235569	5.95995	1.52021	0.00600722	0.0965097	0.104978	0.104978
dresden_comp81_c0_seq1	2.77581e-28	4.69242e-27	-2.8448	0.257943	6.89333	1.59671	0.002599	0.13047	0.0832559	0.13047
dresden_comp6527_c0_seq1	2.80322e-28	4.73473e-27	2.29194	0.207831	8.39248	1.04819	0.000258292	0.0825161	0.0861289	0.0861289
dresden_comp6612_c0_seq1	2.89649e-28	4.8881e-27	-2.27294	0.206163	6.87761	1.07081	0.00157842	0.0130528	0.0834278	0.0834278
dresden_comp1693_c0_seq1	3.26918e-28	5.51236e-27	-3.30375	0.299958	6.01566	2.20865	0.00576717	0.174182	0.102987	0.174182
dresden_comp16206_c0_seq1	3.30608e-28	5.56986e-27	-4.42036	0.401374	4.61198	3.96111	0.0801588	0.242044	0.234575	0.242044
dresden_comp11754_c0_seq1	3.56057e-28	5.99353e-27	2.21292	0.201058	7.37178	0.957074	0.000825888	0.0472319	0.080023	0.080023
dresden_comp11879_c0_seq1	3.58103e-28	6.02286e-27	-2.48881	0.226135	6.18357	1.2139	0.00498149	0.0208115	0.0972928	0.0972928
dresden_comp12769_c0_seq1	3.6209e-28	6.08476e-27	2.89394	0.26297	6.95852	1.63735	0.0017961	0.13651	0.082576	0.13651
dresden_comp10851_c0_seq1	3.80045e-28	6.38109e-27	2.21357	0.201225	7.62455	0.934208	0.000742326	0.0395825	0.0802403	0.0802403
dresden_comp13468_c0_seq1	4.05505e-28	6.80283e-27	-2.63776	0.239914	5.88006	1.3478	0.00714216	0.0607752	0.107975	0.107975
dresden_comp8555_c0_seq1	4.97709e-28	8.34262e-27	-5.1979	0.473564	6.6133	5.32747	0.00909758	0.439428	0.0869759	0.439428
dresden_comp12756_c0_seq1	5.25381e-28	8.79902e-27	-4.96988	0.452991	5.04193	4.87611	0.0706154	0.339787	0.165901	0.339787
dresden_comp13155_c0_seq1	5.60694e-28	9.38253e-27	-2.70332	0.246533	5.74817	1.40161	0.00814561	0.0563463	0.113411	0.113411
dresden_comp13138_c0_seq1	5.62981e-28	9.41287e-27	-2.77485	0.253064	5.63786	1.75145	0.0094917	0.0434162	0.118591	0.118591
dresden_comp20857_c0_seq1	5.88179e-28	9.8259e-27	-6.04934	0.551894	3.60506	7.43471	0.0758136	0.488249	0.533361	0.533361
dresden_comp4863_c0_seq1	5.99579e-28	1.00079e-26	-2.31112	0.210882	8.56906	1.00763	0.000327988	0.0431409	0.0886145	0.0886145
dresden_comp14595_c0_seq1	6.03772e-28	1.00695e-26	-3.65761	0.333764	4.85998	2.53296	0.0317919	0.0894538	0.191005	0.191005
dresden_comp13460_c0_seq1	6.27618e-28	1.04584e-26	-3.12983	0.285695	5.19797	1.82872	0.0142433	0.020764	0.149	0.149
dresden_comp6252_c0_seq1	6.40613e-28	1.0666e-26	-3.0985	0.282883	6.06865	2.03973	0.00537406	0.154671	0.10115	0.154671
dresden_comp18268_c0_seq1	7.00073e-28	1.16462e-26	-6.40274	0.584978	3.42059	7.95479	0.068523	0.542738	0.615875	0.615875
dresden_comp12790_c0_seq1	7.61202e-28	1.26525e-26	-3.61937	0.330908	6.58779	2.56241	0.00334115	0.215659	0.0874029	0.215659
dresden_comp5504_c0_seq1	7.64145e-28	1.26802e-26	2.27415	0.207925	7.52275	1.06323	0.000852334	0.0856137	0.0800202	0.0856137
dresden_comp9151_c0_seq1	7.64056e-28	1.26802e-26	3.2529	0.297413	5.05865	2.45013	0.0130209	0.117657	0.163888	0.163888
dresden_comp7973_c0_seq1	7.78112e-28	1.29012e-26	-2.84598	0.260247	6.0252	1.58655	0.00623835	0.129218	0.102652	0.129218
dresden_comp6567_c0_seq1	7.87801e-28	1.3051e-26	2.19877	0.201084	7.55704	0.971102	0.000793479	0.0612694	0.080076	0.080076
dresden_comp7858_c0_seq1	8.45271e-28	1.39913e-26	-2.19897	0.20122	7.57511	0.95386	0.000866024	0.0242827	0.0801131	0.0801131
dresden_comp8942_c0_seq1	9.57613e-28	1.58377e-26	-3.32118	0.304225	5.04974	2.1309	0.0201515	0.133115	0.164954	0.164954
dresden_comp4528_c0_seq1	9.90239e-28	1.63637e-26	2.22675	0.20403	7.02704	1.09543	0.00134871	0.0775473	0.081908	0.081908
dresden_comp18024_c0_seq1	9.92868e-28	1.63935e-26	-5.65946	0.518571	3.90617	6.32317	0.0984893	0.439343	0.414582	0.439343
dresden_comp15260_c0_seq1	9.96022e-28	1.64319e-26	2.98994	0.273973	5.27521	1.7053	0.00799095	0.0858128	0.142131	0.142131
dresden_comp10790_c0_seq1	9.97888e-28	1.6449e-26	-2.85114	0.261259	5.46671	2.05021	0.00830423	0.079166	0.128208	0.128208
dresden_comp14671_c0_seq1	1.02616e-27	1.6901e-26	-3.51649	0.322301	5.28655	2.53696	0.0149475	0.192808	0.141191	0.192808
dresden_comp13282_c0_seq1	1.13328e-27	1.86498e-26	-4.19668	0.384963	4.62706	3.3256	0.0647648	0.065443	0.231628	0.231628
dresden_comp2738_c0_seq1	1.18299e-27	1.94517e-26	2.18914	0.200882	7.46967	0.923504	0.000734221	0.0445984	0.0799733	0.0799733
dresden_comp10399_c0_seq1	1.19133e-27	1.95728e-26	-3.40141	0.312142	5.5239	2.28037	0.0137089	0.181157	0.124745	0.181157
dresden_comp15107_c0_seq1	1.26356e-27	2.07422e-26	6.67236	0.612613	3.18744	8.37974	0.0296477	0.123288	0.720943	0.720943
dresden_comp11312_c0_seq1	1.26927e-27	2.08187e-26	2.20798	0.20273	7.11385	1.02941	0.00104703	0.0779089	0.0811519	0.0811519
dresden_comp12759_c0_seq1	1.27324e-27	2.08666e-26	-3.112	0.285742	6.23324	2.01346	0.00548011	0.157817	0.09569	0.157817
dresden_comp8045_c0_seq1	1.45719e-27	2.38616e-26	2.18903	0.201223	7.32358	0.95422	0.000863353	0.0596109	0.0801179	0.0801179
dresden_comp8769_c0_seq1	1.51476e-27	2.4784e-26	-2.58531	0.237727	5.94208	1.49205	0.00739525	0.0804242	0.105633	0.105633
dresden_comp8318_c0_seq1	1.59428e-27	2.60635e-26	2.23234	0.205359	6.92062	0.984068	0.00137947	0.0544989	0.0829652	0.0829652
dresden_comp3569_c0_seq1	1.6193e-27	2.64507e-26	2.78955	0.256651	6.20894	2.85386	0.00503772	0.126702	0.0964596	0.126702
dresden_comp29200_c0_seq1	1.70177e-27	2.77751e-26	5.35396	0.492794	4.01583	5.65202	0.107249	0.22745	0.378444	0.378444
dresden_comp13435_c0_seq1	1.80366e-27	2.94139e-26	-4.19704	0.386497	4.48394	3.57825	0.0376998	-0.00290099	0.26106	0.26106
dresden_comp2575_c0_seq1	1.81222e-27	2.95293e-26	-5.30039	0.488121	5.3122	5.51364	0.0673393	0.409186	0.139123	0.409186
dresden_comp6479_c1_seq1	2.00299e-27	3.2611e-26	2.18903	0.201761	7.7865	0.911236	0.000522465	0.0230554	0.0808928	0.0808928
dresden_comp6759_c0_seq1	2.01278e-27	3.27435e-26	-2.21525	0.204187	7.04344	0.945608	0.00163086	0.0142239	0.0817536	0.0817536
dresden_comp16493_c0_seq1	2.16222e-27	3.51458e-26	-3.38735	0.312411	4.9689	2.60676	0.0199271	0.0546467	0.175274	0.175274
dresden_comp11887_c0_seq1	2.16669e-27	3.51896e-26	-3.72024	0.343119	5.06904	2.71738	0.0334939	0.201968	0.162661	0.201968
dresden_comp10635_c0_seq1	2.1734e-27	3.52698e-26	-3.28447	0.302936	5.06142	2.1131	0.0199815	0.0930379	0.163559	0.163559
dresden_comp12327_c0_seq1	2.28729e-27	3.70877e-26	2.21139	0.204051	7.01419	0.963487	0.00124304	0.0311885	0.0820303	0.0820303
dresden_comp2941_c0_seq1	2.34545e-27	3.79997e-26	-2.18144	0.20133	7.42656	0.927652	0.00109477	0.0752111	0.0799725	0.0799725
dresden_comp4492_c0_seq1	2.44847e-27	3.96366e-26	3.85296	0.355727	5.41627	2.90623	0.00876794	0.244316	0.131504	0.244316
dresden_comp6476_c0_seq1	2.54998e-27	4.12461e-26	-2.51348	0.232138	6.02293	1.21051	0.00504454	0.0480609	0.102732	0.102732
dresden_comp13903_c0_seq1	2.56496e-27	4.14548e-26	-3.14998	0.290938	5.13119	1.91377	0.0135739	0.0937855	0.155716	0.155716
dresden_comp19631_c0_seq1	2.63534e-27	4.25229e-26	-4.28307	0.395683	5.05538	3.63258	0.03462	0.27851	0.164278	0.27851
dresden_comp8856_c0_seq1	2.63466e-27	4.25229e-26	-3.13522	0.289641	5.17701	1.89633	0.0167584	0.094427	0.151026	0.151026
dresden_comp2228_c0_seq1	2.67173e-27	4.30751e-26	-2.2519	0.208061	6.81669	1.34595	0.0024513	0.0665027	0.0841276	0.0841276
dresden_comp8341_c0_seq1	2.71428e-27	4.37257e-26	2.31514	0.213933	8.73228	0.994416	0.000192367	0.0234022	0.0913425	0.0913425
dresden_comp4808_c0_seq1	2.77197e-27	4.46188e-26	5.11775	0.472996	7.46478	5.76847	0.00236437	0.445086	0.0799715	0.445086
dresden_comp13184_c0_seq1	2.84095e-27	4.56921e-26	2.37415	0.219471	6.30011	1.08502	0.00260843	0.0672317	0.0937267	0.0937267
dresden_comp9806_c0_seq1	2.90743e-27	4.67235e-26	2.87617	0.26593	6.83145	1.73584	0.00173259	0.139705	0.0839528	0.139705
dresden_comp13619_c0_seq1	3.12196e-27	5.01305e-26	-3.29456	0.304799	5.04151	2.33718	0.0198525	0.0732421	0.165952	0.165952
dresden_comp7982_c0_seq1	3.39141e-27	5.44132e-26	-2.38386	0.2207	6.31068	1.41111	0.00398104	0.0685961	0.0934362	0.0934362
dresden_comp3670_c0_seq1	3.65843e-27	5.86501e-26	-3.00111	0.278024	6.93565	1.77554	0.00277656	0.151818	0.0828089	0.151818
dresden_comp2004_c0_seq1	3.84922e-27	6.1659e-26	-2.41658	0.22397	9.13858	1.26857	0.000202535	0.027904	0.100123	0.100123
dresden_comp3461_c0_seq1	3.88265e-27	6.21444e-26	-5.35358	0.496211	4.09972	7.3737	0.138736	0.317536	0.353714	0.353714
dresden_comp15376_c0_seq1	4.0227e-27	6.43341e-26	-2.72795	0.252924	5.65061	1.55324	0.0099836	0.0489851	0.117957	0.117957
dresden_comp284_c0_seq1	4.08026e-27	6.52021e-26	-4.66619	0.43268	5.69909	5.18825	0.0172842	0.35714	0.115634	0.35714
dresden_comp9815_c0_seq1	4.11196e-27	6.56558e-26	2.17547	0.201737	7.75825	0.900534	0.000640332	0.0481327	0.0807556	0.0807556
dresden_comp6150_c0_seq1	4.24093e-27	6.76607e-26	2.23734	0.20753	7.10252	1.03006	0.00105941	0.0850781	0.0812395	0.0850781
dresden_comp10687_c0_seq1	4.39112e-27	7.00007e-26	-3.16852	0.293991	5.49674	1.97103	0.0118792	0.160982	0.126355	0.160982
dresden_comp25466_c0_seq1	4.43554e-27	7.0652e-26	-5.15747	0.478576	4.34693	5.16813	0.166068	0.143669	0.292002	0.292002
dresden_comp485_c0_seq1	4.46288e-27	7.10307e-26	-3.2114	0.298011	5.63991	2.46599	0.00910574	0.168515	0.118488	0.168515
dresden_comp3203_c0_seq1	4.47052e-27	7.10953e-26	-2.44483	0.226878	6.155	1.32178	0.00470706	0.0519239	0.0982402	0.0982402
dresden_comp13555_c0_seq1	4.5431e-27	7.21917e-26	-3.26303	0.302848	5.04922	2.41957	0.0184161	0.163183	0.165017	0.165017
dresden_comp2787_c0_seq1	4.66256e-27	7.40308e-26	6.37873	0.592153	7.6399	8.15766	0.00438106	0.696909	0.0802872	0.696909
dresden_comp6014_c0_seq1	4.85138e-27	7.69672e-26	-3.74863	0.348112	5.09137	2.77101	0.0209337	0.221431	0.160088	0.221431
dresden_comp5730_c0_seq1	5.26584e-27	8.34759e-26	-2.94581	0.273751	6.73881	1.97587	0.00308282	0.146797	0.0851141	0.146797
dresden_comp16848_c0_seq1	5.35559e-27	8.48311e-26	6.28955	0.584567	3.37686	8.00045	0.0475856	0.0416364	0.635852	0.635852
dresden_comp9692_c0_seq1	5.56933e-27	8.81462e-26	-2.62186	0.243764	5.76564	1.52837	0.00619332	0.0938206	0.112649	0.112649
dresden_comp7532_c0_seq1	5.58073e-27	8.82563e-26	-2.31454	0.215195	6.45158	1.06611	0.0026004	0.0828218	0.0900177	0.0900177
dresden_comp3776_c0_seq1	5.7577e-27	9.09826e-26	2.38727	0.222017	9.07038	1.11945	0.000147202	0.065252	0.098436	0.098436
dresden_comp3244_c0_seq1	5.77521e-27	9.11867e-26	-3.57453	0.332441	6.12244	2.57725	0.00689045	0.214143	0.0993277	0.214143
dresden_comp7086_c0_seq1	6.10466e-27	9.6312e-26	-2.46712	0.229558	6.71868	1.27585	0.00236049	0.103033	0.0853884	0.103033
dresden_comp5477_c0_seq1	6.1974e-27	9.76975e-26	3.43435	0.319597	6.02689	2.46907	0.00502499	0.199259	0.102593	0.199259
dresden_comp16581_c0_seq1	6.2466e-27	9.83951e-26	-4.95374	0.461021	5.40724	4.90654	0.0911997	0.333881	0.132119	0.333881
dresden_comp1520_c0_seq1	6.86574e-27	1.08062e-25	-3.27951	0.305457	6.41966	2.73855	0.00565553	0.180952	0.0907226	0.180952
dresden_comp899_c0_seq1	7.41401e-27	1.16599e-25	3.90044	0.363531	9.17707	3.70932	0.000471392	0.263838	0.101116	0.263838
dresden_comp18217_c0_seq1	7.44058e-27	1.16924e-25	-2.77383	0.258536	5.50562	1.69765	0.00786053	0.0484958	0.125822	0.125822
dresden_comp21003_c0_seq1	8.01845e-27	1.25906e-25	-4.51795	0.421369	5.28678	4.03102	0.0385308	0.316573	0.141172	0.316573
dresden_comp954_c0_seq1	8.11132e-27	1.27263e-25	-3.07666	0.286975	5.18131	1.81304	0.0141056	0.0638275	0.150604	0.150604
dresden_comp851_c0_seq1	8.38172e-27	1.31402e-25	-4.11129	0.383588	5.53619	3.83734	0.0127553	0.281525	0.124035	0.281525
dresden_comp10404_c0_seq1	8.60589e-27	1.3481e-25	2.50251	0.23354	7.40606	1.32332	0.000912563	0.108169	0.0799845	0.108169
dresden_comp2373_c0_seq1	8.80125e-27	1.37761e-25	-3.38054	0.315541	6.82672	2.24075	0.00303184	0.196101	0.0840085	0.196101
dresden_comp3128_c1_seq1	9.17268e-27	1.43462e-25	-2.16067	0.201751	7.72969	0.892323	0.000780391	0.0369857	0.0806262	0.0806262
dresden_comp23270_c0_seq1	9.5736e-27	1.49615e-25	-4.62017	0.431563	4.47411	4.1242	0.109296	0.1817	0.263196	0.263196
dresden_comp10377_c0_seq1	9.61683e-27	1.50172e-25	2.1521	0.201032	7.5981	0.896532	0.000660119	0.0628003	0.0801677	0.0801677
dresden_comp12504_c0_seq1	9.66096e-27	1.50743e-25	-2.39251	0.223499	6.21846	1.28117	0.00374875	0.0459037	0.0961545	0.0961545
dresden_comp763_c0_seq1	9.83923e-27	1.53404e-25	-2.17104	0.202842	7.91008	1.00432	0.000699113	0.0260787	0.0815903	0.0815903
dresden_comp2641_c0_seq1	1.08869e-26	1.69605e-25	-2.16769	0.202707	7.878	0.906526	0.000784529	0.0549512	0.0813954	0.0813954
dresden_comp4856_c0_seq1	1.14476e-26	1.782e-25	-2.15251	0.201374	7.56358	0.893008	0.0010144	0.0231821	0.0800888	0.0800888
dresden_comp7855_c0_seq1	1.17024e-26	1.82023e-25	-2.58463	0.241846	5.83106	1.31095	0.00706555	0.0943646	0.109914	0.109914
dresden_comp9852_c0_seq1	1.17716e-26	1.82957e-25	2.79223	0.261285	5.46068	1.58294	0.00795074	0.103892	0.128589	0.128589
dresden_comp6365_c0_seq1	1.20772e-26	1.87561e-25	-2.22572	0.20832	6.78899	1.0422	0.00232884	0.029949	0.0844658	0.0844658
dresden_comp15583_c0_seq1	1.22143e-26	1.89541e-25	-3.22275	0.301669	5.03618	2.02754	0.015403	0.147759	0.166605	0.166605
dresden_comp3216_c0_seq1	1.24501e-26	1.93049e-25	-2.26338	0.211901	6.60891	1.0525	0.00275605	0.0492653	0.0870482	0.0870482
dresden_comp11653_c0_seq1	1.33646e-26	2.07069e-25	-2.4701	0.231397	6.02861	1.39731	0.00455559	0.0947908	0.102533	0.102533
dresden_comp12109_c0_seq1	1.34845e-26	2.08762e-25	-2.87804	0.269634	5.3618	1.81137	0.0100606	0.0959548	0.135344	0.135344
dresden_comp9584_c0_seq1	1.35126e-26	2.09035e-25	-3.54579	0.332199	6.70202	3.15708	0.00583098	0.214881	0.0856221	0.214881
dresden_comp900_c0_seq1	1.3764e-26	2.12758e-25	2.33289	0.2186	8.93762	1.09531	0.000165379	0.0875786	0.0954063	0.0954063
dresden_comp586_c0_seq1	1.47122e-26	2.27238e-25	-2.90536	0.2724	6.73232	2.12819	0.00281399	0.145589	0.0852017	0.145589
dresden_comp14752_c0_seq1	1.4944e-26	2.30639e-25	4.453	0.417559	6.23979	4.07038	0.00720691	0.341505	0.0954881	0.341505
dresden_comp14977_c0_seq1	1.4977e-26	2.30969e-25	3.79839	0.356183	5.02249	3.11801	0.0367688	0.216964	0.168305	0.216964
dresden_comp9063_c0_seq1	1.50497e-26	2.31911e-25	-2.15432	0.202023	7.24041	0.880426	0.0012258	0.0406355	0.0804011	0.0804011
dresden_comp5378_c0_seq1	1.51496e-26	2.33268e-25	-3.23825	0.303688	7.4904	2.10867	0.00141554	0.183038	0.0799857	0.183038
dresden_comp12784_c0_seq1	1.51632e-26	2.33297e-25	-4.77826	0.448116	5.3236	4.50546	0.0284868	0.37313	0.138229	0.37313
dresden_comp241_c0_seq1	1.55926e-26	2.39719e-25	-2.47824	0.232472	7.33068	1.25257	0.00120286	0.106883	0.0801008	0.106883
dresden_comp8187_c0_seq1	1.61392e-26	2.47929e-25	-2.14862	0.201612	7.66048	1.29957	0.000939284	0.0776072	0.0803554	0.0803554
dresden_comp6400_c0_seq1	1.61914e-26	2.4854e-25	2.34621	0.220159	8.04992	1.16261	0.000476098	0.0964639	0.0825834	0.0964639
dresden_comp12329_c0_seq1	1.6528e-26	2.53511e-25	-2.69039	0.252501	5.62101	1.84239	0.00806876	0.0390345	0.119444	0.119444
dresden_comp2265_c0_seq1	1.65933e-26	2.54315e-25	-3.44827	0.323641	7.39797	2.34506	0.00236707	0.207119	0.0799915	0.207119
dresden_comp9246_c0_seq1	1.94814e-26	2.98349e-25	2.14051	0.201182	7.56756	0.89091	0.000851444	0.0669238	0.080097	0.080097
dresden_comp18303_c0_seq1	2.06915e-26	3.16637e-25	4.00168	0.376308	4.53066	2.96999	0.0321116	0.0226193	0.251103	0.251103
dresden_comp10174_c0_seq1	2.11629e-26	3.23602e-25	-3.13901	0.295243	5.10967	1.85558	0.0162919	0.0402743	0.158045	0.158045
dresden_comp1698_c0_seq1	2.14102e-26	3.27131e-25	2.24505	0.211183	8.08153	1.09066	0.000441311	0.0887548	0.0828434	0.0887548
dresden_comp17567_c0_seq1	2.29845e-26	3.50915e-25	-4.7381	0.44597	4.40692	4.36105	0.119624	0.178919	0.278155	0.278155
dresden_comp8195_c0_seq1	2.30597e-26	3.51794e-25	3.61353	0.340131	5.46647	2.5639	0.0071739	0.224204	0.128223	0.224204
dresden_comp15344_c0_seq1	2.31364e-26	3.52692e-25	-2.69786	0.253949	5.66046	1.42889	0.00881409	0.120166	0.117474	0.120166
dresden_comp9018_c0_seq1	2.62474e-26	3.9981e-25	-2.39355	0.225554	6.1848	1.13126	0.00449731	0.0831069	0.0972523	0.0972523
dresden_comp115_c0_seq1	2.76018e-26	4.20119e-25	-3.37423	0.318108	4.91654	2.27068	0.0198122	0.0813458	0.182574	0.182574
dresden_comp28587_c0_seq1	2.78975e-26	4.24294e-25	3.86479	0.364391	4.60156	2.85456	0.0289263	0.116958	0.236636	0.236636
dresden_comp7977_c0_seq1	2.82422e-26	4.29207e-25	-2.1833	0.205874	7.01763	1.0296	0.00137846	0.0833899	0.0819974	0.0833899
dresden_comp14835_c0_seq1	2.85438e-26	4.3346e-25	-3.94233	0.371777	4.60682	2.86114	0.0408425	0.00207381	0.235594	0.235594
dresden_comp16610_c0_seq1	3.15625e-26	4.78935e-25	-4.45757	0.420739	4.50202	3.74474	0.0968724	0.0617877	0.25717	0.25717
dresden_comp9797_c0_seq1	3.91715e-26	5.93941e-25	-2.21114	0.209103	6.74047	0.92798	0.00235622	0.0140198	0.085092	0.085092
dresden_comp18607_c0_seq1	3.94352e-26	5.97029e-25	-3.84355	0.363499	4.65153	2.90332	0.0373387	0.225243	0.226924	0.226924
dresden_comp5203_c0_seq1	3.94299e-26	5.97029e-25	2.21211	0.209207	8.47612	0.930381	0.000287392	0.0134666	0.0872477	0.0872477
dresden_comp14297_c0_seq1	4.1536e-26	6.28355e-25	-3.47367	0.328669	5.07054	2.67992	0.0203049	0.195742	0.162486	0.195742
dresden_comp13570_c0_seq1	4.22409e-26	6.38532e-25	-4.23894	0.401137	4.8577	3.54416	0.0696518	0.25217	0.191357	0.25217
dresden_comp6372_c0_seq1	4.3497e-26	6.57019e-25	-2.12838	0.201464	7.57623	1.02409	0.00106004	0.0437742	0.0801156	0.0801156
dresden_comp940_c0_seq1	4.71589e-26	7.11791e-25	-3.89388	0.368844	8.28618	3.22974	0.000619341	0.271472	0.0848538	0.271472
dresden_comp3007_c0_seq1	4.78214e-26	7.21242e-25	2.21399	0.209745	8.50872	0.98479	0.000273368	0.0457937	0.0877122	0.0877122
dresden_comp19860_c0_seq1	4.79045e-26	7.21947e-25	-4.42379	0.419098	4.38796	3.89226	0.0688024	0.221699	0.282483	0.282483
dresden_comp6454_c0_seq1	5.04731e-26	7.60081e-25	-2.78452	0.263921	5.41755	1.57902	0.00789185	0.0906957	0.131417	0.131417
dresden_comp7004_c0_seq1	5.10924e-26	7.68825e-25	-2.85116	0.270266	6.61482	1.83192	0.0031412	0.142946	0.0869509	0.142946
dresden_comp12768_c0_seq1	5.32477e-26	8.0065e-25	-2.77272	0.262927	5.45285	1.46733	0.00917136	0.0732583	0.12909	0.12909
dresden_comp356_c0_seq1	5.35959e-26	8.05276e-25	-3.75581	0.356171	7.68983	3.12314	0.00153814	0.252177	0.0804626	0.252177
dresden_comp396_c0_seq1	5.47963e-26	8.22216e-25	-3.71245	0.352129	4.72005	2.67484	0.0337031	0.100296	0.214286	0.214286
dresden_comp8164_c0_seq1	5.48061e-26	8.22216e-25	2.3525	0.223137	6.89403	1.15437	0.00142827	0.0981518	0.0832483	0.0981518
dresden_comp5144_c0_seq1	5.49549e-26	8.23826e-25	-2.17125	0.20595	8.22816	0.953928	0.000605342	0.0338579	0.0842253	0.0842253
dresden_comp3498_c0_seq1	5.90885e-26	8.85124e-25	-2.25135	0.213686	6.50902	1.13133	0.00248185	0.0792406	0.0888417	0.0888417
dresden_comp12282_c0_seq1	6.20294e-26	9.28478e-25	-3.67533	0.348994	4.71895	2.65169	0.0291113	0.138227	0.214482	0.214482
dresden_comp5372_c0_seq1	6.21009e-26	9.28848e-25	-4.30657	0.408938	4.83998	3.64576	0.0445089	0.289952	0.194121	0.289952
dresden_comp12697_c0_seq1	6.29017e-26	9.40117e-25	-2.26863	0.215446	6.48595	0.977734	0.0035337	0.0469017	0.0893003	0.0893003
dresden_comp5502_c0_seq1	6.31432e-26	9.43018e-25	2.14074	0.203308	8.00098	0.918215	0.000461114	0.0615127	0.0822069	0.0822069
dresden_comp8296_c0_seq1	6.60332e-26	9.85437e-25	-2.97324	0.282484	5.85822	1.76069	0.00712326	0.152472	0.108829	0.152472
dresden_comp14730_c0_seq1	6.6618e-26	9.93418e-25	-3.7782	0.358991	5.2534	2.96548	0.022396	0.235353	0.143987	0.235353
dresden_comp15332_c0_seq1	6.68191e-26	9.9567e-25	-2.66336	0.253069	5.60921	1.37395	0.00803499	0.0614437	0.120053	0.120053
dresden_comp4269_c0_seq1	6.90891e-26	1.02872e-24	2.35627	0.223957	9.1401	1.11807	0.000151604	0.064957	0.100162	0.100162
dresden_comp1121_c0_seq1	6.99993e-26	1.0415e-24	2.20838	0.209926	8.51677	0.976861	0.000308256	0.0722406	0.0878294	0.0878294
dresden_comp29517_c0_seq1	7.10204e-26	1.0559e-24	-4.87092	0.463083	4.42301	4.72996	0.154374	0.21399	0.274517	0.274517
dresden_comp14016_c0_seq1	7.5639e-26	1.12372e-24	-3.25428	0.309562	5.00042	2.03806	0.0205436	0.0778423	0.171114	0.171114
dresden_comp433_c0_seq1	8.89517e-26	1.32051e-24	-4.96698	0.47317	4.96319	5.01262	0.0650311	0.382749	0.176046	0.382749
dresden_comp7617_c0_seq1	9.68229e-26	1.43629e-24	-2.11523	0.201658	7.3182	1.14762	0.00120009	0.0669841	0.0801315	0.0801315
dresden_comp1844_c0_seq1	9.80494e-26	1.4534e-24	-2.11634	0.201786	7.68609	0.87734	0.000986687	0.0646739	0.0804483	0.0804483
dresden_comp29437_c0_seq1	1.02262e-25	1.51472e-24	3.7141	0.354261	4.64566	2.60465	0.0229599	0.0925494	0.228042	0.228042
dresden_comp13561_c0_seq1	1.03354e-25	1.52975e-24	-3.4514	0.329237	4.90269	2.34599	0.0284824	0.188311	0.184586	0.188311
dresden_comp1053_c0_seq1	1.03802e-25	1.53524e-24	-4.45632	0.425114	4.72783	4.40539	0.0451912	0.316252	0.212902	0.316252
dresden_comp14558_c0_seq1	1.10125e-25	1.62753e-24	-2.88247	0.275122	5.29647	1.64567	0.0110024	0.122615	0.140382	0.140382
dresden_comp16842_c0_seq1	1.13501e-25	1.67619e-24	5.03482	0.480688	4.89673	5.21083	0.0675321	0.394591	0.185462	0.394591
dresden_comp11394_c0_seq1	1.18051e-25	1.74208e-24	-3.32714	0.317764	6.02174	2.46281	0.00730608	0.194642	0.102773	0.194642
dresden_comp8347_c0_seq1	1.19048e-25	1.75549e-24	-2.73496	0.261227	5.92128	1.48856	0.00540313	0.131076	0.106406	0.131076
dresden_comp9516_c0_seq1	1.20362e-25	1.77356e-24	2.2069	0.210811	6.68246	0.992462	0.00152398	0.0873583	0.0859041	0.0873583
dresden_comp14207_c0_seq1	1.21105e-25	1.78317e-24	-4.16035	0.397433	5.46566	3.51584	0.0185501	0.297357	0.128274	0.297357
dresden_comp4048_c0_seq1	1.22256e-25	1.79879e-24	-2.53495	0.242181	5.80664	1.19683	0.0063898	0.0275902	0.110914	0.110914
dresden_comp18168_c0_seq1	1.3098e-25	1.92573e-24	3.13022	0.299238	5.47968	1.94009	0.00890895	0.170178	0.127398	0.170178
dresden_comp17000_c0_seq1	1.35083e-25	1.98459e-24	-6.0022	0.57395	3.52267	7.13222	0.0891671	0.536279	0.569671	0.569671
dresden_comp20769_c0_seq1	1.42442e-25	2.09115e-24	-4.58175	0.438333	4.37378	4.03624	0.0985219	0.122023	0.285749	0.285749
dresden_comp14527_c0_seq1	1.48881e-25	2.18406e-24	2.37377	0.227188	6.08988	1.10083	0.0028023	0.0893425	0.100426	0.100426
dresden_comp21541_c0_seq1	1.5443e-25	2.2638e-24	-5.27618	0.505138	4.05265	6.91999	0.143058	0.0456652	0.367271	0.367271
dresden_comp7371_c0_seq1	1.57077e-25	2.30091e-24	-3.80918	0.364745	7.13355	2.85586	0.0032549	0.262823	0.0810079	0.262823
dresden_comp16426_c0_seq1	1.63331e-25	2.39074e-24	4.41065	0.422489	5.22843	3.85863	0.0199724	0.337021	0.146189	0.337021
dresden_comp12527_c0_seq1	1.85067e-25	2.70691e-24	3.09893	0.297179	5.05955	1.8585	0.0128498	0.122502	0.16378	0.16378
dresden_comp11255_c0_seq1	1.94976e-25	2.84975e-24	-5.55246	0.532719	4.07191	5.74293	0.205952	-0.0384007	0.361627	0.361627
dresden_comp13646_c0_seq1	1.98874e-25	2.90459e-24	-4.09424	0.392884	5.37601	3.31821	0.0249194	0.283796	0.134313	0.283796
dresden_comp12432_c0_seq1	2.02759e-25	2.95915e-24	-2.49162	0.239139	5.86789	1.21379	0.00592629	0.0527399	0.108448	0.108448
dresden_comp16340_c0_seq1	2.09215e-25	3.05113e-24	-4.0774	0.391449	4.47429	3.43336	0.0433086	0.114763	0.263156	0.263156
dresden_comp2503_c0_seq1	2.14128e-25	3.12049e-24	3.14096	0.30161	6.55876	2.90457	0.00398048	0.177957	0.0879112	0.177957
dresden_comp3971_c0_seq1	2.20465e-25	3.21048e-24	2.30217	0.221125	9.036	1.04318	0.000172976	0.0493582	0.0976196	0.0976196
dresden_comp10596_c0_seq1	2.23045e-25	3.24567e-24	-5.56117	0.534211	3.96286	5.895	0.175391	0.0309773	0.395371	0.395371
dresden_comp6479_c0_seq1	2.34475e-25	3.4095e-24	2.14644	0.206283	8.28161	0.890624	0.000302566	0.0460296	0.0848026	0.0848026
dresden_comp10376_c0_seq1	2.43404e-25	3.53675e-24	2.09759	0.201658	7.75937	0.88658	0.00057074	0.0267313	0.0807608	0.0807608
dresden_comp6207_c0_seq1	2.48521e-25	3.60846e-24	2.09076	0.201039	7.62076	0.862452	0.000604198	0.0493602	0.0802293	0.0802293
dresden_comp6562_c0_seq1	2.48947e-25	3.61201e-24	-2.62877	0.252776	6.43592	1.36107	0.00338606	0.124405	0.0903589	0.124405
dresden_comp7833_c0_seq1	2.50535e-25	3.63239e-24	-2.82483	0.271644	5.35316	1.56149	0.0115981	0.0783322	0.135983	0.135983
dresden_comp12456_c0_seq1	2.54761e-25	3.69097e-24	2.09407	0.201403	7.28081	0.838092	0.000882126	0.0467982	0.080244	0.080244
dresden_comp8544_c1_seq1	2.66815e-25	3.86279e-24	-2.41397	0.232268	6.04071	1.2214	0.00578495	0.0681039	0.102112	0.102112
dresden_comp649_c0_seq1	2.74046e-25	3.96459e-24	-3.95247	0.380394	11.7901	3.02948	2.46649e-05	0.17071	0.289375	0.289375
dresden_comp3400_c0_seq1	2.74369e-25	3.96637e-24	-3.21513	0.309434	5.93799	2.20526	0.00563006	0.185869	0.105784	0.185869
dresden_comp10618_c0_seq1	2.88262e-25	4.16419e-24	2.30805	0.222235	6.21938	1.03144	0.00265207	0.0719897	0.0961251	0.0961251
dresden_comp18818_c0_seq1	2.99512e-25	4.32355e-24	4.02069	0.387276	5.2828	3.2087	0.0110839	0.288881	0.1415	0.288881
dresden_comp16552_c0_seq1	3.00397e-25	4.33318e-24	-4.12757	0.397582	4.52434	3.18777	0.0637106	0.0322312	0.252432	0.252432
dresden_comp3899_c0_seq1	3.04798e-25	4.39347e-24	-2.79612	0.269368	6.23429	1.55527	0.00460061	0.140517	0.0956574	0.140517
dresden_comp1134_c0_seq1	3.13346e-25	4.51341e-24	2.21818	0.213746	8.28367	1.01098	0.000306015	0.0910687	0.0848256	0.0910687
dresden_comp11609_c0_seq1	3.16321e-25	4.55206e-24	-3.73205	0.359655	5.06486	2.76108	0.0296934	0.22901	0.163152	0.22901
dresden_comp14413_c0_seq1	3.16717e-25	4.55206e-24	2.10203	0.202573	7.13421	0.922614	0.00106864	0.0678225	0.0810033	0.0810033
dresden_comp15788_c0_seq1	3.16661e-25	4.55206e-24	-3.84487	0.370531	4.58245	3.15214	0.0341287	0.218348	0.240457	0.240457
dresden_comp9387_c0_seq1	3.2783e-25	4.70838e-24	-4.07578	0.392909	5.66118	3.28082	0.0139875	0.294767	0.117439	0.294767
dresden_comp5958_c0_seq1	3.3295e-25	4.77846e-24	3.87986	0.374076	5.89395	2.96713	0.00744196	0.272423	0.10744	0.272423
dresden_comp14253_c0_seq1	3.52169e-25	5.05064e-24	-3.25836	0.314316	5.22269	2.22881	0.0177518	0.179837	0.146707	0.179837
dresden_comp541_c0_seq1	3.54909e-25	5.08626e-24	-5.11964	0.493899	7.1455	5.88347	0.00338419	0.484488	0.0809255	0.484488
dresden_comp3321_c0_seq1	3.61395e-25	5.17548e-24	-2.42975	0.234441	5.94707	1.18477	0.00447577	0.053458	0.105449	0.105449
dresden_comp11468_c0_seq1	3.61798e-25	5.17752e-24	-3.77409	0.364156	4.71903	3.09021	0.0254036	0.239815	0.214469	0.239815
dresden_comp5798_c0_seq1	3.87617e-25	5.543e-24	-2.47837	0.239287	5.88168	1.27507	0.00660433	0.0504272	0.107912	0.107912
dresden_comp10996_c0_seq1	3.92039e-25	5.60221e-24	-2.42461	0.23412	5.98035	1.32199	0.00492832	0.104696	0.104241	0.104696
dresden_comp20152_c0_seq1	3.92983e-25	5.61165e-24	4.74767	0.458446	5.04307	5.05132	0.0309384	0.389406	0.165763	0.389406
dresden_comp10892_c0_seq1	4.72743e-25	6.74576e-24	3.2234	0.311792	5.54375	3.38275	0.0115815	0.182847	0.123605	0.182847
dresden_comp16187_c0_seq1	4.88218e-25	6.96157e-24	-4.06753	0.393559	4.45041	3.26311	0.0413759	0.197648	0.268402	0.268402
dresden_comp16020_c0_seq1	5.015e-25	7.14583e-24	-5.40269	0.522875	4.0153	5.81177	0.168187	0.197693	0.378609	0.378609
dresden_comp11_c0_seq1	5.17356e-25	7.36648e-24	-2.31711	0.224316	7.63476	1.06234	0.000913627	0.0997214	0.0802712	0.0997214
dresden_comp3523_c0_seq1	5.19162e-25	7.3869e-24	-2.40059	0.232405	8.25688	1.27299	0.000646695	0.107378	0.0845305	0.107378
dresden_comp11928_c0_seq1	5.29393e-25	7.52709e-24	2.10396	0.203724	7.02545	0.905907	0.0010841	0.0330557	0.0819231	0.0819231
dresden_comp4893_c0_seq1	5.49867e-25	7.81259e-24	-2.07868	0.201347	7.4674	1.02269	0.00110915	0.0529765	0.0799724	0.0799724
dresden_comp8058_c0_seq1	5.62338e-25	7.98407e-24	-2.08064	0.201579	7.63563	0.917986	0.000994572	0.0274944	0.0802739	0.0802739
dresden_comp19048_c0_seq1	5.76583e-25	8.18047e-24	-2.24884	0.217926	6.37617	0.981743	0.00323754	0.0660957	0.091746	0.091746
dresden_comp6182_c0_seq1	5.7744e-25	8.18679e-24	-2.13303	0.206706	6.85822	0.893611	0.00181049	0.0666332	0.0836444	0.0836444
dresden_comp8960_c0_seq1	5.84899e-25	8.28662e-24	2.36491	0.229205	6.7918	1.11714	0.00141552	0.103654	0.0844308	0.103654
dresden_comp13791_c0_seq1	5.90502e-25	8.36005e-24	-4.53151	0.439228	4.32639	3.98167	0.0890011	0.0401062	0.296841	0.296841
dresden_comp12093_c0_seq1	6.21887e-25	8.79811e-24	2.50896	0.243304	5.72917	1.19431	0.00413725	0.0564779	0.114257	0.114257
dresden_comp6585_c0_seq1	6.24393e-25	8.82728e-24	-2.0825	0.201957	7.75956	0.856677	0.000811362	0.0794179	0.0807617	0.0807617
dresden_comp18269_c0_seq1	6.27338e-25	8.8626e-24	-5.97971	0.579925	4.36649	7.06685	0.0749693	0.597657	0.28744	0.597657
dresden_comp629_c0_seq1	6.37636e-25	9.00168e-24	2.54645	0.246998	9.80301	1.28369	7.75109e-05	0.0565575	0.121939	0.121939
dresden_comp3431_c0_seq1	7.46148e-25	1.05261e-23	2.12979	0.206887	8.32049	0.914733	0.000356511	0.0756835	0.0852476	0.0852476
dresden_comp6158_c0_seq1	7.47072e-25	1.05316e-23	2.08392	0.202433	7.89447	0.848573	0.000463565	0.0560156	0.0814943	0.0814943
dresden_comp10036_c0_seq1	7.82149e-25	1.10183e-23	2.23851	0.217543	6.37071	0.983578	0.00277043	0.0852646	0.0918799	0.0918799
dresden_comp2595_c0_seq1	7.83923e-25	1.10355e-23	2.2841	0.221979	9.06865	0.991025	0.000154957	0.0182523	0.0983944	0.0983944
dresden_comp5218_c0_seq1	7.90167e-25	1.11155e-23	-2.53236	0.246124	5.83529	1.27333	0.00682604	0.114328	0.109743	0.114328
dresden_comp12297_c0_seq1	7.94714e-25	1.11716e-23	-3.20403	0.311422	4.96506	2.10046	0.0181746	0.043487	0.175792	0.175792
dresden_comp12575_c0_seq1	8.31506e-25	1.16805e-23	2.18329	0.212298	6.5476	0.963955	0.00202795	0.0759989	0.0881133	0.0881133
dresden_comp6231_c0_seq1	8.32829e-25	1.16908e-23	-2.1253	0.206663	6.87454	0.916617	0.00195746	0.0109687	0.0834617	0.0834617
dresden_comp6403_c0_seq1	8.6198e-25	1.20915e-23	2.1256	0.206759	8.31501	0.884172	0.000314899	0.0638164	0.0851836	0.0851836
dresden_comp1413_c0_seq1	8.65095e-25	1.21266e-23	3.90018	0.379386	7.01602	3.00125	0.00194237	0.285925	0.0820128	0.285925
dresden_comp12299_c0_seq1	9.01035e-25	1.26215e-23	-4.08702	0.397713	5.36174	3.29902	0.0206856	0.295665	0.135349	0.295665
dresden_comp10443_c0_seq1	9.16423e-25	1.2828e-23	2.19029	0.213173	6.51771	0.900197	0.00221217	0.0318777	0.0886734	0.0886734
dresden_comp12201_c0_seq1	9.43554e-25	1.31985e-23	-2.5818	0.251347	5.65009	1.26016	0.00836792	0.00644333	0.117982	0.117982
dresden_comp14444_c0_seq1	1.04681e-24	1.46325e-23	-3.88928	0.379004	4.52361	3.19379	0.0347014	0.156011	0.252586	0.252586
dresden_comp8267_c0_seq1	1.07477e-24	1.50127e-23	2.33229	0.227334	7.48074	1.10172	0.000714155	0.102647	0.079979	0.102647
dresden_comp21853_c0_seq1	1.07841e-24	1.5053e-23	-5.58254	0.544161	3.97883	6.219	0.145453	0.44677	0.390163	0.44677
dresden_comp23771_c0_seq1	1.10208e-24	1.53726e-23	-4.42385	0.431305	4.33784	3.70412	0.0779105	0.076333	0.294138	0.294138
dresden_comp12974_c0_seq1	1.1225e-24	1.56465e-23	-2.69957	0.263241	5.47059	1.39707	0.0106277	0.0760084	0.127964	0.127964
dresden_comp16599_c0_seq1	1.1592e-24	1.61468e-23	-4.32066	0.421445	4.37395	3.87169	0.0695205	0.0239755	0.285712	0.285712
dresden_comp9164_c0_seq1	1.18075e-24	1.64353e-23	-2.82389	0.275495	5.31162	1.68663	0.0126262	0.0945455	0.139169	0.139169
dresden_comp6140_c0_seq1	1.19555e-24	1.66297e-23	2.27327	0.221804	9.06238	1.02138	0.000149997	0.072616	0.0982439	0.0982439
dresden_comp12651_c0_seq1	1.20038e-24	1.66852e-23	-2.66386	0.259924	6.63635	1.4129	0.00279644	0.132324	0.0866053	0.132324
dresden_comp11764_c0_seq1	1.21639e-24	1.6896e-23	2.32164	0.22656	6.59917	1.0649	0.00205544	0.100604	0.0872102	0.100604
dresden_comp1983_c0_seq1	1.21735e-24	1.68974e-23	2.62117	0.255792	8.49546	1.56402	0.000331065	0.130528	0.0875213	0.130528
dresden_comp15640_c0_seq1	1.26445e-24	1.75389e-23	2.45172	0.239342	5.83062	1.20223	0.00463754	0.0137866	0.109932	0.109932
dresden_comp12553_c0_seq1	1.27747e-24	1.77071e-23	2.11436	0.206428	6.85812	0.900405	0.00157955	0.0626991	0.0836456	0.0836456
dresden_comp11017_c0_seq1	1.29343e-24	1.79159e-23	-2.28889	0.223494	6.73606	1.41627	0.00240582	0.0974933	0.0851511	0.0974933
dresden_comp5042_c0_seq1	1.36195e-24	1.88518e-23	-2.05928	0.201172	7.52738	0.811917	0.000913751	0.0186464	0.0800266	0.0800266
dresden_comp11343_c0_seq1	1.39489e-24	1.92943e-23	3.06685	0.29967	5.82522	1.89338	0.00525234	0.174352	0.110151	0.174352
dresden_comp16861_c0_seq1	1.41675e-24	1.95831e-23	-3.97855	0.388811	4.81498	3.26572	0.0404737	0.261875	0.198117	0.261875
dresden_comp2164_c0_seq1	1.42788e-24	1.97232e-23	-2.49068	0.243425	9.17352	1.3903	0.000241392	0.11827	0.101023	0.11827
dresden_comp8094_c0_seq1	1.43e-24	1.97388e-23	2.05808	0.201147	7.2929	0.828386	0.000716158	0.0324329	0.0802042	0.0802042
dresden_comp15038_c0_seq1	1.52046e-24	2.09728e-23	-3.50828	0.343083	4.75496	2.40608	0.0272539	0.114859	0.208158	0.208158
dresden_comp9615_c0_seq1	1.55758e-24	2.14699e-23	-2.07016	0.202492	7.14867	0.873239	0.00110202	0.0749459	0.0809043	0.0809043
dresden_comp15419_c0_seq1	1.62011e-24	2.23164e-23	-5.05228	0.494372	4.51684	5.04992	0.126399	0.362407	0.254015	0.362407
dresden_comp953_c0_seq1	1.64819e-24	2.26874e-23	-3.41364	0.334084	5.95052	2.33912	0.00860617	0.214617	0.105323	0.214617
dresden_comp11307_c0_seq1	1.7042e-24	2.34423e-23	-3.67911	0.360178	5.95752	2.805	0.0118761	0.24758	0.105067	0.24758
dresden_comp10859_c0_seq1	1.73294e-24	2.38211e-23	-4.81797	0.471746	4.29542	4.41447	0.140865	0.0849826	0.304223	0.304223
dresden_comp9790_c0_seq1	1.76664e-24	2.42674e-23	-4.14732	0.406154	5.56877	3.65097	0.0188703	0.311052	0.122211	0.311052
dresden_comp6819_c0_seq1	1.79969e-24	2.47043e-23	-2.62257	0.256878	5.5228	1.36707	0.00716453	0.107993	0.124808	0.124808
dresden_comp5831_c0_seq1	1.83646e-24	2.51917e-23	2.05837	0.201654	7.38344	0.84023	0.00089189	0.080437	0.0800073	0.080437
dresden_comp14785_c0_seq1	1.92504e-24	2.63886e-23	-4.68861	0.459538	4.33096	4.11497	0.12659	0.0173889	0.295761	0.295761
dresden_comp4747_c0_seq1	1.99126e-24	2.72775e-23	2.55384	0.250387	9.30738	1.31526	0.000120611	0.125266	0.104704	0.125266
dresden_comp14087_c0_seq1	2.01522e-24	2.75867e-23	-2.69105	0.263869	6.25429	1.45931	0.00423049	0.135023	0.0950482	0.135023
dresden_comp4254_c0_seq1	2.03465e-24	2.78334e-23	2.06176	0.202183	7.84692	0.869013	0.000540792	0.0320667	0.0812154	0.0812154
dresden_comp10622_c0_seq1	2.05795e-24	2.81328e-23	2.06121	0.202151	7.17355	0.799263	0.000982838	0.0246493	0.080747	0.080747
dresden_comp9993_c0_seq1	2.08166e-24	2.84375e-23	2.08369	0.204378	7.74389	0.859095	0.000572123	0.0829684	0.0806893	0.0829684
dresden_comp14849_c0_seq1	2.09077e-24	2.85422e-23	-3.84708	0.377355	4.93893	2.93868	0.0203424	0.264451	0.179393	0.264451
dresden_comp9452_c0_seq1	2.11377e-24	2.88364e-23	-4.76089	0.467039	4.36208	4.52425	0.107361	0.328889	0.288464	0.328889
dresden_comp10545_c0_seq1	2.16148e-24	2.94671e-23	-3.45917	0.339414	4.82518	2.93646	0.0339298	0.118423	0.196474	0.196474
dresden_comp12774_c0_seq1	2.2183e-24	3.02209e-23	-2.58389	0.253594	5.58696	1.38206	0.00739343	0.0740668	0.121226	0.121226
dresden_comp3353_c0_seq1	2.43177e-24	3.31063e-23	-2.04769	0.201145	7.56377	1.01159	0.000829564	0.0431686	0.0800892	0.0800892
dresden_comp10193_c0_seq1	2.52905e-24	3.44072e-23	2.13036	0.209344	6.67235	0.860158	0.00159666	0.0405099	0.0860534	0.0860534
dresden_comp15776_c0_seq1	2.56941e-24	3.49324e-23	3.60069	0.353883	4.66285	2.45615	0.0256853	0.0613975	0.224781	0.224781
dresden_comp3649_c0_seq1	2.70412e-24	3.67386e-23	-3.21493	0.316125	5.77897	2.1613	0.00920969	0.19066	0.112077	0.19066
dresden_comp8120_c0_seq1	2.88552e-24	3.91763e-23	-5.92872	0.583335	4.27584	6.99501	0.0801241	0.600435	0.30894	0.600435
dresden_comp13509_c0_seq1	2.90153e-24	3.93669e-23	-2.66427	0.262155	5.45906	1.59934	0.00875802	0.025242	0.128692	0.128692
dresden_comp3069_c0_seq1	3.14296e-24	4.26134e-23	-5.27126	0.519072	4.51816	7.46439	0.102237	0.436634	0.253735	0.436634
dresden_comp10066_c0_seq1	3.2595e-24	4.41633e-23	-2.40415	0.236825	6.302	1.19512	0.0039984	0.108173	0.0936744	0.108173
dresden_comp13741_c0_seq1	3.64484e-24	4.93506e-23	-2.7969	0.27581	5.51213	1.76161	0.0109825	0.14116	0.125435	0.14116
dresden_comp17403_c0_seq1	3.80323e-24	5.14602e-23	5.90218	0.582268	3.91686	7.08079	0.0531325	0.624939	0.410875	0.624939
dresden_comp16827_c0_seq1	3.83152e-24	5.18077e-23	-3.75373	0.370343	5.02932	2.80362	0.0310977	0.243211	0.167453	0.243211
dresden_comp15423_c0_seq1	3.83885e-24	5.18714e-23	-3.26741	0.322368	4.88377	2.19311	0.0204537	0.0176662	0.187389	0.187389
dresden_comp16856_c0_seq1	3.92466e-24	5.2995e-23	-3.02951	0.298961	5.08081	1.83075	0.0174619	0.14574	0.161294	0.161294
dresden_comp14392_c0_seq1	3.94484e-24	5.32312e-23	2.49175	0.245905	6.78246	1.27211	0.00187666	0.119062	0.0845475	0.119062
dresden_comp2345_c0_seq1	3.99332e-24	5.38489e-23	-2.22297	0.219406	8.96697	0.932772	0.000230165	0.0416496	0.0960478	0.0960478
dresden_comp8949_c0_seq1	4.34838e-24	5.85969e-23	-2.2133	0.218631	6.43734	1.34887	0.00350986	0.092089	0.0903276	0.092089
dresden_comp6037_c0_seq1	4.51876e-24	6.08104e-23	-2.0431	0.201893	7.76498	1.00228	0.000734344	0.0704427	0.0807875	0.0807875
dresden_comp8212_c0_seq1	4.51839e-24	6.08104e-23	2.03867	0.201456	7.72737	0.811308	0.000552534	0.060548	0.0806162	0.0806162
dresden_comp12946_c0_seq1	4.58901e-24	6.1714e-23	-3.15733	0.312045	6.69672	2.1978	0.003876	0.190869	0.0856976	0.190869
dresden_comp15181_c0_seq1	4.6799e-24	6.28937e-23	-4.69148	0.463757	4.29729	4.32616	0.126366	0.164677	0.303775	0.303775
dresden_comp6438_c0_seq1	4.68585e-24	6.2931e-23	-4.68473	0.463096	4.27699	4.59906	0.1198	0.309115	0.30866	0.309115
dresden_comp14596_c0_seq1	4.75201e-24	6.37765e-23	-6.35524	0.628314	3.78457	7.99192	0.0488042	0.740753	0.459402	0.740753
dresden_comp6828_c0_seq1	5.01147e-24	6.72132e-23	2.04697	0.202479	7.13048	0.82535	0.00096549	0.0632863	0.0810297	0.0810297
dresden_comp5496_c0_seq1	5.39456e-24	7.23024e-23	-4.04514	0.400417	7.05592	3.2491	0.0027512	0.317916	0.0816375	0.317916
dresden_comp5762_c0_seq1	5.50963e-24	7.37948e-23	-4.88545	0.483695	4.08941	4.85061	0.111308	0.0517418	0.356614	0.356614
dresden_comp7953_c0_seq1	5.58346e-24	7.47333e-23	2.0377	0.201773	7.24863	0.844098	0.00105852	0.0612612	0.0803661	0.0803661
dresden_comp11444_c0_seq1	5.61744e-24	7.51375e-23	-2.18095	0.215971	6.43258	1.04051	0.00285375	0.0565246	0.0904328	0.0904328
dresden_comp16092_c0_seq1	5.69475e-24	7.61204e-23	-2.54733	0.252285	5.66521	1.57343	0.0100528	0.0562913	0.117243	0.117243
dresden_comp16650_c0_seq1	5.99233e-24	8.00442e-23	-3.05913	0.303124	5.31855	2.12822	0.0137902	0.169978	0.138624	0.169978
dresden_comp14534_c0_seq1	6.15573e-24	8.21716e-23	-3.06107	0.303395	5.01754	1.87694	0.0151709	0.101223	0.168927	0.168927
dresden_comp10875_c0_seq1	6.20357e-24	8.27545e-23	-5.67725	0.562738	3.75048	6.42022	0.0848364	0.548513	0.472789	0.548513
dresden_comp13470_c0_seq1	6.28491e-24	8.37579e-23	-3.41056	0.338103	6.04363	2.46867	0.00717343	0.221454	0.102011	0.221454
dresden_comp359_c0_seq1	6.28722e-24	8.37579e-23	-3.78413	0.375138	7.84767	3.71534	0.00108856	0.280369	0.0812196	0.280369
dresden_comp14249_c0_seq1	6.29725e-24	8.38353e-23	-3.34232	0.331345	4.85397	2.23116	0.0276456	0.154335	0.191933	0.191933
dresden_comp9128_c0_seq1	6.38847e-24	8.49928e-23	-3.21005	0.318276	4.97041	1.95368	0.0275295	0.070199	0.17507	0.17507
dresden_comp25_c0_seq1	7.03528e-24	9.34727e-23	-2.44591	0.24274	6.05149	1.58571	0.00437392	0.113471	0.101739	0.113471
dresden_comp8096_c0_seq1	7.03109e-24	9.34727e-23	2.53762	0.25184	5.59844	1.25684	0.00623027	0.0590709	0.120617	0.120617
dresden_comp7737_c0_seq1	7.52469e-24	9.99083e-23	-2.22685	0.221145	6.29913	1.00762	0.00405565	0.0688572	0.0937541	0.0937541
dresden_comp8247_c0_seq1	7.688e-24	1.02009e-22	2.1336	0.211929	6.53824	0.861748	0.00154226	0.0400792	0.0882856	0.0882856
dresden_comp8811_c0_seq1	7.75612e-24	1.02844e-22	-5.69298	0.565528	4.07848	6.51702	0.104406	0.535238	0.359732	0.535238
dresden_comp15587_c0_seq1	7.78905e-24	1.03211e-22	3.62015	0.359633	4.84708	4.48568	0.0656649	0.161213	0.193006	0.193006
dresden_comp11717_c0_seq1	7.83551e-24	1.03758e-22	3.04879	0.30289	6.8357	1.85059	0.00237659	0.181108	0.0839031	0.181108
dresden_comp2045_c0_seq1	8.04421e-24	1.0645e-22	-2.06916	0.205619	6.94214	0.853879	0.00181591	0.0300876	0.0827423	0.0827423
dresden_comp11041_c0_seq1	8.35418e-24	1.10479e-22	2.04013	0.202809	7.95147	0.815758	0.0004052	0.0717159	0.0818577	0.0818577
dresden_comp8572_c0_seq1	8.4029e-24	1.11049e-22	2.02199	0.201017	7.3657	0.800864	0.000783741	0.0370818	0.0800323	0.0800323
dresden_comp6227_c0_seq1	8.43203e-24	1.1136e-22	2.34321	0.23296	5.9883	1.13975	0.00458444	0.0506861	0.103956	0.103956
dresden_comp16093_c0_seq1	9.09888e-24	1.20087e-22	-4.78607	0.476181	4.91199	4.54665	0.0696284	0.383867	0.183231	0.383867
dresden_comp11237_c0_seq1	9.2417e-24	1.21891e-22	-2.18821	0.217745	6.38704	0.895823	0.00334266	0.027417	0.0914831	0.0914831
dresden_comp14748_c0_seq1	9.671e-24	1.27469e-22	-3.30127	0.32865	5.45194	2.17693	0.0151571	0.200865	0.129149	0.200865
dresden_comp12140_c0_seq1	9.70476e-24	1.27829e-22	-2.37112	0.23606	5.95917	1.50379	0.00644143	0.092378	0.105007	0.105007
dresden_comp6129_c0_seq1	9.74931e-24	1.2833e-22	2.02534	0.201644	7.75368	0.843937	0.0005863	0.0609927	0.0807342	0.0807342
dresden_comp5669_c1_seq1	9.79705e-24	1.28873e-22	-2.8901	0.287754	6.87168	1.66573	0.00240565	0.163199	0.0834934	0.163199
dresden_comp15992_c0_seq1	1.01251e-23	1.331e-22	-4.46653	0.444855	4.20357	4.10805	0.0691548	0.179624	0.326637	0.326637
dresden_comp7287_c0_seq1	1.0619e-23	1.395e-22	2.0168	0.200962	7.54735	0.834674	0.000713378	0.0562454	0.0800583	0.0800583
dresden_comp16489_c0_seq1	1.11661e-23	1.46591e-22	-4.61451	0.460037	4.12167	4.0792	0.0755924	0.0891024	0.347675	0.347675
dresden_comp2750_c0_seq1	1.14718e-23	1.50505e-22	-4.70781	0.469463	4.2524	4.72845	0.126158	0.243517	0.314632	0.314632
dresden_comp928_c0_seq1	1.16047e-23	1.52147e-22	2.65179	0.264467	10.1841	1.33276	4.58678e-05	0.0414688	0.139839	0.139839
dresden_comp15345_c0_seq1	1.16491e-23	1.5263e-22	-2.5729	0.256608	5.54081	1.59762	0.00792364	0.0560199	0.123772	0.123772
dresden_comp13562_c0_seq1	1.17781e-23	1.54217e-22	-4.03342	0.402316	5.3405	3.22509	0.0269497	0.296767	0.136933	0.296767
dresden_comp13063_c0_seq1	1.19146e-23	1.55902e-22	-2.66822	0.266174	5.51813	1.41322	0.00926018	0.132437	0.125082	0.132437
dresden_comp6573_c0_seq1	1.23585e-23	1.61604e-22	-2.9168	0.291076	6.86261	1.78895	0.00214084	0.16731	0.0835949	0.16731
dresden_comp6746_c0_seq1	1.27181e-23	1.66197e-22	-2.03096	0.202733	7.15788	0.853799	0.00135717	0.0248232	0.0808442	0.0808442
dresden_comp19827_c0_seq1	1.31598e-23	1.71856e-22	-5.10403	0.509663	4.13672	5.24453	0.120854	0.398659	0.343636	0.398659
dresden_comp14920_c0_seq1	1.33813e-23	1.74634e-22	2.28926	0.228632	6.1254	1.05367	0.00311992	0.101425	0.0992283	0.101425
dresden_comp6414_c0_seq1	1.34426e-23	1.75319e-22	-2.83639	0.283287	5.45916	1.92223	0.00902826	0.151474	0.128686	0.151474
dresden_comp1355_c1_seq1	1.40149e-23	1.82662e-22	2.16592	0.216412	7.3583	1.05094	0.000965198	0.0927034	0.0800446	0.0927034
dresden_comp1518_c0_seq1	1.40449e-23	1.82934e-22	-2.04662	0.204496	8.10771	0.795707	0.000568599	0.0388731	0.0830688	0.0830688
dresden_comp29956_c0_seq1	1.42493e-23	1.85474e-22	-3.97903	0.397639	4.67032	3.06469	0.0928536	0.132867	0.22338	0.22338
dresden_comp19246_c0_seq1	1.46627e-23	1.90731e-22	-3.35917	0.335789	4.81099	2.31448	0.0267431	0.192887	0.198765	0.198765
dresden_comp531_c0_seq1	1.50462e-23	1.95591e-22	-2.81149	0.281113	7.32749	2.32743	0.00184349	0.156206	0.0801083	0.156206
dresden_comp16056_c0_seq1	1.51393e-23	1.96672e-22	-4.29274	0.429245	4.63809	3.66138	0.0938165	0.274687	0.229495	0.274687
dresden_comp5161_c0_seq1	1.5437e-23	2.00409e-22	-4.38106	0.438162	4.46677	6.26457	0.119172	0.178287	0.2648	0.2648
dresden_comp365_c0_seq1	1.61767e-23	2.09874e-22	-4.39971	0.440231	5.92134	4.69299	0.0111972	0.37641	0.106404	0.37641
dresden_comp11397_c0_seq1	1.62412e-23	2.10574e-22	-2.66245	0.266413	5.42836	2.07767	0.0112604	0.107043	0.130691	0.130691
dresden_comp19176_c0_seq1	1.67345e-23	2.16828e-22	2.81975	0.282237	5.16954	1.61655	0.00754987	0.0265805	0.151765	0.151765
dresden_comp8741_c0_seq1	1.71126e-23	2.21582e-22	2.00653	0.200883	7.42078	0.774561	0.000733197	0.0510906	0.0799751	0.0799751
dresden_comp6604_c0_seq1	1.78583e-23	2.31088e-22	-2.06981	0.207307	6.81104	0.898743	0.00175638	0.0227241	0.0841956	0.0841956
dresden_comp12312_c0_seq1	1.8015e-23	2.32963e-22	-2.90355	0.290837	5.71369	1.72675	0.0109255	0.158247	0.114959	0.158247
dresden_comp28209_c0_seq1	1.81339e-23	2.34348e-22	-5.15313	0.516203	4.02963	5.1856	0.158734	0.0401668	0.374197	0.374197
dresden_comp11298_c0_seq1	1.88486e-23	2.43426e-22	2.40114	0.24062	5.84473	3.03764	0.00643249	0.0570994	0.109364	0.109364
dresden_comp8199_c0_seq1	1.90349e-23	2.45673e-22	-3.47209	0.347976	6.33185	2.40182	0.00654316	0.235631	0.0928693	0.235631
dresden_comp2807_c0_seq1	1.94876e-23	2.51352e-22	2.11228	0.211744	7.61952	0.895778	0.000736003	0.088935	0.0802257	0.088935
dresden_comp14863_c0_seq1	1.98396e-23	2.55726e-22	-3.5134	0.352261	4.67336	2.34571	0.0253651	0.0452856	0.222811	0.222811
dresden_comp6320_c0_seq1	2.1855e-23	2.81521e-22	-2.55079	0.255995	5.55354	1.40148	0.00801305	0.0703542	0.123054	0.123054
dresden_comp12841_c0_seq1	2.19297e-23	2.82301e-22	2.30226	0.23106	6.44217	1.20382	0.00231707	0.10446	0.0902217	0.10446
dresden_comp11655_c0_seq1	2.22697e-23	2.86492e-22	-2.05215	0.20599	6.91624	1.12057	0.00185254	0.0501543	0.0830113	0.0830113
dresden_comp20858_c0_seq1	2.29578e-23	2.95153e-22	-3.4973	0.351158	4.7674	2.55652	0.038163	0.208461	0.206025	0.208461
dresden_comp1144_c0_seq1	2.4688e-23	3.17191e-22	2.09079	0.210084	6.64671	0.866214	0.00182787	0.0819008	0.0864431	0.0864431
dresden_comp339_c0_seq1	2.47673e-23	3.18005e-22	-3.359	0.337527	6.36317	2.4576	0.00444721	0.223402	0.0920667	0.223402
dresden_comp1684_c0_seq1	2.67137e-23	3.42774e-22	-2.35631	0.236952	8.8317	1.39205	0.000254788	0.112037	0.093219	0.112037
dresden_comp18397_c0_seq1	2.761e-23	3.54046e-22	-4.6562	0.468385	4.31357	4.17768	0.138883	0.0801717	0.299886	0.299886
dresden_comp888_c0_seq1	2.82504e-23	3.62024e-22	-3.35446	0.337515	4.76448	2.37459	0.0213085	0.146069	0.206524	0.206524
dresden_comp1196_c0_seq1	2.92514e-23	3.74611e-22	-2.04471	0.205804	6.92255	0.802644	0.00176546	0.0224976	0.082945	0.082945
dresden_comp4487_c0_seq1	3.06993e-23	3.929e-22	-2.25133	0.22671	6.12584	1.00385	0.00358141	0.0272833	0.0992137	0.0992137
dresden_comp2884_c0_seq1	3.11555e-23	3.98482e-22	2.68315	0.270235	7.32593	1.65162	0.00103697	0.145017	0.0801121	0.145017
dresden_comp3289_c0_seq1	3.13645e-23	4.00896e-22	1.99465	0.200906	7.45465	0.823269	0.000757497	0.0727919	0.0799691	0.0799691
dresden_comp23099_c0_seq1	3.23243e-23	4.12898e-22	-4.23453	0.426642	4.58778	3.55817	0.0545799	0.309466	0.239384	0.309466
dresden_comp13823_c0_seq1	3.37559e-23	4.30908e-22	-3.13418	0.315916	4.95725	1.8909	0.0227494	0.0997948	0.176856	0.176856
dresden_comp5292_c0_seq1	3.47724e-23	4.43599e-22	-2.17433	0.219232	6.3333	0.897868	0.00329381	0.0345503	0.0928312	0.0928312
dresden_comp9470_c0_seq1	3.81735e-23	4.86675e-22	2.2999	0.23211	8.05418	1.05748	0.000391739	0.107359	0.0826177	0.107359
dresden_comp3591_c0_seq1	3.8419e-23	4.89491e-22	-2.07714	0.209642	6.71006	0.865489	0.00239104	0.0281394	0.0855085	0.0855085
dresden_comp8948_c0_seq1	3.86909e-23	4.92639e-22	-3.0157	0.304391	6.30024	1.90484	0.00457125	0.180737	0.0937233	0.180737
dresden_comp907_c0_seq1	3.90771e-23	4.97238e-22	-2.2671	0.228854	6.0988	1.01098	0.00462447	0.0788497	0.100124	0.100124
dresden_comp7843_c0_seq1	3.94527e-23	5.01696e-22	1.99463	0.201369	7.67675	0.81932	0.000685393	0.0607118	0.0804134	0.0804134
dresden_comp18174_c0_seq1	3.99203e-23	5.07317e-22	5.81514	0.587139	4.45029	7.06945	0.0391293	0.650336	0.268429	0.650336
dresden_comp10750_c1_seq1	4.17041e-23	5.29648e-22	-2.52297	0.25485	5.59199	1.6044	0.00893857	0.116031	0.120958	0.120958
dresden_comp18636_c0_seq1	4.18973e-23	5.31761e-22	2.31977	0.234335	5.92621	1.04972	0.00360449	0.0821457	0.106221	0.106221
dresden_comp4789_c0_seq1	4.23897e-23	5.37667e-22	-3.6565	0.369411	7.6091	2.6735	0.00175417	0.271175	0.0801966	0.271175
dresden_comp14323_c0_seq1	4.25847e-23	5.39796e-22	-2.99133	0.302224	5.38573	1.83529	0.0112031	0.171476	0.133619	0.171476
dresden_comp6514_c0_seq1	4.26252e-23	5.39964e-22	-1.99949	0.202017	7.38897	0.868745	0.00162078	0.0488001	0.0800008	0.0800008
dresden_comp12939_c2_seq1	4.51596e-23	5.71705e-22	-2.06025	0.208278	6.76751	1.21799	0.00202175	0.0572791	0.0847374	0.0847374
dresden_comp3964_c0_seq1	4.6242e-23	5.85035e-22	-2.00452	0.202692	7.90398	0.771911	0.000615583	0.0475834	0.0815525	0.0815525
dresden_comp11226_c0_seq1	4.6867e-23	5.92564e-22	-3.73755	0.377984	6.31637	2.79063	0.00590547	0.279838	0.0932819	0.279838
dresden_comp6222_c0_seq1	4.77035e-23	6.02758e-22	-4.26023	0.43092	5.36044	5.54664	0.0502801	0.321103	0.135445	0.321103
dresden_comp4776_c0_seq1	4.80094e-23	6.06237e-22	-2.40769	0.243552	5.78591	1.10955	0.00685315	0.0167308	0.111782	0.111782
dresden_comp15567_c1_seq1	4.90374e-23	6.18825e-22	2.5495	0.257953	5.51035	1.29646	0.00753915	0.0826512	0.12554	0.12554
dresden_comp17534_c0_seq1	4.92701e-23	6.21367e-22	-2.46031	0.24894	6.29222	1.26833	0.00442508	0.119517	0.0939471	0.119517
dresden_comp5761_c0_seq1	4.9458e-23	6.2334e-22	-2.09382	0.211866	6.58403	0.957058	0.00230714	0.0689819	0.0874673	0.0874673
dresden_comp375_c0_seq1	4.95058e-23	6.23547e-22	-2.21096	0.223722	9.12819	0.97114	0.000242487	0.0729982	0.0998602	0.0998602
dresden_comp7356_c0_seq1	5.01965e-23	6.31846e-22	-2.77319	0.280651	6.81865	1.66175	0.00270874	0.154821	0.0841042	0.154821
dresden_comp18414_c0_seq1	5.02784e-23	6.32476e-22	-4.84787	0.490621	4.24416	5.05479	0.11071	0.370707	0.316645	0.370707
dresden_comp5355_c0_seq1	5.26057e-23	6.61334e-22	2.07589	0.210184	8.5351	0.838159	0.000254485	0.064668	0.0880998	0.0880998
dresden_comp24671_c0_seq1	5.29033e-23	6.64654e-22	-4.90932	0.497096	4.05746	4.60946	0.128359	0.0813993	0.365849	0.365849
dresden_comp142_c0_seq1	5.59764e-23	7.02819e-22	-2.42161	0.245342	6.45997	1.21176	0.00356968	0.116816	0.0898388	0.116816
dresden_comp5941_c0_seq1	5.6792e-23	7.12608e-22	-2.13016	0.215847	6.42903	0.867991	0.00266785	0.0333808	0.0905116	0.0905116
dresden_comp16955_c0_seq1	5.8805e-23	7.37401e-22	-2.71007	0.274705	5.31936	1.47111	0.012245	0.138681	0.13856	0.138681
dresden_comp8675_c0_seq1	5.98436e-23	7.49952e-22	-2.1931	0.222343	7.28149	1.03705	0.00139615	0.0974762	0.0802417	0.0974762
dresden_comp10716_c0_seq1	6.07087e-23	7.60313e-22	-2.35922	0.239219	5.845	1.11981	0.00509784	0.0588015	0.109353	0.109353
dresden_comp32569_c0_seq1	6.19821e-23	7.75772e-22	5.75153	0.583313	3.35527	6.57898	0.0347918	0.446441	0.645716	0.645716
dresden_comp15458_c0_seq1	6.33685e-23	7.92625e-22	-3.53749	0.358849	5.45014	2.69438	0.0123137	0.245231	0.129264	0.245231
dresden_comp5133_c0_seq1	6.60634e-23	8.25813e-22	-2.70154	0.274165	7.01856	1.45023	0.00200351	0.148329	0.0819885	0.148329
dresden_comp783_c0_seq1	6.70914e-23	8.38136e-22	-3.34764	0.339788	6.57976	2.28632	0.00316752	0.227744	0.0875411	0.227744
dresden_comp3755_c0_seq1	7.19235e-23	8.97936e-22	-1.98129	0.201245	7.57719	0.900626	0.000881446	0.0206734	0.0801177	0.0801177
dresden_comp12771_c0_seq1	7.30101e-23	9.10929e-22	-3.34345	0.339655	6.2577	2.23489	0.00597733	0.224754	0.0949463	0.224754
dresden_comp10347_c0_seq1	7.747e-23	9.65968e-22	1.98382	0.201655	7.75703	0.782703	0.000579647	0.0774162	0.0807499	0.0807499
dresden_comp603_c0_seq1	7.78755e-23	9.70415e-22	-2.16388	0.21997	6.32031	1.02987	0.00359782	0.0578839	0.0931758	0.0931758
dresden_comp9_c0_seq1	7.99124e-23	9.95173e-22	-2.22913	0.226662	6.93857	1.14114	0.001824	0.100928	0.0827789	0.100928
dresden_comp13540_c0_seq1	8.15288e-23	1.01467e-21	-3.50067	0.356029	4.69566	2.39613	0.0348195	0.122214	0.218693	0.218693
dresden_comp4432_c0_seq1	8.31682e-23	1.03442e-21	-2.22692	0.226531	7.3511	0.986294	0.00108438	0.101548	0.0800577	0.101548
dresden_comp13044_c0_seq1	8.44917e-23	1.05022e-21	1.97721	0.201162	7.63241	0.852112	0.000667998	0.0623984	0.0802639	0.0802639
dresden_comp6116_c0_seq1	8.54911e-23	1.06198e-21	-2.36956	0.241109	5.83358	1.20212	0.00645472	0.109743	0.109812	0.109812
dresden_comp1275_c0_seq1	8.94105e-23	1.10998e-21	-2.23122	0.227136	6.13392	0.960661	0.00423847	0.0569409	0.0989431	0.0989431
dresden_comp3186_c0_seq1	9.19726e-23	1.14107e-21	1.9827	0.201896	7.79626	0.75744	0.000581941	0.0489828	0.0809424	0.0809424
dresden_comp13870_c0_seq1	9.31172e-23	1.15455e-21	-2.36002	0.240348	5.83455	1.29245	0.00576153	0.0704007	0.109773	0.109773
dresden_comp3715_c0_seq1	9.49753e-23	1.17685e-21	2.15316	0.219326	8.46648	0.953642	0.000316682	0.095891	0.0871136	0.095891
dresden_comp874_c0_seq1	9.823e-23	1.21642e-21	-4.67793	0.47667	4.10503	5.20553	0.102192	0.233907	0.352237	0.352237
dresden_comp19236_c0_seq1	9.99025e-23	1.23636e-21	-3.78813	0.386069	4.48291	2.75518	0.0368144	0.0248183	0.261284	0.261284
dresden_comp8395_c0_seq1	1.00388e-22	1.2416e-21	-2.03538	0.207447	6.79637	0.821899	0.0016941	0.026586	0.0843744	0.0843744
dresden_comp5281_c0_seq1	1.07465e-22	1.3283e-21	2.81117	0.286717	7.74044	1.5715	0.000794665	0.163618	0.0806738	0.163618
dresden_comp7864_c0_seq1	1.09377e-22	1.35109e-21	-2.15995	0.220338	6.30982	0.919709	0.00363795	0.0813602	0.0934595	0.0934595
dresden_comp2723_c0_seq1	1.09639e-22	1.35348e-21	-5.12311	0.522624	5.06321	5.5221	0.100076	0.446194	0.163347	0.446194
dresden_comp8647_c0_seq1	1.12434e-22	1.38713e-21	2.3165	0.236375	6.35159	1.06741	0.00270676	0.109039	0.0923587	0.109039
dresden_comp10222_c0_seq1	1.13764e-22	1.40267e-21	2.16298	0.220736	7.11154	0.930402	0.000852239	0.0965963	0.0811695	0.0965963
dresden_comp21525_c0_seq1	1.14869e-22	1.41541e-21	-5.34685	0.54571	3.70878	5.56822	0.105984	0.281807	0.489614	0.489614
dresden_comp19251_c0_seq1	1.15202e-22	1.41863e-21	-4.29506	0.438376	4.2783	3.46591	0.0760011	0.0493228	0.308345	0.308345
dresden_comp9780_c0_seq1	1.16955e-22	1.43933e-21	-2.71059	0.2767	5.29312	1.47484	0.0124719	0.0972257	0.140653	0.140653
dresden_comp18793_c0_seq1	1.19791e-22	1.47331e-21	-3.18019	0.324717	4.89957	2.02855	0.0258375	0.165755	0.185044	0.185044
dresden_comp3025_c0_seq1	1.26223e-22	1.55147e-21	2.15321	0.219975	8.99252	0.922079	0.000158576	0.0882535	0.0966193	0.0966193
dresden_comp6405_c0_seq1	1.27596e-22	1.5664e-21	2.32685	0.23774	7.43117	1.0824	0.000826531	0.112214	0.0799709	0.112214
dresden_comp983_c0_seq1	1.27533e-22	1.5664e-21	-2.47442	0.252817	5.6033	1.51248	0.00747121	0.116229	0.120361	0.120361
dresden_comp10489_c0_seq1	1.28041e-22	1.57089e-21	2.00292	0.204651	6.95442	0.786921	0.00114678	0.0688278	0.0826173	0.0826173
dresden_comp17498_c0_seq1	1.29022e-22	1.58195e-21	-3.0658	0.313277	4.95355	1.7755	0.018921	0.00806452	0.177364	0.177364
dresden_comp4546_c0_seq1	1.3853e-22	1.69747e-21	-2.32697	0.237955	7.22261	1.08487	0.00148767	0.111757	0.0804825	0.111757
dresden_comp5350_c0_seq1	1.38614e-22	1.69747e-21	-2.25087	0.230174	6.0834	0.998129	0.00531422	0.0861719	0.100646	0.100646
dresden_comp25754_c0_seq1	1.40556e-22	1.72018e-21	3.34247	0.341851	4.93166	4.14733	0.0533085	0.135301	0.180416	0.180416
dresden_comp15273_c0_seq1	1.40678e-22	1.72062e-21	2.96475	0.303223	5.21395	1.77691	0.00869327	0.175195	0.147507	0.175195
dresden_comp16752_c0_seq1	1.45203e-22	1.77377e-21	-3.84685	0.393569	4.48871	2.83994	0.0497641	0.0732045	0.26003	0.26003
dresden_comp2956_c0_seq1	1.45131e-22	1.77377e-21	2.11437	0.216319	8.42161	0.956349	0.0003361	0.0932516	0.0865069	0.0932516
dresden_comp13973_c0_seq1	1.45853e-22	1.78062e-21	-4.27035	0.436917	5.50592	3.76544	0.0153447	0.366449	0.125804	0.366449
dresden_comp11463_c0_seq1	1.49159e-22	1.81987e-21	2.38345	0.243917	6.9992	1.13819	0.00130438	0.117687	0.0821745	0.117687
dresden_comp20516_c0_seq1	1.51573e-22	1.84818e-21	4.26965	0.43702	4.18392	3.50364	0.0504553	0.180636	0.331517	0.331517
dresden_comp12988_c0_seq1	1.54066e-22	1.87743e-21	-4.84615	0.496112	4.36662	4.75653	0.113236	0.379017	0.287408	0.379017
dresden_comp5052_c0_seq1	1.5601e-22	1.89995e-21	-1.96714	0.201406	7.41103	0.807888	0.00114822	0.0379479	0.0799808	0.0799808
dresden_comp22332_c0_seq1	1.56797e-22	1.90837e-21	-3.80739	0.389842	4.51345	2.83525	0.0492194	0.0841088	0.254734	0.254734
dresden_comp10458_c0_seq1	1.58615e-22	1.92931e-21	-2.82247	0.28903	5.93222	1.82881	0.00589705	0.161179	0.105998	0.161179
dresden_comp7139_c0_seq1	1.60016e-22	1.94517e-21	-3.30166	0.338132	5.53294	2.50345	0.0129172	0.215749	0.124222	0.215749
dresden_comp15163_c0_seq1	1.624e-22	1.97173e-21	5.08541	0.520889	3.87135	5.08368	0.115726	0.0209096	0.426925	0.426925
dresden_comp9033_c0_seq1	1.62344e-22	1.97173e-21	-2.27981	0.233516	5.9921	1.05103	0.0052385	0.0288409	0.103821	0.103821
dresden_comp7792_c0_seq1	1.64376e-22	1.9945e-21	-1.96484	0.20128	7.44997	0.979927	0.00105886	0.0336974	0.0799687	0.0799687
dresden_comp2682_c0_seq1	1.65834e-22	2.01096e-21	2.13746	0.218984	8.95257	1.11942	0.00017708	0.0308797	0.0957311	0.0957311
dresden_comp3054_c0_seq1	1.66419e-22	2.01683e-21	2.26422	0.231979	8.37046	1.07738	0.000310803	0.107318	0.0858514	0.107318
dresden_comp2707_c0_seq1	1.68265e-22	2.03795e-21	2.36063	0.241884	9.67564	1.10092	9.84938e-05	0.0475972	0.116918	0.116918
dresden_comp11403_c0_seq1	1.75928e-22	2.12946e-21	-2.95872	0.303309	5.06181	2.19114	0.0204804	0.0803069	0.163512	0.163512
dresden_comp2367_c0_seq1	1.77426e-22	2.1463e-21	-2.8897	0.296259	6.63322	1.66676	0.00307484	0.172464	0.0866548	0.172464
dresden_comp995_c0_seq1	1.77872e-22	2.15037e-21	2.07737	0.212983	8.68226	0.863345	0.000262286	0.0621456	0.090461	0.090461
dresden_comp3490_c0_seq1	1.82235e-22	2.20179e-21	2.13939	0.219397	8.96801	0.894015	0.000199027	0.058529	0.0960709	0.0960709
dresden_comp4255_c0_seq1	1.87949e-22	2.26945e-21	1.96735	0.201819	7.79602	0.75283	0.000520829	0.0594975	0.0809411	0.0809411
dresden_comp12602_c0_seq1	1.88457e-22	2.27419e-21	-4.86473	0.499058	4.1572	4.55751	0.159844	0.0795551	0.338274	0.338274
dresden_comp7308_c0_seq1	1.93756e-22	2.33672e-21	2.00618	0.205867	6.87052	0.788157	0.00125638	0.0637467	0.0835064	0.0835064
dresden_comp11354_c0_seq1	2.13181e-22	2.56942e-21	2.76195	0.283704	5.20496	2.41539	0.0126353	0.0704726	0.148341	0.148341
dresden_comp6879_c0_seq1	2.25255e-22	2.71331e-21	2.09392	0.215209	8.79217	0.871344	0.000176928	0.0361622	0.0924529	0.0924529
dresden_comp13695_c0_seq1	2.34186e-22	2.81918e-21	-5.32914	0.547942	3.89105	6.19324	0.180587	0.407595	0.419893	0.419893
dresden_comp6730_c0_seq1	2.46868e-22	2.97004e-21	-2.6137	0.268889	7.37287	1.70786	0.00131858	0.143284	0.0800214	0.143284
dresden_comp824_c0_seq1	2.55374e-22	3.07052e-21	2.14595	0.220847	7.01911	1.34735	0.00134016	0.0962066	0.0819833	0.0962066
dresden_comp15993_c0_seq1	2.57479e-22	3.09395e-21	-4.3905	0.451879	4.31303	3.63556	0.108376	0.0472483	0.300014	0.300014
dresden_comp14902_c0_seq1	2.6024e-22	3.12523e-21	3.95344	0.406942	4.33781	3.04097	0.0370577	0.136238	0.294145	0.294145
dresden_comp7061_c0_seq1	2.80926e-22	3.37162e-21	1.97842	0.20381	8.06338	0.764813	0.000384424	0.0504025	0.0826925	0.0826925
dresden_comp4924_c0_seq1	2.94682e-22	3.53458e-21	-2.32309	0.239436	7.9489	1.0754	0.000691495	0.113968	0.0818406	0.113968
dresden_comp16130_c0_seq1	2.97686e-22	3.56846e-21	-3.19752	0.329598	4.86206	1.87107	0.0265849	-0.0173545	0.190684	0.190684
dresden_comp1172_c0_seq1	2.99049e-22	3.58264e-21	2.37739	0.24507	8.6481	1.15015	0.000263281	0.119856	0.0898823	0.119856
dresden_comp11196_c0_seq1	3.04286e-22	3.64318e-21	-2.55839	0.263778	5.43516	1.45955	0.00891574	0.103162	0.130241	0.130241
dresden_comp22356_c0_seq1	3.19576e-22	3.82394e-21	-5.17685	0.534023	3.76898	5.31824	0.104881	0.429918	0.46548	0.46548
dresden_comp9727_c0_seq1	3.23517e-22	3.86876e-21	-3.80083	0.392129	4.5471	2.83498	0.0598507	0.193896	0.24768	0.24768
dresden_comp11835_c0_seq1	3.46794e-22	4.14462e-21	3.2129	0.331716	5.68703	2.48221	0.00709828	0.212972	0.116199	0.212972
dresden_comp5375_c0_seq1	3.60523e-22	4.30612e-21	2.02377	0.20903	8.46722	0.90093	0.000263228	0.0511588	0.0871238	0.0871238
dresden_comp10355_c0_seq1	3.66872e-22	4.37931e-21	-1.99758	0.206362	6.8489	0.789201	0.00142023	0.075263	0.0837505	0.0837505
dresden_comp9059_c0_seq1	3.67428e-22	4.38331e-21	1.9439	0.20082	7.46285	0.713674	0.000686852	0.0159372	0.0799709	0.0799709
dresden_comp2614_c0_seq1	3.81324e-22	4.54636e-21	5.18041	0.535388	8.59621	5.68778	0.00117232	0.572107	0.0890388	0.572107
dresden_comp6987_c0_seq1	3.96731e-22	4.72722e-21	3.26	0.337057	7.04026	2.11822	0.00150209	0.225713	0.0817834	0.225713
dresden_comp13227_c0_seq1	4.04514e-22	4.81706e-21	-3.32826	0.344185	5.15553	2.23232	0.0190139	0.217913	0.153179	0.217913
dresden_comp5977_c0_seq1	4.63621e-22	5.51762e-21	2.00023	0.207149	8.34113	0.747973	0.000328517	0.015589	0.0854927	0.0854927
dresden_comp12244_c0_seq1	4.70719e-22	5.59873e-21	-3.45993	0.358377	5.1124	2.64754	0.0211635	0.235705	0.157745	0.235705
dresden_comp15518_c0_seq1	4.79082e-22	5.6948e-21	-3.23818	0.335471	4.79918	2.11443	0.0243826	0.058595	0.200699	0.200699
dresden_comp7553_c0_seq1	4.87219e-22	5.78806e-21	1.95561	0.202635	7.91616	0.740372	0.000493779	0.0438179	0.0816282	0.0816282
dresden_comp4737_c1_seq1	4.90114e-22	5.81897e-21	-4.8804	0.505726	4.47787	4.86357	0.064997	0.44652	0.262379	0.44652
dresden_comp19428_c0_seq1	4.93426e-22	5.85479e-21	-5.67481	0.588087	3.94161	6.42409	0.0900526	0.60164	0.40244	0.60164
dresden_comp8223_c0_seq1	5.23322e-22	6.20581e-21	2.03791	0.211323	6.57889	0.801034	0.00175866	0.0540135	0.0875561	0.0875561
dresden_comp20433_c0_seq1	5.34322e-22	6.33248e-21	3.18916	0.330776	4.77329	1.94243	0.0138007	0.100095	0.205025	0.205025
dresden_comp16397_c0_seq1	5.42717e-22	6.42813e-21	-3.29889	0.342214	4.91756	2.1727	0.0214917	0.212729	0.182427	0.212729
dresden_comp5965_c0_seq1	5.51182e-22	6.52452e-21	2.17291	0.225446	6.75585	1.17336	0.00132074	0.100331	0.0848886	0.100331
dresden_comp673_c0_seq1	5.61127e-22	6.63827e-21	2.34395	0.243239	9.47556	1.11724	0.000115922	0.118214	0.109882	0.118214
dresden_comp26758_c0_seq1	5.64792e-22	6.67765e-21	-6.14556	0.637788	3.26306	7.50646	0.126014	0.648342	0.687533	0.687533
dresden_comp3239_c0_seq1	5.74644e-22	6.7901e-21	2.81137	0.291819	8.21545	1.67084	0.000410678	0.169906	0.0840939	0.169906
dresden_comp9684_c0_seq1	5.76772e-22	6.81119e-21	2.00614	0.208244	6.72445	0.787911	0.00142198	0.0672001	0.0853089	0.0853089
dresden_comp17732_c0_seq1	5.96251e-22	7.03704e-21	-3.97855	0.413134	4.66731	3.2621	0.0584922	0.282867	0.223944	0.282867
dresden_comp1747_c0_seq1	6.02453e-22	7.10601e-21	-5.07883	0.527445	7.13048	6.76758	0.00343824	0.552959	0.0810296	0.552959
dresden_comp8047_c0_seq1	6.45297e-22	7.60684e-21	2.07023	0.215155	7.15147	0.917633	0.000975892	0.0916073	0.0808858	0.0916073
dresden_comp7251_c0_seq1	6.57493e-22	7.74602e-21	-5.08064	0.528126	3.96831	6.94236	0.164253	0.0568443	0.393582	0.393582
dresden_comp8688_c0_seq1	6.86508e-22	8.08305e-21	1.9955	0.207525	8.37081	0.773352	0.000277816	0.0585179	0.0858557	0.0858557
dresden_comp14161_c0_seq1	6.93402e-22	8.15938e-21	-3.04284	0.316479	5.5703	1.93089	0.0104643	0.189854	0.122127	0.189854
dresden_comp2869_c0_seq1	7.26698e-22	8.54612e-21	-2.55488	0.265861	7.49193	1.30246	0.00131187	0.140052	0.079987	0.140052
dresden_comp8607_c0_seq1	7.33246e-22	8.61802e-21	-3.44846	0.358881	5.0611	2.42405	0.0177276	0.239864	0.163596	0.239864
dresden_comp3605_c0_seq1	7.36324e-22	8.64909e-21	2.22349	0.23141	9.38377	1.02457	0.000124428	0.104067	0.106976	0.106976
dresden_comp8757_c0_seq1	7.54632e-22	8.8589e-21	1.95951	0.203989	8.08016	0.739076	0.000391411	0.0233164	0.0828319	0.0828319
dresden_comp6009_c0_seq1	7.56844e-22	8.87961e-21	2.10004	0.218625	7.59825	0.948883	0.000558366	0.0950356	0.080168	0.0950356
dresden_comp1824_c0_seq1	7.82839e-22	9.17918e-21	-2.97879	0.310221	4.94519	1.95368	0.0139541	0.0686759	0.17852	0.17852
dresden_comp24382_c0_seq1	8.1501e-22	9.55077e-21	-4.07263	0.42432	4.66534	3.33704	0.064012	0.296083	0.224313	0.296083
dresden_comp4010_c0_seq1	8.32637e-22	9.75158e-21	1.94352	0.202539	7.89947	0.762066	0.000519229	0.0485881	0.0815248	0.0815248
dresden_comp5327_c0_seq1	8.51863e-22	9.97087e-21	-1.99542	0.207998	6.78686	0.805207	0.00203392	0.0545758	0.0844923	0.0844923
dresden_comp11023_c0_seq1	8.76326e-22	1.02512e-20	-2.06372	0.215183	6.47052	0.80807	0.00299	0.0345453	0.0896174	0.0896174
dresden_comp1726_c0_seq1	8.92106e-22	1.04296e-20	-2.43296	0.253732	5.70919	1.18558	0.00639618	0.122364	0.115166	0.122364
dresden_comp15620_c0_seq1	8.99044e-22	1.05045e-20	-4.61602	0.481443	4.24299	4.23631	0.146643	0.245954	0.316931	0.316931
dresden_comp4490_c0_seq1	9.03648e-22	1.05521e-20	-4.28513	0.446956	4.59646	3.69225	0.0848926	0.314647	0.237648	0.314647
dresden_comp15920_c0_seq1	9.17007e-22	1.07018e-20	-3.22293	0.336217	5.03584	3.22671	0.023816	0.202268	0.166647	0.202268
dresden_comp3564_c0_seq1	9.20853e-22	1.07404e-20	2.42261	0.252739	9.93636	1.10036	6.67862e-05	0.0326549	0.127687	0.127687
dresden_comp1039_c0_seq1	9.61405e-22	1.12068e-20	2.14179	0.223546	9.12529	0.898992	0.000158662	0.0784215	0.0997871	0.0997871
dresden_comp3741_c0_seq1	9.97621e-22	1.16221e-20	2.24637	0.234555	9.47722	0.977217	9.61964e-05	0.0491338	0.109936	0.109936
dresden_comp9493_c0_seq1	1.00654e-21	1.17192e-20	-3.30447	0.345071	5.22078	2.22356	0.0194147	0.218733	0.146881	0.218733
dresden_comp4997_c0_seq1	1.09622e-21	1.27558e-20	-2.51173	0.26253	5.44467	1.31897	0.00822564	0.0760771	0.129619	0.129619
dresden_comp663_c0_seq1	1.12586e-21	1.30931e-20	-5.91203	0.618112	5.62632	8.55219	0.0490184	0.715107	0.119173	0.715107
dresden_comp9629_c0_seq1	1.13853e-21	1.32327e-20	-2.1804	0.227992	6.10564	0.912438	0.00406775	0.0434412	0.0998927	0.0998927
dresden_comp8834_c0_seq1	1.14196e-21	1.32648e-20	1.94468	0.203351	7.06641	0.80567	0.00116062	0.0645093	0.0815426	0.0815426
dresden_comp12583_c0_seq1	1.15084e-21	1.33601e-20	-2.45061	0.256277	5.56726	1.68388	0.00906156	0.118651	0.122294	0.122294
dresden_comp18869_c0_seq1	1.18391e-21	1.3736e-20	5.74898	0.601393	4.51897	6.79623	0.0211783	0.702168	0.253565	0.702168
dresden_comp146_c0_seq2	1.19216e-21	1.38236e-20	3.8211	0.399749	5.99366	2.97311	0.00588878	0.313711	0.103765	0.313711
dresden_comp18111_c0_seq1	1.24012e-21	1.43714e-20	-5.07932	0.531608	4.70818	5.16224	0.120074	0.44514	0.216418	0.44514
dresden_comp14650_c0_seq1	1.25618e-21	1.4549e-20	-2.60452	0.27263	5.32996	1.76273	0.0109165	0.120474	0.137738	0.137738
dresden_comp2810_c0_seq1	1.27516e-21	1.47602e-20	2.2361	0.234104	8.93816	1.50234	0.000207952	0.109401	0.0954179	0.109401
dresden_comp12811_c0_seq1	1.28461e-21	1.48609e-20	-3.91846	0.410267	4.53399	2.99796	0.0862321	0.0270064	0.250406	0.250406
dresden_comp12823_c0_seq1	1.28742e-21	1.48848e-20	2.32998	0.243957	5.72668	1.07358	0.00466097	0.0673028	0.114369	0.114369
dresden_comp18897_c0_seq1	1.29091e-21	1.49165e-20	-4.42409	0.463232	4.27645	3.77697	0.120377	0.136454	0.308791	0.308791
dresden_comp6836_c0_seq1	1.31271e-21	1.51595e-20	2.01938	0.211481	8.60692	0.898113	0.000238759	0.0591637	0.0892094	0.0892094
dresden_comp14067_c0_seq1	1.35984e-21	1.56947e-20	-2.15106	0.225357	6.16569	0.870925	0.0036866	0.0323878	0.0978851	0.0978851
dresden_comp4437_c0_seq1	1.37096e-21	1.58139e-20	-3.78415	0.396485	7.94787	2.86289	0.00107419	0.313327	0.0818336	0.313327
dresden_comp14923_c0_seq1	1.51816e-21	1.75016e-20	-2.96449	0.31095	5.07919	1.91097	0.0163656	0.177014	0.16148	0.177014
dresden_comp15648_c0_seq1	1.53711e-21	1.77097e-20	-5.04769	0.52953	3.94122	4.75344	0.158232	-0.0368651	0.402573	0.402573
dresden_comp16057_c0_seq1	1.55388e-21	1.78894e-20	-5.50728	0.577812	3.83703	6.06384	0.120554	0.547179	0.439483	0.547179
dresden_comp2082_c0_seq1	1.5545e-21	1.78894e-20	2.70881	0.284204	10.2221	1.49253	5.59516e-05	0.161488	0.141886	0.161488
dresden_comp12878_c0_seq1	1.57283e-21	1.80898e-20	-4.85585	0.509533	4.19416	4.52555	0.190276	0.0710251	0.328972	0.328972
dresden_comp9544_c0_seq1	1.59033e-21	1.82806e-20	-2.2477	0.235884	5.94175	1.0671	0.00563699	0.0215786	0.105645	0.105645
dresden_comp15520_c0_seq1	1.65187e-21	1.89769e-20	2.37016	0.248838	5.62821	1.07703	0.00476302	0.0481371	0.119078	0.119078
dresden_comp5102_c0_seq1	1.66736e-21	1.91438e-20	-1.9513	0.204884	8.15449	0.830234	0.00046019	0.0585531	0.0834945	0.0834945
dresden_comp4268_c0_seq1	1.70595e-21	1.95755e-20	-3.04926	0.320248	4.93211	2.10007	0.0247656	0.129351	0.180352	0.180352
dresden_comp4713_c0_seq1	1.71868e-21	1.97102e-20	-1.91889	0.201548	7.6724	0.949593	0.000845485	0.0420274	0.0803975	0.0803975
dresden_comp11121_c0_seq1	1.74359e-21	1.99843e-20	-2.13893	0.224694	6.19547	1.02618	0.00407507	0.0765107	0.0968999	0.0968999
dresden_comp249_c0_seq1	1.77281e-21	2.03075e-20	-2.195	0.230626	9.35761	0.998819	0.000193136	0.100735	0.106184	0.106184
dresden_comp23492_c0_seq1	1.81293e-21	2.07552e-20	5.64722	0.593492	3.52916	6.03389	0.137693	0.149595	0.566773	0.566773
dresden_comp263_c0_seq1	1.89828e-21	2.17197e-20	3.36889	0.35423	7.45457	2.40769	0.00130875	0.249649	0.0799691	0.249649
dresden_comp7269_c0_seq1	1.91781e-21	2.19306e-20	1.91939	0.201842	7.81108	0.710891	0.000460583	0.0207709	0.0810195	0.0810195
dresden_comp23837_c0_seq1	1.98398e-21	2.26742e-20	-3.43372	0.361222	4.63307	2.21784	0.0304983	0.0597849	0.230464	0.230464
dresden_comp10689_c0_seq1	2.07013e-21	2.36451e-20	-4.35417	0.458264	5.67773	3.83027	0.0293954	0.390616	0.11664	0.390616
dresden_comp3836_c0_seq1	2.13103e-21	2.43268e-20	2.09461	0.220522	8.10007	0.890564	0.000447847	0.096812	0.0830021	0.096812
dresden_comp32635_c0_seq1	2.15627e-21	2.46008e-20	-5.22648	0.550318	3.85579	5.46219	0.166127	0.439574	0.432571	0.439574
dresden_comp2818_c0_seq1	2.18258e-21	2.48867e-20	-5.07109	0.534028	4.16857	5.35458	0.124621	0.44575	0.335368	0.44575
dresden_comp15106_c0_seq1	2.29321e-21	2.61331e-20	-3.13428	0.330245	5.36598	2.26031	0.0128085	0.205315	0.135038	0.205315
dresden_comp22624_c0_seq1	2.30774e-21	2.62784e-20	-4.60018	0.484734	4.01301	4.23987	0.0906153	0.359122	0.379318	0.379318
dresden_comp2357_c0_seq1	2.30861e-21	2.62784e-20	-2.08735	0.219951	6.31469	0.916398	0.00342964	0.0895911	0.0933272	0.0933272
dresden_comp11917_c0_seq1	2.36856e-21	2.69454e-20	-2.9952	0.315703	4.93274	1.71313	0.0190735	0.0351824	0.180263	0.180263
dresden_comp11123_c0_seq1	2.37473e-21	2.70002e-20	-2.07557	0.218778	6.34503	0.829578	0.00320108	0.0531095	0.0925264	0.0925264
dresden_comp17422_c0_seq1	2.48063e-21	2.81881e-20	-2.43684	0.25698	5.55247	1.16665	0.00896407	0.0767542	0.123114	0.123114
dresden_comp8312_c0_seq1	2.48547e-21	2.8227e-20	-2.77325	0.292464	5.17183	1.75094	0.0195322	0.110476	0.151538	0.151538
dresden_comp326_c0_seq1	2.50916e-21	2.84797e-20	2.09025	0.220459	9.00985	0.867056	0.000190255	0.078949	0.0970138	0.0970138
dresden_comp23589_c0_seq1	2.57061e-21	2.91605e-20	5.53438	0.583865	4.01736	6.37534	0.0501151	0.631682	0.377968	0.631682
dresden_comp18196_c0_seq1	2.65679e-21	3.01209e-20	4.54134	0.479276	4.03225	4.23837	0.0860104	0.361889	0.3734	0.3734
dresden_comp3703_c0_seq1	2.71173e-21	3.07262e-20	1.90453	0.201042	7.38026	0.720196	0.00082482	0.0389085	0.0800113	0.0800113
dresden_comp20469_c0_seq1	2.75685e-21	3.12197e-20	-3.95494	0.417559	4.40363	3.09621	0.0698092	0.152155	0.278903	0.278903
dresden_comp8431_c0_seq1	2.97232e-21	3.36406e-20	-1.91621	0.20248	7.19939	0.782309	0.00139604	0.0586647	0.0806002	0.0806002
dresden_comp7940_c0_seq1	2.98583e-21	3.37742e-20	-2.36986	0.250428	5.66054	1.76916	0.00795887	0.11595	0.11747	0.11747
dresden_comp5120_c0_seq1	3.12705e-21	3.53515e-20	2.71304	0.286839	7.69599	1.48084	0.000624522	0.163929	0.0804866	0.163929
dresden_comp9740_c0_seq1	3.27716e-21	3.70275e-20	-2.97615	0.31482	5.26392	2.13637	0.0148709	0.183353	0.143084	0.183353
dresden_comp9610_c0_seq1	3.48622e-21	3.93672e-20	-2.54175	0.269053	5.51429	1.30047	0.00902157	0.135757	0.125307	0.135757
dresden_comp5413_c0_seq1	3.52966e-21	3.9835e-20	1.89938	0.201083	7.64319	0.708996	0.000571272	0.0567601	0.0802977	0.0802977
dresden_comp1377_c0_seq1	3.63633e-21	4.10156e-20	2.00596	0.212437	8.65758	0.771318	0.000218387	0.0261802	0.0900409	0.0900409
dresden_comp18321_c0_seq1	3.73261e-21	4.20777e-20	-5.66552	0.60017	4.13184	6.48872	0.128864	0.591544	0.344937	0.591544
dresden_comp9722_c0_seq1	3.78722e-21	4.2669e-20	2.17149	0.230071	6.62668	1.00141	0.00178151	0.104084	0.086759	0.104084
dresden_comp10683_c0_seq1	4.16081e-21	4.68516e-20	-3.83029	0.406247	5.14435	2.94263	0.0598846	0.270188	0.154332	0.270188
dresden_comp5634_c0_seq1	4.17462e-21	4.69804e-20	1.89628	0.20113	7.34849	0.752996	0.000843735	0.0684095	0.0800628	0.0800628
dresden_comp9436_c0_seq1	4.19294e-21	4.71599e-20	-1.90082	0.201621	7.31357	0.688285	0.00115867	0.0308898	0.0801438	0.0801438
dresden_comp1807_c0_seq1	4.24048e-21	4.76411e-20	2.27148	0.240968	9.65242	1.12025	8.18029e-05	0.0754662	0.116049	0.116049
dresden_comp2393_c0_seq1	4.24052e-21	4.76411e-20	-1.95203	0.207079	8.32394	0.88933	0.000475535	0.0732842	0.0852881	0.0852881
dresden_comp16240_c0_seq1	4.26997e-21	4.79449e-20	-3.26573	0.346468	4.73841	3.0896	0.0290442	0.150717	0.211037	0.211037
dresden_comp5268_c0_seq1	4.34696e-21	4.87817e-20	1.89857	0.201464	7.29217	0.707571	0.000968912	0.0624841	0.0802065	0.0802065
dresden_comp8334_c0_seq1	4.35665e-21	4.88628e-20	-2.3345	0.247728	5.69686	1.05997	0.00700081	0.0568387	0.115738	0.115738
dresden_comp14020_c0_seq1	4.3841e-21	4.9143e-20	-4.35334	0.461991	4.18047	3.89297	0.0944975	0.220596	0.332374	0.332374
dresden_comp1532_c0_seq1	4.38808e-21	4.91598e-20	-2.33774	0.248092	9.82867	1.11525	9.44146e-05	0.0371188	0.123005	0.123005
dresden_comp23260_c0_seq1	4.58577e-21	5.13456e-20	-3.89564	0.413625	4.37059	3.04712	0.0556843	0.185841	0.286488	0.286488
dresden_comp6939_c0_seq1	4.62828e-21	5.17924e-20	-1.90979	0.202796	7.17112	0.925878	0.00149049	0.0603058	0.0807617	0.0807617
dresden_comp9702_c0_seq1	4.63646e-21	5.18547e-20	1.91028	0.202852	7.10176	0.715391	0.00105255	0.0622564	0.0812455	0.0812455
dresden_comp3809_c0_seq1	4.67103e-21	5.2212e-20	2.08809	0.221751	9.06091	0.872935	0.000138591	0.0385852	0.0982088	0.0982088
dresden_comp4683_c0_seq1	4.69013e-21	5.2396e-20	1.89306	0.201049	7.47555	0.765529	0.000865504	0.0664457	0.079976	0.079976
dresden_comp5963_c0_seq1	4.90438e-21	5.47587e-20	-1.89406	0.201256	7.46506	0.838411	0.0010361	0.0256768	0.0799716	0.0799716
dresden_comp9775_c0_seq1	5.20458e-21	5.80778e-20	1.89837	0.201848	7.20308	0.718628	0.000904414	0.0690029	0.0805806	0.0805806
dresden_comp4263_c0_seq1	5.2247e-21	5.82697e-20	1.92449	0.204634	8.13958	0.725055	0.000394247	0.0546238	0.0833556	0.0833556
dresden_comp10760_c0_seq1	5.42586e-21	6.04792e-20	-3.51804	0.374236	5.29499	2.62527	0.0155865	0.264519	0.140502	0.264519
dresden_comp3496_c0_seq1	5.43449e-21	6.05414e-20	2.01469	0.214319	8.25099	0.868505	0.000370475	0.0914945	0.084467	0.0914945
dresden_comp2544_c0_seq1	5.49495e-21	6.11806e-20	-3.54773	0.377447	8.21136	2.53079	0.000922875	0.28401	0.0840521	0.28401
dresden_comp15787_c0_seq1	5.50238e-21	6.1229e-20	-2.24532	0.238886	5.8593	1.09576	0.00534772	0.0281335	0.108786	0.108786
dresden_comp4136_c0_seq1	5.51848e-21	6.13737e-20	1.91856	0.204129	8.08453	0.740587	0.000467796	0.0828691	0.0828688	0.0828691
dresden_comp10291_c0_seq1	5.63336e-21	6.26163e-20	2.13858	0.22759	7.04105	0.916956	0.00123955	0.102355	0.081776	0.102355
dresden_comp29343_c0_seq1	5.66343e-21	6.29154e-20	-4.56152	0.485471	4.24238	4.17441	0.14754	0.323823	0.317081	0.323823
dresden_comp9504_c0_seq1	5.99728e-21	6.65869e-20	1.92536	0.205042	8.17541	0.74542	0.000390095	0.0656225	0.0836945	0.0836945
dresden_comp9514_c0_seq1	6.04657e-21	6.70967e-20	1.95186	0.207884	6.74701	0.747082	0.0014269	0.059075	0.0850049	0.0850049
dresden_comp18978_c0_seq1	6.08608e-21	6.74974e-20	5.41577	0.576852	4.38204	6.05561	0.0911213	0.574394	0.283844	0.574394
dresden_comp8926_c0_seq1	6.14042e-21	6.8062e-20	-2.21785	0.236254	7.52867	1.15605	0.00121843	0.110413	0.0800285	0.110413
dresden_comp8338_c0_seq1	6.20382e-21	6.87264e-20	-2.24338	0.239001	5.86193	1.33419	0.00556106	0.0237279	0.108682	0.108682
dresden_comp30729_c0_seq1	6.3985e-21	7.08436e-20	-3.43313	0.36588	4.5933	2.49319	0.0294568	0.0597034	0.238279	0.238279
dresden_comp1244_c0_seq1	6.4062e-21	7.08893e-20	-3.84683	0.409974	7.77402	3.03066	0.00122795	0.33493	0.0808311	0.33493
dresden_comp8557_c0_seq1	6.44094e-21	7.1234e-20	-1.91881	0.204509	6.9889	1.00103	0.00137295	0.0771131	0.0822748	0.0822748
dresden_comp3169_c0_seq1	6.54638e-21	7.23599e-20	-1.88789	0.20125	7.50209	0.871802	0.00100691	0.0470337	0.0799961	0.0799961
dresden_comp20491_c0_seq1	7.16782e-21	7.91848e-20	-5.27354	0.562736	3.82139	5.61421	0.188011	0.220358	0.445333	0.445333
dresden_comp4193_c0_seq1	7.29879e-21	8.05869e-20	-1.97228	0.210504	7.43181	0.779767	0.00120863	0.0874152	0.0799708	0.0874152
dresden_comp2920_c0_seq1	7.54259e-21	8.32324e-20	-3.14963	0.336288	5.69587	3.03471	0.0195066	0.206673	0.115784	0.206673
dresden_comp20782_c0_seq1	7.57447e-21	8.35379e-20	-3.3181	0.354292	5.04035	2.29899	0.0198228	0.231224	0.166095	0.231224
dresden_comp6653_c0_seq1	8.01365e-21	8.83324e-20	1.95748	0.209144	6.67458	0.812234	0.00146252	0.0858861	0.0860203	0.0860203
dresden_comp2086_c0_seq1	8.22339e-21	9.05941e-20	1.91888	0.20508	8.18245	0.700054	0.000352115	0.0225174	0.0837632	0.0837632
dresden_comp21480_c0_seq1	8.2941e-21	9.13224e-20	-4.51121	0.482182	4.14498	3.97788	0.123544	0.210934	0.341454	0.341454
dresden_comp15986_c0_seq1	8.84757e-21	9.73625e-20	-4.58392	0.490311	4.24705	4.23943	0.095622	0.385187	0.315938	0.385187
dresden_comp9263_c0_seq1	8.99834e-21	9.89667e-20	1.95163	0.208792	7.45703	0.822956	0.000803797	0.0863846	0.0799695	0.0863846
dresden_comp6173_c0_seq1	9.16116e-21	1.00702e-19	2.45618	0.262825	5.83434	1.21058	0.00542949	0.132725	0.109781	0.132725
dresden_comp9444_c0_seq1	9.30364e-21	1.02211e-19	1.95316	0.209035	6.67892	0.751972	0.001435	0.0697238	0.0859562	0.0859562
dresden_comp6993_c0_seq1	9.61432e-21	1.05566e-19	1.89775	0.203181	7.09548	0.711562	0.00126893	0.0515623	0.0812958	0.0812958
dresden_comp9086_c0_seq1	1.03674e-20	1.13772e-19	-2.29616	0.246047	5.91273	1.08533	0.00469665	0.116381	0.106727	0.116381
dresden_comp2337_c0_seq1	1.04142e-20	1.14223e-19	-3.57415	0.38301	8.11239	2.61908	0.00111696	0.292276	0.0831101	0.292276
dresden_comp5246_c0_seq1	1.05213e-20	1.15334e-19	1.90067	0.203702	7.03751	0.722996	0.00117977	0.0614996	0.0818092	0.0818092
dresden_comp12500_c0_seq1	1.0841e-20	1.18773e-19	-4.79415	0.51398	3.98133	4.52754	0.138996	0.207609	0.389356	0.389356
dresden_comp28639_c0_seq1	1.10285e-20	1.2076e-19	-5.3439	0.573031	3.72384	5.75928	0.097581	0.559148	0.483483	0.559148
dresden_comp9680_c0_seq1	1.11324e-20	1.2183e-19	1.87322	0.200889	7.5117	0.683443	0.000706339	0.0547177	0.0800064	0.0800064
dresden_comp3175_c0_seq1	1.17164e-20	1.28151e-19	-3.61814	0.388244	6.19347	2.71119	0.00603933	0.295427	0.0969658	0.295427
dresden_comp1652_c0_seq1	1.24847e-20	1.3648e-19	2.98555	0.320596	8.41491	1.80236	0.000346034	0.205217	0.0864187	0.205217
dresden_comp2348_c0_seq1	1.28583e-20	1.40487e-19	1.93614	0.207978	8.39992	0.729321	0.000285413	0.0463529	0.0862242	0.0862242
dresden_comp4180_c0_seq1	1.30023e-20	1.41981e-19	-4.17337	0.448354	5.91869	3.71014	0.0125669	0.389477	0.106503	0.389477
dresden_comp19336_c0_seq1	1.30298e-20	1.42204e-19	-5.0689	0.544576	3.86856	4.99501	0.165195	0.171589	0.427932	0.427932
dresden_comp7911_c0_seq1	1.30568e-20	1.4242e-19	-1.88195	0.202191	7.82854	0.703973	0.000649286	0.0705921	0.0811133	0.0811133
dresden_comp15071_c0_seq1	1.31839e-20	1.43728e-19	3.98047	0.427698	4.25792	3.06754	0.052563	0.165512	0.313288	0.313288
dresden_comp7811_c0_seq1	1.32406e-20	1.44266e-19	-2.71742	0.291999	6.99149	1.62351	0.001841	0.168686	0.0822495	0.168686
dresden_comp7567_c0_seq1	1.33715e-20	1.45613e-19	-1.87343	0.201331	7.61594	0.690195	0.000853095	0.0499344	0.0802156	0.0802156
dresden_comp4443_c0_seq1	1.36791e-20	1.48882e-19	3.08389	0.331501	8.40169	1.98151	0.000388159	0.219398	0.086247	0.219398
dresden_comp24402_c0_seq1	1.37508e-20	1.49579e-19	3.19882	0.343876	4.68993	1.94764	0.0167581	0.0572994	0.219743	0.219743
dresden_comp16824_c0_seq1	1.39599e-20	1.51771e-19	-2.19109	0.235585	5.91069	1.16607	0.00419626	0.0262191	0.106804	0.106804
dresden_comp2246_c0_seq1	1.4018e-20	1.5232e-19	-2.33147	0.25069	5.65591	1.10022	0.00641605	0.119275	0.117696	0.119275
dresden_comp23480_c0_seq1	1.41508e-20	1.53678e-19	-3.53809	0.380472	4.70749	2.53094	0.058543	0.230976	0.216544	0.230976
dresden_comp7600_c0_seq1	1.41791e-20	1.53901e-19	-2.52014	0.271012	6.97027	1.30983	0.00243608	0.144459	0.0824585	0.144459
dresden_comp4860_c0_seq1	1.45597e-20	1.57947e-19	1.86849	0.200996	7.49028	0.72203	0.000812811	0.0489151	0.0799857	0.0799857
dresden_comp13837_c0_seq1	1.46501e-20	1.5884e-19	1.9647	0.211361	6.56601	0.751442	0.00156475	0.0325812	0.0877818	0.0877818
dresden_comp3296_c0_seq1	1.49573e-20	1.62083e-19	1.88859	0.20322	7.99208	0.719529	0.000454959	0.0576779	0.0821418	0.0821418
dresden_comp16209_c0_seq1	1.5583e-20	1.68771e-19	-4.12748	0.444343	4.82831	3.75324	0.04491	0.349971	0.195972	0.349971
dresden_comp10415_c0_seq1	1.68808e-20	1.82727e-19	-2.38959	0.257488	5.53499	1.16149	0.0084956	0.0770088	0.124104	0.124104
dresden_comp13513_c0_seq1	1.7184e-20	1.85907e-19	-2.19155	0.236196	5.8949	0.976466	0.00417322	0.0931958	0.107404	0.107404
dresden_comp10498_c0_seq1	1.77104e-20	1.91394e-19	1.86587	0.201165	7.62612	0.678842	0.000690109	0.0251095	0.080245	0.080245
dresden_comp11704_c0_seq1	1.77017e-20	1.91394e-19	-4.64208	0.500474	4.05687	4.15663	0.134925	0.149676	0.366024	0.366024
dresden_comp924_c0_seq1	1.83472e-20	1.98168e-19	-2.88639	0.311317	9.03913	1.71568	0.000278917	0.193557	0.0976931	0.193557
dresden_comp7453_c0_seq1	1.88483e-20	2.0347e-19	3.95862	0.427097	4.55473	3.1487	0.0235688	0.341255	0.246102	0.341255
dresden_comp16242_c0_seq1	1.92419e-20	2.07605e-19	2.18552	0.235852	5.89236	0.96921	0.00375161	0.0486248	0.107501	0.107501
dresden_comp1582_c0_seq1	1.94816e-20	2.10077e-19	2.4846	0.268166	10.2564	1.21747	5.15808e-05	0.114092	0.143775	0.143775
dresden_comp1943_c0_seq1	1.95117e-20	2.10288e-19	3.83456	0.413877	7.87439	3.49278	0.00131999	0.341268	0.081374	0.341268
dresden_comp30487_c0_seq1	1.98394e-20	2.13704e-19	4.89694	0.528644	3.75101	4.70294	0.08635	0.195532	0.47258	0.47258
dresden_comp12826_c0_seq1	1.99522e-20	2.14803e-19	1.91956	0.207238	6.78891	0.712051	0.00142837	0.0500299	0.0844668	0.0844668
dresden_comp13290_c0_seq1	1.99742e-20	2.14922e-19	3.49755	0.377604	7.07517	2.4746	0.00144248	0.283727	0.0814657	0.283727
dresden_comp15214_c0_seq1	2.04987e-20	2.20447e-19	-3.73511	0.403372	4.44516	2.70346	0.0558517	0.0852274	0.269566	0.269566
dresden_comp12996_c0_seq1	2.06673e-20	2.2214e-19	-2.61116	0.282018	6.1598	1.39075	0.00472162	0.154347	0.0980807	0.154347
dresden_comp5651_c0_seq1	2.08726e-20	2.24104e-19	4.53533	0.489894	7.03857	4.29854	0.00376427	0.476228	0.0817993	0.476228
dresden_comp7503_c0_seq1	2.08706e-20	2.24104e-19	1.86341	0.20128	7.3233	0.672404	0.000908898	0.0416894	0.0801186	0.0801186
dresden_comp10304_c0_seq1	2.11529e-20	2.26991e-19	-2.24096	0.242099	5.82192	1.02252	0.00693892	0.05972	0.110285	0.110285
dresden_comp6639_c0_seq1	2.20165e-20	2.3613e-19	1.94024	0.209709	8.504	0.821754	0.000311655	0.0589163	0.087644	0.087644
dresden_comp5691_c0_seq1	2.21578e-20	2.37518e-19	1.86148	0.201211	7.33966	0.661697	0.000890857	0.0376267	0.0800808	0.0800808
dresden_comp3220_c0_seq1	2.24045e-20	2.40033e-19	-4.01998	0.434582	4.27536	3.05743	0.0686669	0.0593324	0.309056	0.309056
dresden_comp11868_c0_seq1	2.45186e-20	2.6254e-19	3.09687	0.335138	5.74444	1.92763	0.00869176	0.215944	0.113576	0.215944
dresden_comp13356_c0_seq1	2.47443e-20	2.64815e-19	-1.88804	0.204342	7.01794	0.712927	0.00151678	0.0713891	0.0819944	0.0819944
dresden_comp677_c0_seq1	2.48741e-20	2.6606e-19	-4.18535	0.453008	6.94092	4.41477	0.00330515	0.407127	0.0827547	0.407127
dresden_comp18884_c0_seq1	2.49607e-20	2.66843e-19	-3.39862	0.367869	4.57899	2.5314	0.0295013	0.122679	0.241154	0.241154
dresden_comp12333_c0_seq1	2.65237e-20	2.834e-19	1.92766	0.208799	6.76442	0.752354	0.00193421	0.0852596	0.0847772	0.0852596
dresden_comp17716_c0_seq1	2.73207e-20	2.91759e-19	-3.77721	0.409277	4.36048	2.78716	0.046178	0.0336832	0.288838	0.288838
dresden_comp24970_c0_seq1	2.73812e-20	2.92248e-19	-3.73961	0.405213	4.61108	2.9328	0.0325712	0.295825	0.234753	0.295825
dresden_comp4154_c0_seq1	2.76657e-20	2.95125e-19	-1.86897	0.20254	7.85485	0.744493	0.000784825	0.0555168	0.0812604	0.0812604
dresden_comp13275_c0_seq1	2.88744e-20	3.07854e-19	-2.0245	0.219504	6.32858	0.766721	0.00340844	0.0192864	0.0929555	0.0929555
dresden_comp3385_c0_seq1	2.89916e-20	3.08937e-19	-3.68029	0.39905	6.69288	2.72348	0.0034987	0.314984	0.0857528	0.314984
dresden_comp6278_c0_seq1	3.03225e-20	3.22947e-19	2.06016	0.223498	7.05889	0.870899	0.000959603	0.0989428	0.0816103	0.0989428
dresden_comp17245_c0_seq1	3.05721e-20	3.25431e-19	-4.12074	0.447084	4.21994	3.41539	0.0771747	0.0404592	0.322593	0.322593
dresden_comp13062_c0_seq1	3.14514e-20	3.34611e-19	1.88126	0.204176	7.01625	0.724226	0.00136549	0.0449296	0.0820106	0.0820106
dresden_comp11365_c0_seq1	3.1774e-20	3.37862e-19	1.85063	0.200876	7.57275	0.647211	0.000594434	0.0288898	0.080108	0.080108
dresden_comp5560_c0_seq1	3.25785e-20	3.46231e-19	1.9071	0.207066	7.98262	0.734589	0.00051203	0.0852404	0.0820737	0.0852404
dresden_comp9755_c0_seq1	3.34344e-20	3.55138e-19	1.85118	0.201055	7.38799	0.678642	0.000844043	0.0602362	0.0800019	0.0800019
dresden_comp21895_c0_seq1	3.37399e-20	3.58192e-19	-3.89203	0.422755	4.38009	2.88422	0.0731495	0.0855309	0.284294	0.284294
dresden_comp1554_c0_seq1	3.40607e-20	3.61403e-19	-1.86961	0.2031	7.93998	0.898452	0.000718259	0.0567185	0.0817813	0.0817813
dresden_comp19433_c0_seq1	3.89689e-20	4.13261e-19	-3.8349	0.417251	4.36401	2.77948	0.0601816	0.0453747	0.288015	0.288015
dresden_comp16334_c0_seq1	3.97233e-20	4.21037e-19	2.84213	0.309304	5.29385	1.65026	0.00837945	0.182958	0.140594	0.182958
dresden_comp1836_c0_seq1	4.00985e-20	4.24787e-19	-2.00859	0.218615	6.35428	0.849413	0.0032951	0.0775591	0.0922902	0.0922902
dresden_comp16296_c0_seq1	4.02966e-20	4.26659e-19	2.32654	0.253236	5.5488	1.0168	0.00493742	0.0329453	0.123319	0.123319
dresden_comp11087_c0_seq1	4.09073e-20	4.32894e-19	1.90771	0.207684	6.77102	0.70114	0.00157302	0.0459429	0.0846924	0.0846924
dresden_comp13536_c0_seq1	4.12038e-20	4.35799e-19	-2.06199	0.224499	6.19045	1.254	0.003734	0.0921927	0.0970654	0.0970654
dresden_comp13661_c0_seq1	4.12905e-20	4.36484e-19	-2.72281	0.296452	5.06763	1.50624	0.0129421	0.162243	0.162826	0.162826
dresden_comp3342_c0_seq1	4.13696e-20	4.37088e-19	1.95627	0.212998	8.62035	1.064	0.000252022	0.0904845	0.089426	0.0904845
dresden_comp12531_c0_seq1	4.16915e-20	4.4002e-19	2.23827	0.243725	5.72191	0.978363	0.00421907	0.0565439	0.114585	0.114585
dresden_comp12745_c0_seq1	4.16766e-20	4.4002e-19	1.921	0.209176	6.67387	0.770468	0.00147863	0.0780124	0.0860309	0.0860309
dresden_comp8627_c0_seq1	4.3457e-20	4.58411e-19	-2.22797	0.242721	5.78062	1.01947	0.00582115	0.0900884	0.112006	0.112006
dresden_comp12331_c0_seq1	4.39467e-20	4.6333e-19	-3.84155	0.418564	4.30001	2.99377	0.0472682	0.157767	0.303123	0.303123
dresden_comp6701_c1_seq1	4.43273e-20	4.67095e-19	1.93395	0.210739	8.56449	0.754817	0.000277617	0.0870564	0.0885443	0.0885443
dresden_comp3534_c0_seq1	4.50859e-20	4.74836e-19	-2.58377	0.281605	7.26438	1.36916	0.0014132	0.15719	0.0803033	0.15719
dresden_comp4502_c0_seq1	4.57056e-20	4.81108e-19	1.87431	0.204314	8.11856	0.759005	0.000323335	0.0828944	0.0831649	0.0831649
dresden_comp5050_c0_seq1	4.65377e-20	4.89607e-19	-4.15777	0.453323	4.26424	3.51928	0.0992539	0.272414	0.311749	0.311749
dresden_comp22402_c0_seq1	4.68451e-20	4.92581e-19	-5.04002	0.549558	3.84985	4.698	0.16928	-0.0825873	0.434748	0.434748
dresden_comp10004_c0_seq1	4.86159e-20	5.1093e-19	2.37661	0.259256	6.90693	1.14721	0.00134479	0.133082	0.0831099	0.133082
dresden_comp15427_c0_seq1	4.91543e-20	5.16315e-19	2.04678	0.223304	6.1908	0.823351	0.00267569	0.0571614	0.0970541	0.0970541
dresden_comp11895_c0_seq1	5.20435e-20	5.46374e-19	-2.10716	0.230047	6.26119	0.915322	0.0034633	0.10238	0.0948428	0.10238
dresden_comp3311_c0_seq1	5.22245e-20	5.47985e-19	-1.92157	0.209794	6.6788	0.70699	0.00206943	0.0414342	0.0859579	0.0859579
dresden_comp17436_c0_seq1	5.36108e-20	5.62234e-19	-4.34581	0.474615	4.50433	3.80875	0.0621796	0.388339	0.256675	0.388339
dresden_comp1321_c0_seq1	5.48712e-20	5.75148e-19	3.95585	0.432145	6.72112	3.17049	0.00254975	0.370949	0.0853548	0.370949
dresden_comp5586_c0_seq1	5.60212e-20	5.86893e-19	1.95868	0.214023	6.51754	1.80048	0.00293454	0.0612557	0.0886768	0.0886768
dresden_comp1279_c0_seq1	5.60925e-20	5.8733e-19	2.07711	0.226967	9.24343	0.901413	0.000128938	0.0853935	0.102899	0.102899
dresden_comp27909_c0_seq1	5.65044e-20	5.91331e-19	-5.19241	0.567426	3.85728	5.53395	0.105688	0.538256	0.432026	0.538256
dresden_comp3849_c0_seq1	5.65624e-20	5.91626e-19	1.86115	0.203388	8.01669	0.689845	0.000409252	0.0715396	0.0823243	0.0823243
dresden_comp5746_c0_seq1	5.84317e-20	6.10857e-19	-2.77984	0.303901	7.60893	1.5566	0.00118906	0.183523	0.0801962	0.183523
dresden_comp6675_c0_seq1	6.01077e-20	6.28048e-19	1.89517	0.207255	8.34348	0.725359	0.000388224	0.0580943	0.0855209	0.0855209
dresden_comp1059_c0_seq1	6.07715e-20	6.3465e-19	1.85201	0.202562	7.90883	0.70202	0.000480093	0.0361658	0.0815825	0.0815825
dresden_comp6048_c0_seq1	6.0989e-20	6.36586e-19	-2.22094	0.242924	5.78124	0.969059	0.00604392	0.0504157	0.11198	0.11198
dresden_comp9562_c0_seq1	6.15732e-20	6.42346e-19	2.96672	0.324531	6.85596	1.86206	0.0015959	0.209045	0.0836701	0.209045
dresden_comp15722_c1_seq1	6.35187e-20	6.62295e-19	2.21323	0.242196	5.74958	0.93283	0.00396893	0.0462632	0.113349	0.113349
dresden_comp5080_c0_seq1	6.44151e-20	6.71289e-19	1.91707	0.209822	8.51195	0.72557	0.000291571	0.0348175	0.0877591	0.0877591
dresden_comp32414_c0_seq1	6.6462e-20	6.92258e-19	-4.46479	0.488849	4.22104	4.15176	0.155626	0.0895893	0.322322	0.322322
dresden_comp7754_c0_seq1	6.87995e-20	7.16229e-19	1.90375	0.208527	7.6474	0.767189	0.000665269	0.0863017	0.0803114	0.0863017
dresden_comp16731_c0_seq1	6.93746e-20	7.21837e-19	-3.94612	0.432279	4.29824	3.26506	0.0701846	0.263179	0.303546	0.303546
dresden_comp5577_c0_seq1	6.96452e-20	7.24273e-19	1.85964	0.203724	8.04751	0.69771	0.000443044	0.0622549	0.0825641	0.0825641
dresden_comp16959_c0_seq1	6.98423e-20	7.25943e-19	-3.78212	0.414347	4.39337	2.84039	0.0621249	0.160004	0.281243	0.281243
dresden_comp4580_c0_seq1	7.02653e-20	7.29957e-19	1.8538	0.203106	7.98684	0.79596	0.00039999	0.0626411	0.0821039	0.0821039
dresden_comp6948_c0_seq1	7.13667e-20	7.41012e-19	2.17267	0.238086	7.80369	0.970347	0.000546177	0.112823	0.0809807	0.112823
dresden_comp15988_c0_seq1	7.16123e-20	7.43174e-19	-4.98241	0.546006	4.59511	5.80627	0.0883772	0.507868	0.237919	0.507868
dresden_comp1118_c0_seq1	7.31519e-20	7.58755e-19	2.03957	0.223566	9.12714	0.838934	0.000129765	0.0420324	0.0998338	0.0998338
dresden_comp2356_c0_seq1	7.3303e-20	7.59925e-19	-1.95955	0.214801	6.46313	0.893908	0.00250675	0.0552267	0.089772	0.089772
dresden_comp5306_c0_seq1	7.57109e-20	7.84479e-19	2.35983	0.258777	6.12182	2.11648	0.00408343	0.129848	0.0993483	0.129848
dresden_comp14167_c0_seq1	7.86843e-20	8.14863e-19	1.84466	0.202377	7.15263	0.667688	0.00103441	0.0359594	0.0808782	0.0808782
dresden_comp13781_c0_seq1	7.90865e-20	8.18601e-19	-3.35659	0.368272	4.94077	2.29344	0.022141	0.249108	0.179135	0.249108
dresden_comp2211_c0_seq1	8.01112e-20	8.28776e-19	1.89548	0.207996	8.40034	0.717944	0.000295125	0.0745431	0.0862297	0.0862297
dresden_comp8490_c0_seq1	8.07584e-20	8.35036e-19	-6.22197	0.68282	3.74896	7.97352	0.15995	0.772538	0.473394	0.772538
dresden_comp22486_c0_seq1	8.0916e-20	8.3623e-19	-5.17082	0.567477	3.66888	5.92716	0.137921	0.260244	0.50614	0.50614
dresden_comp10424_c0_seq1	8.1228e-20	8.39018e-19	1.99112	0.218527	6.31671	0.771796	0.00223543	0.0519814	0.0932727	0.0932727
dresden_comp3170_c0_seq1	8.16683e-20	8.43128e-19	-2.10087	0.230588	7.69138	0.91524	0.000892462	0.105449	0.0804686	0.105449
dresden_comp1856_c0_seq1	8.22738e-20	8.48937e-19	-2.08127	0.228456	6.08223	0.842816	0.00369879	0.0451429	0.100686	0.100686
dresden_comp3594_c0_seq1	8.3342e-20	8.59513e-19	-3.0877	0.338982	6.8448	2.12534	0.00208718	0.22773	0.0837977	0.22773
dresden_comp13961_c0_seq1	8.57655e-20	8.84048e-19	-3.14816	0.345738	5.64421	2.05507	0.0120375	0.227032	0.118274	0.227032
dresden_comp5708_c0_seq1	8.61112e-20	8.8715e-19	-1.83769	0.201829	7.2726	0.866483	0.00119666	0.0172994	0.0802729	0.0802729
dresden_comp2297_c0_seq1	8.63258e-20	8.88901e-19	2.3503	0.258135	8.57938	1.12756	0.000280832	0.132986	0.0887745	0.132986
dresden_comp19460_c0_seq1	8.75307e-20	9.00841e-19	-3.0076	0.330382	4.81803	1.80991	0.0206806	0.116341	0.197623	0.197623
dresden_comp9265_c0_seq1	8.83735e-20	9.09043e-19	-3.09124	0.339608	4.752	1.83322	0.0219974	0.0892327	0.20867	0.20867
dresden_comp9300_c0_seq1	9.06605e-20	9.32086e-19	-2.21082	0.242958	6.72898	1.11756	0.00234169	0.115715	0.0852471	0.115715
dresden_comp6668_c0_seq1	9.23109e-20	9.48562e-19	5.58517	0.613914	6.9503	6.65328	0.00588343	0.747897	0.0826591	0.747897
dresden_comp15528_c0_seq1	9.44093e-20	9.69623e-19	-4.16671	0.458122	4.26271	3.53664	0.0949176	0.324833	0.312122	0.324833
dresden_comp4076_c1_seq1	9.46411e-20	9.71502e-19	-1.82997	0.201207	7.40916	0.674083	0.000986565	0.0221781	0.0799822	0.0799822
dresden_comp16483_c0_seq1	9.47907e-20	9.72535e-19	-3.23826	0.356057	4.71711	2.11488	0.0387416	0.153684	0.214812	0.214812
dresden_comp11220_c0_seq1	9.52905e-20	9.77158e-19	-2.44624	0.268989	5.37962	1.42997	0.0106567	0.0873464	0.134053	0.134053
dresden_comp5562_c0_seq1	9.57313e-20	9.81172e-19	-5.87127	0.645643	3.59229	7.43496	0.294798	0.193415	0.53891	0.53891
dresden_comp7284_c0_seq1	9.88209e-20	1.01232e-18	1.82606	0.200882	7.4172	0.706492	0.000729859	0.0735958	0.079977	0.079977
dresden_comp13194_c0_seq1	1.01789e-19	1.04218e-18	2.34839	0.258433	6.27454	1.25305	0.00243159	0.131144	0.0944518	0.131144
dresden_comp10784_c0_seq1	1.05066e-19	1.07518e-18	2.64116	0.290762	7.2248	1.42866	0.00102935	0.168056	0.0804721	0.168056
dresden_comp2385_c0_seq1	1.05676e-19	1.08087e-18	3.8398	0.422748	5.88637	3.52962	0.00621989	0.351212	0.107731	0.351212
dresden_comp1695_c0_seq1	1.05923e-19	1.08246e-18	2.25149	0.247887	9.45447	1.08565	0.000102874	0.122794	0.109197	0.122794
dresden_comp2962_c0_seq1	1.05941e-19	1.08246e-18	1.93945	0.213533	8.71404	0.811286	0.00017629	0.052163	0.0910164	0.0910164
dresden_comp6752_c0_seq1	1.06492e-19	1.08753e-18	1.82863	0.201344	7.72031	0.660094	0.000493023	0.0601906	0.0805859	0.0805859
dresden_comp21072_c0_seq1	1.07071e-19	1.09288e-18	-4.73244	0.521107	3.93028	4.21867	0.136827	0.042353	0.406277	0.406277
dresden_comp14315_c0_seq1	1.0774e-19	1.09914e-18	-2.58306	0.284452	5.18695	1.26496	0.0117706	0.050056	0.150056	0.150056
dresden_comp6941_c0_seq1	1.08892e-19	1.11033e-18	-2.04481	0.225207	6.16775	0.893269	0.00361926	0.0931289	0.0978169	0.0978169
dresden_comp2615_c0_seq1	1.09873e-19	1.11976e-18	-3.40089	0.3746	4.6145	2.28437	0.0465697	0.169917	0.234081	0.234081
dresden_comp5417_c0_seq1	1.1295e-19	1.15052e-18	1.97752	0.217892	8.19372	0.834451	0.000332137	0.0946215	0.0838745	0.0946215
dresden_comp2716_c0_seq1	1.13216e-19	1.15264e-18	2.1381	0.235592	6.02793	0.966003	0.00366355	0.107343	0.102557	0.107343
dresden_comp11813_c0_seq1	1.15955e-19	1.17932e-18	3.27219	0.360658	4.7901	2.21605	0.0166863	0.243462	0.202202	0.243462
dresden_comp4925_c0_seq1	1.15931e-19	1.17932e-18	-2.64162	0.291156	5.43873	1.40862	0.00998035	0.159563	0.130006	0.159563
dresden_comp12861_c0_seq1	1.16574e-19	1.18501e-18	-2.25143	0.248166	5.70426	1.20833	0.00777954	0.0591066	0.115393	0.115393
dresden_comp10152_c0_seq1	1.17064e-19	1.18938e-18	-2.38386	0.262777	5.45242	1.10359	0.0089861	0.0768415	0.129117	0.129117
dresden_comp5934_c0_seq1	1.19045e-19	1.20889e-18	-2.98593	0.329211	4.8904	1.87678	0.0303589	0.133153	0.1864	0.1864
dresden_comp11599_c0_seq1	1.19918e-19	1.21713e-18	-2.81112	0.309964	5.53128	1.61076	0.00951183	0.182644	0.124317	0.182644
dresden_comp3629_c0_seq1	1.24458e-19	1.26257e-18	-2.85893	0.315377	7.43438	1.83825	0.00157326	0.197352	0.0799701	0.197352
dresden_comp9186_c0_seq1	1.33456e-19	1.35316e-18	1.87917	0.207471	6.76676	0.694004	0.00134129	0.0578334	0.0847471	0.0847471
dresden_comp5474_c0_seq1	1.3588e-19	1.37703e-18	3.38953	0.374304	4.4951	2.29407	0.0215546	0.22921	0.258652	0.258652
dresden_comp16467_c0_seq1	1.37232e-19	1.39003e-18	3.81925	0.421808	5.44469	2.95191	0.0172855	0.338559	0.129617	0.338559
dresden_comp9291_c0_seq1	1.38597e-19	1.40314e-18	1.90748	0.210692	6.61423	0.725335	0.00182165	0.0682453	0.0869606	0.0869606
dresden_comp4139_c0_seq1	1.39435e-19	1.4109e-18	2.24705	0.248218	7.40218	1.03541	0.000641753	0.122582	0.0799877	0.122582
dresden_comp10330_c0_seq1	1.42267e-19	1.43882e-18	1.82089	0.201192	7.63473	0.627071	0.000685057	0.0276343	0.0802711	0.0802711
dresden_comp5319_c0_seq1	1.5326e-19	1.54921e-18	-1.87936	0.207838	6.78822	0.736645	0.00191824	0.0611533	0.0844754	0.0844754
dresden_comp9480_c0_seq1	1.5387e-19	1.55458e-18	1.86095	0.205812	6.87085	0.662811	0.00121439	0.0392602	0.0835027	0.0835027
dresden_comp11179_c0_seq1	1.54154e-19	1.55667e-18	1.88076	0.208008	6.76056	0.725534	0.00170776	0.0831552	0.0848271	0.0848271
dresden_comp6384_c0_seq1	1.57712e-19	1.59178e-18	-1.87044	0.206924	8.32104	0.670877	0.000380844	0.0403074	0.0852541	0.0852541
dresden_comp8835_c0_seq1	1.58146e-19	1.59535e-18	-2.20188	0.243598	5.7556	1.11079	0.00559485	0.0753925	0.113085	0.113085
dresden_comp7328_c0_seq1	1.65426e-19	1.66794e-18	-3.22022	0.356453	4.66389	2.03023	0.0295321	0.105191	0.224586	0.224586
dresden_comp15736_c0_seq1	1.69406e-19	1.70721e-18	-3.10756	0.344082	4.7139	1.88429	0.0213971	0.0284526	0.215388	0.215388
dresden_comp12287_c0_seq1	1.69833e-19	1.71064e-18	-4.08116	0.451897	5.25124	3.41012	0.0150723	0.393349	0.144174	0.393349
dresden_comp10201_c0_seq1	1.71982e-19	1.73142e-18	-1.91426	0.211994	6.59834	0.727387	0.0026588	0.0676047	0.0872241	0.0872241
dresden_comp7812_c0_seq1	1.72461e-19	1.73536e-18	2.13898	0.236888	7.34507	0.997136	0.000980562	0.111252	0.0800695	0.111252
dresden_comp5573_c0_seq1	1.7951e-19	1.80537e-18	2.06068	0.228327	7.35812	0.857495	0.000998784	0.103268	0.080045	0.103268
dresden_comp15129_c0_seq1	1.82996e-19	1.8395e-18	-3.14373	0.348413	4.691	2.03152	0.0232369	0.183305	0.219546	0.219546
dresden_comp6297_c0_seq1	1.83793e-19	1.84658e-18	1.81665	0.201346	7.70416	0.682143	0.000561227	0.0472267	0.0805191	0.0805191
dresden_comp15522_c0_seq1	1.86079e-19	1.8686e-18	5.37781	0.596132	3.36119	5.60935	0.0677335	0.266234	0.643013	0.643013
dresden_comp4773_c0_seq1	1.8987e-19	1.9057e-18	-2.53409	0.280974	5.2858	1.45636	0.0166394	0.11788	0.141253	0.141253
dresden_comp1122_c0_seq1	1.90399e-19	1.91005e-18	2.04425	0.226669	8.88182	1.27682	0.000195922	0.102562	0.0942293	0.102562
dresden_comp3458_c0_seq1	1.93756e-19	1.94275e-18	1.81095	0.200843	7.48086	0.642319	0.000696756	0.0263635	0.0799791	0.0799791
dresden_comp20495_c0_seq1	1.95474e-19	1.95899e-18	-3.15049	0.349441	4.75804	1.89372	0.0365917	0.0541561	0.207627	0.207627
dresden_comp9623_c0_seq1	1.96865e-19	1.97193e-18	2.09877	0.232808	8.05836	0.889671	0.000371879	0.108027	0.0826515	0.108027
dresden_comp11261_c0_seq1	2.00896e-19	2.01129e-18	-2.13105	0.236448	5.91004	0.932828	0.00498714	0.0360602	0.106828	0.106828
dresden_comp21441_c0_seq1	2.09682e-19	2.09819e-18	-3.10481	0.344669	4.72141	1.99791	0.0235501	0.124083	0.214044	0.214044
dresden_comp6578_c0_seq1	2.11348e-19	2.1138e-18	-2.19086	0.243234	5.78748	0.913632	0.00661025	0.0416056	0.111716	0.111716
dresden_comp410_c0_seq1	2.18714e-19	2.18637e-18	-2.67165	0.296735	5.31516	1.92609	0.0149264	0.161177	0.13889	0.161177
dresden_comp2748_c0_seq1	2.22979e-19	2.22788e-18	-5.51768	0.612984	5.32023	6.15495	0.0993396	0.65216	0.138492	0.65216
dresden_comp13423_c0_seq1	2.33401e-19	2.33084e-18	-2.68945	0.29895	5.07229	1.42058	0.0164611	0.110377	0.162281	0.162281
dresden_comp11175_c0_seq1	2.35145e-19	2.34708e-18	1.96757	0.218728	6.30397	0.760002	0.00206392	0.0270058	0.09362	0.09362
dresden_comp10734_c0_seq1	2.3865e-19	2.38087e-18	-2.17966	0.242349	6.23649	1.27911	0.00363739	0.113829	0.0955896	0.113829
dresden_comp6761_c0_seq1	2.40196e-19	2.39508e-18	-1.86236	0.207086	6.81975	0.683777	0.00167824	0.0632965	0.0840911	0.0840911
dresden_comp4842_c0_seq1	2.44712e-19	2.43889e-18	-1.8141	0.201765	7.24268	0.741701	0.00102722	0.0759306	0.0803913	0.0803913
dresden_comp14689_c0_seq1	2.48106e-19	2.47148e-18	-3.40063	0.378284	5.29612	2.71233	0.0151356	0.271062	0.14041	0.271062
dresden_comp4381_c0_seq1	2.51018e-19	2.49923e-18	1.84324	0.205071	8.18013	1.13514	0.000367551	0.0498141	0.0837405	0.0837405
dresden_comp16185_c0_seq1	2.51187e-19	2.49966e-18	-5.83163	0.648806	3.52225	6.89686	0.0596657	0.782232	0.56986	0.782232
dresden_comp642_c0_seq1	2.52019e-19	2.50668e-18	-3.60961	0.401608	6.54115	2.63293	0.0065067	0.316072	0.0882318	0.316072
dresden_comp2687_c0_seq1	2.53586e-19	2.52102e-18	-1.81931	0.202433	7.86651	0.663504	0.000630613	0.0602612	0.0813277	0.0813277
dresden_comp2505_c0_seq1	2.54329e-19	2.52713e-18	2.3151	0.257609	8.64826	1.0882	0.000258285	0.132466	0.089885	0.132466
[truncated: 24,559 more rows]

## Sheet: Fig1A-Sleuth-7dS_X1vsXins
target_id	pval	qval	b	se_b	mean_obs	var_obs	tech_var	sigma_sq	smooth_sigma_sq	final_sigma_sq
dresden_comp3517_c0_seq1	1.33139e-186	2.83758e-182	6.56828	0.22545	7.74605	8.03759	0.00443176	0.097224	0.0907876	0.097224
dresden_comp5956_c0_seq1	1.07803e-145	1.14881e-141	5.9627	0.231983	6.85756	6.60323	0.00761163	0.100021	0.0978716	0.100021
dresden_comp659_c0_seq1	2.84662e-143	2.02233e-139	6.00321	0.235553	10.1056	7.02012	0.000374153	0.110596	0.104248	0.110596
dresden_comp7837_c0_seq1	8.38148e-141	4.46586e-137	5.62772	0.222775	7.1604	5.85184	0.00465116	0.073336	0.0946063	0.0946063
dresden_comp16476_c0_seq1	1.70575e-135	7.27093e-132	-5.69897	0.230038	6.87363	6.00216	0.00815985	0.0692281	0.0976747	0.0976747
dresden_comp8548_c0_seq1	7.81533e-135	2.77613e-131	-5.30017	0.214472	8.0133	5.22059	0.00192364	0.0893707	0.0900725	0.0900725
dresden_comp6803_c0_seq1	1.13573e-131	3.45799e-128	5.53145	0.226543	7.14479	5.92267	0.00533356	0.0973101	0.0947522	0.0973101
dresden_comp11487_c0_seq1	3.50951e-126	9.34977e-123	5.50516	0.230396	6.64493	5.59612	0.00543118	0.0939125	0.100734	0.100734
dresden_comp648_c0_seq1	1.26027e-125	2.98447e-122	5.97954	0.250811	10.1156	6.93842	0.000381938	0.12543	0.104405	0.12543
dresden_comp8655_c0_seq1	2.98241e-125	6.35642e-122	-5.27049	0.221405	7.42649	5.13397	0.00282091	0.0952194	0.0924829	0.0952194
dresden_comp11494_c0_seq1	1.28886e-123	2.49723e-120	6.67984	0.28249	5.58925	8.27134	0.0365662	0.110106	0.123035	0.123035
dresden_comp10627_c0_seq1	6.23795e-120	1.10791e-116	-5.26322	0.226031	6.94058	5.11234	0.00529651	0.0748632	0.0968837	0.0968837
dresden_comp5764_c0_seq1	1.08227e-119	1.77433e-116	5.07305	0.218086	7.39704	4.74971	0.0024377	0.0673355	0.092685	0.092685
dresden_comp2736_c0_seq1	2.83761e-117	4.31986e-114	-4.94541	0.214817	8.40142	5.24034	0.00214679	0.0881151	0.0901458	0.0901458
dresden_comp9821_c0_seq1	5.19927e-116	7.38748e-113	5.61686	0.24533	6.60833	5.84499	0.00757221	0.112802	0.101276	0.112802
dresden_comp2928_c0_seq1	7.20633e-113	9.59928e-110	-4.87884	0.216093	7.83626	4.8725	0.00291783	0.0698009	0.0904743	0.0904743
dresden_comp6863_c0_seq1	2.37848e-112	2.98192e-109	-4.8904	0.217113	7.71379	4.41022	0.00335858	0.0713649	0.0909173	0.0909173
dresden_comp701_c0_seq1	5.02846e-111	5.95397e-108	-5.17563	0.231167	10.1227	5.17208	0.000338405	0.106538	0.104517	0.106538
dresden_comp6734_c0_seq1	6.92517e-111	7.76822e-108	4.99163	0.223091	7.90094	4.61867	0.00124712	0.0982924	0.0902946	0.0982924
dresden_comp11265_c0_seq1	1.26446e-110	1.34747e-107	6.33039	0.283265	5.54331	7.4411	0.0224422	0.138036	0.124393	0.138036
dresden_comp12789_c0_seq1	1.51686e-109	1.48984e-106	5.454	0.24527	6.06977	5.4828	0.00932018	0.0755714	0.110995	0.110995
dresden_comp9795_c0_seq1	1.53787e-109	1.48984e-106	-5.62859	0.253129	6.32292	5.91258	0.0126154	0.115533	0.106004	0.115533
dresden_comp3795_c0_seq1	5.71811e-109	5.2987e-106	-4.95179	0.223284	7.12641	4.57839	0.00478466	0.0806006	0.094927	0.094927
dresden_comp13580_c0_seq1	7.1197e-109	6.32259e-106	5.8633	0.264503	5.86557	6.34684	0.0242645	0.0933318	0.11566	0.11566
dresden_comp13269_c0_seq1	2.41155e-108	2.0559e-105	5.61857	0.254093	6.07764	5.84894	0.0182999	0.0414049	0.110827	0.110827
dresden_comp7807_c0_seq1	1.11064e-106	9.10422e-104	-4.96316	0.226229	7.04993	4.80326	0.00666847	0.0564916	0.0956902	0.0956902
dresden_comp12461_c0_seq1	1.67843e-106	1.32491e-103	5.90633	0.26945	5.62704	6.51303	0.0232602	0.113577	0.121947	0.121947
dresden_comp11968_c0_seq1	2.88716e-106	2.19765e-103	-5.17585	0.236392	6.6255	5.05186	0.0107425	0.0204831	0.10102	0.10102
dresden_comp6222_c0_seq1	1.93205e-105	1.41844e-102	-5.33738	0.24474	6.12761	5.43301	0.010014	0.0890658	0.109781	0.109781
dresden_comp8386_c0_seq1	1.99659e-105	1.41844e-102	-4.80169	0.220191	7.32687	4.61043	0.00376982	0.0729793	0.0931987	0.0931987
dresden_comp4804_c0_seq1	6.96028e-105	4.7853e-102	6.36236	0.292527	5.43346	7.51746	0.0417662	0.129378	0.127771	0.129378
dresden_comp4624_c0_seq1	2.90725e-103	1.93632e-100	-5.62836	0.260841	5.96856	5.90131	0.0228459	0.0657624	0.11323	0.11323
dresden_comp15033_c0_seq1	1.87763e-102	1.21266e-99	-5.19682	0.24181	6.43765	5.0404	0.0129474	0.0875995	0.103997	0.103997
dresden_comp2910_c0_seq1	1.1652e-100	7.30407e-98	-5.82033	0.273271	6.51061	6.30941	0.0122076	0.137146	0.102796	0.137146
dresden_comp3902_c0_seq1	1.37225e-100	8.35621e-98	-5.11341	0.240167	6.75895	5.50725	0.0155369	0.0998231	0.0991387	0.0998231
dresden_comp3708_c0_seq1	2.92266e-100	1.73029e-97	4.98877	0.234703	7.69647	4.64471	0.00143907	0.108732	0.0909908	0.108732
dresden_comp14606_c0_seq1	5.56354e-100	3.20475e-97	-5.2397	0.24686	6.15763	5.09258	0.0127101	0.0434271	0.109169	0.109169
dresden_comp12290_c0_seq1	2.03871e-99	1.14345e-96	-4.88423	0.230777	6.70268	4.46166	0.00660774	0.0330579	0.0999082	0.0999082
dresden_comp6783_c0_seq1	4.23203e-99	2.31275e-96	5.11669	0.242155	6.13181	4.84271	0.00758283	0.0877598	0.109695	0.109695
dresden_comp13392_c0_seq1	5.0633e-99	2.69785e-96	-5.26929	0.249477	6.11405	5.16577	0.0144156	0.0941703	0.110062	0.110062
dresden_comp3953_c0_seq1	1.03529e-98	5.38173e-96	5.02389	0.23824	7.12852	4.75183	0.00374162	0.109775	0.0949067	0.109775
dresden_comp1772_c0_seq1	1.22808e-98	6.23194e-96	-4.70414	0.223163	9.16906	4.56876	0.000790151	0.0988129	0.093591	0.0988129
dresden_comp4147_c0_seq1	1.40118e-98	6.94498e-96	-4.57232	0.216973	7.83616	3.89543	0.00168968	0.0924652	0.0904746	0.0924652
dresden_comp7744_c0_seq1	5.65521e-98	2.73931e-95	5.10163	0.242853	6.16434	4.90487	0.00892113	0.090891	0.109034	0.109034
dresden_comp4576_c0_seq1	1.12182e-97	5.3132e-95	-5.58377	0.266217	5.55372	6.21906	0.0176614	0.0612194	0.124082	0.124082
dresden_comp14790_c0_seq1	3.32981e-96	1.54279e-93	-5.17759	0.248772	6.18591	4.9788	0.0151719	0.0734168	0.108603	0.108603
dresden_comp14331_c0_seq1	1.59737e-95	7.24357e-93	-5.14786	0.248242	6.14391	4.94148	0.0138006	0.104449	0.109448	0.109448
dresden_comp9434_c0_seq1	3.04034e-95	1.34997e-92	-5.04457	0.243625	6.21273	4.69679	0.0106299	0.0706206	0.108076	0.108076
dresden_comp10794_c0_seq1	4.11735e-95	1.75506e-92	-4.89899	0.236762	6.49959	4.43546	0.00913806	0.060545	0.102974	0.102974
dresden_comp9017_c0_seq1	4.0681e-95	1.75506e-92	4.76753	0.230402	6.60808	4.21323	0.00489037	0.0897306	0.10128	0.10128
dresden_comp6756_c0_seq1	7.1457e-95	2.9862e-92	-5.47474	0.264927	5.94544	5.5722	0.0179349	0.122438	0.113762	0.122438
dresden_comp2554_c0_seq1	1.27311e-94	5.21803e-92	-4.61426	0.22359	7.54798	4.1029	0.00289821	0.0970867	0.091731	0.0970867
dresden_comp5942_c0_seq1	3.40942e-94	1.37104e-91	4.60313	0.223567	7.28858	7.30218	0.00646544	0.088746	0.0934987	0.0934987
dresden_comp15120_c0_seq1	8.37415e-94	3.30515e-91	5.19835	0.253011	5.86823	4.97095	0.0124347	0.0554387	0.115595	0.115595
dresden_comp2972_c0_seq1	1.10145e-93	4.26821e-91	-4.72255	0.230002	6.89474	4.67986	0.00838197	0.0588695	0.0974203	0.0974203
dresden_comp12883_c0_seq1	1.22143e-93	4.64864e-91	-5.35159	0.260703	6.49903	5.32101	0.0108645	0.125067	0.102983	0.125067
dresden_comp11876_c0_seq1	1.43933e-93	5.38185e-91	-4.46912	0.217798	7.52644	3.78617	0.00301702	0.0416873	0.0918547	0.0918547
dresden_comp6208_c0_seq1	1.79453e-93	6.59428e-91	-5.11053	0.249186	8.26414	5.0167	0.00203783	0.12215	0.0899863	0.12215
dresden_comp9475_c0_seq1	1.95407e-93	7.05883e-91	-4.4262	0.215863	7.65985	3.6531	0.00203826	0.0514399	0.0911551	0.0911551
dresden_comp14666_c0_seq1	2.02769e-93	7.20268e-91	-5.16957	0.252138	6.03001	4.9928	0.0152917	0.108694	0.111856	0.111856
dresden_comp11743_c0_seq1	4.58743e-93	1.60282e-90	-4.69776	0.229572	6.80857	4.09692	0.00691795	0.040794	0.0984883	0.0984883
dresden_comp16592_c0_seq1	4.80003e-93	1.65005e-90	-5.18886	0.253598	6.25079	5.00353	0.0106357	0.117988	0.107344	0.117988
dresden_comp2875_c0_seq1	8.0811e-93	2.73385e-90	4.36553	0.213625	8.37378	4.14886	0.00116823	0.0184895	0.0901028	0.0901028
dresden_comp9153_c0_seq1	9.89444e-93	3.295e-90	-4.90716	0.240245	6.66585	4.4897	0.00755748	0.107878	0.100431	0.107878
dresden_comp12323_c0_seq1	1.224e-92	4.01341e-90	-4.94691	0.242315	6.23579	4.52218	0.00980246	0.0719271	0.10763	0.10763
dresden_comp9183_c0_seq1	1.5493e-92	5.00308e-90	-4.57094	0.224025	7.17278	3.89439	0.00501225	0.0953619	0.0944924	0.0953619
dresden_comp13399_c0_seq1	1.60349e-92	5.10076e-90	-4.50772	0.220945	7.1973	3.78056	0.00336185	0.0563721	0.0942712	0.0942712
dresden_comp4296_c0_seq1	2.40966e-92	7.5525e-90	-4.73606	0.232363	6.69049	4.26285	0.00790607	0.0778599	0.100079	0.100079
dresden_comp10372_c0_seq1	3.4255e-92	1.05808e-89	-5.64957	0.277417	5.99935	5.95349	0.0178417	0.136078	0.112534	0.136078
dresden_comp8425_c0_seq1	6.22833e-92	1.89635e-89	-5.0827	0.249941	8.05576	4.80193	0.00163313	0.123308	0.0900185	0.123308
dresden_comp3190_c0_seq1	1.77854e-91	5.33889e-89	-4.56255	0.224933	7.7592	3.87497	0.00188929	0.0993002	0.0907374	0.0993002
dresden_comp10921_c0_seq1	4.42948e-91	1.31119e-88	-4.34517	0.214692	7.96159	3.71638	0.0020245	0.0754052	0.0901605	0.0901605
dresden_comp11074_c0_seq1	6.29384e-91	1.83754e-88	4.46809	0.220954	7.14725	3.74348	0.00291252	0.0290984	0.0947291	0.0947291
dresden_comp11502_c0_seq1	1.28525e-90	3.70168e-88	-5.67915	0.281333	5.70902	5.96332	0.0386205	0.0800151	0.119676	0.119676
dresden_comp10176_c0_seq1	1.36919e-90	3.89088e-88	-4.3489	0.215469	7.68656	3.48631	0.00181956	0.0534221	0.0910341	0.0910341
dresden_comp1015_c0_seq1	1.76259e-90	4.94292e-88	-5.20197	0.257894	7.64676	5.15223	0.00260204	0.130417	0.0912167	0.130417
dresden_comp6732_c0_seq1	4.78853e-90	1.32543e-87	6.18486	0.307377	7.1242	7.14207	0.00672873	0.182232	0.0949483	0.182232
dresden_comp19641_c0_seq1	6.52452e-90	1.78278e-87	5.25959	0.261592	5.73723	5.22836	0.0179382	0.0607402	0.118922	0.118922
dresden_comp9918_c0_seq1	1.25835e-89	3.39484e-87	-5.47195	0.272596	5.78047	5.55586	0.0308243	0.0500839	0.117793	0.117793
dresden_comp12978_c0_seq1	1.56202e-89	4.16142e-87	-5.39081	0.268698	6.27714	5.48338	0.0163091	0.128088	0.106847	0.128088
dresden_comp6020_c0_seq1	6.51369e-89	1.7139e-86	4.31627	0.215904	7.77799	4.93582	0.0025607	0.0749224	0.0906683	0.0906683
dresden_comp15606_c0_seq1	2.25008e-88	5.84829e-86	5.08314	0.255054	5.78158	4.77678	0.0123407	0.0712728	0.117764	0.117764
dresden_comp11558_c0_seq1	1.59741e-87	4.10189e-85	5.41629	0.273118	5.37427	5.43439	0.0195158	0.0753263	0.129671	0.129671
dresden_comp10941_c0_seq1	1.69407e-87	4.2983e-85	4.54791	0.229363	6.70187	3.89608	0.0052957	0.0326457	0.0999195	0.0999195
dresden_comp10267_c0_seq1	2.16865e-87	5.43769e-85	-4.75978	0.240199	6.39284	4.52198	0.00743961	0.107952	0.104763	0.107952
dresden_comp10640_c0_seq1	2.73557e-87	6.77945e-85	-4.22941	0.213561	8.05035	3.332	0.00119195	0.0679367	0.0900245	0.0900245
dresden_comp13700_c0_seq1	3.86779e-87	9.4752e-85	5.06244	0.255849	5.81004	4.71831	0.0138797	0.0496283	0.117038	0.117038
dresden_comp4222_c0_seq1	4.34614e-87	1.0526e-84	-5.39657	0.272817	8.20806	5.41694	0.00199488	0.146863	0.0899601	0.146863
dresden_comp14888_c0_seq1	9.17945e-87	2.19822e-84	5.50753	0.278958	5.27901	5.659	0.022785	0.114598	0.132851	0.132851
dresden_comp1161_c0_seq1	2.11775e-85	5.01507e-83	-4.33012	0.221105	8.35779	3.56555	0.0014765	0.0962986	0.0900804	0.0962986
dresden_comp12125_c0_seq1	7.06639e-85	1.65501e-82	4.63722	0.237532	6.27697	3.95919	0.00599282	0.0356255	0.10685	0.10685
dresden_comp1745_c0_seq1	8.67507e-85	2.00969e-82	-4.16572	0.213495	8.53925	3.31798	0.000717432	0.0372783	0.0904427	0.0904427
dresden_comp13666_c0_seq1	1.16601e-84	2.67218e-82	5.80101	0.297535	5.17381	6.29239	0.0405027	0.0424793	0.136551	0.136551
dresden_comp14997_c0_seq1	1.27848e-84	2.89875e-82	5.67069	0.290921	5.18412	6.05733	0.0330904	0.0949292	0.136179	0.136179
dresden_comp13263_c0_seq1	1.40498e-84	3.15203e-82	4.52093	0.231993	6.5032	3.77026	0.00472588	0.0557612	0.102915	0.102915
dresden_comp16577_c0_seq1	2.40398e-84	5.33709e-82	-4.98875	0.256361	5.8614	4.61302	0.0156806	0.0913619	0.115761	0.115761
dresden_comp11051_c0_seq1	2.14854e-83	4.72081e-81	-4.55791	0.235584	6.77523	3.8739	0.00476327	0.106236	0.0989223	0.106236
dresden_comp4417_c0_seq1	2.49093e-83	5.41727e-81	-5.32573	0.275379	7.08379	5.28163	0.00603127	0.145635	0.0953452	0.145635
dresden_comp11263_c0_seq1	2.97427e-83	6.40309e-81	5.3424	0.276371	6.98669	5.46262	0.00514757	0.147615	0.0963657	0.147615
dresden_comp6493_c0_seq1	3.76606e-83	8.02661e-81	-5.95159	0.30808	5.04899	7.04961	0.0486063	0.133601	0.14122	0.14122
dresden_comp10142_c0_seq1	8.11444e-83	1.70394e-80	-5.17727	0.268549	6.18178	4.99828	0.013739	0.130498	0.108686	0.130498
dresden_comp10946_c0_seq1	8.15474e-83	1.70394e-80	-5.19136	0.269284	7.33704	5.03253	0.0039264	0.141101	0.0931214	0.141101
dresden_comp3777_c0_seq1	9.86686e-83	2.04167e-80	5.26275	0.273127	5.53551	5.12734	0.0245695	0.0758691	0.124627	0.124627
dresden_comp2922_c0_seq1	1.23939e-82	2.53992e-80	-4.30868	0.223749	7.65958	3.65053	0.00251345	0.0976142	0.0911564	0.0976142
dresden_comp5187_c0_seq1	2.04496e-82	4.15089e-80	-5.16373	0.268514	6.5495	4.96627	0.00862335	0.135576	0.102179	0.135576
dresden_comp15723_c0_seq1	2.48029e-82	4.98701e-80	5.32495	0.277042	5.88005	5.28232	0.00946576	0.144038	0.115308	0.144038
dresden_comp16581_c0_seq1	3.3705e-82	6.71359e-80	-4.83738	0.251883	6.14486	4.53755	0.017462	0.0715401	0.109428	0.109428
dresden_comp10573_c0_seq1	4.54586e-82	8.97091e-80	-5.77351	0.300871	5.13033	6.24618	0.042905	0.121245	0.138142	0.138142
dresden_comp14203_c0_seq1	6.45103e-82	1.26138e-79	-4.68699	0.244482	6.28234	4.14155	0.012793	0.0676461	0.10675	0.10675
dresden_comp12440_c0_seq1	8.04106e-82	1.54396e-79	-5.30295	0.276777	5.58051	5.22735	0.0299207	0.0885728	0.12329	0.12329
dresden_comp13323_c0_seq1	8.01369e-82	1.54396e-79	-5.89265	0.307552	5.27655	6.41293	0.0562422	0.053541	0.132935	0.132935
dresden_comp16102_c0_seq1	8.15133e-82	1.55116e-79	-4.86403	0.253878	5.8469	4.39513	0.0127903	0.0970067	0.116118	0.116118
dresden_comp18559_c0_seq1	9.09686e-82	1.71576e-79	-5.27898	0.275618	5.54601	5.17364	0.0276186	0.0863849	0.124312	0.124312
dresden_comp6524_c0_seq1	1.17194e-81	2.19102e-79	-4.10086	0.214256	7.88959	3.17641	0.00148744	0.0489831	0.0903234	0.0903234
dresden_comp5509_c0_seq1	1.42217e-81	2.63571e-79	-4.23783	0.221529	7.21255	3.39176	0.00401351	0.0385508	0.0941365	0.0941365
dresden_comp9056_c0_seq1	1.77275e-81	3.25712e-79	-4.63754	0.242569	6.26239	4.0752	0.0105553	0.0944365	0.107124	0.107124
dresden_comp15643_c0_seq1	1.94401e-81	3.54125e-79	-4.91393	0.25709	5.79273	4.46975	0.0147126	0.0773301	0.117478	0.117478
dresden_comp12332_c0_seq1	2.28956e-81	4.13538e-79	5.35046	0.280054	5.37804	5.31231	0.027312	0.100054	0.129548	0.129548
dresden_comp1332_c0_seq1	2.66553e-81	4.77399e-79	4.07622	0.213446	8.07723	3.33085	0.00112129	0.0325047	0.0899974	0.0899974
dresden_comp6723_c0_seq1	1.02408e-80	1.81886e-78	-4.25296	0.223525	7.02862	3.41984	0.00401387	0.0367298	0.0959134	0.0959134
dresden_comp2708_c0_seq1	1.57828e-80	2.77998e-78	-5.28655	0.27818	8.42309	5.26049	0.00126807	0.1535	0.0901834	0.1535
dresden_comp14547_c0_seq1	2.02553e-80	3.53854e-78	5.32825	0.280568	5.12083	5.49147	0.0189414	0.0753799	0.138495	0.138495
dresden_comp1440_c0_seq1	2.27052e-80	3.93428e-78	-5.56881	0.293327	8.80859	5.83227	0.000982859	0.171099	0.0914238	0.171099
dresden_comp7682_c0_seq1	3.05474e-80	5.25045e-78	5.27239	0.277942	6.91558	5.33029	0.00498965	0.149514	0.0971737	0.149514
dresden_comp5031_c0_seq1	5.83294e-80	9.9454e-78	-4.10851	0.216976	7.41612	3.19629	0.0016039	0.0551708	0.0925532	0.0925532
dresden_comp14737_c0_seq1	6.10605e-80	1.03284e-77	4.56245	0.240979	6.17077	3.85243	0.00723704	0.0755017	0.108905	0.108905
dresden_comp7570_c0_seq1	6.32493e-80	1.06144e-77	-4.54293	0.239972	7.48013	3.86846	0.00212086	0.113052	0.0921347	0.113052
dresden_comp13441_c0_seq1	9.41679e-80	1.56797e-77	-5.13777	0.271694	5.57877	4.90233	0.0242944	0.0804489	0.123341	0.123341
dresden_comp14163_c0_seq1	1.96988e-79	3.25458e-77	4.3336	0.229642	6.59835	3.47617	0.00404422	0.0477571	0.101426	0.101426
dresden_comp9989_c0_seq1	2.21173e-79	3.62604e-77	-4.15909	0.220466	7.19405	3.2739	0.00291034	0.0435185	0.0943001	0.0943001
dresden_comp2507_c0_seq1	2.6821e-79	4.36363e-77	-4.18367	0.221888	7.10946	3.37921	0.00337767	0.0845203	0.0950912	0.0950912
dresden_comp9945_c0_seq1	2.98516e-79	4.81991e-77	-4.18285	0.221912	7.15185	3.25534	0.00380378	0.0715374	0.0946859	0.0946859
dresden_comp17373_c0_seq1	3.06152e-79	4.90604e-77	-4.98405	0.264437	5.76259	4.57446	0.0215975	0.0208441	0.118256	0.118256
dresden_comp1545_c0_seq1	3.32516e-79	5.28873e-77	-5.26867	0.279602	7.49595	5.17514	0.00312706	0.153228	0.0920369	0.153228
dresden_comp1459_c0_seq1	5.77575e-79	9.11841e-77	4.1628	0.221258	7.11326	3.49072	0.00285653	0.0499824	0.095054	0.095054
dresden_comp4671_c0_seq1	6.10663e-79	9.56989e-77	4.34263	0.230853	6.52715	3.46394	0.00405438	0.0387962	0.102532	0.102532
dresden_comp9737_c0_seq1	8.09575e-79	1.25945e-76	-4.44486	0.236475	6.40102	3.67047	0.00721928	0.06662	0.104622	0.104622
dresden_comp15438_c0_seq1	8.27703e-79	1.27832e-76	-5.03303	0.267783	5.61791	4.66278	0.0212086	0.048529	0.122207	0.122207
dresden_comp8091_c0_seq1	8.72362e-79	1.3376e-76	-4.90816	0.261179	5.56596	5.09892	0.01271	0.103477	0.123719	0.123719
dresden_comp4789_c0_seq1	1.04961e-78	1.59788e-76	-4.28789	0.228291	7.71336	3.64944	0.00279736	0.101437	0.0909191	0.101437
dresden_comp13071_c0_seq1	1.33469e-78	2.01746e-76	-5.02459	0.267696	5.65304	4.69976	0.0221087	0.106951	0.121214	0.121214
dresden_comp6111_c0_seq1	2.33897e-78	3.5106e-76	-4.48971	0.23958	6.28814	3.768	0.00815508	0.0959223	0.106642	0.106642
dresden_comp3852_c0_seq1	3.30579e-78	4.92701e-76	-4.0367	0.215618	7.62351	3.00546	0.00165267	0.0372653	0.0913299	0.0913299
dresden_comp16813_c0_seq1	4.39588e-78	6.5062e-76	-5.51179	0.294648	5.27183	5.61134	0.0405387	0.0620986	0.133097	0.133097
dresden_comp9977_c0_seq1	6.16821e-78	9.06641e-76	-4.70209	0.251606	6.78168	4.19764	0.00553547	0.121076	0.0988375	0.121076
dresden_comp19602_c0_seq1	7.5142e-78	1.09692e-75	-4.78515	0.256195	5.753	4.26339	0.0127657	0.0583632	0.118507	0.118507
dresden_comp1650_c0_seq1	9.00837e-78	1.30609e-75	-4.54647	0.243543	8.23545	3.89576	0.00136174	0.117265	0.0899701	0.117265
dresden_comp7519_c0_seq1	9.31867e-78	1.34195e-75	6.02397	0.32272	6.69328	6.85187	0.00890288	0.199394	0.10004	0.199394
dresden_comp1936_c0_seq1	1.39665e-77	1.99778e-75	-6.18734	0.331857	5.80114	8.61149	0.0176219	0.202636	0.117264	0.202636
dresden_comp16523_c0_seq1	1.74548e-77	2.48009e-75	-5.0044	0.268582	5.56932	4.6565	0.0206532	0.0465536	0.123619	0.123619
dresden_comp11959_c0_seq1	2.03271e-77	2.86909e-75	5.05842	0.2716	5.43803	5.05866	0.0199055	0.0156202	0.127627	0.127627
dresden_comp17087_c0_seq1	2.1565e-77	3.02378e-75	-5.25828	0.282379	5.69543	5.15922	0.0192145	0.140261	0.120044	0.140261
dresden_comp2548_c0_seq1	2.59626e-77	3.6166e-75	5.35168	0.287548	5.55047	5.34858	0.0210248	0.144343	0.124179	0.144343
dresden_comp9734_c0_seq1	6.38389e-77	8.83505e-75	-4.10138	0.220942	7.13846	3.14908	0.00281851	0.0850111	0.094812	0.094812
dresden_comp5562_c0_seq1	9.63274e-77	1.32453e-74	-6.36902	0.343509	5.04771	7.65589	0.0740715	0.161926	0.14127	0.161926
dresden_comp15869_c0_seq1	1.15862e-76	1.58292e-74	5.34074	0.288204	5.19439	5.34173	0.0303121	0.12471	0.135811	0.135811
dresden_comp5644_c0_seq1	1.38881e-76	1.88534e-74	3.94233	0.212853	8.15808	2.88638	0.00065685	0.0475114	0.0899562	0.0899562
dresden_comp4712_c0_seq1	1.51713e-76	2.04649e-74	5.28298	0.28531	8.29369	5.21983	0.000843747	0.16196	0.0900092	0.16196
dresden_comp15331_c0_seq1	2.64638e-76	3.54732e-74	-5.26059	0.284562	6.20437	5.23083	0.0164766	0.145474	0.10824	0.145474
dresden_comp12580_c0_seq1	3.65033e-76	4.86247e-74	5.27985	0.285872	5.18165	5.14609	0.0271777	0.0671131	0.136268	0.136268
dresden_comp7575_c0_seq1	4.27229e-76	5.65561e-74	4.28001	0.231843	6.50526	3.38719	0.00462055	0.0640487	0.102882	0.102882
dresden_comp9565_c0_seq1	4.78595e-76	6.29647e-74	-4.84886	0.262745	6.31364	4.40251	0.0103935	0.127676	0.106173	0.127676
dresden_comp5037_c0_seq1	5.37138e-76	7.02333e-74	-4.38117	0.237483	6.43226	3.78317	0.00870787	0.0814306	0.104088	0.104088
dresden_comp11832_c0_seq1	5.60391e-76	7.28269e-74	-4.16707	0.225905	6.77881	3.22579	0.00319127	0.079265	0.0988752	0.0988752
dresden_comp7644_c0_seq1	6.58686e-76	8.50822e-74	-4.00907	0.217443	7.50135	3.01588	0.00255868	0.0644628	0.092004	0.092004
dresden_comp18269_c0_seq1	7.90445e-76	1.01486e-73	-4.89166	0.265454	5.56652	4.42888	0.0172298	0.0696682	0.123702	0.123702
dresden_comp6710_c0_seq1	8.08027e-76	1.03123e-73	-5.80564	0.315073	7.04955	6.30679	0.00622734	0.192315	0.0956942	0.192315
dresden_comp15525_c0_seq1	1.51318e-75	1.91966e-73	-4.09447	0.222618	6.98555	3.20133	0.00273954	0.0899072	0.0963782	0.0963782
dresden_comp14783_c0_seq1	2.00582e-75	2.52959e-73	-4.70762	0.256168	5.85328	4.13561	0.0152839	0.105295	0.11596	0.11596
dresden_comp5652_c0_seq1	2.21294e-75	2.75815e-73	-3.9489	0.214944	7.73559	2.90443	0.00157345	0.067752	0.0908286	0.0908286
dresden_comp8925_c0_seq1	2.20339e-75	2.75815e-73	-4.19431	0.2283	6.73066	3.45485	0.00472012	0.047352	0.0995214	0.0995214
dresden_comp14209_c0_seq1	3.25724e-75	4.03614e-73	-4.14451	0.22585	6.90785	3.25551	0.00475153	0.03062	0.0972646	0.0972646
dresden_comp12881_c0_seq1	5.57845e-75	6.87246e-73	4.37416	0.238745	6.18904	3.68015	0.00545678	0.0855621	0.108541	0.108541
dresden_comp6984_c0_seq1	1.62664e-74	1.99244e-72	-5.72017	0.313209	6.27901	6.14086	0.0151174	0.181082	0.106812	0.181082
dresden_comp14590_c0_seq1	1.73637e-74	2.1147e-72	-4.6804	0.256326	5.87187	4.0963	0.0158998	0.107671	0.115506	0.115506
dresden_comp7371_c0_seq1	2.6814e-74	3.24709e-72	-4.10178	0.22493	7.65329	3.32645	0.00227908	0.0989078	0.0911858	0.0989078
dresden_comp5321_c0_seq1	3.71333e-74	4.47132e-72	-5.07215	0.278414	7.98213	4.96431	0.00306225	0.151966	0.0901227	0.151966
dresden_comp11729_c0_seq1	9.18009e-74	1.09919e-71	4.31129	0.237296	6.27719	3.45373	0.0057726	0.0814637	0.106846	0.106846
dresden_comp9630_c0_seq1	1.97318e-73	2.34941e-71	-4.06676	0.224356	6.93806	3.06622	0.00375843	0.0655851	0.0969126	0.0969126
dresden_comp13333_c0_seq1	3.0805e-73	3.64748e-71	-4.48642	0.247843	6.05826	3.74493	0.0116109	0.0489684	0.111242	0.111242
dresden_comp12537_c0_seq1	4.75392e-73	5.57101e-71	5.08038	0.281026	5.38301	4.92235	0.028565	0.0847546	0.129387	0.129387
dresden_comp14360_c0_seq1	4.7573e-73	5.57101e-71	5.24529	0.290149	5.8716	5.18164	0.0141191	0.154254	0.115513	0.154254
dresden_comp14027_c0_seq1	5.40765e-73	6.29799e-71	-5.03765	0.278772	5.40388	4.73103	0.0267141	0.105194	0.128714	0.128714
dresden_comp10192_c0_seq1	7.0662e-73	8.18488e-71	-5.34573	0.296063	7.64411	5.377	0.00308184	0.172224	0.0912294	0.172224
dresden_comp13082_c0_seq1	7.28159e-73	8.38879e-71	-4.96526	0.275016	5.44211	4.52372	0.0237693	0.0234606	0.127499	0.127499
dresden_comp14852_c0_seq1	8.37161e-73	9.5927e-71	-5.26514	0.29175	5.28441	5.11554	0.0375704	0.0452096	0.132666	0.132666
dresden_comp19825_c0_seq1	8.94596e-73	1.0196e-70	-5.42667	0.300762	5.20969	5.53537	0.0456498	0.0701815	0.135266	0.135266
dresden_comp15912_c0_seq1	9.9237e-73	1.12502e-70	-5.08726	0.282041	5.45689	4.74894	0.0320588	0.0103912	0.127035	0.127035
dresden_comp7974_c0_seq1	2.28753e-72	2.57958e-70	-4.9532	0.275314	6.25831	4.82433	0.0197937	0.131802	0.107201	0.131802
dresden_comp8061_c0_seq1	3.44976e-72	3.86972e-70	-3.98716	0.221899	7.13418	3.02948	0.00362587	0.0533658	0.0948527	0.0948527
dresden_comp14794_c0_seq1	3.72798e-72	4.15992e-70	-4.05594	0.225781	6.85511	3.07098	0.00405269	0.0926372	0.0979018	0.0979018
dresden_comp16346_c0_seq1	5.14315e-72	5.70917e-70	-4.5905	0.255793	5.7491	3.90345	0.0122514	0.0659185	0.118609	0.118609
dresden_comp14317_c0_seq1	5.33714e-72	5.89381e-70	-4.71967	0.263021	6.23033	4.17019	0.0115043	0.126856	0.107735	0.126856
dresden_comp2646_c0_seq1	5.5923e-72	6.14375e-70	-3.92085	0.218535	8.41788	3.05832	0.00063357	0.0948818	0.090174	0.0948818
dresden_comp12240_c0_seq1	6.03641e-72	6.59765e-70	-4.09319	0.228195	6.67522	3.12157	0.00384947	0.0445384	0.100296	0.100296
dresden_comp17255_c0_seq1	6.70751e-72	7.29373e-70	-4.51206	0.251629	5.95295	3.83459	0.0130461	0.0845297	0.113588	0.113588
dresden_comp10864_c0_seq1	6.79525e-72	7.35164e-70	-4.26243	0.237717	6.28621	3.35311	0.0063409	0.0544289	0.106678	0.106678
dresden_comp1920_c0_seq1	7.75929e-72	8.35221e-70	5.63352	0.314313	8.32744	5.95048	0.00146064	0.196124	0.090043	0.196124
dresden_comp1420_c0_seq1	7.98984e-72	8.55716e-70	3.89087	0.217104	7.38584	2.80916	0.00150446	0.065726	0.0927639	0.0927639
dresden_comp10689_c0_seq1	1.04648e-71	1.11518e-69	-4.27724	0.238863	6.47733	3.5656	0.0107745	0.0914779	0.103337	0.103337
dresden_comp15437_c0_seq1	1.99597e-71	2.11643e-69	-4.18695	0.234292	6.40019	3.35733	0.00380729	0.105978	0.104636	0.105978
dresden_comp3063_c0_seq1	2.21595e-71	2.33805e-69	-5.77113	0.323044	7.59206	6.24625	0.00414699	0.204568	0.0914907	0.204568
dresden_comp19180_c0_seq1	2.30274e-71	2.41765e-69	-4.87109	0.272696	5.4077	4.41245	0.0201355	0.0966305	0.128591	0.128591
dresden_comp12211_c0_seq1	2.34688e-71	2.45191e-69	-4.47511	0.250543	6.02015	3.73687	0.0134714	0.0972034	0.112072	0.112072
dresden_comp11874_c0_seq1	2.57053e-71	2.67247e-69	-4.63668	0.259663	6.19433	4.02143	0.00851425	0.126335	0.108437	0.126335
dresden_comp16546_c0_seq1	3.24634e-71	3.3587e-69	-4.90309	0.274783	5.44102	4.45989	0.0234779	0.081225	0.127533	0.127533
dresden_comp13151_c0_seq1	3.5068e-71	3.61065e-69	-4.16863	0.233678	6.47021	3.18742	0.00575655	0.028138	0.103454	0.103454
dresden_comp6570_c0_seq1	4.90043e-71	5.0213e-69	-4.52154	0.253727	6.29333	3.8225	0.00994396	0.118811	0.106546	0.118811
dresden_comp12929_c0_seq1	5.81578e-71	5.93071e-69	-4.48364	0.251735	5.90772	3.79088	0.0120958	0.0960103	0.114646	0.114646
dresden_comp13646_c0_seq1	6.248e-71	6.34112e-69	-4.30671	0.241856	6.21617	3.49651	0.00897971	0.0560133	0.108009	0.108009
dresden_comp22244_c0_seq1	6.48026e-71	6.54567e-69	4.79535	0.269328	5.45753	4.2153	0.0180599	0.0193383	0.127016	0.127016
dresden_comp8738_c0_seq1	8.95453e-71	9.00226e-69	-3.96804	0.22309	6.96354	3.06915	0.00291503	0.0551397	0.096623	0.096623
dresden_comp20651_c0_seq1	9.69317e-71	9.69909e-69	4.44869	0.250175	5.82173	3.70681	0.00843176	0.04458	0.116744	0.116744
dresden_comp1082_c0_seq1	1.02368e-70	1.01952e-68	-4.98658	0.280472	5.53995	4.94503	0.0328361	0.00349281	0.124493	0.124493
dresden_comp1010_c0_seq1	1.62832e-70	1.61416e-68	-4.53982	0.255718	8.30093	4.14892	0.00159069	0.129193	0.0900158	0.129193
dresden_comp17244_c0_seq1	1.81688e-70	1.79274e-68	5.32869	0.300258	4.97591	5.2491	0.0362038	0.0598551	0.144106	0.144106
dresden_comp8889_c0_seq1	2.26113e-70	2.22081e-68	-4.07632	0.229849	6.63513	3.07259	0.00478373	0.0264845	0.100877	0.100877
dresden_comp9714_c0_seq1	2.6493e-70	2.59011e-68	-3.90878	0.220513	7.13912	2.82227	0.00244643	0.0517295	0.0948057	0.0948057
dresden_comp6451_c0_seq1	3.29108e-70	3.20287e-68	-4.64996	0.262508	6.67283	4.13997	0.00464119	0.133179	0.10033	0.133179
dresden_comp15419_c0_seq1	3.49772e-70	3.3885e-68	-4.86881	0.274915	5.49113	4.387	0.025182	0.0618695	0.125975	0.125975
dresden_comp10019_c0_seq1	3.5278e-70	3.40217e-68	5.90716	0.333554	6.2624	6.71277	0.0149348	0.207582	0.107124	0.207582
dresden_comp16434_c0_seq1	4.28516e-70	4.11394e-68	-4.39475	0.248308	5.97637	3.60017	0.0102614	0.097949	0.113052	0.113052
dresden_comp19866_c0_seq1	4.6899e-70	4.48233e-68	-5.27598	0.298184	5.18398	5.17428	0.0416434	0.0420877	0.136184	0.136184
dresden_comp4540_c0_seq1	6.58654e-70	6.26691e-68	-5.15312	0.291556	7.81533	5.03927	0.00166218	0.168348	0.0905405	0.168348
dresden_comp9739_c0_seq1	8.2695e-70	7.83324e-68	-3.90437	0.221064	7.15745	2.99331	0.00310471	0.0524126	0.0946337	0.0946337
dresden_comp8626_c0_seq1	9.7723e-70	9.2158e-68	5.58115	0.316172	6.33374	5.90515	0.010601	0.189328	0.105808	0.189328
dresden_comp16809_c0_seq1	1.10523e-69	1.0377e-67	-4.576	0.259332	5.6977	3.91727	0.0145232	0.0694674	0.119983	0.119983
dresden_comp16093_c0_seq1	1.30542e-69	1.22028e-67	-4.37562	0.248109	6.0059	3.572	0.0107275	0.099661	0.112388	0.112388
dresden_comp21207_c0_seq1	1.61991e-69	1.50765e-67	-5.08397	0.288473	5.18658	4.83682	0.0298339	0.136599	0.136091	0.136599
dresden_comp14523_c0_seq1	1.88882e-69	1.75028e-67	-4.41674	0.250737	6.01103	3.88802	0.0134642	0.107415	0.112274	0.112274
dresden_comp17981_c0_seq1	2.15867e-69	1.99168e-67	-4.671	0.265285	5.55816	4.01694	0.0168026	0.0411005	0.12395	0.12395
dresden_comp2229_c0_seq1	3.32194e-69	3.05175e-67	-3.83139	0.217903	7.38615	2.87813	0.00220145	0.068717	0.0927617	0.0927617
dresden_comp13873_c0_seq1	8.41103e-69	7.69375e-67	-4.39039	0.250446	5.8684	3.59323	0.0098556	0.0918279	0.115591	0.115591
dresden_comp14808_c0_seq1	1.06364e-68	9.68772e-67	5.19162	0.296377	5.02634	4.99118	0.0335761	0.0638861	0.142102	0.142102
dresden_comp4120_c0_seq1	1.13759e-68	1.03172e-66	-4.24297	0.242273	6.65661	3.47063	0.00489433	0.112498	0.100564	0.112498
dresden_comp6859_c0_seq1	1.36425e-68	1.23205e-66	-4.51689	0.258067	7.65078	3.83974	0.00183119	0.131366	0.0911976	0.131366
dresden_comp4737_c0_seq1	1.53049e-68	1.37634e-66	-5.31337	0.303687	5.0998	5.29439	0.0442763	0.140175	0.139282	0.140175
dresden_comp10325_c0_seq1	4.57401e-68	4.09604e-66	-5.00658	0.287177	6.06347	5.01773	0.021065	0.143877	0.11113	0.143877
dresden_comp12118_c0_seq1	5.17254e-68	4.61265e-66	-4.21151	0.241669	6.28599	3.43268	0.0101263	0.0335717	0.106682	0.106682
dresden_comp6375_c0_seq1	5.36616e-68	4.76538e-66	-6.10245	0.35022	5.91818	7.06314	0.0219533	0.223355	0.114398	0.223355
dresden_comp11554_c0_seq1	7.16615e-68	6.33743e-66	-4.55723	0.261789	5.72776	3.86403	0.0178929	0.0402004	0.119174	0.119174
dresden_comp14239_c0_seq1	8.94599e-68	7.87875e-66	-5.11022	0.293769	5.13382	4.94681	0.024602	0.147998	0.138013	0.147998
dresden_comp13844_c0_seq1	9.0094e-68	7.90195e-66	5.15472	0.296334	4.94281	4.93036	0.0301764	0.0800081	0.145451	0.145451
dresden_comp9943_c0_seq1	1.12294e-67	9.80866e-66	3.94056	0.226699	6.7017	2.96179	0.00286332	0.0665963	0.0999219	0.0999219
dresden_comp7612_c0_seq1	1.39829e-67	1.2164e-65	3.83909	0.221022	7.06513	2.71238	0.00216742	0.0347045	0.0955339	0.0955339
dresden_comp2197_c0_seq1	1.51845e-67	1.31556e-65	-4.19566	0.241616	8.22851	3.57751	0.00136371	0.115393	0.089967	0.115393
dresden_comp14344_c0_seq1	1.79665e-67	1.55028e-65	-4.0881	0.235553	6.41439	3.19512	0.00657825	0.0792893	0.104392	0.104392
dresden_comp13882_c0_seq1	1.93794e-67	1.66546e-65	-4.46701	0.257449	5.69622	3.77385	0.0125374	0.110424	0.120023	0.120023
dresden_comp9799_c0_seq1	2.39497e-67	2.04996e-65	-4.81913	0.277938	7.1177	4.36216	0.00414722	0.150352	0.0950109	0.150352
dresden_comp16183_c0_seq1	3.49364e-67	2.97839e-65	4.40842	0.25457	5.73823	3.63289	0.0107161	0.0998704	0.118896	0.118896
dresden_comp450_c0_seq1	3.9423e-67	3.3475e-65	-3.98352	0.230126	6.97427	3.32342	0.00504751	0.100869	0.0965031	0.100869
dresden_comp13498_c0_seq1	4.84035e-67	4.09374e-65	-4.36333	0.25224	5.81379	3.73623	0.0103064	0.110913	0.116944	0.116944
dresden_comp12771_c0_seq1	4.91473e-67	4.14023e-65	-3.92701	0.227028	6.79432	2.8456	0.00441104	0.0431299	0.0986724	0.0986724
dresden_comp11630_c0_seq1	5.54904e-67	4.65617e-65	-5.64688	0.326589	6.97478	5.97507	0.00856423	0.204757	0.0964974	0.204757
dresden_comp21560_c0_seq1	5.78217e-67	4.83276e-65	5.04818	0.292003	5.17894	4.75594	0.0341657	0.101711	0.136366	0.136366
dresden_comp475_c0_seq1	6.29634e-67	5.24195e-65	-4.57949	0.264968	8.989	4.28894	0.000836734	0.139579	0.0923838	0.139579
dresden_comp18803_c0_seq1	7.01844e-67	5.82039e-65	-4.66439	0.269978	5.49573	4.04903	0.0199421	0.0934056	0.125834	0.125834
dresden_comp12966_c0_seq1	7.20953e-67	5.95569e-65	4.08229	0.236307	6.30664	3.60093	0.00538141	0.0978	0.106301	0.106301
dresden_comp19257_c0_seq1	7.65986e-67	6.30327e-65	4.57523	0.264895	5.46922	3.88514	0.013687	0.0580649	0.126651	0.126651
dresden_comp18815_c0_seq1	7.94831e-67	6.51548e-65	5.22476	0.302538	4.92836	5.06241	0.0370126	0.0612777	0.146046	0.146046
dresden_comp3211_c0_seq1	8.07641e-67	6.59512e-65	-6.02192	0.348716	7.29212	6.82257	0.00518734	0.238019	0.0934704	0.238019
dresden_comp8340_c0_seq1	8.99735e-67	7.3191e-65	-3.90708	0.226332	6.80607	2.87894	0.00393225	0.0538434	0.0985204	0.0985204
dresden_comp3116_c0_seq1	9.37064e-67	7.59378e-65	-4.85163	0.281087	6.43022	4.41241	0.0103225	0.147698	0.104123	0.147698
dresden_comp2850_c0_seq1	1.00711e-66	8.13049e-65	-4.40586	0.255322	5.79979	3.60027	0.013081	0.0637352	0.117298	0.117298
dresden_comp14861_c0_seq1	1.05871e-66	8.51486e-65	-4.58412	0.265697	5.61567	3.94514	0.0189184	0.115724	0.122271	0.122271
dresden_comp14068_c0_seq1	1.11535e-66	8.90319e-65	-5.35916	0.310672	5.02127	5.34582	0.0507332	0.0597916	0.142301	0.142301
dresden_comp1483_c0_seq1	1.11405e-66	8.90319e-65	-5.73131	0.332245	7.94112	6.26602	0.00263397	0.218139	0.0902021	0.218139
dresden_comp5563_c0_seq1	1.36972e-66	1.08928e-64	3.68103	0.213538	8.45107	4.29601	0.000960007	0.0607162	0.0902369	0.0902369
dresden_comp14673_c0_seq1	1.41792e-66	1.12342e-64	4.16446	0.24161	6.1398	3.35208	0.00721915	0.0642987	0.109531	0.109531
dresden_comp941_c0_seq1	1.43509e-66	1.13282e-64	-6.54754	0.379884	6.27009	8.40127	0.021004	0.26762	0.106979	0.26762
dresden_comp1691_c0_seq1	1.57585e-66	1.23934e-64	-3.97461	0.230677	6.58964	2.95295	0.00486488	0.0860456	0.101559	0.101559
dresden_comp14117_c0_seq1	1.83541e-66	1.43817e-64	-4.08945	0.237463	6.40252	3.14213	0.00818197	0.0815636	0.104596	0.104596
dresden_comp12111_c0_seq1	2.5044e-66	1.95518e-64	-4.08361	0.237372	6.3748	3.20363	0.00761331	0.0814318	0.105078	0.105078
dresden_comp16566_c0_seq1	2.59512e-66	2.01861e-64	-4.27246	0.24838	5.96267	3.38663	0.0100203	0.0691936	0.113365	0.113365
dresden_comp8461_c0_seq1	3.09833e-66	2.40126e-64	-4.08412	0.237573	6.4814	3.25039	0.00961132	0.0515288	0.10327	0.10327
dresden_comp10194_c0_seq1	3.12699e-66	2.41469e-64	-4.15623	0.241775	6.25858	3.36124	0.00619336	0.110717	0.107196	0.110717
dresden_comp7865_c0_seq1	3.36444e-66	2.58868e-64	-4.39483	0.255718	6.5835	3.62893	0.00534125	0.125442	0.101652	0.125442
dresden_comp14613_c0_seq1	3.82735e-66	2.93426e-64	-4.00638	0.233217	6.49819	3.00731	0.00578334	0.102862	0.102997	0.102997
dresden_comp13697_c0_seq1	4.4869e-66	3.42757e-64	-4.09975	0.23878	6.28395	3.12461	0.00731187	0.0499958	0.10672	0.10672
dresden_comp14185_c0_seq1	4.72888e-66	3.59952e-64	-4.86322	0.283297	5.49294	4.57577	0.034595	0.0650422	0.125919	0.125919
dresden_comp15256_c0_seq1	5.82062e-66	4.41476e-64	-5.58311	0.325461	5.36164	5.99681	0.0516958	0.160154	0.130083	0.160154
dresden_comp6856_c0_seq1	6.71777e-66	5.07716e-64	-5.00426	0.291859	6.28958	4.95658	0.00701029	0.163353	0.106615	0.163353
dresden_comp9065_c0_seq1	7.03608e-66	5.29894e-64	3.90255	0.227641	6.62523	2.95068	0.00261705	0.0689318	0.101024	0.101024
dresden_comp8732_c0_seq1	8.24617e-66	6.1884e-64	3.71298	0.2167	7.41871	2.5691	0.00138181	0.074707	0.0925355	0.0925355
dresden_comp445_c0_seq1	1.35325e-65	1.01199e-63	-3.95618	0.231283	8.89478	3.18897	0.000830396	0.106153	0.0918517	0.106153
dresden_comp1902_c0_seq1	1.42982e-65	1.06552e-63	-5.96743	0.348928	5.26227	7.45652	0.0665532	0.176948	0.133426	0.176948
dresden_comp16804_c0_seq1	1.4429e-65	1.07152e-63	-5.2426	0.306555	5.56962	5.3823	0.0290966	0.158856	0.123611	0.158856
dresden_comp12048_c0_seq1	1.63952e-65	1.2133e-63	-4.10009	0.239853	6.19597	3.131	0.00665415	0.0434983	0.108405	0.108405
dresden_comp14426_c0_seq1	1.66108e-65	1.225e-63	4.58507	0.268236	5.43171	3.88864	0.016074	0.0435868	0.127827	0.127827
dresden_comp16018_c0_seq1	1.89452e-65	1.39234e-63	-5.00137	0.292721	6.29233	4.68868	0.00928296	0.162089	0.106564	0.162089
dresden_comp20242_c0_seq1	2.48823e-65	1.8224e-63	-4.45631	0.261063	5.68899	3.71351	0.016088	0.0935712	0.12022	0.12022
dresden_comp21965_c0_seq1	3.03927e-65	2.21835e-63	-5.69052	0.333595	5.11952	6.05294	0.0840277	0.0416045	0.138543	0.138543
dresden_comp8867_c0_seq1	3.13078e-65	2.27735e-63	-3.92796	0.230292	6.62698	2.9158	0.0050707	0.0493291	0.100998	0.100998
dresden_comp11280_c0_seq1	3.88897e-65	2.81924e-63	-4.3834	0.257185	6.14247	3.60179	0.00711839	0.12517	0.109477	0.12517
dresden_comp9944_c0_seq1	8.87771e-65	6.41392e-63	-4.04692	0.238118	6.32724	3.07094	0.00747494	0.0758442	0.105926	0.105926
dresden_comp3977_c0_seq1	9.86817e-65	7.10541e-63	-3.63676	0.214063	7.77048	2.52918	0.000950126	0.0844215	0.0906955	0.0906955
dresden_comp18184_c0_seq1	1.09789e-64	7.87858e-63	-5.18705	0.305427	4.99907	4.96353	0.0433921	0.0250522	0.143179	0.143179
dresden_comp12955_c0_seq1	1.42335e-64	1.01798e-62	-5.59295	0.329623	6.60978	5.87976	0.00942384	0.207878	0.101254	0.207878
dresden_comp5789_c0_seq1	1.51036e-64	1.0766e-62	-4.26489	0.251405	5.8413	3.39382	0.0101526	0.0104626	0.116256	0.116256
dresden_comp13402_c0_seq1	1.84779e-64	1.31273e-62	5.11627	0.301802	4.92101	4.90496	0.0358178	0.0665475	0.146351	0.146351
dresden_comp23085_c0_seq1	1.91855e-64	1.35848e-62	-4.76107	0.280886	5.34129	4.22279	0.0270402	0.0126029	0.130754	0.130754
dresden_comp15889_c0_seq1	2.41173e-64	1.70203e-62	-4.61419	0.272437	5.5795	4.13983	0.0251237	0.109375	0.12332	0.12332
dresden_comp18180_c0_seq1	2.48543e-64	1.7425e-62	-5.31532	0.313867	5.08166	5.2737	0.057057	0.035828	0.139968	0.139968
dresden_comp660_c0_seq1	2.48517e-64	1.7425e-62	-4.35336	0.257063	8.46764	4.00162	0.00147663	0.130686	0.0902713	0.130686
dresden_comp7586_c0_seq1	2.92892e-64	2.04669e-62	-4.25765	0.251555	6.06785	3.43874	0.0114033	0.115157	0.111036	0.115157
dresden_comp9824_c0_seq1	3.10475e-64	2.16247e-62	-4.00987	0.236964	6.88766	3.02861	0.00386594	0.108438	0.0975051	0.108438
dresden_comp5576_c0_seq1	3.83502e-64	2.6624e-62	-5.81896	0.344125	7.11863	6.36159	0.0094928	0.227352	0.095002	0.227352
dresden_comp11823_c0_seq1	5.54651e-64	3.83808e-62	-3.7179	0.220155	7.19645	2.74118	0.00265767	0.0547541	0.0942787	0.0942787
dresden_comp9160_c0_seq1	5.87248e-64	4.05049e-62	4.75846	0.281828	5.21142	4.19531	0.0236495	0.0401931	0.135204	0.135204
dresden_comp5496_c0_seq1	8.27547e-64	5.68952e-62	-4.32052	0.256197	6.93264	3.64325	0.00418728	0.127087	0.0969751	0.127087
dresden_comp29343_c0_seq1	8.48787e-64	5.80659e-62	-4.78391	0.2837	5.18194	4.34556	0.0247143	0.121671	0.136258	0.136258
dresden_comp6616_c0_seq1	8.50024e-64	5.80659e-62	-4.16372	0.246922	7.58802	3.29399	0.00180178	0.12014	0.091512	0.12014
dresden_comp13710_c0_seq1	9.88994e-64	6.73432e-62	-4.63902	0.275256	5.69516	4.03761	0.0171364	0.134395	0.120052	0.134395
dresden_comp10764_c0_seq1	1.15029e-63	7.80769e-62	-4.16875	0.247484	5.96373	3.21019	0.00915607	0.0252133	0.11334	0.11334
dresden_comp3093_c0_seq1	1.42446e-63	9.63796e-62	-5.68873	0.337973	7.91207	6.10733	0.00269925	0.225752	0.0902675	0.225752
dresden_comp14391_c0_seq1	1.60443e-63	1.08213e-61	-5.20199	0.309185	5.45861	5.42	0.0642086	0.0962953	0.126982	0.126982
dresden_comp17071_c0_seq1	1.65068e-63	1.10981e-61	4.96972	0.295409	5.02721	4.69982	0.0324651	0.116916	0.142068	0.142068
dresden_comp12108_c0_seq1	2.36654e-63	1.5861e-61	-4.50805	0.268307	5.61065	3.82018	0.0215618	0.0881794	0.122416	0.122416
dresden_comp14630_c0_seq1	3.09757e-63	2.06955e-61	-4.7486	0.282893	5.19145	4.26673	0.0241405	0.125227	0.135916	0.135916
dresden_comp4273_c0_seq1	3.17857e-63	2.11703e-61	3.57063	0.212736	8.1953	2.36507	0.000555894	0.0500151	0.0899573	0.0899573
dresden_comp10825_c0_seq1	3.4099e-63	2.26403e-61	-4.60192	0.274248	5.5536	3.98492	0.0166239	0.1338	0.124086	0.1338
dresden_comp19631_c0_seq1	3.43359e-63	2.27268e-61	-4.22747	0.251939	5.7595	3.5737	0.00861003	0.0942465	0.118336	0.118336
dresden_comp7111_c0_seq1	3.69035e-63	2.43506e-61	-3.57851	0.213318	8.58935	2.51039	0.000424561	0.0536112	0.0905848	0.0905848
dresden_comp8392_c0_seq1	3.75433e-63	2.46963e-61	-4.66052	0.277835	5.47194	4.70623	0.014432	0.139953	0.126567	0.139953
dresden_comp11883_c0_seq1	3.95405e-63	2.593e-61	-4.06517	0.242388	6.12678	3.11287	0.00770532	0.0774739	0.109798	0.109798
dresden_comp12545_c0_seq1	4.2648e-63	2.78821e-61	-3.83131	0.228505	6.77764	3.55575	0.00527194	0.0991571	0.0988907	0.0991571
dresden_comp1746_c0_seq1	7.40886e-63	4.8289e-61	-6.4854	0.387558	6.46679	7.89447	0.0163789	0.284024	0.103511	0.284024
dresden_comp17019_c0_seq1	8.43773e-63	5.48273e-61	-4.87226	0.291294	5.8974	4.51871	0.020178	0.149527	0.114891	0.149527
dresden_comp663_c0_seq1	9.8746e-63	6.39688e-61	-5.88463	0.352017	6.4685	6.98675	0.0112257	0.236607	0.103482	0.236607
dresden_comp12035_c0_seq1	1.04393e-62	6.74222e-61	-4.46909	0.267393	5.49758	4.14246	0.017221	0.0991636	0.125777	0.125777
dresden_comp11860_c0_seq1	1.19748e-62	7.71056e-61	4.19177	0.250923	6.73505	4.1218	0.0045561	0.121369	0.0994613	0.121369
dresden_comp21489_c0_seq1	1.48266e-62	9.51808e-61	-4.73627	0.283734	5.18359	4.19367	0.024812	0.0971642	0.136198	0.136198
dresden_comp8763_c0_seq1	1.51829e-62	9.7175e-61	-4.16786	0.249704	5.93066	3.30192	0.0105985	0.112733	0.114105	0.114105
dresden_comp4669_c0_seq1	1.53116e-62	9.77055e-61	-4.13527	0.247759	7.03598	3.21052	0.00326673	0.119502	0.0958357	0.119502
dresden_comp15335_c0_seq1	1.5945e-62	1.01444e-60	-4.78445	0.286695	5.23345	4.29745	0.0299603	0.0403714	0.134428	0.134428
dresden_comp7176_c0_seq1	1.61491e-62	1.02436e-60	3.8267	0.229315	6.75931	3.73247	0.00603657	0.0833768	0.0991339	0.0991339
dresden_comp9229_c0_seq1	1.68404e-62	1.06505e-60	4.75607	0.28505	6.76426	4.27771	0.00391851	0.158589	0.0990678	0.158589
dresden_comp3881_c1_seq1	1.85197e-62	1.16778e-60	-3.93876	0.236146	7.62539	2.92748	0.00148849	0.110041	0.0913206	0.110041
dresden_comp4267_c0_seq1	1.89359e-62	1.1905e-60	-3.79823	0.227739	7.45554	2.71079	0.00205653	0.101673	0.0922911	0.101673
dresden_comp20556_c0_seq1	2.11258e-62	1.32428e-60	-5.19145	0.311397	5.29119	5.09505	0.0341056	0.159831	0.132435	0.159831
dresden_comp13255_c0_seq1	2.42995e-62	1.51513e-60	-4.09652	0.245843	5.96569	3.22479	0.00758235	0.0505787	0.113296	0.113296
dresden_comp20423_c0_seq1	2.43126e-62	1.51513e-60	4.53688	0.272271	5.30301	3.9455	0.0162285	0.0821809	0.132035	0.132035
dresden_comp9151_c0_seq1	2.75864e-62	1.71414e-60	4.54449	0.272852	5.43461	4.30071	0.0211606	0.0627871	0.127735	0.127735
dresden_comp13880_c0_seq1	2.84998e-62	1.76575e-60	-4.34761	0.261061	5.69102	3.56497	0.0161413	0.0805858	0.120165	0.120165
dresden_comp15194_c0_seq1	2.85862e-62	1.76596e-60	3.86336	0.231986	6.47799	2.77596	0.00430884	0.0606321	0.103326	0.103326
dresden_comp8902_c0_seq1	3.80797e-62	2.34564e-60	-3.75336	0.225613	6.81001	2.72785	0.00333312	0.0614709	0.0984697	0.0984697
dresden_comp17617_c0_seq1	4.05831e-62	2.49265e-60	-3.91405	0.235327	6.36365	2.83821	0.00548293	0.0312938	0.105274	0.105274
dresden_comp17796_c0_seq1	4.25128e-62	2.60366e-60	5.80976	0.349362	4.65055	6.3125	0.0856166	0.11237	0.158491	0.158491
dresden_comp7514_c0_seq1	4.33958e-62	2.65013e-60	-3.75259	0.225673	6.84086	2.61074	0.00377782	0.0338137	0.0980789	0.0980789
dresden_comp16527_c0_seq1	4.87816e-62	2.97052e-60	-4.6951	0.282473	5.1933	4.07938	0.0237324	0.0581483	0.13585	0.13585
dresden_comp18778_c0_seq1	5.19847e-62	3.15655e-60	4.87432	0.293323	4.96316	4.47809	0.0274556	0.0695771	0.144621	0.144621
dresden_comp11266_c0_seq1	5.53523e-62	3.35149e-60	-4.05172	0.243877	6.09553	3.02277	0.00850286	0.0330911	0.110449	0.110449
dresden_comp19328_c0_seq1	5.65921e-62	3.41685e-60	-5.00546	0.301307	5.07438	4.64103	0.0413264	0.0633467	0.140245	0.140245
dresden_comp17025_c0_seq1	6.04543e-62	3.63972e-60	-5.29723	0.318947	5.06524	5.2622	0.0628592	0.132631	0.140595	0.140595
dresden_comp13435_c0_seq1	6.2352e-62	3.7434e-60	-5.04362	0.30371	5.00292	4.67318	0.0414542	0.0082011	0.143026	0.143026
dresden_comp11256_c0_seq1	1.01961e-61	6.10419e-60	4.85883	0.293104	5.01603	4.40048	0.0293125	0.102392	0.142507	0.142507
dresden_comp5005_c0_seq1	1.27424e-61	7.60724e-60	-3.53563	0.213456	8.61214	2.34455	0.000471524	0.0833955	0.0906556	0.0906556
dresden_comp15648_c0_seq1	1.38268e-61	8.23161e-60	-5.07691	0.306598	4.96812	4.80533	0.0435849	0.0785725	0.14442	0.14442
dresden_comp14755_c0_seq1	1.53879e-61	9.13543e-60	-4.43919	0.26819	5.94437	3.70098	0.011662	0.13219	0.113786	0.13219
dresden_comp1512_c0_seq1	2.70524e-61	1.60158e-59	-4.49037	0.271841	7.09306	4.24751	0.00721514	0.14058	0.0952526	0.14058
dresden_comp3206_c0_seq1	3.08195e-61	1.81954e-59	3.51666	0.212995	8.36934	2.59147	0.000637639	0.0659726	0.0900964	0.0900964
dresden_comp16610_c0_seq1	3.40809e-61	2.00654e-59	-4.32221	0.261881	5.63809	3.43094	0.0155298	0.0262374	0.121634	0.121634
dresden_comp12447_c0_seq1	4.80742e-61	2.82261e-59	4.24828	0.257726	5.57582	3.42685	0.00941786	0.0832037	0.123428	0.123428
dresden_comp7836_c0_seq1	5.03455e-61	2.94784e-59	-3.64367	0.221084	7.42137	2.51766	0.00183166	0.0959251	0.0925174	0.0959251
dresden_comp13727_c0_seq1	5.27246e-61	3.07868e-59	3.92144	0.237979	6.20121	2.96939	0.00496665	0.0583723	0.108302	0.108302
dresden_comp14595_c0_seq1	7.21364e-61	4.20066e-59	-4.36439	0.265165	5.59457	3.5353	0.0177449	0.0699585	0.12288	0.12288
dresden_comp28209_c0_seq1	8.32111e-61	4.83237e-59	-4.9155	0.298806	4.94391	4.55209	0.033164	0.137448	0.145406	0.145406
dresden_comp11583_c0_seq1	9.65701e-61	5.59293e-59	4.58275	0.278731	6.31596	4.26322	0.00490666	0.150476	0.10613	0.150476
dresden_comp6576_c0_seq1	1.08534e-60	6.2688e-59	-3.61196	0.219781	7.23693	2.44396	0.00268124	0.0683995	0.0939259	0.0939259
dresden_comp6920_c0_seq1	1.17603e-60	6.77427e-59	-5.73188	0.348877	7.22893	6.17353	0.00654256	0.236888	0.0939944	0.236888
dresden_comp11930_c0_seq1	1.35813e-60	7.80208e-59	4.21145	0.256471	5.65706	3.3189	0.0104531	0.0731818	0.121102	0.121102
dresden_comp16802_c0_seq1	1.4066e-60	8.05886e-59	4.52658	0.275698	5.14441	3.82183	0.0143957	0.0786565	0.137623	0.137623
dresden_comp16056_c0_seq1	1.68935e-60	9.65283e-59	-4.40662	0.268573	5.48588	3.6279	0.0181269	0.0862854	0.126136	0.126136
dresden_comp13587_c0_seq1	1.70384e-60	9.70959e-59	-3.96971	0.241952	6.14363	2.90974	0.00762814	0.0302607	0.109453	0.109453
dresden_comp8895_c0_seq1	1.98572e-60	1.12858e-58	-5.14818	0.313957	6.00831	5.0902	0.0180689	0.179069	0.112335	0.179069
dresden_comp402_c0_seq1	2.31454e-60	1.31196e-58	-4.19715	0.256105	10.4959	3.36551	0.000132899	0.131047	0.111156	0.131047
dresden_comp18174_c0_seq1	2.57462e-60	1.45551e-58	4.94331	0.301754	4.76501	4.54222	0.0289874	0.0831602	0.153123	0.153123
dresden_comp19827_c0_seq1	3.65138e-60	2.05878e-58	-4.46611	0.272979	5.34296	3.70801	0.018336	0.0811083	0.130699	0.130699
dresden_comp15610_c0_seq1	4.46253e-60	2.50949e-58	-5.67278	0.346992	4.37364	6.63142	0.0679772	0.0691296	0.17283	0.17283
dresden_comp6467_c0_seq1	5.23596e-60	2.93668e-58	-3.73281	0.228465	6.6525	2.62634	0.00376858	0.0621595	0.100624	0.100624
dresden_comp10774_c0_seq1	5.82972e-60	3.26112e-58	-4.51432	0.276407	5.57874	4.22703	0.0294596	0.0776257	0.123342	0.123342
dresden_comp8773_c0_seq1	7.92972e-60	4.42424e-58	5.61495	0.344193	6.40501	6.22008	0.0105804	0.226358	0.104553	0.226358
dresden_comp16638_c0_seq1	9.39593e-60	5.2286e-58	3.88079	0.238042	6.14798	2.86023	0.00396271	0.05427	0.109365	0.109365
dresden_comp18181_c0_seq1	1.10766e-59	6.14779e-58	-4.50426	0.276454	5.31812	3.76165	0.021328	0.0670077	0.131526	0.131526
dresden_comp6990_c0_seq1	1.63841e-59	9.07001e-58	-3.4693	0.213246	8.57678	2.5299	0.0004003	0.0890203	0.0905475	0.0905475
dresden_comp10391_c0_seq1	1.6692e-59	9.21647e-58	-3.62612	0.222901	6.96661	2.45182	0.00278116	0.0373288	0.0965886	0.0965886
dresden_comp18321_c0_seq1	1.68846e-59	9.29874e-58	-5.21428	0.320541	5.29269	5.15434	0.0365891	0.168903	0.132384	0.168903
dresden_comp12390_c0_seq1	1.86866e-59	1.02646e-57	5.81581	0.357655	4.73691	6.40241	0.101426	0.0513833	0.154408	0.154408
dresden_comp11434_c0_seq1	1.88943e-59	1.0352e-57	3.61084	0.222065	6.99457	2.4605	0.00234669	0.0668677	0.0962793	0.0962793
dresden_comp14726_c0_seq1	1.94177e-59	1.06115e-57	-4.50006	0.27678	5.34236	3.76731	0.0224963	0.0765507	0.130718	0.130718
dresden_comp15463_c0_seq1	1.97942e-59	1.07896e-57	5.17267	0.318173	5.98876	5.27233	0.0116246	0.190844	0.112772	0.190844
dresden_comp16599_c0_seq1	2.02232e-59	1.09954e-57	-4.5956	0.2827	5.2486	3.93789	0.0259396	0.0282467	0.133899	0.133899
dresden_comp18024_c0_seq1	2.35195e-59	1.27477e-57	-4.84263	0.298066	5.15479	4.39565	0.0404445	0.0952809	0.137242	0.137242
dresden_comp3519_c0_seq1	2.35658e-59	1.27477e-57	-3.96574	0.244095	8.2957	3.20807	0.00113033	0.118034	0.090011	0.118034
dresden_comp15044_c0_seq1	2.43913e-59	1.31608e-57	4.32616	0.266313	5.37011	3.48066	0.0120394	0.0796671	0.129806	0.129806
dresden_comp3823_c0_seq1	2.44742e-59	1.31722e-57	-5.32909	0.328057	7.03148	5.37014	0.00818456	0.207058	0.0958831	0.207058
dresden_comp20491_c0_seq1	2.47882e-59	1.33076e-57	-5.04611	0.310652	4.96772	4.8132	0.0485727	0.115292	0.144436	0.144436
dresden_comp11459_c0_seq1	3.8554e-59	2.06458e-57	-3.89109	0.239946	6.15031	2.89329	0.00583081	0.0942991	0.109318	0.109318
dresden_comp14010_c0_seq1	6.60696e-59	3.52918e-57	-5.11074	0.315802	6.32453	4.91635	0.00882246	0.190639	0.105975	0.190639
dresden_comp11984_c0_seq1	6.91236e-59	3.68308e-57	-4.64456	0.287045	5.41308	4.05724	0.0250094	0.13978	0.128419	0.13978
dresden_comp12872_c0_seq1	7.12569e-59	3.78728e-57	-4.09107	0.252868	5.83263	3.12832	0.0114126	0.0912972	0.116471	0.116471
dresden_comp14806_c0_seq1	7.63581e-59	4.04831e-57	6.48157	0.400729	5.8884	8.03994	0.0466468	0.27452	0.115107	0.27452
dresden_comp13075_c0_seq1	8.86376e-59	4.68768e-57	-3.79202	0.234578	6.4404	2.72513	0.00610308	0.0758349	0.103951	0.103951
dresden_comp11501_c0_seq1	9.50305e-59	5.01333e-57	3.68305	0.227898	6.73151	4.29194	0.00436503	0.0599182	0.0995097	0.0995097
dresden_comp4244_c0_seq1	9.95967e-59	5.24124e-57	-3.4402	0.212909	8.13456	2.27105	0.000698356	0.0650783	0.089962	0.089962
dresden_comp3862_c0_seq1	1.52322e-58	7.99616e-57	-3.90897	0.242313	8.54711	2.97508	0.000667831	0.116764	0.0904638	0.116764
dresden_comp4031_c0_seq1	1.54496e-58	8.09037e-57	-3.97482	0.246409	7.06063	3.15818	0.00419256	0.117242	0.09558	0.117242
dresden_comp11753_c0_seq1	1.65517e-58	8.64625e-57	-4.38123	0.271675	5.52114	3.67584	0.0225544	0.00615532	0.12506	0.12506
dresden_comp13327_c0_seq1	2.40094e-58	1.25113e-56	-4.55178	0.282654	6.46206	4.16299	0.00712994	0.152656	0.103589	0.152656
dresden_comp16055_c0_seq1	3.06069e-58	1.59104e-56	-4.99547	0.310495	5.15148	4.88211	0.0321188	0.160695	0.137364	0.160695
dresden_comp12647_c0_seq1	3.6362e-58	1.8856e-56	-4.79464	0.29821	7.3305	4.40668	0.00371011	0.174148	0.093171	0.174148
dresden_comp14671_c0_seq1	3.71078e-58	1.91961e-56	-4.09995	0.255023	5.82583	3.13438	0.0134321	0.0580294	0.116641	0.116641
dresden_comp2951_c0_seq1	5.72383e-58	2.9538e-56	3.43539	0.214044	7.80779	2.73204	0.00106437	0.0607926	0.0905653	0.0905653
dresden_comp4772_c0_seq1	6.22198e-58	3.20312e-56	-5.24668	0.327003	7.89282	5.18988	0.00184851	0.212014	0.0903151	0.212014
dresden_comp18313_c0_seq1	6.64164e-58	3.41092e-56	-3.6754	0.22913	6.59274	2.62691	0.0034895	0.0396776	0.101511	0.101511
dresden_comp19022_c0_seq1	6.76696e-58	3.46693e-56	4.16761	0.259834	5.58168	3.41187	0.0117708	0.104794	0.123256	0.123256
dresden_comp15091_c0_seq1	7.26784e-58	3.71462e-56	-4.53359	0.282729	5.4014	3.85379	0.0310787	0.099068	0.128793	0.128793
dresden_comp11571_c0_seq1	7.68891e-58	3.92042e-56	-3.75909	0.23448	6.36679	2.73826	0.00474344	0.075784	0.105219	0.105219
dresden_comp8199_c0_seq1	8.36151e-58	4.25319e-56	-3.55194	0.221631	7.10223	2.43198	0.00307851	0.091752	0.095162	0.095162
dresden_comp23270_c0_seq1	1.0326e-57	5.23996e-56	-4.36376	0.272509	5.42324	3.5631	0.020427	0.100973	0.128095	0.128095
dresden_comp15362_c0_seq1	1.14566e-57	5.79988e-56	-3.8794	0.24236	6.17959	2.78668	0.00874733	0.0499247	0.108729	0.108729
dresden_comp12275_c0_seq1	1.45343e-57	7.34053e-56	-3.51514	0.219807	7.15489	2.43769	0.00197224	0.0277885	0.0946576	0.0946576
dresden_comp829_c0_seq1	1.63975e-57	8.26193e-56	-6.41087	0.401069	7.87804	8.042	0.00340251	0.31831	0.0903539	0.31831
dresden_comp11070_c0_seq1	1.93843e-57	9.74382e-56	-4.78993	0.299857	6.21189	4.34887	0.0135944	0.166235	0.108093	0.166235
dresden_comp10322_c0_seq1	2.26915e-57	1.13794e-55	-3.48947	0.218581	7.29995	2.33528	0.00214692	0.0690898	0.0934082	0.0934082
dresden_comp2602_c0_seq1	2.58431e-57	1.29294e-55	-6.20894	0.389127	5.77783	7.80974	0.0232399	0.279599	0.117861	0.279599
dresden_comp584_c0_seq1	2.68702e-57	1.34118e-55	-6.63392	0.415824	6.92247	8.56776	0.012688	0.333132	0.0970931	0.333132
dresden_comp18782_c0_seq1	3.3918e-57	1.68901e-55	-3.75731	0.235729	6.33921	2.67032	0.00542659	0.0636573	0.10571	0.10571
dresden_comp16535_c0_seq1	5.04875e-57	2.50825e-55	-5.0956	0.320191	5.1866	4.89612	0.0346049	0.17044	0.13609	0.17044
dresden_comp11034_c0_seq1	5.23406e-57	2.59427e-55	-3.69634	0.232299	6.50037	2.79509	0.00496469	0.0584851	0.102961	0.102961
dresden_comp8715_c0_seq1	5.30421e-57	2.62294e-55	-3.67454	0.230941	6.58207	2.52521	0.0049937	0.0663067	0.101674	0.101674
dresden_comp20769_c0_seq1	5.52543e-57	2.72601e-55	-5.10212	0.320715	5.1298	5.02761	0.0594468	0.146269	0.138162	0.146269
dresden_comp508_c0_seq1	5.69924e-57	2.80526e-55	-3.91025	0.245825	9.3047	4.07403	0.000556113	0.120304	0.0946695	0.120304
dresden_comp11481_c0_seq1	6.16953e-57	3.02975e-55	-3.63502	0.228594	6.67412	2.45543	0.00419824	0.0363071	0.100312	0.100312
dresden_comp20782_c0_seq1	6.24421e-57	3.05938e-55	-4.34813	0.273452	5.37659	3.59332	0.0199567	0.0787656	0.129595	0.129595
dresden_comp16583_c0_seq1	7.17328e-57	3.50652e-55	-5.24406	0.329977	4.8523	5.23715	0.0685087	0.0396879	0.14926	0.14926
dresden_comp31894_c0_seq1	7.56136e-57	3.68776e-55	-4.63502	0.291714	4.94517	4.17749	0.0248395	0.114052	0.145354	0.145354
dresden_comp13730_c0_seq1	8.53206e-57	4.15168e-55	-4.78033	0.301003	5.19594	4.2919	0.0454502	0.111753	0.135755	0.135755
dresden_comp20646_c0_seq1	8.76969e-57	4.2576e-55	-5.77466	0.363652	5.82337	6.28465	0.0437773	0.220709	0.116703	0.220709
dresden_comp18869_c0_seq1	1.16295e-56	5.63317e-55	4.68085	0.2951	4.82968	4.06031	0.0239252	0.0337232	0.150243	0.150243
dresden_comp21541_c0_seq1	1.21457e-56	5.86988e-55	-5.92629	0.373682	4.61821	6.96559	0.119203	0.0725407	0.160073	0.160073
dresden_comp17008_c0_seq1	1.31642e-56	6.34773e-55	-5.57748	0.3518	4.83531	5.8484	0.0975289	0.0924654	0.149997	0.149997
dresden_comp14579_c0_seq1	1.44964e-56	6.97431e-55	-3.79718	0.239599	6.22575	2.68834	0.00699147	0.0707229	0.107824	0.107824
dresden_comp11378_c0_seq1	1.45328e-56	6.97609e-55	3.75498	0.236938	7.19023	3.04753	0.00211388	0.110166	0.0943343	0.110166
dresden_comp17704_c0_seq1	1.69637e-56	8.12468e-55	4.12674	0.260557	5.46	3.56981	0.00884107	0.062151	0.126938	0.126938
dresden_comp1898_c0_seq1	1.95382e-56	9.33674e-55	-5.63795	0.356172	7.30197	6.05783	0.00445905	0.249258	0.0933922	0.249258
dresden_comp11447_c0_seq1	1.96344e-56	9.36168e-55	-3.57686	0.225969	6.80339	2.35447	0.00356893	0.029262	0.0985549	0.0985549
dresden_comp7305_c0_seq1	2.67793e-56	1.27399e-54	-3.56216	0.225318	7.26361	2.61073	0.00278527	0.0987513	0.093702	0.0987513
dresden_comp13582_c0_seq1	2.71175e-56	1.2872e-54	3.9576	0.250344	6.26478	2.99879	0.00542806	0.119916	0.107079	0.119916
dresden_comp16552_c0_seq1	3.23851e-56	1.53383e-54	-4.63279	0.293261	5.26742	4.51329	0.0387561	0.116315	0.133248	0.133248
dresden_comp10522_c0_seq1	3.56417e-56	1.68433e-54	-3.77516	0.239064	6.23478	2.65101	0.00665348	0.0323821	0.10765	0.10765
dresden_comp17226_c0_seq1	3.66106e-56	1.72629e-54	-4.48095	0.283789	5.29111	3.68778	0.0286341	0.00566403	0.132438	0.132438
dresden_comp8120_c0_seq1	4.3806e-56	2.06101e-54	-5.55577	0.352112	5.45961	5.81593	0.0354137	0.212552	0.12695	0.212552
dresden_comp14596_c0_seq1	4.5553e-56	2.13848e-54	-5.21185	0.330367	5.00915	5.31512	0.0598478	0.158437	0.142779	0.158437
dresden_comp17839_c0_seq1	5.22486e-56	2.44741e-54	-5.3773	0.341041	4.75043	5.39068	0.0788313	0.0573227	0.153787	0.153787
dresden_comp11635_c0_seq1	5.30465e-56	2.47934e-54	-4.72907	0.299948	5.37734	4.66717	0.0503665	0.0911865	0.129571	0.129571
dresden_comp16842_c0_seq1	5.44434e-56	2.53907e-54	4.38486	0.278144	5.16743	3.63947	0.0177205	0.137008	0.136782	0.137008
dresden_comp7619_c0_seq1	5.6134e-56	2.61219e-54	-3.4097	0.216314	7.49252	2.16701	0.00152556	0.0569509	0.0920579	0.0920579
dresden_comp15397_c0_seq1	5.82617e-56	2.7053e-54	6.18437	0.392399	3.66311	7.21034	0.0886152	0.178529	0.219339	0.219339
dresden_comp13040_c0_seq1	6.53961e-56	3.02997e-54	-3.71053	0.235543	6.51045	3.17462	0.0081619	0.0491358	0.102799	0.102799
dresden_comp11626_c0_seq1	7.14052e-56	3.30121e-54	-3.59929	0.228562	6.67325	2.40813	0.00415698	0.0598347	0.100324	0.100324
dresden_comp9830_c0_seq1	8.21301e-56	3.78883e-54	-4.10661	0.260925	5.54732	3.62217	0.0118905	0.121409	0.124273	0.124273
dresden_comp14150_c0_seq1	8.26528e-56	3.8047e-54	-3.79594	0.241192	6.18015	2.65814	0.00762908	0.0376385	0.108718	0.108718
dresden_comp4420_c0_seq1	9.6628e-56	4.43843e-54	-3.59629	0.228649	6.68165	2.43015	0.00435654	0.0838217	0.100205	0.100205
dresden_comp14520_c0_seq1	9.96229e-56	4.56616e-54	-4.19959	0.26704	5.42253	3.28376	0.0145027	0.078965	0.128118	0.128118
dresden_comp11681_c0_seq1	1.3474e-55	6.16247e-54	-4.13485	0.263243	5.63503	3.31336	0.016874	0.0750769	0.12172	0.12172
dresden_comp13961_c0_seq1	1.39617e-55	6.37188e-54	-3.68248	0.234477	6.40498	2.61496	0.0054056	0.077058	0.104553	0.104553
dresden_comp14757_c0_seq1	1.40517e-55	6.39925e-54	-4.013	0.255529	5.77277	2.98667	0.012599	0.057813	0.117991	0.117991
dresden_comp11579_c0_seq1	1.72943e-55	7.85914e-54	-3.61175	0.230173	6.55644	2.46139	0.0038886	0.0274338	0.10207	0.10207
dresden_comp25201_c0_seq1	1.84706e-55	8.37583e-54	-4.06842	0.259345	5.61398	3.14259	0.010355	0.124164	0.12232	0.124164
dresden_comp11886_c0_seq1	1.99721e-55	9.03748e-54	-3.89531	0.248388	5.94452	2.83663	0.00961023	0.0852856	0.113783	0.113783
dresden_comp11349_c0_seq1	2.05284e-55	9.26954e-54	-4.27301	0.272503	6.92458	3.6358	0.003969	0.144547	0.0970685	0.144547
dresden_comp3011_c0_seq1	2.25546e-55	1.01629e-53	-5.16222	0.329336	6.91091	5.04421	0.00491984	0.212005	0.0972286	0.212005
dresden_comp4699_c0_seq1	2.69631e-55	1.21237e-53	-3.40346	0.217289	7.41371	2.19916	0.00185954	0.071083	0.0925696	0.0925696
dresden_comp4028_c0_seq1	2.81004e-55	1.26085e-53	-3.79977	0.242631	8.28181	2.81939	0.000891936	0.116848	0.0899993	0.116848
dresden_comp4479_c1_seq1	2.86964e-55	1.28489e-53	-3.42564	0.218761	7.86239	2.28733	0.00108634	0.0946261	0.0903972	0.0946261
dresden_comp21853_c0_seq1	2.88684e-55	1.28988e-53	-4.78865	0.305809	5.07483	4.46366	0.0468113	0.0778788	0.140228	0.140228
dresden_comp36288_c0_seq1	2.97273e-55	1.32548e-53	-5.21164	0.332862	4.67111	5.11268	0.0640935	0.137529	0.1575	0.1575
dresden_comp12278_c0_seq1	3.26844e-55	1.45429e-53	-3.64907	0.233152	7.43432	2.52687	0.00174427	0.106975	0.0924305	0.106975
dresden_comp10760_c0_seq1	3.27647e-55	1.45482e-53	-3.89635	0.248954	6.00473	2.98717	0.0115416	0.086028	0.112414	0.112414
dresden_comp18330_c0_seq1	3.45235e-55	1.52973e-53	4.60392	0.294226	4.86118	4.01354	0.0242606	0.107046	0.148878	0.148878
dresden_comp23028_c0_seq1	4.66272e-55	2.06175e-53	-4.5663	0.29218	5.0703	3.8882	0.0303372	0.0807643	0.140401	0.140401
dresden_comp13456_c0_seq1	4.94981e-55	2.18417e-53	-4.98895	0.319301	5.21608	4.73043	0.0688672	0.0340593	0.135039	0.135039
dresden_comp14778_c0_seq1	5.0914e-55	2.24201e-53	-5.35372	0.342686	6.3916	5.40832	0.0188711	0.215997	0.104785	0.215997
dresden_comp15486_c0_seq1	5.56464e-55	2.44534e-53	4.15896	0.266307	5.89775	3.28423	0.0108666	0.130973	0.114883	0.130973
dresden_comp19428_c0_seq1	6.28461e-55	2.75605e-53	-5.18228	0.331998	4.7089	5.0407	0.0647354	0.0918514	0.15571	0.15571
dresden_comp17045_c0_seq1	8.07695e-55	3.53479e-53	-5.38953	0.34563	5.2513	5.69137	0.105115	0.0159952	0.133805	0.133805
dresden_comp13200_c0_seq1	9.12881e-55	3.98693e-53	-3.51384	0.225455	6.77306	2.2624	0.00270903	0.0184935	0.098951	0.098951
dresden_comp8076_c0_seq1	1.0182e-54	4.43781e-53	-3.57862	0.229714	6.90934	2.41695	0.00302108	0.102516	0.0972471	0.102516
dresden_comp16571_c0_seq1	1.11408e-54	4.84579e-53	-3.71253	0.238398	6.2363	2.6421	0.006047	0.103242	0.10762	0.10762
dresden_comp21480_c0_seq1	1.34095e-54	5.82072e-53	-5.00678	0.321753	4.75023	4.60767	0.0532529	0.0076896	0.153797	0.153797
dresden_comp12878_c0_seq1	1.38078e-54	5.98139e-53	-4.51989	0.290499	5.03854	3.80808	0.0271528	0.0811475	0.141626	0.141626
dresden_comp7251_c0_seq1	1.46256e-54	6.32282e-53	-5.02314	0.322919	4.65706	5.44004	0.0413468	0.167207	0.158176	0.167207
dresden_comp14245_c0_seq1	1.49893e-54	6.46692e-53	4.5157	0.290327	5.07143	3.83127	0.0282221	0.0760777	0.140358	0.140358
dresden_comp7962_c0_seq1	1.84052e-54	7.92464e-53	-4.6634	0.300077	6.91379	4.10953	0.00409762	0.175995	0.0971947	0.175995
dresden_comp1132_c0_seq1	1.87744e-54	8.06733e-53	-3.7433	0.240891	8.87023	2.69831	0.00049162	0.115565	0.0917242	0.115565
dresden_comp16043_c0_seq1	2.20992e-54	9.47685e-53	-5.56094	0.358102	5.39602	5.86731	0.0421355	0.214338	0.128966	0.214338
dresden_comp21925_c0_seq1	2.34099e-54	9.99869e-53	-4.55218	0.293212	4.99498	3.87518	0.0286049	0.0643632	0.143341	0.143341
dresden_comp6994_c0_seq1	2.33642e-54	9.99869e-53	-3.32263	0.214013	8.76966	2.19299	0.000354151	0.0910581	0.0912489	0.0912489
dresden_comp11231_c0_seq1	3.19135e-54	1.36034e-52	-4.59811	0.29655	5.98288	3.99652	0.00984233	0.166041	0.112905	0.166041
dresden_comp29956_c0_seq1	3.95049e-54	1.68057e-52	-4.80005	0.309848	5.16739	4.34989	0.0457504	0.146261	0.136784	0.146261
dresden_comp11039_c0_seq1	3.99651e-54	1.69676e-52	-3.82157	0.246697	5.92228	2.87626	0.00741735	0.0515888	0.114302	0.114302
dresden_comp18101_c0_seq1	4.49288e-54	1.90371e-52	3.96663	0.256187	5.57558	2.90859	0.00782818	0.0441826	0.123435	0.123435
dresden_comp2787_c0_seq1	4.95195e-54	2.09406e-52	6.45543	0.417095	7.54134	7.86154	0.00430236	0.343634	0.0917686	0.343634
dresden_comp15479_c0_seq1	5.15903e-54	2.17732e-52	-4.86202	0.314196	5.0339	4.46132	0.0556314	0.134887	0.141807	0.141807
dresden_comp12299_c0_seq1	5.61118e-54	2.36346e-52	-3.79853	0.245556	6.01004	2.80552	0.00829951	0.0487825	0.112296	0.112296
dresden_comp18554_c0_seq1	5.72891e-54	2.40829e-52	-5.79564	0.374692	5.22366	6.4434	0.0800358	0.200753	0.134772	0.200753
dresden_comp11650_c0_seq1	6.04152e-54	2.5347e-52	-3.36611	0.217669	7.3486	2.18293	0.00172526	0.0745662	0.0930346	0.0930346
dresden_comp15620_c0_seq1	6.41426e-54	2.6858e-52	-4.63942	0.300083	5.01458	4.14476	0.037535	0.102398	0.142564	0.142564
dresden_comp25112_c0_seq1	7.35918e-54	3.07542e-52	-5.13228	0.332152	4.72875	4.87994	0.0658648	0.00506845	0.154785	0.154785
dresden_comp15243_c0_seq1	7.57066e-54	3.1576e-52	-4.68312	0.303119	4.79025	4.18368	0.0316266	0.152136	0.151986	0.152136
dresden_comp1021_c0_seq1	9.20668e-54	3.83246e-52	-4.9607	0.321348	9.19231	4.82358	0.000823255	0.205706	0.0937655	0.205706
dresden_comp11345_c0_seq1	9.64011e-54	4.00506e-52	-3.62954	0.235162	6.39563	2.47422	0.00588792	0.0859832	0.104715	0.104715
dresden_comp2458_c0_seq1	1.07013e-53	4.43731e-52	3.28432	0.212888	8.27043	2.08291	0.000651906	0.0802436	0.0899907	0.0899907
dresden_comp6470_c0_seq1	1.35782e-53	5.61927e-52	-3.28336	0.213038	8.32144	2.04312	0.00073412	0.0858	0.0900364	0.0900364
dresden_comp1117_c0_seq1	1.39123e-53	5.74635e-52	-5.26645	0.341744	7.34775	5.64843	0.00266362	0.230914	0.0930409	0.230914
dresden_comp18069_c0_seq1	1.67215e-53	6.89335e-52	-4.7623	0.309268	5.81265	4.29861	0.0137911	0.177503	0.116972	0.177503
dresden_comp18607_c0_seq1	1.96483e-53	8.08427e-52	-4.32172	0.280847	5.18274	3.62211	0.0215211	0.0540934	0.136229	0.136229
dresden_comp13778_c0_seq1	1.99542e-53	8.19428e-52	-4.42953	0.287872	5.23366	3.6896	0.0313195	0.064517	0.134421	0.134421
dresden_comp23771_c0_seq1	2.16349e-53	8.8674e-52	-4.7854	0.311105	4.78446	4.27529	0.0413275	0.0814543	0.152246	0.152246
dresden_comp19757_c0_seq1	2.43428e-53	9.93906e-52	-4.0174	0.261306	5.69854	3.31568	0.0166021	0.0736924	0.11996	0.11996
dresden_comp9628_c0_seq1	2.43419e-53	9.93906e-52	3.50287	0.227839	6.6342	2.3271	0.00293042	0.0737183	0.100891	0.100891
dresden_comp20335_c0_seq1	2.72055e-53	1.10866e-51	-4.71235	0.306652	4.8578	4.07869	0.0390472	-0.00357352	0.149023	0.149023
dresden_comp16397_c0_seq1	3.05575e-53	1.24289e-51	-3.94618	0.25692	5.77969	3.04628	0.0142031	0.083444	0.117813	0.117813
dresden_comp4129_c0_seq1	3.41285e-53	1.38549e-51	3.26742	0.212828	8.01982	2.06868	0.000528381	0.0751808	0.0900632	0.0900632
dresden_comp8833_c0_seq1	3.83463e-53	1.55375e-51	-3.50782	0.228599	6.64217	2.30994	0.0037413	0.0476101	0.100774	0.100774
dresden_comp17402_c0_seq1	3.91598e-53	1.58371e-51	-4.82778	0.314647	4.79132	4.3446	0.046067	0.0715085	0.151939	0.151939
dresden_comp3059_c0_seq1	3.93214e-53	1.58723e-51	-4.31294	0.281097	8.9096	3.61337	0.000573215	0.157458	0.0919309	0.157458
dresden_comp22332_c0_seq1	6.1545e-53	2.4796e-51	-4.45679	0.291025	5.0365	3.73303	0.027686	0.0211386	0.141705	0.141705
dresden_comp18397_c0_seq1	1.1905e-52	4.78738e-51	-3.99502	0.261606	5.62259	3.113	0.0148013	0.0768958	0.122074	0.122074
dresden_comp10683_c0_seq1	1.19918e-52	4.81321e-51	-3.69766	0.242141	6.12041	2.60914	0.00733441	0.0542697	0.10993	0.10993
dresden_comp15726_c0_seq1	1.85576e-52	7.43454e-51	3.91684	0.256974	5.56684	3.17822	0.00837872	0.0608002	0.123693	0.123693
dresden_comp4504_c0_seq1	1.95027e-52	7.79853e-51	3.25018	0.213281	7.91649	2.052	0.000720705	0.0670243	0.0902571	0.0902571
dresden_comp19860_c0_seq1	2.11934e-52	8.45869e-51	-4.29752	0.28211	5.1163	3.5205	0.0205083	0.134513	0.138663	0.138663
dresden_comp10527_c0_seq1	2.5985e-52	1.03517e-50	-4.55922	0.299551	5.3053	4.1499	0.0289842	0.150478	0.131957	0.150478
dresden_comp2985_c0_seq1	2.90044e-52	1.1533e-50	-4.74098	0.311641	8.38185	4.26178	0.000906349	0.193333	0.0901148	0.193333
dresden_comp10469_c0_seq1	3.41474e-52	1.35528e-50	-3.56937	0.234792	6.4292	2.47093	0.00611466	0.0841187	0.10414	0.10414
dresden_comp13303_c0_seq1	3.72609e-52	1.4761e-50	-6.01771	0.395991	4.53548	6.68818	0.149358	-0.0321612	0.164261	0.164261
dresden_comp15834_c0_seq1	4.17826e-52	1.65216e-50	-4.88188	0.321408	5.52804	4.50301	0.0199233	0.186683	0.124852	0.186683
dresden_comp17000_c0_seq1	4.96661e-52	1.96025e-50	-5.77529	0.380511	4.39603	6.16489	0.117955	-0.0057199	0.171622	0.171622
dresden_comp2016_c0_seq1	5.02391e-52	1.9792e-50	3.29097	0.216839	9.19478	2.30823	0.000254401	0.0694206	0.0937843	0.0937843
dresden_comp7659_c0_seq1	6.91178e-52	2.71791e-50	-3.61132	0.238276	7.20719	2.46568	0.00207742	0.111473	0.0941836	0.111473
dresden_comp6180_c0_seq1	7.10488e-52	2.7887e-50	-3.22437	0.21277	8.09159	1.99834	0.000556502	0.0714547	0.0899857	0.0899857
dresden_comp29112_c0_seq1	7.67114e-52	3.00542e-50	-4.75471	0.313859	4.62655	4.27266	0.037353	0.151497	0.159662	0.159662
dresden_comp11625_c0_seq1	7.90036e-52	3.08955e-50	-5.20479	0.343613	5.41947	5.1294	0.0226481	0.213491	0.128215	0.213491
dresden_comp6610_c0_seq1	8.27105e-52	3.22859e-50	3.22329	0.21284	8.0506	2.04651	0.000577151	0.0232665	0.0900242	0.0900242
dresden_comp11320_c0_seq1	8.44134e-52	3.28904e-50	-4.6669	0.308191	4.83943	4.21006	0.0401454	0.0758605	0.149818	0.149818
dresden_comp24382_c0_seq1	8.76713e-52	3.40974e-50	-3.92643	0.259334	5.59172	2.90507	0.0115458	0.0430914	0.122963	0.122963
dresden_comp13553_c0_seq1	9.57438e-52	3.71692e-50	-5.20674	0.344029	5.52697	5.15267	0.0608088	0.175902	0.124884	0.175902
dresden_comp14271_c0_seq1	9.8217e-52	3.806e-50	4.11798	0.272121	5.22343	3.1773	0.0133192	0.0458608	0.13478	0.13478
dresden_comp22246_c0_seq1	1.11131e-51	4.29863e-50	-5.21016	0.344478	4.55357	5.09409	0.0740025	0.0715657	0.163327	0.163327
dresden_comp866_c0_seq1	1.47368e-51	5.68995e-50	-3.21763	0.213001	8.23259	2.13407	0.000769792	0.0653539	0.0899688	0.0899688
dresden_comp9727_c0_seq1	1.5275e-51	5.88709e-50	-4.19928	0.278027	5.30382	3.38669	0.0225911	0.112584	0.132007	0.132007
dresden_comp15458_c0_seq1	1.6403e-51	6.31041e-50	-3.58994	0.237757	6.22465	2.38036	0.00521239	0.0379504	0.107845	0.107845
dresden_comp17092_c0_seq1	1.66538e-51	6.39534e-50	-4.34105	0.287522	5.1051	3.48299	0.0262551	0.0414693	0.139082	0.139082
dresden_comp13972_c0_seq1	1.68922e-51	6.47325e-50	3.49621	0.23158	6.42663	2.33355	0.00307519	0.0709091	0.104183	0.104183
dresden_comp16428_c0_seq1	1.69174e-51	6.47325e-50	-4.59135	0.304121	5.784	4.04057	0.0163891	0.16859	0.117702	0.16859
dresden_comp22653_c0_seq1	1.75801e-51	6.71478e-50	-5.08543	0.336904	4.71461	5.12145	0.0715661	0.107162	0.155443	0.155443
dresden_comp12681_c0_seq1	2.0709e-51	7.89573e-50	-3.45626	0.229138	6.60288	2.21488	0.00365011	0.0289901	0.101358	0.101358
dresden_comp17064_c0_seq1	2.60377e-51	9.90968e-50	-4.87718	0.323664	4.59885	4.48285	0.048482	0.0911004	0.161035	0.161035
dresden_comp12576_c0_seq1	3.62175e-51	1.37594e-49	-3.41103	0.226694	6.74992	2.24144	0.00352063	0.0926798	0.0992599	0.0992599
dresden_comp5118_c0_seq1	3.78862e-51	1.43678e-49	-3.20581	0.213098	8.47579	1.93756	0.000532546	0.0660444	0.0902889	0.0902889
dresden_comp21108_c0_seq1	3.95068e-51	1.49557e-49	-4.3647	0.290185	5.01387	3.71891	0.0258227	0.117561	0.142592	0.142592
dresden_comp2014_c0_seq1	4.02626e-51	1.52148e-49	-5.05384	0.336031	6.80922	5.46608	0.00379124	0.222042	0.0984798	0.222042
dresden_comp9585_c0_seq1	4.25199e-51	1.60394e-49	3.3547	0.223108	6.89993	2.19669	0.0021958	0.0766855	0.0973585	0.0973585
dresden_comp14652_c0_seq1	4.59716e-51	1.73108e-49	-3.93871	0.262038	5.54784	3.14604	0.0130705	0.112309	0.124257	0.124257
dresden_comp1609_c0_seq1	4.6974e-51	1.76571e-49	3.20852	0.21348	8.64306	2.07379	0.000389971	0.0420015	0.0907576	0.0907576
dresden_comp16426_c0_seq1	5.48342e-51	2.05754e-49	4.61419	0.307216	4.86796	4.04972	0.0281671	0.160596	0.148587	0.160596
dresden_comp3135_c0_seq1	6.07603e-51	2.2759e-49	-3.85719	0.256931	8.85428	2.84146	0.000433207	0.131594	0.0916437	0.131594
dresden_comp20495_c0_seq1	6.81982e-51	2.55001e-49	-3.98984	0.265903	5.42614	3.08917	0.0134049	0.0551618	0.128003	0.128003
dresden_comp19826_c0_seq1	7.44176e-51	2.77769e-49	-4.33855	0.289254	5.11481	3.62592	0.028617	0.129534	0.138719	0.138719
dresden_comp7227_c0_seq1	1.11763e-50	4.16434e-49	3.18865	0.212973	7.98192	2.07972	0.000591709	0.0765664	0.090123	0.090123
dresden_comp13975_c0_seq1	1.23021e-50	4.57583e-49	-5.1568	0.344575	5.79263	5.74639	0.018338	0.219125	0.117481	0.219125
dresden_comp5113_c0_seq1	1.28884e-50	4.78556e-49	3.24847	0.217106	7.40468	2.3767	0.00163795	0.0356445	0.0926318	0.0926318
dresden_comp2701_c0_seq1	1.40189e-50	5.19625e-49	-4.08979	0.273437	5.28658	3.16304	0.0169431	0.108058	0.132592	0.132592
dresden_comp10495_c0_seq1	1.55194e-50	5.74246e-49	-4.44465	0.297296	5.99889	3.7864	0.0159525	0.160818	0.112545	0.160818
dresden_comp16185_c0_seq1	1.6387e-50	6.05298e-49	-5.05648	0.338303	4.46216	4.86315	0.0607981	0.135966	0.1681	0.1681
dresden_comp10729_c0_seq1	1.65888e-50	6.1169e-49	-4.67898	0.313063	4.96495	4.10998	0.0514691	0.101656	0.144548	0.144548
dresden_comp14655_c0_seq1	1.72447e-50	6.34777e-49	-4.34549	0.2908	5.76132	3.5867	0.0200988	0.149031	0.118289	0.149031
dresden_comp15865_c0_seq1	2.07705e-50	7.63245e-49	-3.89254	0.260705	5.74524	3.42071	0.0172238	0.0939726	0.11871	0.11871
dresden_comp17110_c0_seq1	2.13162e-50	7.81947e-49	-3.6578	0.245012	5.95714	2.51621	0.00657003	0.0830298	0.113492	0.113492
dresden_comp15903_c0_seq1	2.26515e-50	8.29502e-49	-4.25096	0.284821	5.17408	3.33767	0.025704	0.0280805	0.136541	0.136541
dresden_comp4961_c0_seq1	2.48024e-50	9.06712e-49	3.22984	0.216492	7.39138	1.93473	0.00101276	0.0454656	0.0927247	0.0927247
dresden_comp7139_c0_seq1	2.55014e-50	9.30669e-49	-3.46244	0.232112	6.47762	2.23585	0.00441974	0.0594689	0.103332	0.103332
dresden_comp7956_c0_seq1	2.64275e-50	9.62819e-49	-3.59958	0.241344	7.46102	2.4579	0.00151867	0.114975	0.0922558	0.114975
dresden_comp14020_c0_seq1	2.76401e-50	1.00528e-48	-4.91438	0.329564	4.73725	4.51955	0.062832	0.0837761	0.154393	0.154393
dresden_comp3686_c0_seq1	2.80682e-50	1.01911e-48	-4.58386	0.30742	6.83655	3.97687	0.00535269	0.183662	0.098133	0.183662
dresden_comp15962_c0_seq1	3.1467e-50	1.14057e-48	-4.57156	0.306752	5.12887	3.9139	0.0499981	0.0875458	0.138196	0.138196
dresden_comp8073_c0_seq1	3.55199e-50	1.28529e-48	-3.97725	0.267019	5.49527	3.00535	0.0167507	0.106138	0.125848	0.125848
dresden_comp3815_c0_seq1	3.56888e-50	1.28921e-48	-5.90223	0.396264	6.26851	7.06218	0.0131357	0.300915	0.107009	0.300915
dresden_comp1721_c0_seq1	3.89066e-50	1.40307e-48	-3.30005	0.221645	9.65047	2.00872	0.000147749	0.0348261	0.0981053	0.0981053
dresden_comp14863_c0_seq1	4.02486e-50	1.44902e-48	-4.3837	0.294472	5.26624	3.66059	0.0401389	0.0742729	0.133289	0.133289
dresden_comp12112_c0_seq1	4.36746e-50	1.56971e-48	-5.20878	0.350025	6.41443	5.14318	0.0101107	0.234924	0.104391	0.234924
dresden_comp10437_c0_seq1	5.77641e-50	2.0726e-48	-4.56185	0.306938	5.52249	4.01309	0.0196011	0.16882	0.125019	0.16882
dresden_comp10335_c0_seq1	6.11124e-50	2.18906e-48	3.24646	0.218489	7.19696	2.37895	0.00120103	0.0827713	0.0942742	0.0942742
dresden_comp15290_c0_seq1	6.21339e-50	2.22191e-48	-3.51021	0.236257	6.56167	2.39883	0.00425252	0.107383	0.101989	0.107383
dresden_comp3992_c0_seq1	6.94001e-50	2.47759e-48	-3.16188	0.212919	8.15686	1.8407	0.000712437	0.0253021	0.0899564	0.0899564
dresden_comp17271_c0_seq1	7.67439e-50	2.73519e-48	-4.7318	0.318781	5.08359	4.75063	0.0630395	0.140203	0.139894	0.140203
dresden_comp19493_c0_seq1	7.75488e-50	2.75926e-48	-4.87431	0.328397	4.70624	4.44754	0.0598548	0.0845353	0.155835	0.155835
dresden_comp17743_c0_seq1	8.1883e-50	2.90862e-48	-3.62732	0.244444	5.99852	2.41501	0.00695249	0.00722273	0.112553	0.112553
dresden_comp15678_c0_seq1	8.55485e-50	3.03377e-48	4.62846	0.311972	4.62801	4.03656	0.0350627	0.0610255	0.159591	0.159591
dresden_comp918_c0_seq1	8.65549e-50	3.06436e-48	-5.68752	0.383376	8.60604	6.12367	0.00127587	0.292678	0.0906363	0.292678
dresden_comp19336_c0_seq1	1.00892e-49	3.56601e-48	-5.18666	0.349857	4.86474	5.11873	0.07977	0.16503	0.148725	0.16503
dresden_comp21895_c0_seq1	1.11128e-49	3.92131e-48	-4.21078	0.284156	5.1813	3.34848	0.0252082	0.0931475	0.136281	0.136281
dresden_comp3879_c0_seq1	1.20522e-49	4.24577e-48	-3.46516	0.233925	8.03761	2.88487	0.00118573	0.108256	0.0900396	0.108256
dresden_comp15423_c0_seq1	1.22492e-49	4.30805e-48	-3.90047	0.263331	5.51524	2.86312	0.0134477	0.103885	0.125239	0.125239
dresden_comp12381_c0_seq1	1.31008e-49	4.59239e-48	3.8115	0.257403	5.52683	2.76091	0.00762447	0.0708712	0.124888	0.124888
dresden_comp9111_c0_seq1	1.30834e-49	4.59239e-48	-4.76665	0.321906	5.50292	4.58192	0.0461211	0.161126	0.125614	0.161126
dresden_comp2638_c0_seq1	1.37421e-49	4.80927e-48	-4.42552	0.298935	7.06561	3.7198	0.0037876	0.174936	0.095529	0.174936
dresden_comp8463_c0_seq1	1.40925e-49	4.92383e-48	-3.3453	0.225994	7.04709	2.12198	0.00218256	0.0999638	0.0957197	0.0999638
dresden_comp22356_c0_seq1	2.01155e-49	7.0167e-48	-4.63764	0.313806	4.82955	4.0279	0.0467004	0.090501	0.150248	0.150248
dresden_comp5383_c0_seq1	2.10385e-49	7.32668e-48	-3.19672	0.216351	7.54578	2.20994	0.00187211	0.0868772	0.0917434	0.0917434
dresden_comp9539_c0_seq1	2.47691e-49	8.61179e-48	-4.64149	0.314366	5.46563	4.4849	0.0229	0.174751	0.126763	0.174751
dresden_comp22211_c0_seq1	2.76932e-49	9.61278e-48	-3.83578	0.259928	5.78542	2.78633	0.0119769	0.123148	0.117665	0.123148
dresden_comp16636_c0_seq1	2.81511e-49	9.75584e-48	-5.36579	0.363635	5.74192	5.57799	0.0149097	0.24955	0.118798	0.24955
dresden_comp13487_c0_seq1	3.50555e-49	1.21289e-47	-4.59662	0.311822	6.55792	4.12571	0.00685268	0.187613	0.102047	0.187613
dresden_comp2381_c0_seq1	3.53649e-49	1.22161e-47	-3.6232	0.245797	7.42708	2.89119	0.00317003	0.117663	0.0924789	0.117663
dresden_comp8648_c0_seq1	3.55716e-49	1.22676e-47	-3.2355	0.219501	7.17822	2.05415	0.0019189	0.0798492	0.0944428	0.0944428
dresden_comp323_c0_seq1	3.91465e-49	1.34787e-47	-3.71295	0.252003	9.20904	3.02488	0.000482283	0.126529	0.0938936	0.126529
dresden_comp19236_c0_seq1	4.26576e-49	1.46639e-47	-4.05805	0.275534	5.23413	3.04419	0.0174341	0.0405218	0.134404	0.134404
dresden_comp17732_c0_seq1	4.51058e-49	1.54805e-47	-3.89465	0.264507	5.47082	2.81512	0.0133265	0.0551732	0.126602	0.126602
dresden_comp12459_c0_seq1	5.25806e-49	1.80169e-47	-3.59741	0.244493	6.031	2.45951	0.00715145	0.112402	0.111834	0.112402
dresden_comp8543_c0_seq1	5.30868e-49	1.81611e-47	-3.55072	0.24133	6.87619	2.39578	0.00282336	0.113657	0.0976436	0.113657
dresden_comp15356_c0_seq1	5.3864e-49	1.83975e-47	-3.74074	0.254262	5.82547	2.67111	0.0126479	0.0640933	0.11665	0.11665
dresden_comp18111_c0_seq1	5.51207e-49	1.87966e-47	-5.2376	0.356043	5.44107	5.19537	0.0492202	0.204313	0.127532	0.204313
dresden_comp12602_c0_seq1	5.56263e-49	1.89387e-47	-4.17872	0.284074	5.11887	3.24209	0.0228281	0.0388389	0.138568	0.138568
dresden_comp9452_c0_seq1	5.63119e-49	1.91416e-47	-4.50945	0.306574	5.4846	4.06107	0.0306838	0.157292	0.126176	0.157292
dresden_comp6392_c0_seq1	6.82837e-49	2.3174e-47	-5.15353	0.350673	4.68795	5.01039	0.0892461	0.128518	0.156698	0.156698
dresden_comp5119_c0_seq1	7.33549e-49	2.48555e-47	-3.70641	0.252287	7.40063	2.61879	0.00252949	0.124768	0.0926599	0.124768
dresden_comp16233_c0_seq1	9.57847e-49	3.24041e-47	-4.16361	0.283757	5.75039	3.28993	0.0205817	0.140454	0.118575	0.140454
dresden_comp7313_c0_seq1	1.21967e-48	4.11962e-47	-3.60724	0.246115	5.93877	2.51101	0.00722877	0.0909673	0.113916	0.113916
dresden_comp4341_c0_seq1	1.39322e-48	4.69838e-47	3.1299	0.213679	7.7868	1.82702	0.000680001	0.0548978	0.090637	0.090637
dresden_comp15058_c0_seq1	1.42173e-48	4.78694e-47	-5.75808	0.393141	5.27865	6.34786	0.0673026	0.241818	0.132863	0.241818
dresden_comp12182_c0_seq1	1.48852e-48	5.00392e-47	-3.82623	0.261297	5.6291	2.94569	0.0146635	0.0356087	0.121889	0.121889
dresden_comp14363_c0_seq1	1.54156e-48	5.17407e-47	-3.57435	0.244136	5.99125	2.38344	0.00648849	0.0643782	0.112716	0.112716
dresden_comp14111_c0_seq1	1.70116e-48	5.70075e-47	4.22291	0.288565	5.53164	3.84573	0.0100338	0.156506	0.124743	0.156506
dresden_comp18465_c0_seq1	1.71046e-48	5.72291e-47	-4.17445	0.285262	5.63771	3.50833	0.0168259	0.145923	0.121645	0.145923
dresden_comp17877_c0_seq1	1.78149e-48	5.95123e-47	3.95429	0.270268	5.26423	2.97837	0.0127314	0.0168955	0.133358	0.133358
dresden_comp16658_c0_seq1	1.93985e-48	6.47013e-47	-4.33372	0.296319	4.92272	3.55134	0.0293297	0.116655	0.14628	0.14628
dresden_comp5014_c0_seq1	2.27199e-48	7.56609e-47	-4.12282	0.282106	7.41531	3.45016	0.00351382	0.155654	0.0925587	0.155654
dresden_comp840_c0_seq1	2.31855e-48	7.70909e-47	-3.74519	0.25629	10.5989	2.6723	8.50485e-05	0.131284	0.113257	0.131284
dresden_comp9937_c0_seq1	2.43367e-48	8.07926e-47	-4.16217	0.28489	6.48606	3.28257	0.00773168	0.154592	0.103194	0.154592
dresden_comp22952_c0_seq1	2.62047e-48	8.68586e-47	-5.48295	0.375423	4.6202	5.67464	0.12191	0.133076	0.159975	0.159975
dresden_comp8001_c0_seq1	2.84039e-48	9.40019e-47	3.10827	0.212907	8.16633	2.07094	0.00070303	0.0446224	0.0899554	0.0899554
dresden_comp20469_c0_seq1	3.21045e-48	1.06084e-46	-4.19607	0.287582	5.03363	3.32862	0.0235894	0.113343	0.141817	0.141817
dresden_comp17862_c0_seq1	3.26642e-48	1.07767e-46	4.42866	0.303547	4.63687	3.85388	0.0251256	0.155711	0.159156	0.159156
dresden_comp8877_c0_seq1	3.70853e-48	1.22164e-46	-3.39284	0.232689	6.40617	2.27737	0.00375525	0.0914098	0.104533	0.104533
dresden_comp24671_c0_seq1	3.90963e-48	1.2859e-46	-4.43569	0.304285	4.77913	3.67016	0.0326938	0.0799906	0.152485	0.152485
dresden_comp9217_c0_seq1	4.03052e-48	1.32361e-46	-4.34374	0.29802	6.52789	3.8637	0.00789675	0.169735	0.10252	0.169735
dresden_comp17716_c0_seq1	5.02889e-48	1.64893e-46	-4.06742	0.279351	5.17027	3.15769	0.0193951	0.100035	0.136679	0.136679
dresden_comp2598_c0_seq1	5.10022e-48	1.66975e-46	-5.81493	0.399397	8.14554	6.40955	0.00229694	0.31674	0.0899586	0.31674
dresden_comp716_c0_seq1	5.64411e-48	1.84498e-46	-5.22415	0.358991	8.25231	5.21967	0.00150921	0.256239	0.0899789	0.256239
dresden_comp14752_c0_seq1	5.68897e-48	1.8568e-46	4.68903	0.32223	5.76343	4.19139	0.010736	0.196929	0.118234	0.196929
dresden_comp5361_c0_seq1	5.78056e-48	1.88381e-46	-3.94869	0.271375	7.43336	3.07569	0.00184273	0.145446	0.0924368	0.145446
dresden_comp17245_c0_seq1	5.82893e-48	1.89667e-46	-4.81227	0.330737	4.67834	4.39905	0.0616189	0.107171	0.157155	0.157155
dresden_comp5419_c0_seq1	6.36832e-48	2.06902e-46	3.11967	0.214497	7.65707	1.9283	0.000850316	0.0663471	0.091168	0.091168
dresden_comp18817_c0_seq1	6.52835e-48	2.11779e-46	-6.22056	0.427754	4.21619	7.88058	0.13961	0.226337	0.181605	0.226337
dresden_comp11417_c0_seq1	6.79205e-48	2.19696e-46	3.16641	0.217777	7.2927	1.97341	0.00138808	0.0580616	0.0934658	0.0934658
dresden_comp1568_c0_seq1	6.79304e-48	2.19696e-46	3.28	0.22559	9.66448	2.04841	0.00012725	0.101655	0.0982661	0.101655
dresden_comp11394_c0_seq1	7.04674e-48	2.27556e-46	-3.20788	0.220668	7.05959	2.02939	0.00179809	0.0511645	0.0955906	0.0955906
dresden_comp7106_c0_seq1	7.50032e-48	2.41837e-46	-4.40846	0.303344	4.89957	3.63864	0.0367882	0.0899755	0.147247	0.147247
dresden_comp8276_c0_seq1	8.28941e-48	2.66876e-46	-4.57614	0.31503	7.01023	4.0045	0.00407172	0.194417	0.0961095	0.194417
dresden_comp15502_c0_seq1	8.72181e-48	2.80374e-46	-3.52747	0.242896	6.07743	2.32581	0.00716549	0.0677822	0.110831	0.110831
dresden_comp10741_c0_seq1	9.02382e-48	2.89374e-46	-3.62153	0.249413	5.89239	2.56413	0.00940259	0.0931058	0.115011	0.115011
dresden_comp16294_c0_seq1	9.02895e-48	2.89374e-46	-3.74761	0.258097	5.67345	2.70054	0.0125812	0.0563741	0.120647	0.120647
dresden_comp2544_c0_seq1	9.21382e-48	2.94856e-46	-4.08975	0.281687	8.25402	3.54709	0.00145863	0.157236	0.0899799	0.157236
dresden_comp22273_c0_seq1	1.02623e-47	3.27917e-46	-4.31446	0.297316	5.04104	3.49448	0.0352643	0.0971516	0.141529	0.141529
dresden_comp2145_c0_seq1	1.04276e-47	3.32699e-46	3.75243	0.258605	5.57077	2.7928	0.0101762	0.0134396	0.123577	0.123577
dresden_comp13973_c0_seq1	1.04728e-47	3.33643e-46	-4.48174	0.308873	6.42392	3.87511	0.00920037	0.181605	0.104229	0.181605
dresden_comp12466_c0_seq1	1.21001e-47	3.8491e-46	-5.11901	0.353033	5.77187	5.07805	0.018565	0.2307	0.118015	0.2307
dresden_comp6290_c0_seq1	1.24092e-47	3.94153e-46	-3.22686	0.222567	6.97805	1.95015	0.00261137	0.0621939	0.0964611	0.0964611
dresden_comp16187_c0_seq1	1.3343e-47	4.23185e-46	-3.93865	0.271755	5.32865	2.93895	0.0165275	0.114127	0.131174	0.131174
dresden_comp1355_c1_seq1	1.44133e-47	4.56448e-46	3.08323	0.212811	8.31029	1.8901	0.000552648	0.0756218	0.0900248	0.0900248
dresden_comp5376_c0_seq1	1.45003e-47	4.58523e-46	-3.08555	0.212978	8.28495	1.8137	0.000717571	0.0748029	0.0900018	0.0900018
dresden_comp16557_c0_seq1	1.4733e-47	4.6519e-46	-4.46635	0.30831	4.99831	3.78307	0.0400487	0.150062	0.143209	0.150062
dresden_comp964_c0_seq1	1.48643e-47	4.68643e-46	-3.53856	0.244275	5.99567	2.35363	0.00672365	0.0694358	0.112617	0.112617
dresden_comp28779_c0_seq1	1.79509e-47	5.65122e-46	-4.65533	0.321656	4.6528	4.06123	0.0485434	0.0932019	0.158382	0.158382
dresden_comp6832_c0_seq1	1.82551e-47	5.73851e-46	-3.71379	0.256622	7.16696	2.61684	0.0021357	0.129574	0.0945458	0.129574
dresden_comp11997_c0_seq1	1.92303e-47	6.03615e-46	-4.37807	0.302599	5.93226	3.6681	0.0105344	0.172598	0.114068	0.172598
dresden_comp5341_c0_seq1	1.96132e-47	6.14729e-46	-3.29849	0.228003	6.70632	2.07208	0.00411298	0.0912803	0.0998575	0.0998575
dresden_comp4783_c0_seq1	2.35376e-47	7.36646e-46	-3.18522	0.220364	7.11744	2.15731	0.00210716	0.0945237	0.0950135	0.0950135
dresden_comp19925_c0_seq1	2.4359e-47	7.61236e-46	-3.50366	0.242435	6.08801	2.31788	0.00694226	0.0525599	0.110607	0.110607
dresden_comp15528_c0_seq1	2.54611e-47	7.94512e-46	-4.22524	0.292426	5.0688	3.42453	0.0305679	0.109637	0.140458	0.140458
dresden_comp11633_c0_seq1	3.14154e-47	9.78884e-46	-3.26701	0.226334	6.77045	2.09403	0.00346851	0.0844184	0.0989856	0.0989856
dresden_comp1778_c0_seq1	3.47721e-47	1.08189e-45	-3.07716	0.213285	8.00513	1.85178	0.000896175	0.0815738	0.0900848	0.0900848
dresden_comp12047_c0_seq1	3.99447e-47	1.24102e-45	-4.39082	0.30454	5.5535	3.66132	0.0207595	0.16473	0.124089	0.16473
dresden_comp22863_c0_seq1	4.31102e-47	1.33742e-45	-4.75171	0.329691	4.91028	4.20696	0.0705946	0.0239389	0.146798	0.146798
dresden_comp12130_c0_seq1	4.43101e-47	1.37265e-45	-4.28676	0.29747	6.28876	3.49447	0.0193135	0.157664	0.106631	0.157664
dresden_comp13603_c0_seq1	4.47049e-47	1.38287e-45	-4.4056	0.30573	4.73836	4.20376	0.0326006	0.129459	0.154341	0.154341
dresden_comp15465_c0_seq1	4.87723e-47	1.5065e-45	4.04232	0.280637	5.08432	3.11202	0.0176479	0.127407	0.139867	0.139867
dresden_comp23416_c0_seq1	4.90078e-47	1.51158e-45	-5.03429	0.349512	4.46838	4.72536	0.076546	0.0517008	0.167771	0.167771
dresden_comp8004_c0_seq1	4.95658e-47	1.52658e-45	-4.16625	0.289263	4.96061	3.35195	0.0226221	0.126143	0.144724	0.144724
dresden_comp32425_c0_seq1	5.23167e-47	1.60899e-45	-6.25071	0.4341	4.01467	8.69716	0.183066	0.17476	0.193819	0.193819
dresden_comp2611_c0_seq1	6.86645e-47	2.10871e-45	-3.41005	0.237131	7.57342	2.226	0.00158646	0.110876	0.0915902	0.110876
dresden_comp15195_c0_seq1	6.92781e-47	2.1245e-45	-4.64028	0.322694	4.64104	3.97809	0.0493093	0.0267199	0.158953	0.158953
dresden_comp10822_c0_seq1	7.13183e-47	2.18392e-45	-5.83336	0.40572	6.34848	6.60729	0.0269169	0.3023	0.105544	0.3023
dresden_comp18947_c0_seq1	8.67788e-47	2.65354e-45	-4.40606	0.306739	5.18269	3.84417	0.0519469	-0.00823009	0.136231	0.136231
dresden_comp11513_c1_seq1	1.01572e-46	3.10145e-45	-3.89296	0.271224	6.13437	2.92424	0.00788717	0.139238	0.109642	0.139238
dresden_comp10479_c0_seq1	1.03037e-46	3.14167e-45	-3.16561	0.220564	7.08167	1.84371	0.00193087	0.020962	0.0953664	0.0953664
dresden_comp10157_c0_seq1	1.04313e-46	3.17602e-45	-5.3584	0.37337	4.59325	5.53499	0.117494	0.0807419	0.161315	0.161315
dresden_comp12811_c0_seq1	1.06465e-46	3.23693e-45	-3.55866	0.24799	5.87681	2.48594	0.00761114	0.0610228	0.115387	0.115387
dresden_comp15181_c0_seq1	1.1238e-46	3.4119e-45	-4.20007	0.292763	5.16016	3.37711	0.030136	0.141285	0.137046	0.141285
dresden_comp8919_c0_seq1	1.17674e-46	3.56755e-45	3.13979	0.218906	7.1653	1.91133	0.00127847	0.0893595	0.0945611	0.0945611
dresden_comp13540_c0_seq1	1.40001e-46	4.23842e-45	-4.30804	0.300609	4.89621	3.4091	0.0333434	0.00872954	0.147388	0.147388
dresden_comp14165_c0_seq1	1.52915e-46	4.62281e-45	-5.34441	0.373085	5.57179	5.5823	0.0392541	0.239131	0.123547	0.239131
dresden_comp1851_c0_seq1	1.55425e-46	4.69203e-45	-6.04763	0.422209	6.21523	7.25836	0.0154379	0.341082	0.108028	0.341082
dresden_comp30612_c0_seq1	1.64711e-46	4.96532e-45	-5.6031	0.391285	4.03034	7.2936	0.113388	0.124767	0.19282	0.19282
dresden_comp14508_c0_seq1	1.6675e-46	5.01969e-45	-4.72595	0.33005	4.58622	4.26086	0.0561979	0.143257	0.161668	0.161668
dresden_comp12305_c0_seq1	1.74016e-46	5.23105e-45	-3.2373	0.226133	6.73425	1.95105	0.00279995	0.0351118	0.0994723	0.0994723
dresden_comp10872_c0_seq1	1.84485e-46	5.53792e-45	-4.70406	0.328682	4.40887	4.6404	0.0451314	0.115523	0.170933	0.170933
dresden_comp14651_c0_seq1	2.25605e-46	6.76275e-45	-4.09877	0.28667	5.73622	3.24982	0.0102444	0.154115	0.118949	0.154115
dresden_comp12974_c0_seq1	3.48937e-46	1.04451e-44	-3.45205	0.241952	6.14123	2.38155	0.00757927	0.0994337	0.109502	0.109502
dresden_comp14161_c0_seq1	3.85984e-46	1.15378e-44	-3.45599	0.242348	6.0763	2.26426	0.00660984	0.0782485	0.110855	0.110855
dresden_comp18818_c0_seq1	3.94719e-46	1.17824e-44	3.84464	0.269631	5.22266	2.85087	0.0105949	0.0959266	0.134807	0.134807
dresden_comp2811_c0_seq1	3.96613e-46	1.18224e-44	3.04708	0.213702	7.83058	1.75501	0.000845201	0.03166	0.0904918	0.0904918
dresden_comp14044_c0_seq1	4.07991e-46	1.21446e-44	-3.97955	0.279138	5.96675	3.04153	0.0103109	0.145525	0.113271	0.145525
dresden_comp10075_c0_seq1	4.46446e-46	1.32707e-44	-3.12634	0.219388	7.2242	2.07482	0.00222684	0.0482214	0.0940351	0.0940351
dresden_comp32414_c0_seq1	4.87914e-46	1.44832e-44	-4.4536	0.312663	4.92016	3.75175	0.0491299	0.0481825	0.146386	0.146386
dresden_comp9946_c0_seq1	5.1847e-46	1.53688e-44	-5.36641	0.376859	6.57317	5.8862	0.0150766	0.268968	0.101811	0.268968
dresden_comp13695_c0_seq1	5.3293e-46	1.57755e-44	-5.31749	0.373474	4.33924	5.63824	0.104262	0.14222	0.174703	0.174703
dresden_comp12613_c0_seq1	5.44388e-46	1.60923e-44	-3.49545	0.245528	5.91148	2.27674	0.00601184	0.0504086	0.114557	0.114557
dresden_comp9677_c0_seq1	5.49882e-46	1.62322e-44	-3.10667	0.218231	7.29445	1.82351	0.00179735	0.0764017	0.0934519	0.0934519
dresden_comp17759_c0_seq1	5.82045e-46	1.71578e-44	-5.02681	0.353211	4.31768	4.96092	0.0736278	0.167222	0.175888	0.175888
dresden_comp11622_c0_seq1	7.03414e-46	2.0707e-44	-5.38609	0.378808	6.24284	5.54455	0.0168992	0.270092	0.107495	0.270092
dresden_comp533_c0_seq1	7.7894e-46	2.28987e-44	-4.25426	0.299356	6.54176	3.82795	0.00683039	0.172398	0.1023	0.172398
dresden_comp21525_c0_seq1	8.71261e-46	2.55774e-44	-4.60657	0.324326	4.80599	4.03039	0.0498946	0.16048	0.151286	0.16048
dresden_comp10785_c0_seq1	9.48235e-46	2.77988e-44	-3.12351	0.220003	7.12258	1.82298	0.00183864	0.048785	0.0949639	0.0949639
dresden_comp5959_c0_seq1	9.69179e-46	2.83738e-44	3.01933	0.212688	8.07178	1.73393	0.000470166	0.0770051	0.0900024	0.0900024
dresden_comp6650_c0_seq1	1.01872e-45	2.97832e-44	-3.02324	0.213016	8.49538	1.96328	0.000418418	0.0689339	0.0903333	0.0903333
dresden_comp3303_c0_seq1	1.03078e-45	3.00946e-44	-3.23609	0.228027	8.31836	1.98948	0.000755449	0.103237	0.0900331	0.103237
dresden_comp15455_c0_seq1	1.03698e-45	3.02342e-44	-4.22768	0.297906	4.7942	4.00798	0.0256863	0.122145	0.15181	0.15181
dresden_comp21889_c0_seq1	1.04337e-45	3.03788e-44	-5.70791	0.402224	4.31645	6.16431	0.147611	0.144122	0.175957	0.175957
dresden_comp12895_c0_seq1	1.08523e-45	3.15547e-44	-3.5114	0.247489	5.87767	2.35143	0.00713576	0.10156	0.115366	0.115366
dresden_comp10859_c0_seq1	1.19686e-45	3.4709e-44	-4.44344	0.313332	5.04914	4.09807	0.0551387	0.0670228	0.141215	0.141215
dresden_comp1887_c0_seq1	1.19697e-45	3.4709e-44	3.76003	0.265141	8.19566	2.80136	0.000767338	0.139832	0.0899573	0.139832
dresden_comp15036_c0_seq1	1.22475e-45	3.54662e-44	-4.04426	0.285216	5.92454	3.93267	0.00833268	0.154363	0.114249	0.154363
dresden_comp27488_c0_seq1	1.37049e-45	3.96326e-44	-4.60217	0.324743	4.93577	4.00161	0.065175	0.0416729	0.145741	0.145741
dresden_comp19744_c0_seq1	1.41142e-45	4.07611e-44	-4.31603	0.304596	4.78784	3.97749	0.0334636	0.124354	0.152094	0.152094
dresden_comp3356_c0_seq1	1.47545e-45	4.25523e-44	-3.01454	0.212792	8.20664	1.72529	0.000601524	0.0821966	0.0899597	0.0899597
dresden_comp13017_c0_seq1	1.56914e-45	4.51932e-44	-3.59428	0.253793	5.66997	2.42684	0.0080789	0.0148057	0.120743	0.120743
dresden_comp26758_c0_seq1	1.6734e-45	4.81311e-44	-4.41679	0.31197	4.74025	3.73889	0.0403965	0.124942	0.154254	0.154254
dresden_comp15530_c0_seq1	1.7316e-45	4.97379e-44	-4.18672	0.29577	4.7919	3.3008	0.0230468	0.0733482	0.151913	0.151913
dresden_comp2337_c0_seq1	1.74831e-45	5.01503e-44	-4.21603	0.297855	7.95823	4.13424	0.00340545	0.17403	0.0901671	0.17403
dresden_comp18897_c0_seq1	2.08825e-45	5.98212e-44	-5.0138	0.354529	4.8035	4.9472	0.0999851	0.104241	0.151396	0.151396
dresden_comp3985_c0_seq1	2.33825e-45	6.68928e-44	-4.7643	0.337076	7.95369	4.40149	0.00211638	0.225124	0.0901761	0.225124
dresden_comp13991_c0_seq1	2.35834e-45	6.7377e-44	3.12314	0.220973	7.08878	2.45894	0.00236315	0.0797426	0.0952953	0.0952953
dresden_comp11533_c0_seq1	2.36951e-45	6.76056e-44	-3.84668	0.272172	5.334	2.74052	0.0171593	0.0375522	0.130996	0.130996
dresden_comp13408_c0_seq1	2.66401e-45	7.59065e-44	-3.68806	0.261102	5.51714	2.51458	0.0111672	0.035587	0.125181	0.125181
dresden_comp28639_c0_seq1	2.7549e-45	7.83914e-44	-5.39686	0.382142	4.31393	5.44088	0.11597	0.0584413	0.176096	0.176096
dresden_comp6314_c0_seq1	2.95994e-45	8.41137e-44	-3.3239	0.235444	7.24756	2.60385	0.00187344	0.108994	0.0938359	0.108994
dresden_comp15992_c0_seq1	3.24232e-45	9.20153e-44	-5.48276	0.388541	4.29092	5.85979	0.124555	0.127052	0.177373	0.177373
dresden_comp26507_c0_seq1	3.3961e-45	9.62516e-44	-5.53311	0.3922	4.28091	5.85887	0.129709	0.142296	0.177933	0.177933
dresden_comp16020_c0_seq1	3.7956e-45	1.07431e-43	-5.56865	0.394939	4.79471	5.89519	0.0595516	0.252402	0.151787	0.252402
dresden_comp14410_c0_seq1	4.08364e-45	1.1543e-43	-3.32082	0.235605	6.34579	2.05689	0.00542767	0.0562423	0.105592	0.105592
dresden_comp3408_c0_seq1	4.286e-45	1.2099e-43	-3.27511	0.232418	7.48785	2.06354	0.00138153	0.106655	0.0920866	0.106655
dresden_comp7921_c0_seq1	4.47488e-45	1.26155e-43	-3.00154	0.21305	8.2134	2.03948	0.000819322	0.0438697	0.0899616	0.0899616
dresden_comp8096_c0_seq1	4.80295e-45	1.35225e-43	3.69396	0.262292	5.46151	2.64012	0.0107027	0.0872963	0.126891	0.126891
dresden_comp24722_c0_seq1	4.81444e-45	1.3537e-43	-5.46198	0.387835	4.27164	5.65355	0.12238	0.0765728	0.178452	0.178452
dresden_comp3152_c0_seq1	5.18958e-45	1.45725e-43	-3.06902	0.218002	7.27936	2.0099	0.00147664	0.0809944	0.0935731	0.0935731
dresden_comp29200_c0_seq1	5.43371e-45	1.5238e-43	5.83808	0.414793	4.03222	6.49323	0.098157	0.245949	0.1927	0.245949
dresden_comp17752_c0_seq1	5.95229e-45	1.66703e-43	-4.82	0.342615	4.40371	4.41498	0.0635611	0.167354	0.171209	0.171209
dresden_comp17498_c0_seq1	6.87017e-45	1.92157e-43	-3.55987	0.253226	5.78173	2.474	0.0104862	0.0191036	0.11776	0.11776
dresden_comp8787_c0_seq1	7.31426e-45	2.0431e-43	-3.14883	0.224057	6.88461	1.89881	0.0028615	0.0694157	0.0975418	0.0975418
dresden_comp13055_c0_seq1	7.67532e-45	2.14115e-43	5.32615	0.379078	4.31482	6.23199	0.111354	0.160316	0.176046	0.176046
dresden_comp37345_c0_seq1	7.8504e-45	2.18713e-43	-5.88414	0.41884	2.66075	6.70036	0.0107383	0.0322904	0.340116	0.340116
dresden_comp12195_c0_seq1	9.71003e-45	2.70169e-43	5.93024	0.422574	5.04517	6.71707	0.0470767	0.310062	0.141368	0.310062
dresden_comp15742_c1_seq1	9.83746e-45	2.73358e-43	-4.72368	0.33662	4.43243	4.15895	0.0569515	0.0641243	0.169675	0.169675
dresden_comp12933_c0_seq1	9.95319e-45	2.76214e-43	-3.35913	0.239393	6.1368	2.18356	0.00502546	0.0879043	0.109593	0.109593
dresden_comp518_c0_seq1	1.02698e-44	2.84629e-43	-6.24732	0.445295	8.06759	7.61955	0.00266844	0.393907	0.0900064	0.393907
dresden_comp17729_c0_seq1	1.27533e-44	3.53002e-43	-5.88982	0.420273	4.99356	6.63943	0.0619348	0.291325	0.143398	0.291325
dresden_comp16259_c0_seq1	1.30166e-44	3.59823e-43	3.08579	0.220213	7.06248	1.9447	0.00142614	0.0543332	0.095561	0.095561
dresden_comp15237_c0_seq1	1.30737e-44	3.60932e-43	3.85196	0.274895	5.1151	3.03946	0.0124264	0.136455	0.138708	0.138708
dresden_comp15894_c0_seq1	1.35794e-44	3.74408e-43	5.15254	0.367781	4.16783	5.08143	0.0675712	0.202955	0.18442	0.202955
dresden_comp2222_c0_seq1	1.53245e-44	4.21979e-43	-3.76505	0.268909	5.32119	2.88754	0.0132006	0.0812636	0.131423	0.131423
dresden_comp23109_c0_seq1	1.62063e-44	4.45684e-43	-4.85657	0.346966	4.21674	4.60012	0.0591974	0.129173	0.181574	0.181574
dresden_comp13472_c0_seq1	1.741e-44	4.7817e-43	4.36957	0.312288	6.03624	3.70526	0.00919871	0.185848	0.111719	0.185848
dresden_comp9584_c0_seq1	1.9645e-44	5.38861e-43	-3.05046	0.218146	7.24775	2.08097	0.00134119	0.0500713	0.0938343	0.0938343
dresden_comp23260_c0_seq1	2.61736e-44	7.17015e-43	-3.88489	0.278225	5.11812	2.82866	0.0162226	0.0521797	0.138596	0.138596
dresden_comp11948_c0_seq1	2.62926e-44	7.19351e-43	-3.01312	0.215796	7.53024	1.74007	0.00130352	0.0846812	0.0918326	0.0918326
dresden_comp17652_c0_seq1	2.65664e-44	7.25909e-43	4.68724	0.335713	4.23173	4.18411	0.0446923	0.125294	0.180714	0.180714
dresden_comp20516_c0_seq1	2.84733e-44	7.77017e-43	4.83541	0.346447	4.15204	4.52822	0.0546978	0.0775452	0.185354	0.185354
dresden_comp12178_c0_seq1	2.94884e-44	8.03692e-43	-5.09934	0.365423	6.23261	5.04893	0.0167658	0.250302	0.107691	0.250302
dresden_comp3058_c0_seq1	2.9804e-44	8.11256e-43	-4.58439	0.328539	5.98066	4.02913	0.0132075	0.202669	0.112955	0.202669
dresden_comp8456_c0_seq1	3.21898e-44	8.75078e-43	-3.22355	0.231106	6.50009	2.05364	0.0038544	0.0825142	0.102966	0.102966
dresden_comp29018_c0_seq1	3.60397e-44	9.7849e-43	-5.11937	0.367235	4.62499	5.05286	0.0693183	0.200405	0.159739	0.200405
dresden_comp23492_c0_seq1	3.76338e-44	1.02047e-42	4.93461	0.35406	3.97953	4.73842	0.0546201	0.0788175	0.196097	0.196097
dresden_comp18196_c0_seq1	4.04832e-44	1.09634e-42	4.22417	0.303199	4.73079	3.36275	0.0291689	0.0693219	0.154691	0.154691
dresden_comp14785_c0_seq1	4.11133e-44	1.11199e-42	-4.16272	0.298812	5.05335	3.37561	0.0375257	0.105127	0.141052	0.141052
dresden_comp15332_c0_seq1	4.18419e-44	1.13026e-42	-3.30877	0.237534	6.28357	2.07644	0.00611811	0.0851116	0.106727	0.106727
dresden_comp10832_c0_seq1	4.21585e-44	1.13737e-42	-3.25215	0.233479	6.3842	1.96082	0.00411107	0.0365426	0.104913	0.104913
dresden_comp5728_c0_seq1	4.32405e-44	1.16509e-42	-3.13315	0.224965	6.82108	2.14574	0.00289012	0.0504536	0.0983284	0.0983284
dresden_comp3346_c0_seq1	4.43875e-44	1.19448e-42	2.98443	0.214315	7.66499	1.67732	0.00073074	0.0553038	0.0911313	0.0911313
dresden_comp20050_c0_seq1	4.56663e-44	1.22735e-42	-4.55115	0.326871	4.80813	3.91742	0.0624982	0.115321	0.151191	0.151191
dresden_comp21373_c0_seq1	4.87703e-44	1.30912e-42	6.11348	0.439228	3.05845	7.11874	0.103051	0.281801	0.282791	0.282791
dresden_comp7243_c0_seq1	5.26455e-44	1.41136e-42	-5.75966	0.41397	7.6607	6.31821	0.00412726	0.338615	0.0911512	0.338615
dresden_comp14850_c0_seq1	6.39811e-44	1.71095e-42	-3.37087	0.242521	6.0734	2.12263	0.00671558	0.0604903	0.110917	0.110917
dresden_comp8310_c0_seq1	6.39157e-44	1.71095e-42	-3.1218	0.224601	6.85638	1.97412	0.00300483	0.0486818	0.0978861	0.0978861
dresden_comp12953_c0_seq1	6.5686e-44	1.75434e-42	4.07194	0.293	6.37266	3.41651	0.00443359	0.167265	0.105115	0.167265
dresden_comp1229_c0_seq1	7.67957e-44	2.04849e-42	-2.98287	0.214808	8.04739	1.7007	0.00078281	0.0915024	0.0900278	0.0915024
dresden_comp6953_c0_seq1	9.16389e-44	2.44138e-42	-5.25949	0.379102	5.41834	5.31677	0.0260074	0.26143	0.128251	0.26143
dresden_comp223_c0_seq1	9.18473e-44	2.44387e-42	-3.54866	0.255789	9.89667	2.72109	0.000186875	0.130669	0.101188	0.130669
dresden_comp6670_c0_seq1	9.96517e-44	2.64823e-42	-3.07629	0.221834	7.0573	1.83765	0.0028062	0.0694805	0.0956142	0.0956142
dresden_comp8804_c0_seq1	1.03832e-43	2.75587e-42	-5.4255	0.391321	5.86292	5.66214	0.0440915	0.262172	0.115724	0.262172
dresden_comp8110_c0_seq1	1.04071e-43	2.75878e-42	-3.44461	0.24845	8.35949	2.26152	0.000520836	0.122934	0.0900827	0.122934
dresden_comp6811_c0_seq1	1.08023e-43	2.85998e-42	-3.63374	0.262142	6.55217	3.52929	0.00940557	0.128031	0.102137	0.128031
dresden_comp1627_c0_seq1	1.1015e-43	2.91269e-42	-3.47351	0.250608	7.1556	2.36313	0.00216426	0.123445	0.0946509	0.123445
dresden_comp436_c0_seq1	1.13957e-43	3.00963e-42	-3.858	0.278397	8.51196	3.25135	0.000920563	0.154089	0.090373	0.154089
dresden_comp10518_c0_seq1	1.15086e-43	3.03567e-42	-3.36012	0.242482	6.06981	2.23265	0.00660085	0.0993746	0.110994	0.110994
dresden_comp16209_c0_seq1	1.16062e-43	3.05763e-42	-3.38495	0.244284	5.96497	2.19963	0.00603781	0.107833	0.113312	0.113312
dresden_comp13556_c0_seq1	1.17011e-43	3.07884e-42	-3.82789	0.276262	5.20725	2.76871	0.0172895	0.0961544	0.135352	0.135352
dresden_comp18195_c0_seq1	1.17909e-43	3.09865e-42	-4.53867	0.327573	4.82534	3.95569	0.0331046	0.181504	0.150433	0.181504
dresden_comp15147_c0_seq1	1.18675e-43	3.11493e-42	-3.52913	0.254719	5.64387	2.32871	0.00829301	0.070128	0.121471	0.121471
dresden_comp11023_c1_seq1	1.20051e-43	3.14717e-42	3.13604	0.226361	6.66536	1.94663	0.00204091	0.030897	0.100438	0.100438
dresden_comp14659_c0_seq1	1.2045e-43	3.15376e-42	-3.52454	0.254407	5.68732	2.34921	0.00918079	0.0937829	0.120266	0.120266
dresden_comp13871_c0_seq1	1.22032e-43	3.19126e-42	4.1985	0.303076	4.70196	3.35579	0.0276741	0.127971	0.156036	0.156036
dresden_comp11172_c0_seq1	1.47145e-43	3.84327e-42	-4.05601	0.293074	4.91317	3.1443	0.0251073	0.0715529	0.146677	0.146677
dresden_comp854_c1_seq1	1.51145e-43	3.9429e-42	-4.40131	0.318069	7.454	3.72409	0.00206747	0.200268	0.0923011	0.200268
dresden_comp9276_c0_seq1	1.51341e-43	3.94319e-42	-3.26589	0.236017	6.34602	2.01826	0.00582054	0.0783351	0.105588	0.105588
dresden_comp803_c0_seq1	1.71658e-43	4.4671e-42	-3.77627	0.273079	7.86465	3.15013	0.00174925	0.147396	0.0903908	0.147396
dresden_comp9030_c0_seq1	1.78802e-43	4.64732e-42	-3.4175	0.247188	6.12012	2.22864	0.00654107	0.115663	0.109936	0.115663
dresden_comp27650_c0_seq1	1.95717e-43	5.08078e-42	-4.05558	0.293478	4.857	3.18554	0.0232013	0.0657732	0.149058	0.149058
dresden_comp24518_c0_seq1	1.98584e-43	5.14892e-42	-5.30319	0.383789	4.15351	5.34562	0.109322	0.154115	0.185267	0.185267
dresden_comp2980_c0_seq1	2.19855e-43	5.69353e-42	-5.95264	0.431018	6.26265	7.09866	0.0135129	0.35804	0.107119	0.35804
dresden_comp13142_c0_seq1	2.41263e-43	6.24033e-42	-3.4532	0.25016	5.78014	2.28282	0.00735897	0.034192	0.117801	0.117801
dresden_comp14386_c0_seq1	2.74586e-43	7.09364e-42	-3.25047	0.235633	6.77544	2.15879	0.00312044	0.107926	0.0989196	0.107926
dresden_comp20110_c0_seq1	2.79743e-43	7.21811e-42	-3.70806	0.268831	5.2994	2.5415	0.0123832	0.0256448	0.132157	0.132157
dresden_comp20152_c0_seq1	2.9032e-43	7.48197e-42	5.51414	0.399848	4.41469	6.07835	0.102075	0.217682	0.170622	0.217682
dresden_comp3719_c0_seq1	3.12819e-43	8.05206e-42	-4.64035	0.336618	6.97101	4.35851	0.00693876	0.219685	0.0965394	0.219685
dresden_comp11759_c0_seq1	3.15535e-43	8.11219e-42	3.34854	0.242919	6.02828	2.21462	0.00612597	0.0732828	0.111893	0.111893
dresden_comp22533_c0_seq1	3.20991e-43	8.24252e-42	-4.85829	0.352475	4.60304	4.43888	0.0876517	0.0352797	0.160826	0.160826
dresden_comp11814_c0_seq1	3.4377e-43	8.81682e-42	-2.93634	0.213112	8.04178	1.63004	0.000798821	0.0624271	0.0900345	0.0900345
dresden_comp16057_c0_seq1	3.62249e-43	9.27959e-42	-5.11722	0.371496	4.40242	4.9257	0.10474	0.0903267	0.171279	0.171279
dresden_comp7871_c0_seq1	3.6718e-43	9.39462e-42	-3.2069	0.232828	6.44849	2.09223	0.00460307	0.0862376	0.103815	0.103815
dresden_comp9624_c0_seq1	3.92324e-43	1.00259e-41	3.74123	0.271717	6.25588	2.67637	0.0050256	0.142635	0.107247	0.142635
dresden_comp2373_c0_seq1	3.93974e-43	1.0056e-41	-3.91405	0.284274	7.06425	3.11186	0.00400494	0.157619	0.0955429	0.157619
dresden_comp702_c0_seq1	4.23284e-43	1.07912e-41	-5.07081	0.368428	10.4806	5.0937	0.000200668	0.271278	0.110853	0.271278
dresden_comp2286_c0_seq1	4.36681e-43	1.11195e-41	2.93583	0.213342	8.64586	1.65222	0.000262542	0.0806522	0.0907672	0.0907672
dresden_comp2820_c0_seq1	4.38648e-43	1.11562e-41	-4.66733	0.339175	6.32559	4.14996	0.0105241	0.219556	0.105955	0.219556
dresden_comp5055_c0_seq1	4.53998e-43	1.15328e-41	2.92867	0.212865	8.04443	1.61865	0.000591885	0.057147	0.0900313	0.0900313
dresden_comp4798_c0_seq1	4.78429e-43	1.2139e-41	-2.97157	0.216043	7.45616	1.75091	0.00106199	0.0689526	0.0922871	0.0922871
dresden_comp18754_c0_seq1	4.94601e-43	1.25344e-41	-4.21239	0.306309	4.87517	3.42952	0.0393707	0.10546	0.148279	0.148279
dresden_comp12172_c0_seq1	5.10222e-43	1.29149e-41	-4.23557	0.308044	6.19088	3.46911	0.0102306	0.179552	0.108505	0.179552
dresden_comp16959_c0_seq1	5.10878e-43	1.29162e-41	-4.48639	0.326288	4.87773	3.83184	0.0647576	0.13638	0.14817	0.14817
dresden_comp2921_c0_seq1	5.14297e-43	1.29872e-41	6.16562	0.448432	7.35388	7.35632	0.00526463	0.396918	0.0929954	0.396918
dresden_comp14517_c0_seq1	5.75176e-43	1.45074e-41	-4.99146	0.363248	4.38005	4.60919	0.0914147	-0.00348499	0.172483	0.172483
dresden_comp8138_c0_seq1	5.78321e-43	1.45695e-41	-2.94174	0.214088	7.80735	1.7098	0.00110063	0.052092	0.0905667	0.0905667
dresden_comp12037_c0_seq1	5.99998e-43	1.50799e-41	-3.24092	0.235907	6.29838	1.99719	0.00485166	0.101315	0.106453	0.106453
dresden_comp12151_c0_seq1	5.9994e-43	1.50799e-41	-3.5391	0.257611	5.58847	2.36977	0.00966901	0.103309	0.123058	0.123058
dresden_comp12282_c0_seq1	6.02738e-43	1.51309e-41	-3.6964	0.269067	5.31021	2.62399	0.0130027	0.0762571	0.131792	0.131792
dresden_comp20961_c0_seq1	6.07656e-43	1.52364e-41	4.17675	0.304046	4.97058	4.17377	0.0405675	0.0471922	0.144321	0.144321
dresden_comp17854_c0_seq1	6.18226e-43	1.54833e-41	-4.40717	0.320849	5.25056	4.30535	0.016583	0.189305	0.133831	0.189305
dresden_comp1831_c0_seq1	6.27641e-43	1.57006e-41	-4.95349	0.36065	4.50645	5.29418	0.0659574	0.19418	0.165773	0.19418
dresden_comp14297_c0_seq1	7.11828e-43	1.77857e-41	-3.47851	0.25343	5.73567	2.35627	0.00803525	0.120418	0.118963	0.120418
dresden_comp19433_c0_seq1	9.42312e-43	2.3517e-41	-3.80839	0.277875	5.26469	2.72231	0.0210869	0.0630918	0.133342	0.133342
dresden_comp11285_c0_seq1	9.78794e-43	2.43989e-41	-3.00285	0.219144	7.18529	1.69546	0.00166903	0.0661191	0.0943788	0.0943788
dresden_comp20466_c0_seq1	1.05216e-42	2.6197e-41	-4.7458	0.346474	4.74235	4.34006	0.079556	0.160533	0.154158	0.160533
dresden_comp10024_c0_seq1	1.14132e-42	2.83839e-41	-3.29612	0.240742	6.10579	2.19305	0.00567996	0.0997053	0.110234	0.110234
dresden_comp24318_c0_seq2	1.21068e-42	3.00737e-41	-4.87095	0.355876	5.02739	4.56609	0.0435489	0.209747	0.142061	0.209747
dresden_comp10259_c0_seq1	1.47013e-42	3.6476e-41	-3.38783	0.247774	6.48742	2.30826	0.00519149	0.117592	0.103172	0.117592
dresden_comp15518_c0_seq1	1.55735e-42	3.85951e-41	-3.62825	0.265438	5.38213	2.48212	0.0114996	0.0957724	0.129415	0.129415
dresden_comp7464_c0_seq1	1.61146e-42	3.98898e-41	3.30664	0.241954	6.98222	3.80681	0.00429632	0.112787	0.0964149	0.112787
dresden_comp1089_c0_seq1	1.66515e-42	4.1171e-41	3.01073	0.22034	9.54435	1.85155	0.00015646	0.0815068	0.096943	0.096943
dresden_comp3628_c0_seq1	1.67306e-42	4.13185e-41	-3.26796	0.239171	9.11309	2.19552	0.000210271	0.114195	0.0931886	0.114195
dresden_comp8356_c0_seq1	1.76469e-42	4.3531e-41	-3.0664	0.224484	6.88586	2.25304	0.00325903	0.0903972	0.0975267	0.0975267
dresden_comp8856_c0_seq1	1.8855e-42	4.64573e-41	-3.48209	0.255005	5.63032	2.30231	0.00820159	0.105594	0.121854	0.121854
dresden_comp13140_c0_seq1	1.92931e-42	4.74818e-41	3.52135	0.257912	5.52113	2.40478	0.00797641	0.0944864	0.12506	0.12506
dresden_comp23589_c0_seq1	2.08445e-42	5.12409e-41	5.0024	0.366539	4.02798	4.72677	0.0757318	0.0888973	0.19297	0.19297
dresden_comp19759_c0_seq1	2.1223e-42	5.21112e-41	-4.54495	0.333052	4.65759	3.93999	0.0503208	0.171527	0.15815	0.171527
dresden_comp18351_c0_seq1	2.21063e-42	5.42176e-41	4.04009	0.296121	4.75059	3.0916	0.0215949	0.111262	0.15378	0.15378
dresden_comp12700_c0_seq1	2.3604e-42	5.78245e-41	-6.04651	0.443338	5.98147	7.64919	0.0194523	0.373644	0.112937	0.373644
dresden_comp32297_c0_seq1	2.40027e-42	5.87336e-41	6.10212	0.447455	2.73303	7.03478	0.0718567	0.251423	0.328576	0.328576
dresden_comp6976_c0_seq1	2.56172e-42	6.26122e-41	-3.6765	0.269684	7.16882	2.61565	0.00217192	0.143287	0.0945287	0.143287
dresden_comp12429_c0_seq1	2.61e-42	6.37193e-41	-3.02836	0.222163	6.99047	1.72067	0.00238847	0.0625979	0.0963241	0.0963241
dresden_comp14980_c0_seq1	2.75068e-42	6.70768e-41	-3.28192	0.240832	6.13024	2.03193	0.00627272	0.0680244	0.109727	0.109727
dresden_comp5987_c0_seq1	2.82711e-42	6.8862e-41	2.90362	0.213103	7.94685	1.68625	0.000635839	0.0584944	0.0901901	0.0901901
dresden_comp11539_c0_seq1	2.83994e-42	6.90955e-41	-3.77868	0.277332	6.64338	2.78949	0.00440056	0.149426	0.100756	0.149426
dresden_comp16942_c0_seq1	2.85507e-42	6.93844e-41	3.48929	0.2561	6.005	2.34832	0.0051979	0.125977	0.112408	0.125977
dresden_comp7326_c0_seq1	2.94919e-42	7.159e-41	-3.01771	0.221527	7.03954	1.72157	0.00234958	0.0521226	0.0957984	0.0957984
dresden_comp14680_c0_seq1	3.09222e-42	7.49767e-41	-3.55906	0.261333	5.50943	2.46515	0.0111743	0.122099	0.125415	0.125415
dresden_comp6112_c0_seq1	3.25858e-42	7.89205e-41	-3.054	0.224311	6.78998	1.78391	0.00190163	0.0630765	0.0987289	0.0987289
dresden_comp19671_c0_seq1	3.31562e-42	8.0211e-41	-5.24802	0.385492	5.22756	5.25147	0.0309174	0.266291	0.134635	0.266291
dresden_comp21762_c0_seq1	3.42985e-42	8.28804e-41	3.82057	0.28069	4.9895	2.77642	0.0140139	0.0496464	0.14356	0.14356
dresden_comp1983_c0_seq1	3.52129e-42	8.49934e-41	3.21973	0.236581	8.98552	2.31505	0.000337454	0.111604	0.0923629	0.111604
dresden_comp12297_c0_seq1	3.88988e-42	9.3784e-41	-3.54261	0.260446	5.69468	2.4001	0.00766047	0.128003	0.120065	0.128003
dresden_comp22997_c0_seq1	4.062e-42	9.78231e-41	-4.51567	0.33206	4.43468	3.87968	0.0509725	0.00958088	0.169556	0.169556
dresden_comp16467_c0_seq1	4.34799e-42	1.04592e-40	3.26065	0.23986	6.07384	2.06006	0.00415793	0.100415	0.110908	0.110908
dresden_comp5161_c0_seq1	4.44965e-42	1.06917e-40	-4.63403	0.340931	5.39954	5.34567	0.0165694	0.215898	0.128853	0.215898
dresden_comp22522_c0_seq1	4.46059e-42	1.07059e-40	-4.63491	0.341	4.40045	4.01655	0.0611772	0.0740665	0.171385	0.171385
dresden_comp13469_c0_seq1	4.58962e-42	1.10032e-40	-3.46206	0.25475	5.64581	2.44989	0.00744645	0.122349	0.121416	0.122349
dresden_comp6921_c0_seq1	4.97809e-42	1.19211e-40	-3.32305	0.244628	5.99457	2.09747	0.00704449	0.07174	0.112642	0.112642
dresden_comp22031_c0_seq1	5.11258e-42	1.22295e-40	3.78771	0.278875	5.12392	2.74122	0.0171628	0.133654	0.13838	0.13838
dresden_comp5332_c0_seq1	5.34063e-42	1.27606e-40	-4.23629	0.311976	5.49658	3.46339	0.0144618	0.180196	0.125808	0.180196
dresden_comp12123_c0_seq1	5.50499e-42	1.31386e-40	-4.26245	0.313953	6.36041	3.49743	0.00635296	0.190781	0.105332	0.190781
dresden_comp15776_c0_seq1	5.72452e-42	1.36473e-40	3.85959	0.28434	4.89107	2.75162	0.0140937	-0.00435363	0.147605	0.147605
dresden_comp12535_c0_seq1	5.81535e-42	1.38483e-40	-3.56272	0.262492	6.44344	2.55513	0.00610239	0.131702	0.1039	0.131702
dresden_comp5074_c0_seq1	5.94747e-42	1.41472e-40	-2.904	0.213985	8.77938	1.68663	0.000287623	0.049044	0.0912915	0.0912915
dresden_comp29631_c0_seq1	6.07755e-42	1.44405e-40	-4.09749	0.301965	4.77868	3.14159	0.02986	0.0756893	0.152505	0.152505
dresden_comp13597_c0_seq1	6.32713e-42	1.50167e-40	-4.11491	0.303314	5.00146	3.15953	0.040915	0.0571512	0.143084	0.143084
dresden_comp7374_c0_seq1	6.37775e-42	1.512e-40	-2.91865	0.215146	7.5831	1.57129	0.00103732	0.0263311	0.0915381	0.0915381
dresden_comp19599_c0_seq1	7.04642e-42	1.66867e-40	-4.16649	0.307295	4.7736	3.23222	0.0361257	0.050918	0.152735	0.152735
dresden_comp19727_c0_seq1	7.57835e-42	1.79265e-40	-4.76728	0.351744	4.54831	4.28746	0.08385	0.0524879	0.163598	0.163598
dresden_comp21072_c0_seq1	9.02235e-42	2.13185e-40	-4.54349	0.335549	4.53464	3.9377	0.0555982	0.169589	0.164304	0.169589
dresden_comp15632_c0_seq1	9.28912e-42	2.19246e-40	-4.48798	0.331502	4.40927	3.73043	0.0488755	0.0341318	0.170912	0.170912
dresden_comp1302_c0_seq1	9.88684e-42	2.33095e-40	2.97792	0.220037	9.52217	1.77247	0.000119868	0.0689802	0.0967124	0.0967124
dresden_comp10318_c0_seq1	1.00557e-41	2.36814e-40	-4.20954	0.311069	6.21367	3.77195	0.0122466	0.181282	0.108058	0.181282
dresden_comp22398_c0_seq1	1.05855e-41	2.49015e-40	-3.88501	0.287167	5.17207	2.90906	0.028316	0.0196272	0.136614	0.136614
dresden_comp14989_c0_seq1	1.10296e-41	2.59176e-40	-3.86042	0.285414	5.18576	2.95598	0.0268016	0.111315	0.13612	0.13612
dresden_comp14249_c0_seq1	1.10917e-41	2.60349e-40	-3.37636	0.249634	5.82919	2.18077	0.00807677	0.0764557	0.116557	0.116557
dresden_comp13129_c0_seq1	1.1513e-41	2.69941e-40	-3.16341	0.233936	6.34853	1.87776	0.00390937	0.0672763	0.105543	0.105543
dresden_comp15469_c0_seq1	1.26727e-41	2.96807e-40	-5.82336	0.430866	6.08125	6.79883	0.0360635	0.335227	0.11075	0.335227
dresden_comp7387_c0_seq1	1.53199e-41	3.58412e-40	-3.26608	0.241905	6.04407	2.01333	0.00548726	0.0825746	0.111548	0.111548
dresden_comp7254_c0_seq1	1.54434e-41	3.60906e-40	-2.89009	0.214066	7.76567	1.60205	0.00093551	0.08069	0.0907133	0.0907133
dresden_comp11887_c0_seq1	1.64527e-41	3.8407e-40	-3.44876	0.255535	5.77732	2.34055	0.0127222	0.0431962	0.117874	0.117874
dresden_comp15557_c0_seq1	1.89922e-41	4.42694e-40	3.1142	0.230927	6.43114	1.88437	0.00254726	0.0702138	0.104107	0.104107
dresden_comp16629_c0_seq1	1.90056e-41	4.42694e-40	-4.40846	0.326901	5.73896	3.85335	0.0224071	0.191321	0.118876	0.191321
dresden_comp3151_c0_seq1	1.91395e-41	4.45328e-40	-5.68018	0.421219	6.31697	6.21585	0.0165874	0.338263	0.106112	0.338263
dresden_comp4410_c0_seq1	2.25209e-41	5.23434e-40	-5.76472	0.427869	6.31156	6.35867	0.0143689	0.351775	0.106211	0.351775
dresden_comp18730_c0_seq1	2.29022e-41	5.31715e-40	-4.54326	0.337241	4.48075	3.95987	0.0603427	0.164397	0.16712	0.16712
dresden_comp16493_c0_seq1	2.29788e-41	5.32914e-40	-3.43027	0.25463	5.62877	2.26015	0.0077748	0.0472211	0.121898	0.121898
dresden_comp30727_c0_seq1	2.58685e-41	5.99277e-40	-4.59707	0.341463	4.61478	4.06138	0.0649211	0.168272	0.160243	0.168272
dresden_comp18874_c0_seq1	2.94351e-41	6.81163e-40	3.99171	0.296708	4.69633	3.22465	0.0197697	0.149941	0.156301	0.156301
dresden_comp11704_c0_seq1	3.17471e-41	7.33867e-40	-5.07254	0.377205	4.40258	4.91392	0.113296	0.124366	0.17127	0.17127
dresden_comp2492_c0_seq1	3.28679e-41	7.58952e-40	-5.94284	0.442005	7.86603	6.9339	0.0028753	0.387862	0.0903869	0.387862
dresden_comp34099_c0_seq1	3.36143e-41	7.75347e-40	-4.43762	0.330094	4.40111	3.71759	0.0465746	0.119673	0.171349	0.171349
dresden_comp11683_c0_seq1	3.59421e-41	8.28144e-40	-5.24281	0.390132	6.76602	5.72375	0.0100662	0.29434	0.0990444	0.29434
dresden_comp31589_c0_seq1	3.92354e-41	9.03051e-40	-5.38479	0.400891	4.16499	5.5083	0.13684	0.0495606	0.184588	0.184588
dresden_comp17965_c0_seq1	3.97668e-41	9.14293e-40	-3.83278	0.285367	5.07252	2.89908	0.0225525	0.133756	0.140316	0.140316
dresden_comp20909_c0_seq1	4.283e-41	9.8366e-40	-5.12098	0.381435	4.44316	4.85368	0.121881	-0.0181812	0.169105	0.169105
dresden_comp20268_c0_seq1	4.34442e-41	9.96692e-40	-4.92202	0.366644	5.11206	4.73593	0.0612074	0.207648	0.138822	0.207648
dresden_comp7278_c0_seq1	4.36862e-41	1.00116e-39	-4.35313	0.324277	7.3574	3.62739	0.00277327	0.207538	0.0929695	0.207538
dresden_comp19213_c0_seq1	4.47847e-41	1.02524e-39	-3.72633	0.277623	5.05596	2.77736	0.0131978	0.128017	0.140951	0.140951
dresden_comp22402_c0_seq1	4.49587e-41	1.02812e-39	-4.79577	0.357308	4.62957	4.32477	0.0958234	0.0493597	0.159514	0.159514
dresden_comp15099_c0_seq1	4.52426e-41	1.0335e-39	-4.0178	0.299355	5.01189	3.12349	0.0365562	0.104776	0.142671	0.142671
dresden_comp5396_c0_seq1	4.79758e-41	1.09476e-39	-2.91961	0.217602	7.31628	1.5964	0.00142145	0.0554816	0.0932802	0.0932802
dresden_comp1210_c0_seq1	5.53179e-41	1.26095e-39	-3.98516	0.297253	7.75612	3.38262	0.0027019	0.174017	0.090749	0.174017
dresden_comp635_c0_seq1	5.76889e-41	1.31359e-39	-4.49271	0.33519	7.4215	4.34347	0.00479036	0.219914	0.0925165	0.219914
dresden_comp15623_c0_seq1	6.00665e-41	1.36627e-39	-3.06313	0.228583	6.60797	1.75691	0.00321936	0.0582981	0.101281	0.101281
dresden_comp8885_c0_seq1	6.45159e-41	1.46591e-39	-3.76009	0.280704	5.85069	2.71817	0.00946983	0.14812	0.116024	0.14812
dresden_comp405_c0_seq1	6.61425e-41	1.50103e-39	-4.01434	0.299727	8.82624	3.53391	0.00103595	0.178636	0.0915069	0.178636
dresden_comp5325_c0_seq1	6.62022e-41	1.50103e-39	-2.98891	0.223165	7.59075	1.7131	0.00104132	0.0985639	0.0914976	0.0985639
dresden_comp29533_c0_seq1	6.88921e-41	1.56036e-39	-4.34706	0.324642	4.64134	3.51803	0.0518463	0.0323043	0.158939	0.158939
dresden_comp13555_c0_seq1	7.42948e-41	1.68094e-39	-3.50954	0.262206	5.44513	2.29891	0.0100997	0.0489397	0.127404	0.127404
dresden_comp16720_c0_seq1	7.91791e-41	1.78955e-39	-6.1849	0.46225	3.14111	7.93089	0.150349	0.277002	0.272584	0.277002
dresden_comp8154_c0_seq1	8.57594e-41	1.93622e-39	-2.96581	0.221759	7.01729	1.64567	0.00232022	0.0434397	0.0960339	0.0960339
dresden_comp16420_c0_seq1	8.69543e-41	1.96112e-39	-4.3679	0.32662	4.36782	3.57948	0.0402164	0.0638152	0.173145	0.173145
dresden_comp10687_c0_seq1	8.98277e-41	2.02378e-39	-3.15158	0.23571	6.29511	1.96284	0.00460534	0.075118	0.106513	0.106513
dresden_comp12408_c0_seq1	9.58652e-41	2.15752e-39	-3.46031	0.258894	5.64171	2.2611	0.0125199	0.073063	0.121532	0.121532
dresden_comp2279_c0_seq1	1.09987e-40	2.47274e-39	-3.55486	0.266171	5.41124	2.5679	0.0132163	0.0897335	0.128478	0.128478
dresden_comp4737_c1_seq1	1.241e-40	2.78709e-39	-4.78183	0.358283	4.82195	4.34075	0.106151	0.115853	0.150582	0.150582
dresden_comp2442_c0_seq1	1.24457e-40	2.79216e-39	-3.30096	0.247331	6.03862	2.65345	0.0106786	0.0526772	0.111667	0.111667
dresden_comp23837_c0_seq1	1.32364e-40	2.96643e-39	-3.478	0.260686	5.54737	2.30138	0.0116432	0.109675	0.124271	0.124271
dresden_comp18793_c0_seq1	1.32864e-40	2.97451e-39	-3.33395	0.249895	5.80128	2.06147	0.0076345	0.0280211	0.11726	0.11726
dresden_comp1172_c0_seq1	1.33005e-40	2.97454e-39	2.86243	0.214553	8.89131	1.6457	0.000232706	0.0570994	0.0918334	0.0918334
dresden_comp8736_c0_seq1	1.3661e-40	3.05195e-39	2.83792	0.212748	8.10176	1.54116	0.000544706	0.0538191	0.0899786	0.0899786
dresden_comp17326_c0_seq1	1.39924e-40	3.12273e-39	-3.86911	0.290091	5.01129	2.84233	0.0256115	0.0786617	0.142694	0.142694
dresden_comp9636_c0_seq1	1.43586e-40	3.2011e-39	2.83695	0.212734	8.04696	1.6143	0.000483429	0.0682214	0.0900283	0.0900283
dresden_comp13570_c0_seq1	1.6364e-40	3.64436e-39	-3.23364	0.242658	5.97905	1.97193	0.00477437	0.0395069	0.112991	0.112991
dresden_comp12331_c0_seq1	2.21299e-40	4.92332e-39	-4.86789	0.365915	4.50736	4.5431	0.102062	0.142749	0.165725	0.165725
dresden_comp27090_c0_seq1	2.39486e-40	5.32238e-39	-5.28904	0.397748	3.96519	5.26689	0.119366	0.0784397	0.197041	0.197041
dresden_comp19436_c0_seq1	2.41961e-40	5.3718e-39	3.73874	0.281178	5.14776	2.71288	0.0170113	0.141111	0.1375	0.141111
dresden_comp16435_c0_seq1	2.42457e-40	5.3772e-39	-3.44458	0.259058	6.54343	2.50611	0.00503643	0.129186	0.102274	0.129186
dresden_comp20871_c0_seq1	2.5097e-40	5.5602e-39	-4.34137	0.326567	4.77461	3.68304	0.0271382	0.186154	0.152689	0.186154
dresden_comp13560_c0_seq1	2.58094e-40	5.71212e-39	-4.61979	0.347566	5.08312	4.15462	0.0340732	0.207531	0.139912	0.207531
dresden_comp16489_c0_seq1	2.61545e-40	5.78247e-39	-4.94994	0.372432	4.89736	4.72699	0.0287029	0.248708	0.14734	0.248708
dresden_comp22463_c0_seq1	2.93418e-40	6.48043e-39	-3.6473	0.2746	5.2372	2.49691	0.0165134	0.0699022	0.134297	0.134297
dresden_comp19192_c0_seq1	3.03253e-40	6.69071e-39	-4.58401	0.345187	4.27763	3.9357	0.0601917	0.0472978	0.178116	0.178116
dresden_comp13707_c0_seq1	3.2483e-40	7.15936e-39	-3.7765	0.28449	5.05669	2.64276	0.020946	0.0371836	0.140923	0.140923
dresden_comp2363_c0_seq1	3.52851e-40	7.76891e-39	2.82235	0.212712	8.27244	1.60014	0.000500368	0.0800997	0.0899921	0.0899921
dresden_comp11867_c0_seq1	3.60366e-40	7.9262e-39	4.26011	0.321109	6.47285	3.5404	0.0052785	0.200944	0.103411	0.200944
dresden_comp9524_c0_seq1	3.62178e-40	7.95783e-39	-3.01253	0.227078	6.66887	1.70998	0.00274187	0.0684877	0.100387	0.100387
dresden_comp7219_c0_seq1	3.69956e-40	8.12037e-39	-2.99867	0.226061	7.78186	1.94014	0.000889469	0.101317	0.0906545	0.101317
dresden_comp18738_c0_seq1	3.80936e-40	8.35277e-39	-4.60781	0.347426	4.4903	3.94505	0.0747915	0.0286176	0.166619	0.166619
dresden_comp10116_c0_seq1	4.1223e-40	9.02966e-39	-3.05787	0.230664	6.52912	1.80981	0.00391187	0.0901762	0.1025	0.1025
dresden_comp21084_c0_seq1	4.12919e-40	9.03547e-39	4.12986	0.311531	4.55431	3.44756	0.0308136	0.128161	0.163289	0.163289
dresden_comp18201_c0_seq1	4.28141e-40	9.35895e-39	-4.31088	0.325253	4.71987	3.54288	0.0563806	0.121615	0.155198	0.155198
dresden_comp7328_c0_seq1	4.42368e-40	9.66002e-39	-3.52726	0.266178	5.44833	2.42663	0.0143983	0.0431248	0.127303	0.127303
dresden_comp13416_c0_seq1	4.71447e-40	1.02845e-38	-3.1064	0.234503	6.89799	1.87411	0.00222063	0.107763	0.0973816	0.107763
dresden_comp1977_c0_seq1	5.3141e-40	1.15807e-38	2.81934	0.212978	8.07456	1.93274	0.000719591	0.035024	0.0899998	0.0899998
dresden_comp14134_c0_seq1	5.9744e-40	1.30064e-38	3.37163	0.254868	6.43325	2.28581	0.00310525	0.12681	0.104071	0.12681
dresden_comp8312_c0_seq1	6.38992e-40	1.38968e-38	-3.23196	0.244403	5.97197	1.99445	0.00631377	0.0270991	0.113152	0.113152
dresden_comp4228_c0_seq1	6.90936e-40	1.50111e-38	-3.84198	0.290664	5.01967	2.84563	0.0266066	0.113095	0.142364	0.142364
dresden_comp28587_c0_seq1	7.67027e-40	1.66473e-38	3.92171	0.296871	4.7387	2.94081	0.0219397	0.0817882	0.154326	0.154326
dresden_comp4805_c0_seq1	7.87571e-40	1.70758e-38	-2.81651	0.213241	8.60561	1.53321	0.000308233	0.0776199	0.0906349	0.0906349
dresden_comp1059_c0_seq1	8.09522e-40	1.75339e-38	2.81282	0.212995	8.52327	1.56962	0.000332417	0.0570079	0.0904012	0.0904012
dresden_comp1588_c0_seq1	8.2832e-40	1.79228e-38	-5.97263	0.452324	6.30388	7.76031	0.00948656	0.399707	0.106351	0.399707
dresden_comp13717_c0_seq1	8.71814e-40	1.88448e-38	-4.71393	0.357103	5.40891	4.48351	0.0441832	0.210862	0.128552	0.210862
dresden_comp21295_c0_seq1	9.12316e-40	1.97003e-38	-4.68688	0.355146	5.20484	4.24606	0.0381232	0.214134	0.135438	0.214134
dresden_comp4520_c0_seq1	9.43388e-40	2.03506e-38	-2.98428	0.226175	6.75155	1.73177	0.00307254	0.0950133	0.0992379	0.0992379
dresden_comp3239_c0_seq1	1.04716e-39	2.25663e-38	2.8064	0.212821	8.004	1.539	0.00049891	0.0721472	0.0900866	0.0900866
dresden_comp10187_c0_seq1	1.05613e-39	2.27366e-38	-3.72594	0.282567	7.28768	2.78286	0.00237271	0.157316	0.093506	0.157316
dresden_comp4644_c0_seq1	1.13815e-39	2.44776e-38	2.80915	0.213131	8.59711	1.5418	0.000241251	0.0497531	0.0906085	0.0906085
dresden_comp13813_c0_seq1	1.15013e-39	2.47104e-38	-4.12424	0.312926	5.58218	3.40785	0.014985	0.180861	0.123241	0.180861
dresden_comp9557_c0_seq1	1.36998e-39	2.94042e-38	-3.92736	0.298287	4.85567	3.03117	0.0288353	0.0826967	0.149115	0.149115
dresden_comp14446_c0_seq1	1.47203e-39	3.15628e-38	-4.34682	0.330281	4.52758	3.58014	0.0535006	0.114721	0.164671	0.164671
dresden_comp6389_c0_seq1	1.61611e-39	3.46172e-38	3.01686	0.229351	6.5434	1.75829	0.00292892	0.0788652	0.102274	0.102274
dresden_comp10338_c0_seq1	1.69434e-39	3.62564e-38	2.82777	0.215034	7.55055	1.58718	0.000762889	0.0822212	0.0917165	0.0917165
dresden_comp23099_c0_seq1	1.76233e-39	3.76735e-38	-5.02005	0.38183	4.9719	4.82115	0.030952	0.260636	0.144267	0.260636
dresden_comp7141_c0_seq1	1.94631e-39	4.15649e-38	-5.61491	0.427319	5.42348	6.19058	0.0418837	0.32332	0.128088	0.32332
dresden_comp38917_c0_seq1	2.05906e-39	4.39287e-38	-4.77696	0.363666	4.61607	4.41743	0.0795861	0.18492	0.160179	0.18492
dresden_comp8528_c0_seq1	2.06229e-39	4.39536e-38	-3.41054	0.259644	5.98281	3.24762	0.0127465	0.122083	0.112906	0.122083
dresden_comp9894_c0_seq1	2.07051e-39	4.40848e-38	-3.57807	0.272404	5.30285	2.63404	0.0163677	0.0712249	0.13204	0.13204
dresden_comp16129_c0_seq1	2.32658e-39	4.94874e-38	-4.97337	0.378885	4.58404	4.7497	0.0837473	0.203361	0.161778	0.203361
dresden_comp5245_c0_seq1	2.56595e-39	5.45246e-38	-5.85129	0.44602	4.9735	6.91027	0.10379	0.294077	0.144203	0.294077
dresden_comp16834_c0_seq1	2.60351e-39	5.52675e-38	-4.88906	0.372704	4.46242	4.61522	0.109731	0.136857	0.168086	0.168086
dresden_comp13475_c0_seq1	2.66706e-39	5.65603e-38	-3.61612	0.275703	5.8698	2.6404	0.00942508	0.1426	0.115557	0.1426
dresden_comp19858_c0_seq1	2.67141e-39	5.65961e-38	3.27111	0.249401	5.75508	2.06476	0.00594973	0.057959	0.118452	0.118452
dresden_comp11762_c0_seq1	2.78436e-39	5.89305e-38	-3.68937	0.281358	5.68145	2.60888	0.00901424	0.14931	0.120426	0.14931
dresden_comp9325_c0_seq1	2.78873e-39	5.89645e-38	-3.6016	0.274667	6.89486	2.51733	0.00226327	0.148621	0.0974189	0.148621
dresden_comp24862_c0_seq1	2.82532e-39	5.96789e-38	4.0923	0.312113	4.45878	3.21635	0.0265507	0.0423771	0.168278	0.168278
dresden_comp12261_c0_seq1	2.84273e-39	5.99872e-38	3.02469	0.230696	6.46301	2.10125	0.0028683	0.0311358	0.103573	0.103573
dresden_comp6883_c0_seq1	2.89626e-39	6.10563e-38	-2.92428	0.223062	6.93505	1.71647	0.0025658	0.0808659	0.0969473	0.0969473
dresden_comp13791_c0_seq1	2.9423e-39	6.19657e-38	-3.60168	0.274758	5.24579	2.82802	0.016987	0.090954	0.133997	0.133997
dresden_comp19816_c0_seq1	2.96813e-39	6.24479e-38	-3.12001	0.238025	6.20534	1.90025	0.0050916	0.0352128	0.108221	0.108221
dresden_comp15788_c0_seq1	3.02934e-39	6.36729e-38	-4.91278	0.37484	4.81619	4.63274	0.0447911	0.236219	0.150835	0.236219
dresden_comp16541_c0_seq1	3.16057e-39	6.63658e-38	3.44119	0.262624	5.39851	2.24849	0.00905649	0.0710559	0.128886	0.128886
dresden_comp31445_c0_seq1	3.86724e-39	8.11246e-38	-4.77082	0.364525	4.20372	4.40588	0.0825322	0.183224	0.182325	0.183224
dresden_comp13562_c0_seq1	4.05945e-39	8.50729e-38	-3.78814	0.289522	6.18357	2.75263	0.0078597	0.159786	0.10865	0.159786
dresden_comp12892_c0_seq1	4.51326e-39	9.44903e-38	-3.67027	0.280687	5.46601	2.63773	0.0119966	0.145573	0.126751	0.145573
dresden_comp21924_c0_seq1	4.63837e-39	9.70144e-38	-4.24228	0.324483	4.52176	3.39762	0.0456045	0.0927309	0.164974	0.164974
dresden_comp27074_c0_seq1	4.7089e-39	9.83929e-38	-3.95336	0.30241	4.73632	2.97972	0.0284686	0.0668137	0.154436	0.154436
dresden_comp653_c0_seq1	4.75459e-39	9.92504e-38	-3.04598	0.233014	6.97972	1.85437	0.00178201	0.106809	0.0964426	0.106809
dresden_comp798_c0_seq1	5.02322e-39	1.04755e-37	-5.73177	0.438615	6.61905	6.60947	0.00980195	0.374964	0.101116	0.374964
dresden_comp14226_c0_seq1	5.05845e-39	1.05387e-37	-4.92619	0.376984	6.64616	4.78225	0.0105747	0.273659	0.100716	0.273659
dresden_comp13931_c0_seq1	6.37488e-39	1.32683e-37	-5.20022	0.398491	6.15277	5.1767	0.0133559	0.304235	0.109268	0.304235
dresden_comp25116_c0_seq1	6.5123e-39	1.35411e-37	-3.62601	0.277895	5.16093	2.50766	0.0174329	0.123267	0.137018	0.137018
dresden_comp3223_c0_seq1	8.27777e-39	1.71953e-37	-5.63155	0.432204	3.89771	6.74273	0.171995	0.106936	0.201605	0.201605
dresden_comp15742_c0_seq1	8.74582e-39	1.81499e-37	-4.22158	0.324097	4.51622	3.40513	0.044815	0.133538	0.165263	0.165263
dresden_comp20043_c0_seq1	9.40296e-39	1.94947e-37	-4.85176	0.372636	4.49052	4.48949	0.111107	0.0945811	0.166607	0.166607
dresden_comp10716_c0_seq1	9.74235e-39	2.01787e-37	-3.12318	0.239923	6.16726	1.87965	0.00615075	0.0344393	0.108975	0.108975
dresden_comp13517_c0_seq1	9.86386e-39	2.04105e-37	-3.31006	0.254298	6.14524	2.19681	0.00611611	0.123219	0.109421	0.123219
dresden_comp650_c0_seq1	1.0002e-38	2.06763e-37	-3.01122	0.231359	7.65755	1.74184	0.00123845	0.105815	0.0911658	0.105815
dresden_comp13622_c0_seq1	1.04997e-38	2.16842e-37	-4.48522	0.344707	5.09901	3.86034	0.032201	0.205444	0.139311	0.205444
dresden_comp5144_c0_seq1	1.20012e-38	2.47611e-37	-2.77738	0.21362	8.63453	1.63082	0.000538397	0.06986	0.0907287	0.0907287
dresden_comp20858_c0_seq1	1.23157e-38	2.53756e-37	-3.29493	0.253466	5.9229	2.12844	0.00675819	0.121732	0.114287	0.121732
dresden_comp25168_c0_seq1	1.23229e-38	2.53756e-37	-5.66195	0.435553	4.50733	6.14983	0.104756	0.274657	0.165727	0.274657
dresden_comp15790_c0_seq1	1.33326e-38	2.74283e-37	-4.95114	0.381049	4.1693	4.61138	0.106064	0.0393966	0.184334	0.184334
dresden_comp18843_c0_seq1	1.40724e-38	2.89224e-37	-4.08073	0.314161	4.73183	3.3641	0.0427511	0.122069	0.154643	0.154643
dresden_comp13295_c0_seq1	1.42538e-38	2.9267e-37	-2.80808	0.216201	7.45844	1.59626	0.00121304	0.0651073	0.0922724	0.0922724
dresden_comp8376_c0_seq1	1.46472e-38	3.00458e-37	-2.80482	0.215984	7.52711	1.4801	0.00144783	0.0589879	0.0918508	0.0918508
dresden_comp4311_c0_seq1	1.54141e-38	3.15885e-37	-4.13268	0.318331	4.83882	3.2204	0.0528256	0.0842831	0.149844	0.149844
dresden_comp7167_c0_seq1	1.63672e-38	3.35094e-37	2.75899	0.212594	8.24352	1.52024	0.000418652	0.0669341	0.0899741	0.0899741
dresden_comp19048_c0_seq1	1.66393e-38	3.4034e-37	-2.90112	0.223568	6.87178	1.57697	0.00226823	0.0370487	0.0976973	0.0976973
dresden_comp15107_c0_seq1	1.77184e-38	3.62063e-37	5.50983	0.42476	3.71622	5.7646	0.145806	0.142265	0.215036	0.215036
dresden_comp23073_c0_seq1	1.81155e-38	3.69823e-37	-4.69331	0.361861	4.53453	4.09726	0.0975765	0.01026	0.16431	0.16431
dresden_comp18238_c0_seq1	2.07137e-38	4.22461e-37	-4.44462	0.342958	5.33916	3.80795	0.0243573	0.210883	0.130824	0.210883
dresden_comp10778_c0_seq1	2.10693e-38	4.29302e-37	-3.86052	0.297917	6.42364	2.93548	0.00561643	0.171893	0.104234	0.171893
dresden_comp9656_c0_seq1	2.12692e-38	4.32962e-37	3.05166	0.23551	6.26803	1.86597	0.00391245	0.0769121	0.107018	0.107018
dresden_comp28468_c0_seq1	2.51105e-38	5.10667e-37	-5.34331	0.412774	4.38271	5.47889	0.0758454	0.264919	0.17234	0.264919
dresden_comp13857_c0_seq1	2.83438e-38	5.75874e-37	-3.53313	0.273133	5.22525	2.34899	0.0144867	0.0503503	0.134716	0.134716
dresden_comp4956_c0_seq1	2.93206e-38	5.95153e-37	-3.99902	0.309211	5.51689	3.06673	0.0309944	0.160228	0.125189	0.160228
dresden_comp1538_c0_seq1	3.37096e-38	6.8359e-37	-6.10922	0.472767	6.65055	7.42954	0.00953882	0.437478	0.100652	0.437478
dresden_comp17324_c0_seq1	3.54745e-38	7.18695e-37	-3.62859	0.280887	5.20199	2.71209	0.0222556	0.100631	0.13554	0.13554
dresden_comp2503_c0_seq1	3.60016e-38	7.28682e-37	3.49343	0.270448	7.32733	3.20931	0.00236429	0.14392	0.0931951	0.14392
dresden_comp16650_c0_seq1	3.77914e-38	7.64182e-37	-3.26774	0.253049	5.65353	2.53612	0.00686721	0.0604334	0.1212	0.1212
dresden_comp18284_c0_seq1	3.79737e-38	7.67141e-37	4.09418	0.317056	5.40518	3.41396	0.0113607	0.189689	0.128672	0.189689
dresden_comp13423_c0_seq1	4.29968e-38	8.67795e-37	-3.3314	0.258178	5.59824	2.20084	0.0105378	0.0710302	0.122774	0.122774
dresden_comp1434_c0_seq1	4.34947e-38	8.77012e-37	-3.88764	0.301305	6.64197	3.26956	0.00957861	0.171991	0.100777	0.171991
dresden_comp21003_c0_seq1	4.48284e-38	9.0305e-37	-4.94771	0.383534	6.09531	4.77098	0.0192622	0.274934	0.110453	0.274934
dresden_comp13309_c0_seq1	4.50264e-38	9.06182e-37	-2.87916	0.223191	6.90039	1.66137	0.00227556	0.0944102	0.097353	0.097353
dresden_comp18494_c0_seq1	4.75039e-38	9.55141e-37	-5.30513	0.411383	4.20975	5.23344	0.156496	-0.01462	0.181976	0.181976
dresden_comp2390_c0_seq1	4.89686e-38	9.83663e-37	-3.8395	0.297786	5.94713	2.88675	0.00958488	0.167768	0.113722	0.167768
dresden_comp13468_c0_seq1	5.05897e-38	1.01527e-36	-2.92869	0.227189	6.67761	1.68435	0.00296758	0.0830459	0.100262	0.100262
dresden_comp1807_c0_seq1	5.39905e-38	1.0825e-36	2.87942	0.223454	9.7895	1.67745	8.49368e-05	0.026278	0.0997782	0.0997782
dresden_comp13217_c0_seq1	5.68554e-38	1.13887e-36	-2.84886	0.221151	7.0224	1.5493	0.0018359	0.0420954	0.0959793	0.0959793
dresden_comp32230_c0_seq1	5.91161e-38	1.18304e-36	-4.41841	0.343072	4.26505	3.73176	0.0565735	0.150312	0.178823	0.178823
dresden_comp15630_c0_seq1	5.93602e-38	1.18681e-36	-4.38292	0.340325	4.41021	3.6185	0.0607805	0.0264097	0.170861	0.170861
dresden_comp15626_c0_seq1	6.26317e-38	1.25105e-36	-4.38847	0.340865	4.90524	4.45531	0.0305802	0.201798	0.147009	0.201798
dresden_comp24098_c0_seq1	6.2896e-38	1.25515e-36	4.22182	0.327929	4.34392	3.33941	0.0406275	0.0795244	0.174447	0.174447
dresden_comp13579_c0_seq1	6.38278e-38	1.27255e-36	3.21872	0.250035	5.76794	1.91273	0.00691861	0.0278976	0.118117	0.118117
dresden_comp11223_c0_seq1	6.70682e-38	1.33591e-36	-2.82198	0.219281	7.17889	1.49835	0.00173142	0.0300052	0.0944367	0.0944367
dresden_comp9128_c0_seq1	7.10277e-38	1.41346e-36	-3.28801	0.255582	5.68801	2.04419	0.0103974	0.0850653	0.120247	0.120247
dresden_comp22852_c0_seq1	7.1783e-38	1.42716e-36	-5.11071	0.397289	3.84077	5.09324	0.110051	0.0950493	0.205626	0.205626
dresden_comp10380_c0_seq1	7.66429e-38	1.52236e-36	-2.76715	0.215193	7.63295	1.66364	0.00133274	0.0294317	0.0912833	0.0912833
dresden_comp5938_c0_seq1	7.98782e-38	1.58514e-36	3.10195	0.241289	6.15393	3.41864	0.00719678	0.0771359	0.109244	0.109244
dresden_comp19326_c0_seq1	8.03176e-38	1.59238e-36	-3.16193	0.245963	5.91492	2.18496	0.00652037	0.0509649	0.114475	0.114475
dresden_comp5463_c0_seq1	8.04482e-38	1.59349e-36	-4.23878	0.329734	6.83649	3.54655	0.00521881	0.21223	0.0981337	0.21223
dresden_comp15022_c0_seq1	8.3265e-38	1.64775e-36	5.21379	0.405663	6.39846	5.23035	0.0058853	0.32324	0.104666	0.32324
dresden_comp18715_c0_seq1	9.50157e-38	1.87854e-36	-5.13509	0.399857	4.03994	5.04592	0.12756	0.166903	0.192212	0.192212
dresden_comp3962_c0_seq1	9.54282e-38	1.88495e-36	-3.35185	0.261008	5.561	2.1558	0.0123843	0.108011	0.123865	0.123865
dresden_comp12841_c0_seq1	1.07168e-37	2.11488e-36	2.8339	0.22083	7.044	1.61931	0.00177984	0.0701863	0.0957519	0.0957519
dresden_comp14366_c0_seq1	1.08219e-37	2.13364e-36	-4.77909	0.372429	4.26386	4.45664	0.0985171	0.11841	0.17889	0.17889
dresden_comp9619_c0_seq1	1.25743e-37	2.47685e-36	2.74249	0.213913	7.73945	1.456	0.000703811	0.0727645	0.0908134	0.0908134
dresden_comp333_c0_seq1	1.27403e-37	2.50724e-36	-4.18998	0.326843	9.36573	3.58091	0.000331634	0.213321	0.0952033	0.213321
dresden_comp9612_c0_seq1	1.28706e-37	2.53055e-36	-2.91859	0.227681	6.62607	1.75939	0.00266605	0.0818367	0.101011	0.101011
dresden_comp27256_c0_seq1	1.30014e-37	2.55391e-36	-5.54355	0.432482	3.54486	5.92109	0.144445	0.208695	0.229636	0.229636
dresden_comp4593_c0_seq1	1.44211e-37	2.83018e-36	-3.35061	0.261563	6.43228	2.18325	0.00442721	0.132403	0.104088	0.132403
dresden_comp30208_c0_seq1	1.61268e-37	3.16202e-36	-4.10879	0.320967	4.50547	3.2022	0.0402152	0.00579625	0.165824	0.165824
dresden_comp13788_c0_seq1	1.62505e-37	3.18334e-36	-4.62885	0.361609	6.22981	4.15178	0.0101277	0.251395	0.107745	0.251395
dresden_comp5784_c0_seq1	1.74625e-37	3.41762e-36	-4.9996	0.390744	5.57543	4.79507	0.0415882	0.263773	0.123439	0.263773
dresden_comp8749_c0_seq1	1.79916e-37	3.51794e-36	3.01073	0.235346	6.26736	1.72311	0.00374512	0.0180021	0.10703	0.10703
dresden_comp23220_c0_seq1	1.89357e-37	3.69914e-36	-6.23029	0.487168	3.18144	7.47673	0.0543042	0.420361	0.267791	0.420361
dresden_comp2177_c0_seq1	1.95462e-37	3.81491e-36	-5.58948	0.437145	6.73281	6.4804	0.00547975	0.376711	0.0994919	0.376711
dresden_comp25466_c0_seq1	2.03344e-37	3.96512e-36	-5.40186	0.422572	4.82269	5.6183	0.0525375	0.304597	0.150549	0.304597
dresden_comp29517_c0_seq1	2.16023e-37	4.2085e-36	-4.93602	0.386274	5.56708	4.82359	0.0522516	0.246163	0.123686	0.246163
dresden_comp13281_c0_seq1	2.24525e-37	4.37013e-36	-3.96272	0.31018	6.2139	3.01264	0.00738697	0.185036	0.108053	0.185036
dresden_comp6265_c0_seq1	2.32601e-37	4.5232e-36	3.01349	0.23593	7.37014	1.77026	0.00126251	0.110063	0.0928764	0.110063
dresden_comp6009_c0_seq1	2.83818e-37	5.51414e-36	2.78334	0.218176	7.24573	1.4818	0.00134991	0.0283879	0.0938513	0.0938513
dresden_comp17439_c0_seq1	2.88162e-37	5.59344e-36	-4.04207	0.316872	4.60743	3.43196	0.0402087	0.111834	0.160607	0.160607
dresden_comp13481_c0_seq1	2.9324e-37	5.68682e-36	-4.91569	0.385401	5.50029	4.82854	0.0203179	0.276749	0.125694	0.276749
dresden_comp6653_c0_seq1	3.16827e-37	6.13867e-36	2.80655	0.220143	7.06791	1.50908	0.00142042	0.0434621	0.0955056	0.0955056
dresden_comp23935_c0_seq1	3.23705e-37	6.26624e-36	-5.33011	0.418144	4.93357	5.45845	0.0615183	0.288171	0.145831	0.288171
dresden_comp16341_c0_seq1	3.274e-37	6.33201e-36	-3.39572	0.266411	5.33277	2.18939	0.0109131	0.0918665	0.131037	0.131037
dresden_comp16969_c0_seq1	3.38019e-37	6.53146e-36	-4.10362	0.322012	4.73682	3.24471	0.0529705	0.0884577	0.154413	0.154413
dresden_comp3244_c0_seq1	3.66848e-37	7.08209e-36	-2.77027	0.217492	7.33036	1.45399	0.0014338	0.0501292	0.093172	0.093172
dresden_comp12527_c0_seq1	3.92404e-37	7.5686e-36	3.26825	0.256695	5.57229	2.00851	0.00825229	0.0609212	0.123532	0.123532
dresden_comp11609_c0_seq1	3.96931e-37	7.64899e-36	-3.22349	0.253197	5.85357	1.99542	0.00649038	0.121727	0.115953	0.121727
dresden_comp27668_c0_seq1	4.18032e-37	8.04834e-36	-3.65472	0.28716	5.08553	2.66909	0.020519	0.144403	0.139821	0.144403
dresden_comp13558_c0_seq1	4.58275e-37	8.81517e-36	-3.41451	0.268438	5.35213	2.21063	0.0137218	0.0287743	0.130396	0.130396
dresden_comp3304_c0_seq1	4.64952e-37	8.93555e-36	-2.706	0.212756	8.14227	1.44172	0.000570887	0.0743487	0.0899595	0.0899595
dresden_comp5266_c0_seq1	4.82816e-37	9.27051e-36	-4.40624	0.346515	7.43229	3.82942	0.00230438	0.237841	0.092444	0.237841
dresden_comp16081_c0_seq1	5.25386e-37	1.00788e-35	-4.834	0.380353	4.06699	4.42115	0.09882	0.109621	0.190517	0.190517
dresden_comp14660_c0_seq1	5.34481e-37	1.02393e-35	2.95448	0.232491	6.38011	1.66039	0.00311976	0.0433018	0.104985	0.104985
dresden_comp7004_c0_seq1	5.34714e-37	1.02393e-35	-2.77397	0.218288	7.25165	1.4645	0.0014976	0.0452863	0.0938016	0.0938016
dresden_comp12738_c0_seq1	5.73254e-37	1.09675e-35	-3.97722	0.313107	6.3003	3.03697	0.00739437	0.188678	0.106417	0.188678
dresden_comp3733_c0_seq1	5.94046e-37	1.13551e-35	-2.97458	0.234225	6.42365	4.01265	0.0054889	0.0550322	0.104234	0.104234
dresden_comp15439_c0_seq1	6.07087e-37	1.15939e-35	-3.6816	0.289937	4.98874	2.53273	0.0245363	0.0420868	0.14359	0.14359
dresden_comp9780_c0_seq1	6.19705e-37	1.18243e-35	-3.08099	0.242668	6.03782	1.87254	0.00609084	0.0772328	0.111685	0.111685
dresden_comp2370_c0_seq1	6.43617e-37	1.22696e-35	-6.15973	0.485272	5.97268	7.28503	0.0250428	0.445935	0.113136	0.445935
dresden_comp3842_c4_seq1	6.56781e-37	1.25094e-35	3.96843	0.312677	5.7899	3.64734	0.0133837	0.18215	0.117551	0.18215
dresden_comp22503_c0_seq1	6.60359e-37	1.25663e-35	-4.04406	0.318647	4.74096	3.1581	0.0488496	0.111674	0.154222	0.154222
dresden_comp13817_c0_seq1	6.74653e-37	1.28268e-35	-4.9959	0.393698	5.80324	4.91213	0.0186179	0.291379	0.11721	0.291379
dresden_comp10983_c0_seq1	6.82004e-37	1.2955e-35	-3.45784	0.272511	6.23424	2.32489	0.00620687	0.142318	0.10766	0.142318
dresden_comp12812_c0_seq1	6.91369e-37	1.31212e-35	-3.68846	0.29071	4.90849	2.7448	0.0221523	0.0941883	0.146873	0.146873
dresden_comp10053_c0_seq1	7.27023e-37	1.37856e-35	2.79285	0.22019	7.05103	1.49663	0.00128869	0.0387882	0.0956788	0.0956788
dresden_comp40749_c0_seq1	7.51743e-37	1.42417e-35	-5.00327	0.394543	3.84179	4.70791	0.105776	0.0443943	0.205552	0.205552
dresden_comp48357_c0_seq1	7.52532e-37	1.4244e-35	-4.6985	0.370512	4.02551	4.22355	0.081431	0.0833055	0.193127	0.193127
dresden_comp3899_c0_seq1	7.65206e-37	1.4471e-35	-2.80282	0.221046	7.03437	1.56988	0.00187019	0.078674	0.0958527	0.0958527
dresden_comp5624_c0_seq1	7.9663e-37	1.50519e-35	2.86904	0.226325	8.09626	1.72618	0.00066796	0.101778	0.0899823	0.101778
dresden_comp10420_c0_seq1	7.99698e-37	1.50965e-35	-3.15596	0.248964	5.80782	1.89329	0.00687188	0.0875631	0.117094	0.117094
dresden_comp48433_c0_seq1	8.34453e-37	1.57387e-35	5.79189	0.457025	2.66574	6.40872	0.0784427	0.299265	0.339302	0.339302
dresden_comp4806_c0_seq1	8.74436e-37	1.64782e-35	2.93708	0.231825	7.05984	1.95815	0.00173753	0.105749	0.095588	0.105749
dresden_comp13863_c0_seq1	8.81767e-37	1.66017e-35	2.9228	0.23071	6.46815	1.66647	0.00296654	0.0886458	0.103488	0.103488
dresden_comp29877_c0_seq1	8.88005e-37	1.67044e-35	-4.55112	0.359257	4.53701	3.9991	0.0939505	0.160487	0.164181	0.164181
dresden_comp15631_c0_seq1	8.99967e-37	1.69145e-35	-5.35367	0.422644	6.31413	5.50656	0.017019	0.340237	0.106164	0.340237
dresden_comp29263_c0_seq1	9.07303e-37	1.70373e-35	-4.17579	0.329673	4.55945	3.47943	0.0543428	0.159086	0.163026	0.163026
dresden_comp12488_c0_seq1	9.35603e-37	1.75533e-35	-3.20741	0.253269	5.76321	1.98512	0.0100508	0.0702072	0.11824	0.11824
dresden_comp11307_c0_seq1	9.46374e-37	1.77397e-35	-3.8762	0.306101	6.91276	2.88602	0.00336246	0.184033	0.0972068	0.184033
dresden_comp1396_c0_seq1	9.57045e-37	1.7924e-35	2.74649	0.216903	9.2136	1.41489	0.000165164	0.0506647	0.0939289	0.0939289
dresden_comp7584_c0_seq1	9.84017e-37	1.84129e-35	-3.74636	0.295919	5.37167	2.91848	0.0191998	0.155936	0.129756	0.155936
dresden_comp12756_c0_seq1	1.03468e-36	1.9344e-35	-4.15768	0.328511	6.15498	3.36532	0.00597224	0.209867	0.109223	0.209867
dresden_comp31282_c0_seq1	1.04425e-36	1.95057e-35	-4.5975	0.363283	4.47073	4.01725	0.0963015	0.0697702	0.167647	0.167647
dresden_comp1251_c0_seq1	1.22071e-36	2.2782e-35	-4.09995	0.324283	6.9393	3.29771	0.00340424	0.206914	0.0968984	0.206914
dresden_comp13516_c1_seq1	1.23878e-36	2.30989e-35	2.99177	0.236653	6.18836	1.69202	0.00345464	0.0256332	0.108555	0.108555
dresden_comp14207_c0_seq1	1.24023e-36	2.31059e-35	-4.00246	0.316603	6.0912	3.09404	0.00997261	0.190502	0.11054	0.190502
dresden_comp18373_c0_seq1	1.24359e-36	2.31481e-35	-4.59564	0.363531	5.25557	4.05675	0.0405093	0.2238	0.133657	0.2238
dresden_comp29789_c0_seq1	1.28754e-36	2.39452e-35	-3.90389	0.308878	4.63031	2.9156	0.0313332	0.144232	0.159478	0.159478
dresden_comp13823_c0_seq1	1.37006e-36	2.54577e-35	-3.39889	0.269026	5.34546	2.20331	0.0141341	0.0721245	0.130616	0.130616
dresden_comp24476_c0_seq1	1.38588e-36	2.57294e-35	3.63031	0.287364	4.95837	2.48534	0.0203404	0.0824724	0.144815	0.144815
dresden_comp18130_c0_seq1	1.4038e-36	2.60394e-35	3.2132	0.254367	5.58127	1.96027	0.00613716	0.0276622	0.123268	0.123268
dresden_comp14937_c0_seq1	1.40973e-36	2.61266e-35	-2.93901	0.232667	6.41772	1.67175	0.00393318	0.0723165	0.104335	0.104335
dresden_comp10044_c0_seq1	1.45354e-36	2.69151e-35	-5.13856	0.406872	4.24585	5.03389	0.151181	-0.0189791	0.179909	0.179909
dresden_comp14823_c0_seq1	1.51037e-36	2.79431e-35	-3.84134	0.304231	5.79142	2.88224	0.0147276	0.170386	0.117511	0.170386
dresden_comp8347_c0_seq1	1.60782e-36	2.97203e-35	-2.95171	0.233864	6.33456	1.72134	0.00359127	0.0979337	0.105793	0.105793
dresden_comp13460_c0_seq1	1.84313e-36	3.40404e-35	-3.1297	0.248178	5.83268	1.88672	0.00671448	0.112479	0.11647	0.11647
dresden_comp21837_c0_seq1	1.90922e-36	3.52304e-35	-4.05691	0.321774	4.61002	3.16729	0.0465986	0.147372	0.160479	0.160479
dresden_comp2810_c0_seq1	1.91803e-36	3.53625e-35	2.71504	0.21535	9.00358	2.15187	0.000278822	0.0525179	0.0924722	0.0924722
dresden_comp815_c0_seq1	2.01484e-36	3.71153e-35	-3.23375	0.256572	7.53653	2.03969	0.0014564	0.130202	0.0917962	0.130202
dresden_comp14253_c0_seq1	2.06763e-36	3.80547e-35	-3.06861	0.243508	5.97848	1.7849	0.0055882	0.0824111	0.113004	0.113004
dresden_comp26109_c0_seq1	2.24245e-36	4.12368e-35	-4.06447	0.322698	4.47181	3.15542	0.0406779	0.103545	0.167591	0.167591
dresden_comp7383_c0_seq1	2.43955e-36	4.48224e-35	-3.02273	0.240117	6.08827	1.88557	0.00471023	0.0854619	0.110602	0.110602
dresden_comp20276_c0_seq1	2.47394e-36	4.54153e-35	-5.03642	0.400113	3.64285	5.6573	0.0991501	0.209389	0.22103	0.22103
dresden_comp31804_c0_seq1	2.52401e-36	4.62945e-35	-4.441	0.352855	4.49042	3.79758	0.0824007	0.162333	0.166612	0.166612
dresden_comp23480_c0_seq1	2.52969e-36	4.63587e-35	-3.14464	0.249858	5.74874	1.83225	0.00623931	0.0347476	0.118618	0.118618
dresden_comp990_c0_seq1	2.53937e-36	4.64962e-35	-2.69723	0.214314	8.79665	1.87061	0.000491885	0.0753496	0.091369	0.091369
dresden_comp9265_c0_seq1	2.68309e-36	4.90855e-35	-3.30354	0.26258	5.52252	2.0368	0.0128778	0.0496179	0.125018	0.125018
dresden_comp11873_c0_seq1	3.07903e-36	5.62808e-35	-3.59061	0.285645	6.59219	2.47806	0.00415886	0.159027	0.10152	0.159027
dresden_comp11397_c0_seq1	3.15306e-36	5.75845e-35	-3.07271	0.244481	5.91223	1.97098	0.00500268	0.094647	0.114539	0.114539
dresden_comp7973_c0_seq1	3.56473e-36	6.50471e-35	-3.33424	0.265494	6.46676	2.14438	0.00371608	0.137258	0.103511	0.137258
dresden_comp7480_c0_seq1	4.52898e-36	8.25715e-35	-2.6667	0.212661	8.32791	1.44078	0.000405901	0.0586843	0.0900435	0.0900435
dresden_comp18054_c0_seq1	4.69739e-36	8.55688e-35	-4.12139	0.328744	4.44103	3.25277	0.0469268	0.113655	0.169218	0.169218
dresden_comp1652_c0_seq1	5.04696e-36	9.18582e-35	3.2456	0.259004	9.01415	2.08804	0.000263974	0.133903	0.0925373	0.133903
dresden_comp8203_c0_seq1	5.4631e-36	9.93473e-35	-4.05281	0.323583	5.29105	3.19864	0.018022	0.19139	0.13244	0.19139
dresden_comp34707_c0_seq1	5.48054e-36	9.95794e-35	-4.22862	0.337626	4.32765	3.4158	0.052644	0.126113	0.175339	0.175339
dresden_comp6465_c0_seq1	5.96863e-36	1.08356e-34	-2.77121	0.221382	6.99554	1.5861	0.00175117	0.0742932	0.0962687	0.0962687
dresden_comp13645_c0_seq1	6.72278e-36	1.21943e-34	-6.21246	0.496666	2.80181	7.69685	0.175265	0.182713	0.318089	0.318089
dresden_comp29437_c0_seq1	6.84288e-36	1.24016e-34	3.48004	0.278249	5.0094	2.26791	0.0120759	0.0622107	0.142769	0.142769
dresden_comp11221_c0_seq1	6.91759e-36	1.25263e-34	5.20971	0.416575	5.00185	5.37076	0.0253628	0.321707	0.143068	0.321707
dresden_comp19460_c0_seq1	7.12732e-36	1.28951e-34	-3.4155	0.27316	5.21427	2.15288	0.0141292	0.0179359	0.135103	0.135103
dresden_comp3122_c0_seq1	7.4073e-36	1.33903e-34	-2.70938	0.21674	9.19572	1.53746	0.000160964	0.0765048	0.0937914	0.0937914
dresden_comp2409_c0_seq1	7.47461e-36	1.35005e-34	-2.98015	0.238414	6.18297	1.70023	0.00502094	0.0768877	0.108662	0.108662
dresden_comp11343_c0_seq1	7.60064e-36	1.37049e-34	3.04532	0.243653	5.96155	1.8042	0.00430258	0.114431	0.11339	0.114431
dresden_comp11879_c0_seq1	7.59967e-36	1.37049e-34	-2.84818	0.22788	6.62064	1.53393	0.00276693	0.0573942	0.101092	0.101092
dresden_comp6150_c0_seq1	7.85927e-36	1.41593e-34	2.66207	0.213035	7.91596	1.4025	0.000509458	0.0368174	0.0902583	0.0902583
dresden_comp30253_c0_seq1	8.47776e-36	1.52607e-34	-4.01914	0.321791	4.49196	3.10056	0.0405676	-0.026572	0.166532	0.166532
dresden_comp21046_c0_seq1	8.91245e-36	1.60296e-34	-3.6969	0.296086	4.77942	2.61819	0.0228613	0.137078	0.152472	0.152472
dresden_comp13691_c0_seq1	9.22332e-36	1.65748e-34	2.89082	0.231577	6.42062	1.93206	0.00297046	0.0320148	0.104286	0.104286
dresden_comp21549_c0_seq1	9.56765e-36	1.7179e-34	-5.21834	0.418127	4.03019	5.31718	0.156832	0.183288	0.192829	0.192829
dresden_comp3112_c1_seq1	9.62829e-36	1.72734e-34	-4.1007	0.328588	6.6299	3.98106	0.00635743	0.209583	0.100955	0.209583
dresden_comp15391_c0_seq1	9.71094e-36	1.7407e-34	-4.45001	0.356598	5.62614	3.80857	0.0125388	0.241786	0.121973	0.241786
dresden_comp23525_c0_seq1	9.82381e-36	1.75945e-34	-4.41843	0.354093	4.49528	4.01367	0.0520745	0.19869	0.166358	0.19869
dresden_comp17551_c0_seq1	1.11413e-35	1.99373e-34	-5.10561	0.409493	4.29727	5.07312	0.121253	0.214115	0.17702	0.214115
dresden_comp14730_c0_seq1	1.13952e-35	2.03747e-34	-4.16	0.333699	6.06263	3.34437	0.0111559	0.211554	0.111148	0.211554
dresden_comp2805_c0_seq1	1.18163e-35	2.111e-34	-5.44882	0.437185	6.78972	5.71089	0.00656439	0.375696	0.0987322	0.375696
dresden_comp4640_c0_seq1	1.25434e-35	2.239e-34	-5.42751	0.435641	6.03153	5.72299	0.012656	0.366909	0.111822	0.366909
dresden_comp7711_c0_seq1	1.26803e-35	2.26156e-34	-3.64232	0.292373	4.86079	2.56953	0.0220689	0.147694	0.148895	0.148895
dresden_comp6446_c0_seq1	1.30444e-35	2.32453e-34	2.68944	0.215923	7.46788	1.36616	0.00103357	0.0608262	0.0922119	0.0922119
dresden_comp6053_c0_seq1	1.53137e-35	2.72666e-34	-2.94603	0.236767	6.2359	1.64907	0.00448872	0.0691445	0.107628	0.107628
dresden_comp11910_c0_seq1	1.6175e-35	2.8776e-34	-3.35138	0.269438	5.39625	2.2489	0.0162353	0.107417	0.128959	0.128959
dresden_comp12529_c0_seq1	1.64355e-35	2.92152e-34	-4.1196	0.331234	5.20357	3.27366	0.0194283	0.200004	0.135483	0.200004
dresden_comp28883_c0_seq1	1.73549e-35	3.08238e-34	-4.70228	0.378217	4.01114	4.13905	0.0920499	0.0406608	0.194046	0.194046
dresden_comp8164_c0_seq1	1.82824e-35	3.2444e-34	2.74696	0.221019	7.01143	1.44845	0.00160232	0.0636694	0.0960966	0.0960966
dresden_comp2556_c0_seq1	1.85016e-35	3.28058e-34	-3.63973	0.292874	7.14129	2.8273	0.0040912	0.167459	0.0947852	0.167459
dresden_comp15695_c0_seq1	1.85224e-35	3.28153e-34	-3.50901	0.282357	5.13561	2.38098	0.0215042	0.082915	0.137947	0.137947
dresden_comp14439_c0_seq1	1.88894e-35	3.34377e-34	2.71437	0.218443	7.18899	1.37881	0.00108952	0.043665	0.0943454	0.0943454
dresden_comp12363_c0_seq1	2.302e-35	4.07158e-34	-2.96471	0.238894	6.56613	1.804	0.00297508	0.111165	0.10192	0.111165
dresden_comp10175_c0_seq1	2.3295e-35	4.11679e-34	-3.02882	0.244078	5.96439	1.70188	0.00582322	0.0344508	0.113325	0.113325
dresden_comp12977_c0_seq1	2.35561e-35	4.1595e-34	-2.88922	0.232846	6.3867	1.57209	0.00356424	0.0607073	0.10487	0.10487
dresden_comp28574_c0_seq1	2.43032e-35	4.28786e-34	-4.11637	0.33181	4.40742	3.1431	0.0491854	0.0258975	0.17101	0.17101
dresden_comp5990_c0_seq1	2.43698e-35	4.29606e-34	-3.09839	0.249757	7.86181	1.89272	0.00081385	0.123944	0.0903988	0.123944
dresden_comp7577_c0_seq1	2.45412e-35	4.32271e-34	-3.53656	0.285091	5.02672	2.35882	0.0204665	0.0447562	0.142087	0.142087
dresden_comp2750_c0_seq1	2.54599e-35	4.48082e-34	-4.00493	0.322924	5.26227	3.0921	0.020776	0.187783	0.133426	0.187783
dresden_comp9100_c0_seq1	2.63075e-35	4.62616e-34	-2.6605	0.214566	7.66913	1.4244	0.000964426	0.0708539	0.0911123	0.0911123
dresden_comp35829_c0_seq1	2.78046e-35	4.88541e-34	-4.40119	0.355077	4.30209	3.64649	0.075408	0.0650226	0.176752	0.176752
dresden_comp26221_c0_seq1	2.83133e-35	4.97069e-34	-4.29908	0.34688	4.23632	3.49471	0.0601989	0.0876569	0.180452	0.180452
dresden_comp4743_c0_seq1	2.9954e-35	5.2544e-34	-4.71117	0.380268	7.84125	4.33483	0.00149775	0.28771	0.0904591	0.28771
dresden_comp22117_c0_seq1	3.13758e-35	5.49929e-34	-5.00182	0.40385	4.08253	4.66954	0.136634	-0.0236353	0.189556	0.189556
dresden_comp41384_c0_seq1	3.22169e-35	5.64206e-34	-3.9511	0.319069	4.63322	2.91491	0.044275	0.0489352	0.159335	0.159335
dresden_comp13741_c0_seq1	3.58583e-35	6.27462e-34	-2.86997	0.231924	6.42749	1.61253	0.00340892	0.0528457	0.104169	0.104169
dresden_comp16612_c0_seq1	3.87122e-35	6.76845e-34	-5.08588	0.411197	4.11348	5.18564	0.150501	0.100653	0.187665	0.187665
dresden_comp27699_c0_seq1	4.07081e-35	7.11156e-34	-5.00066	0.404439	4.16441	4.73516	0.14252	0.0833292	0.184622	0.184622
dresden_comp3474_c0_seq1	4.12023e-35	7.19202e-34	-3.28758	0.265911	7.16325	2.08096	0.00181074	0.139606	0.09458	0.139606
dresden_comp10515_c0_seq1	4.13057e-35	7.20416e-34	-2.92134	0.236292	6.23253	1.86602	0.00397498	0.0925159	0.107693	0.107693
dresden_comp21626_c0_seq1	4.16759e-35	7.26278e-34	3.71162	0.300231	4.83814	3.05676	0.030403	0.0464196	0.149874	0.149874
dresden_comp14611_c0_seq1	4.35967e-35	7.59131e-34	-3.21515	0.260148	6.61457	2.40805	0.00507236	0.130282	0.101182	0.130282
dresden_comp20159_c0_seq1	4.36842e-35	7.60034e-34	-4.62399	0.374147	4.02788	4.45143	0.0869964	0.00745411	0.192976	0.192976
dresden_comp13504_c0_seq1	4.50681e-35	7.83472e-34	6.43317	0.520641	4.04783	7.97443	0.124568	0.417566	0.191715	0.417566
dresden_comp21902_c0_seq1	4.62303e-35	8.0302e-34	-4.34248	0.351498	5.0327	3.73917	0.0240045	0.223098	0.141854	0.223098
dresden_comp11578_c0_seq1	4.70699e-35	8.16939e-34	-3.03526	0.245715	6.67732	1.8296	0.00264482	0.118107	0.100266	0.118107
dresden_comp9546_c0_seq1	4.80421e-35	8.33134e-34	-2.68586	0.217459	7.35283	1.40721	0.00157363	0.0917811	0.0930032	0.0930032
dresden_comp15736_c0_seq1	4.89904e-35	8.48888e-34	-3.28739	0.266195	5.40238	2.06409	0.0129579	0.106503	0.128762	0.128762
dresden_comp606_c0_seq1	4.9433e-35	8.55861e-34	-4.53647	0.367361	7.44018	4.00139	0.00310391	0.266804	0.0923916	0.266804
dresden_comp6114_c0_seq1	5.04971e-35	8.73575e-34	-2.90863	0.235572	8.7959	1.63643	0.000339151	0.110649	0.0913656	0.110649
dresden_comp8619_c0_seq1	5.56908e-35	9.62642e-34	-3.05186	0.24733	7.39549	1.86657	0.00170005	0.120644	0.0926958	0.120644
dresden_comp10334_c0_seq1	5.72991e-35	9.8964e-34	-4.23896	0.343599	7.4457	3.78635	0.00211375	0.234007	0.0923552	0.234007
dresden_comp16468_c0_seq1	5.76387e-35	9.94699e-34	6.56035	0.531786	4.60181	8.35499	0.0251464	0.540446	0.160887	0.540446
dresden_comp21441_c0_seq1	5.92552e-35	1.02177e-33	-4.38639	0.355628	4.92328	3.76338	0.0381056	0.214836	0.146257	0.214836
dresden_comp19588_c0_seq1	6.00816e-35	1.03518e-33	-5.49276	0.445367	2.80786	6.09563	0.0293913	0.367312	0.317188	0.367312
dresden_comp21610_c0_seq1	6.06529e-35	1.04418e-33	-4.41432	0.357947	4.22288	3.6242	0.0750312	0.0190662	0.181221	0.181221
dresden_comp20269_c0_seq1	6.37884e-35	1.09727e-33	-3.66228	0.297063	4.81086	2.55137	0.0254224	0.0624911	0.15107	0.15107
dresden_comp12310_c0_seq1	6.6651e-35	1.14559e-33	4.90025	0.397594	6.80258	4.73194	0.00485061	0.311311	0.0985653	0.311311
dresden_comp13861_c0_seq1	7.63633e-35	1.31147e-33	-3.53297	0.286912	5.78034	2.40417	0.00895451	0.155683	0.117796	0.155683
dresden_comp13705_c0_seq1	8.06165e-35	1.3834e-33	-3.76636	0.305974	6.84282	2.78826	0.00331056	0.18393	0.0980544	0.18393
dresden_comp20066_c0_seq1	8.09378e-35	1.38779e-33	-3.24197	0.26338	5.38752	1.97814	0.00949748	0.0416798	0.129241	0.129241
dresden_comp10406_c0_seq1	8.45433e-35	1.44845e-33	-2.85117	0.231697	6.43036	1.53107	0.0032471	0.0281184	0.10412	0.10412
dresden_comp5525_c0_seq1	8.51582e-35	1.45781e-33	2.65583	0.215834	7.44424	1.33835	0.000803766	0.0522346	0.0923648	0.0923648
dresden_comp21423_c0_seq1	9.24279e-35	1.58099e-33	-4.79601	0.389971	4.07065	4.43958	0.109746	0.194409	0.19029	0.194409
dresden_comp2592_c0_seq1	9.77551e-35	1.67077e-33	2.87042	0.233485	9.55134	1.59096	0.000123807	0.108906	0.0970165	0.108906
dresden_comp14040_c0_seq1	1.02677e-34	1.75348e-33	-4.59212	0.373651	4.87487	4.12516	0.0817421	0.197487	0.148292	0.197487
dresden_comp3069_c0_seq1	1.03807e-34	1.77138e-33	-6.09516	0.495986	5.46948	7.66036	0.0459137	0.44609	0.126643	0.44609
dresden_comp9267_c0_seq1	1.1035e-34	1.88152e-33	-2.998	0.244056	7.24157	1.81854	0.00135282	0.117774	0.0938865	0.117774
dresden_comp16851_c0_seq1	1.13762e-34	1.93814e-33	5.51075	0.4487	4.95129	5.87233	0.0616022	0.341062	0.145104	0.341062
dresden_comp2884_c0_seq1	1.26351e-34	2.15089e-33	2.76407	0.225214	7.94025	1.63065	0.000651604	0.100791	0.0902039	0.100791
dresden_comp3935_c0_seq1	1.42466e-34	2.42328e-33	2.61348	0.213113	8.36317	3.03981	0.000746372	0.0432859	0.0900877	0.0900877
dresden_comp14977_c0_seq1	1.49012e-34	2.53261e-33	3.60339	0.293921	5.2677	2.50517	0.0099999	0.162779	0.133239	0.162779
dresden_comp10924_c0_seq1	1.50118e-34	2.54938e-33	-3.58489	0.292426	6.81485	2.47756	0.0029397	0.168086	0.0984077	0.168086
dresden_comp16274_c0_seq1	1.57731e-34	2.67653e-33	-4.09073	0.333798	5.04925	3.23463	0.021178	0.201664	0.14121	0.201664
dresden_comp49083_c0_seq1	1.61765e-34	2.7428e-33	-5.73309	0.46789	2.31071	6.02397	0.0333702	-0.025093	0.404472	0.404472
dresden_comp11725_c0_seq1	1.89139e-34	3.20184e-33	-2.61182	0.213377	7.86229	1.4216	0.00066226	0.0776641	0.0903975	0.0903975
dresden_comp7975_c0_seq1	1.89009e-34	3.20184e-33	2.61541	0.21367	8.72302	1.37257	0.0002553	0.060306	0.0910541	0.0910541
dresden_comp3388_c0_seq1	2.0149e-34	3.40821e-33	-4.09795	0.33493	6.87443	3.33569	0.00470385	0.219652	0.097665	0.219652
dresden_comp5296_c0_seq1	2.21393e-34	3.74191e-33	-6.32985	0.517669	6.21236	7.79758	0.0309088	0.505054	0.108083	0.505054
dresden_comp1134_c0_seq1	2.23094e-34	3.76768e-33	2.636	0.215589	9.04985	1.37878	0.000193423	0.0497249	0.0927636	0.0927636
dresden_comp6259_c0_seq1	2.35945e-34	3.98156e-33	-2.69277	0.220314	7.0679	1.36789	0.00157086	0.0589262	0.0955056	0.0955056
dresden_comp21015_c0_seq1	2.41261e-34	4.06804e-33	-5.18098	0.423954	3.67593	5.55524	0.141191	0.0151421	0.218283	0.218283
dresden_comp10375_c0_seq1	2.5216e-34	4.24845e-33	-2.67841	0.219236	7.15889	1.35121	0.00150814	0.0557346	0.0946204	0.0946204
dresden_comp27739_c0_seq1	2.5685e-34	4.32406e-33	-5.98837	0.490226	3.44673	6.95971	0.0667344	0.413909	0.239035	0.413909
dresden_comp9230_c0_seq1	2.59474e-34	4.36478e-33	-2.76871	0.226671	6.69513	1.45739	0.00274491	0.0472788	0.100014	0.100014
[truncated: 25,291 more rows]

## Sheet: Fig1A-Sleuth-30dS_X1vsXins
target_id	pval	qval	b	se_b	mean_obs	var_obs	tech_var	sigma_sq	smooth_sigma_sq	final_sigma_sq
[truncated: 26,558 more rows]

[truncated: 14 more sheets: Fig1A-Sleuth-X1_7dSvs1dS, Fig1A-Sleuth-X1_30dSvs1dS, Fig1A-Sleuth-X2_7dSvs1dS, Fig1A-Sleuth-X2_30dSvs1dS, Fig1A-Sleuth-Xins_7dSvs1dS, Fig1A-Sleuth-Xins_30dSvs1dS, Fig1A_1dS_X1X2Xins_tpms, Fig1A_7dS_X1X2Xins_tpms, Fig1A_30dS_X1X2Xins_tpms, Fig1A_X1_30dS7dS1dS_tpms, Fig1A_X2_30dS7dS1dS_tpms, Fig1A_Xins_30dS7dS1dS_tpms, Fig1B, Fig1C]
