# Supplementary material for: Regeneration in starved planarians depends on TRiC/CCT subunits modulating the unfolded protein response
Source: EMBO Rep. 2021 Jun 30;22(8):e52905. doi: 10.15252/embr.202152905 (PMC8344900; doi:10.15252/embr.202152905)
Supplement: Supplementary file 10 — Source Data for Figure 2 [file EMBR-22-e52905-s014.xlsx]

## Sheet: Fig2A
	gfp(RNAi)-Experiment1					gfp(RNAi)-Experiment2					gfp(RNAi)-Experiment3					cct3A(RNAi)-Experiment1					cct3A(RNAi)-Experiment2					cct3A(RNAi)-Experiment3
Pre-cut	128.834	106.831	111.382	109.071	223.541	127.013	152.589	96.8944	97.6458	104.524						170.938	121.192	137.583	176.053	141.275	144.053	99.8173	96.7189	95.6464	102.348
6hR	485.127	466.581	495.833	454.124	377.249	415.456	436.852	583.751	550.077							428.477	533.67	396.369	451.168	385.163	455.67	331.849	472.846	451.462	414.804
9hR	463.83	496.638	506.234	464.129	396.073	497.284	521.05	390.418	530.231	389.925						594.002	406.959	410.754	478.261	450.704	513.861	461.716	491.872	554.873	593.643
12hR	290.85	300.046	396.472	321.631	243.258	371	316.103	356.774	339.983	516.75						343.932	497.665	460.511	528.565	547.46	483.779	487.288	541.981	531.634	467.29
20hR	276.642	338.891	375.792	303.55	337.705	306.826	415.864	273.284	329.403							383.487	363.636	415.094	380.931	403.865	420.518	424.071	406.393	359.064	378.564
24hR	444.114	391.129	482.461	502.962	431.051	481.776	504.361	529.599	568.773	419.451						445.087	346.486	388.638	545.185	419.899	426.297	482.337	481.422	438.76	503.02	525.891	440.157	458.187
48hR	486.985	474.542	490.206	451.041	461.679	454.69	488.899	383.838	386.175	355.459						725	639.417	717.111	778.576	675.48	603.075	579.975	750	568.268	497.587
72hR	466.198	389.511	317.78	319.503	453.259	372.794	364.706	332.285	352.536	328.185	458.894	431.487	542.857	430.809	521.036	758.692	505.4	698.703	737.564	730.27	494.186	914.868	694.922	787.213	615.667	1051.1	921.7	1013.5	899.516	950.992	727.941
4dR	261.851	435.575	345.117	339.012	413.924	403.569	327.126	353.186	209.821	256.46						542.102	471.349	375.173	567.004	475.419	503.368	504.44	527.259	464.618	558.824
8dR	196.178	240.7	173.887	230.377	164.835	290.565	254.76	170.663	281.059							265.356	271.996	239.397	186.441	246.392	295.218	210.298	228.185	186.091	168.246
15dR	81.7708	106.404	103.482	101.242	99.3884	114.135	148.052	83.7804	102.317	79.6717						274.676	138.258	80.9026	276.175	175.301	296.433	146.129	143.264	113.088
30dR	117.512	186.533	193.654	156.151	131.159	156.863	149.186	158.635	100	117.647						134.021	157.009	150.83	5.54017	162.667	131.922	167.504	136.054	95.9666	79.1476
50dR	94.3215	98.249	145.745	104.777	104.418	124.014	98.9011	117.312	113.111							4.64037	25.641	0	0	0	110	0	0	45.1613	9.27644	3.27869	10.7527	0	22.4439	0	2.02429	3.48432	32.0197	0	7.01754	18.3824	0	1.99203
			Coloured empty cells are planarians that were lost during the experiment or broken and were discarded
Pre-cut TTEST	0.861492
6hR TTEST	0.145084
9hR TTEST	0.290805
12hR TTEST	0.000153156
20hR TTEST	0.00105736
24hR TTEST	0.355929
48hR TTEST	4.86822e-06
72hR TTEST	7.08277e-09
4dR TTEST	2.56937e-05
8dR TTEST	0.731026
15dR TTEST	0.00621988
30dR TTEST	0.197266
50dR TTEST	3.86133e-12

## Sheet: Fig2B
	gfp(RNAi)feeding-Experiment1					gfp(RNAi)feeding-Experiment2					cct3A(RNAi)feeding-Experiment1					cct3A(RNAi)feeding-Experiment2
72hR	703.136	818.117	592.564	638.382		683.176	413.992	838.15	760.246		651.197	664.258	714.507	968.377	544.617	668.765	450.636	775.189	760.971	700.782
					Coloured empty cells are planarians that were lost during the experiment or broken and were discarded
72hR TTEST	0.8925

## Sheet: Fig2C
15dR	gfp(RNAi)starved-Experiment1	cct3A(RNAi)starved-Experiment1	gfp(RNAi)starved-Experiment2	cct3A(RNAi)starved-Experiment2
	5 planarians	4 planarians	4 planarians	4 planarians
30dR	gfp(RNAi)starved-Experiment1	cct3A(RNAi)starved-Experiment1	gfp(RNAi)starved-Experiment2	cct3A(RNAi)starved-Experiment2
	5 planarians	13 planarians	5 planarians	13 planarians
50dR	gfp(RNAi)starved-Experiment1	cct3A(RNAi)starved-Experiment1	gfp(RNAi)starved-Experiment2	cct3A(RNAi)starved-Experiment2
	5 planarians	11 planarians	6 planarians	11 planarians
30dR	gfp(RNAi)feeding-Experiment1	cct3A(RNAi)feeding-Experiment1	gfp(RNAi)feeding-Experiment2	cct3A(RNAi)feeding-Experiment2	gfp(RNAi)feeding-Experiment3	cct3A(RNAi)feeding-Experiment3
	5 planarians	6 planarians	5 planarians	6 planarians	5 planarians	6 planarians

## Sheet: Fig2D
Levels smedwi-1				Mean	SD
gfp(RNAi)-starved-13dR	0.675	0.755	0.681	0.703667	0.0363807		TTEST	0.540534
cct3(RNAi)-starved-13dR	0.764	0.638	0.595	0.665667	0.0717139
Normalized to 1
gfp(RNAi)-starved-13dR	1	1	1				TTEST	0.495301
cct3(RNAi)-starved-13dR	1.08574	0.906679	0.845571	0.945997	0.101915
Levels smedwi-1				Mean	SD
gfp(RNAi)-starved-50dR	0.701	0.608	0.663	0.657333	0.0381779		TTEST	2.11122e-05
cct3(RNAi)-starved-50dR	0.032	0.038	0.029	0.033	0.00374166
Normalized to 1
gfp(RNAi)-starved-50dR	1	1	1				TTEST	1.93477e-09
cct3(RNAi)-starved-50dR	0.0486815	0.0578093	0.0441176	0.0502028	0.00569218
Levels smedwi-1				Mean	SD
gfp(RNAi)-feeding-13dR	0.877	0.898	0.659	0.811333	0.108057		TTEST	0.356734
cct3A(RNAi)-feeding-13dR	0.988	0.93	0.807	0.908333	0.0754645
Normalized to 1
gfp(RNAi)-feeding-13dR	1	1	1				TTEST	0.143244
cct3A(RNAi)-feeding-13dR	1.21775	1.14626	0.994659	1.11956	0.0930129
Levels smedwi-1				Mean	SD
gfp(RNAi)-feeding-50dR	0.696	0.624	0.598	0.639333	0.0414514		TTEST	0.0759614
cct3A(RNAi)-feeding-50dR	0.787	0.706	0.708	0.733667	0.0377212
Normalized to 1
gfp(RNAi)-feeding-50dR	1	1	1				TTEST	0.0240854
cct3A(RNAi)-feeding-50dR	1.23097	1.10428	1.1074	1.14755	0.0590008
