# Supplementary material for: Regeneration in starved planarians depends on TRiC/CCT subunits modulating the unfolded protein response
Source: EMBO Rep. 2021 Jun 30;22(8):e52905. doi: 10.15252/embr.202152905 (PMC8344900; doi:10.15252/embr.202152905)
Supplement: Supplementary file 11 — Source Data for Figure 3 [file EMBR-22-e52905-s010.xlsx]

## Sheet: Fig3A
	gfp(RNAi)starved-Experiment1				gfp(RNAi)starved-Experiment2				cct3A(RNAi)starved-Experiment1				cct3A(RNAi)starved-Experiment2
72hR-Anterior	765.766	1383.93			1763.44	1817.77			1266.1	1460.67	575	1350.11	987.238	512.129	1641.47	1298.08
72hR-Posterior	1820.22	3619.05	2072.79		2528.21	2100.54			2385.54	3130.43	985.786	763.547	2530.71	3444.44	2024.54
4dR-Anterior	20.6612	79.1557	23.5294	86.7679	21.3675	22.0264	46.62	21.692	2561.8	4234.45	3157.89	7088.04	2248.39	3729.22	5494.25	1962.62	367.978
4dR-Posterior	1659.29	44.7427	809.628	1115.88	193.237	186.48	655.34		3513.51	3842.89	2603.94	3565.4	1697.25	4250	4297.08	2818.37
TTEST 72hR-Anterior	0.290538
TTEST 72hR-Posterior	0.649851
TTEST 4dR-Anterior	0.000252
TTEST 4dR-Posterior	1.47434e-05
				Coloured empty cells are planarians that were lost during the experiment or broken and were discarded

## Sheet: Fig3B
	Experiment 1			Experiment 2
	Prophase/Prometaphase	Metaphase	Anaphase	Prophase/Prometaphase	Metaphase	Anaphase		Fraction of Total	Prophase/Prometaphase	Metaphase	Anaphase
gfp(RNAi) starved	4	8	7	4	10	9		gfp(RNAi) starved	19.0476	42.8571	38.0952
cct3A(RNAi) starved	4	3	11	5	4	15		cct3A(RNAi) starved	21.4286	16.6667	61.9048
	Experiment 1		Experiment 2					Fraction of Total	with mitotic defects	without mitotic defects
	Prophase/Prometaphase with mitotic defects	Prophase/Prometaphase without mitotic defects	Prophase/Prometaphase with mitotic defects	Prophase/Prometaphase without mitotic defects				gfp(RNAi starved	0	100
gfp(RNAi) starved	0	4	0	4				cct3(ARNAi) starved	88.8889	11.1111
cct3A(RNAi) starved	4	0	4	1
	Experiment 1		Experiment 2					Fraction of Total	with mitotic defects	without mitotic defects
	Metaphase with mitotic defects	Metaphase without mitotic defects	Metaphase with mitotic defects	Metaphase without mitotic defects				gfp(RNAi starved	0	100
gfp(RNAi) starved	0	8	0	10				cct3(ARNAi) starved	85.7143	14.2857
cct3A(RNAi) starved	3	0	3	1
	Experiment 1		Experiment 2					Fraction of Total	with mitotic defects	without mitotic defects
	Anaphase with mitotic defects	Anaphase without mitotic defects	Anaphase with mitotic defects	Anaphase without mitotic defects				gfp(RNAi starved	0	100
gfp(RNAi) starved	0	7	0	9				cct3(ARNAi) starved	76.9231	23.0769
cct3A(RNAi) starved	9	2	11	4
Statistics performed in Prism 7:
Table Analyzed	Phases Cell cycle Fig3B
P value and statistical significance
Test	Chi-square
Chi-square, df	7,28, 2
P value	0.0263
P value summary	*
One- or two-sided	NA
Statistically significant (P < 0.05)?	Yes
Data analyzed
Number of rows	2
Number of columns	3
Table Analyzed	Mitotic defects Prophase/prometaphase Fig3B
P value and statistical significance
Test	Chi-square
Chi-square, df	13,43, 1
z	3.665
P value	0.0002
P value summary	***
One- or two-sided	Two-sided
Statistically significant (P < 0.05)?	Yes
Data analyzed	with mitotic defects	without mitotic defects	Total
gfp(RNAi) starved	0	8	8
cct3(RNAi) starved	8	1	9
Total	8	9	17
Percentage of row total	with mitotic defects	without mitotic defects
gfp(RNAi) starved	0,00%	100,00%
cct3(RNAi) starved	88,89%	11,11%
Percentage of column total	with mitotic defects	without mitotic defects
gfp(RNAi) starved	0,00%	88,89%
cct3(RNAi) starved	100,00%	11,11%
Percentage of grand total	with mitotic defects	without mitotic defects
gfp(RNAi) starved	0,00%	47,06%
cct3(RNAi) starved	47,06%	5,88%
Table Analyzed	Mitotic defects Metaphase Fig3B
P value and statistical significance
Test	Chi-square
Chi-square, df	20,3, 1
z	4.506
P value	<0,0001
P value summary	****
One- or two-sided	Two-sided
Statistically significant (P < 0.05)?	Yes
Data analyzed	with mitotic defects	without mitotic defects	Total
gfp(RNAi) starved	0	18	18
cct3(RNAi) starved	6	1	7
Total	6	19	25
Percentage of row total	with mitotic defects	without mitotic defects
gfp(RNAi) starved	0,00%	100,00%
cct3(RNAi) starved	85,71%	14,29%
Percentage of column total	with mitotic defects	without mitotic defects
gfp(RNAi) starved	0,00%	94,74%
cct3(RNAi) starved	100,00%	5,26%
Percentage of grand total	with mitotic defects	without mitotic defects
gfp(RNAi) starved	0,00%	72,00%
cct3(RNAi) starved	24,00%	4,00%
Table Analyzed	Mitotic defects Metaphase Fig3B
P value and statistical significance
Test	Chi-square
Chi-square, df	20,3, 1
z	4.506
P value	<0,0001
P value summary	****
One- or two-sided	Two-sided
Statistically significant (P < 0.05)?	Yes
Data analyzed	with mitotic defects	without mitotic defects	Total
gfp(RNAi) starved	0	18	18
cct3(RNAi) starved	6	1	7
Total	6	19	25
Percentage of row total	with mitotic defects	without mitotic defects
gfp(RNAi) starved	0,00%	100,00%
cct3(RNAi) starved	85,71%	14,29%
Percentage of column total	with mitotic defects	without mitotic defects
gfp(RNAi) starved	0,00%	94,74%
cct3(RNAi) starved	100,00%	5,26%
Percentage of grand total	with mitotic defects	without mitotic defects
gfp(RNAi) starved	0,00%	72,00%
cct3(RNAi) starved	24,00%	4,00%
