# Supplementary material for: Regeneration in starved planarians depends on TRiC/CCT subunits modulating the unfolded protein response
Source: EMBO Rep. 2021 Jun 30;22(8):e52905. doi: 10.15252/embr.202152905 (PMC8344900; doi:10.15252/embr.202152905)
Supplement: Supplementary file 12 — Source Data for Figure 4 [file EMBR-22-e52905-s001.xlsx]

## Sheet: Fig4A-Sleuth
target_id	pval	qval	b	se_b	mean_obs	var_obs	tech_var	sigma_sq	smooth_sigma_sq	final_sigma_sq
dresden_comp435_c0_seq1	0	0	-3.35938	0.0300057	8.51308	3.3862	0.000523621	0.000197215	0.000826895	0.000826895
dresden_comp324_c0_seq1	6.52497e-148	6.89852e-144	-0.883937	0.0341278	8.79141	0.235801	0.000174119	0.00157294	0.000831541	0.00157294
dresden_comp1039_c0_seq1	2.24762e-136	1.5842e-132	0.666151	0.0268008	8.66235	0.133989	0.000142913	0.000934512	0.000827369	0.000934512
dresden_comp1707_c0_seq1	1.08287e-42	5.7243e-39	-0.347102	0.0253446	9.32345	0.0365996	7.62895e-05	0.000493281	0.000887232	0.000887232
dresden_comp3279_c0_seq1	1.82248e-41	7.70725e-38	-0.363443	0.0269442	8.13335	0.0402772	0.000239369	0.00057317	0.000849616	0.000849616
dresden_comp4112_c0_seq1	1.16791e-33	4.1159e-30	0.312993	0.0258848	8.75152	0.0301934	0.00014037	0.000864668	0.000829876	0.000864668
dresden_comp7664_c0_seq1	3.85241e-32	1.1637e-28	-0.331619	0.0281007	8.11535	0.0338422	0.000332717	0.000730861	0.000851757	0.000851757
dresden_comp246_c0_seq1	7.553e-32	1.99635e-28	0.35034	0.0298306	10.5204	0.0374982	2.8146e-05	0.000817777	0.00130665	0.00130665
dresden_comp678_c0_seq1	8.85303e-30	2.07997e-26	0.291646	0.0257308	9.51424	0.0260215	6.95077e-05	0.000560826	0.000923606	0.000923606
dresden_comp5406_c0_seq1	4.44539e-28	9.39978e-25	0.746639	0.0679606	6.98616	0.172783	0.000982466	0.0059455	0.00130017	0.0059455
dresden_comp11920_c0_seq1	1.73264e-26	3.05305e-23	-0.518808	0.0487117	6.49145	0.0835168	0.00174258	0.00171766	0.00181666	0.00181666
dresden_comp4808_c0_seq1	1.59056e-26	3.05305e-23	-0.763102	0.0715953	5.56181	0.176135	0.0040434	-0.00224663	0.00364544	0.00364544
dresden_comp5849_c0_seq1	1.62303e-25	2.63993e-22	-0.532287	0.0509839	7.65098	0.0881179	0.000376389	0.00352264	0.000950274	0.00352264
dresden_comp1459_c0_seq1	2.05161e-23	3.09867e-20	0.342755	0.0343769	7.37991	0.0359957	0.000713484	0.000225661	0.00105917	0.00105917
dresden_comp3213_c0_seq1	1.55286e-22	2.18901e-19	-0.31126	0.031867	7.50176	0.0301544	0.000518615	0.000843359	0.00100464	0.00100464
dresden_comp7438_c0_seq1	1.4101e-21	1.86354e-18	-0.483773	0.0507029	6.29734	0.0719087	0.00177271	0.000349638	0.00208346	0.00208346
dresden_comp1332_c0_seq1	3.21405e-21	3.99771e-18	0.350427	0.0370605	8.39034	0.0384879	0.000216323	0.0018439	0.000830004	0.0018439
dresden_comp13812_c0_seq1	4.23551e-21	4.97554e-18	0.574803	0.0609766	6.03831	0.100338	0.00304785	-0.00152538	0.00252937	0.00252937
dresden_comp415_c0_seq1	1.14754e-20	1.27709e-17	-0.241524	0.0259105	9.56142	0.0179636	7.29553e-05	0.000506352	0.000934079	0.000934079
dresden_comp320_c0_seq1	9.78761e-19	1.03479e-15	0.320213	0.0362334	11.0013	0.0323363	1.55756e-05	0.00195371	0.00165316	0.00195371
dresden_comp8058_c0_seq1	1.68126e-18	1.69287e-15	-0.332226	0.0378526	7.05575	0.0348316	0.000678605	0.00147062	0.00124896	0.00147062
dresden_comp9063_c0_seq1	1.91432e-18	1.83992e-15	-0.243915	0.027837	8.0214	0.0182157	0.000297618	0.000161592	0.000864734	0.000864734
dresden_comp2139_c0_seq1	7.23854e-18	6.65473e-15	0.235016	0.0272924	8.17884	0.0168976	0.00027263	0.000137111	0.00084468	0.00084468
dresden_comp17498_c0_seq1	1.25219e-17	1.10323e-14	-0.690683	0.0808004	5.70115	0.150947	0.00385268	0.00594036	0.00327742	0.00594036
dresden_comp5441_c0_seq1	1.38183e-17	1.16875e-14	-0.377845	0.0442616	6.66545	0.0436075	0.00133078	-0.000359032	0.00160786	0.00160786
dresden_comp68_c0_seq1	1.45686e-16	1.18482e-13	0.25517	0.0308923	9.55838	0.0206788	6.99632e-05	0.00136154	0.000933385	0.00136154
dresden_comp877_c0_seq1	3.19488e-16	2.50206e-13	0.236968	0.0290198	7.91435	0.0178567	0.000324279	0.000938941	0.000883467	0.000938941
dresden_comp4709_c0_seq1	7.25075e-16	5.47561e-13	-0.205192	0.0254384	8.75971	0.013182	0.000140478	0.00054809	0.000830191	0.000830191
dresden_comp232_c0_seq1	2.06314e-15	1.40726e-12	0.209924	0.0264472	9.80157	0.0135518	5.19711e-05	0.000362273	0.000997208	0.000997208
dresden_comp3847_c0_seq1	1.93592e-15	1.40726e-12	-0.210132	0.0264471	8.35087	0.0132896	0.000217405	-0.000163742	0.000831769	0.000831769
dresden_comp771_c0_seq1	2.01068e-15	1.40726e-12	0.214554	0.0270196	8.31107	0.0142313	0.000261106	0.000265433	0.000833985	0.000833985
dresden_comp10187_c0_seq1	5.8098e-15	3.72267e-12	-0.380345	0.0487121	6.42772	0.0443	0.00166064	-0.000533898	0.00189867	0.00189867
dresden_comp152_c0_seq1	5.78123e-15	3.72267e-12	0.273211	0.0349883	11.1799	0.0233889	1.51058e-05	0.00122948	0.00182117	0.00182117
dresden_comp6875_c0_seq1	2.09952e-14	1.30571e-11	-0.425631	0.0556789	6.73488	0.0580687	0.00111139	0.00353883	0.00153195	0.00353883
dresden_comp640_c0_seq1	2.60639e-14	1.57463e-11	0.409298	0.0537383	8.868	0.0537227	0.000140868	0.00419083	0.000835686	0.00419083
dresden_comp3330_c0_seq1	5.56841e-14	3.27067e-11	-0.677155	0.0900729	5.85812	0.147297	0.00356314	0.00860656	0.00290502	0.00860656
dresden_comp2049_c0_seq1	7.38532e-14	4.22061e-11	-0.292092	0.0390454	7.33762	0.0274247	0.000638261	0.00164855	0.00108024	0.00164855
dresden_comp472_c0_seq1	1.37045e-13	7.62585e-11	0.201506	0.0272337	9.89125	0.0130715	5.16519e-05	0.00106086	0.00102529	0.00106086
dresden_comp218_c0_seq1	1.71878e-13	9.31888e-11	0.249041	0.0337956	8.82188	0.0199769	0.00015574	0.00155747	0.00083304	0.00155747
dresden_comp1413_c0_seq1	2.24938e-13	1.18908e-10	0.222176	0.0302978	7.68356	0.0154924	0.000436725	0.000417912	0.000940214	0.000940214
dresden_comp9427_c0_seq1	2.59597e-13	1.33883e-10	-0.222015	0.0303554	7.62937	0.0152847	0.000424876	0.000196987	0.000957303	0.000957303
dresden_comp511_c0_seq1	2.72289e-13	1.37084e-10	-0.189621	0.025949	9.54266	0.0110252	8.01825e-05	0.000217803	0.000929842	0.000929842
dresden_comp13843_c0_seq1	3.32455e-13	1.63483e-10	-0.218646	0.0300315	7.67499	0.0152128	0.000410031	0.00067877	0.000942802	0.000942802
dresden_comp8147_c0_seq1	6.89608e-13	3.31404e-10	-0.264632	0.0368492	7.09795	0.0219396	0.000816264	0.000347093	0.00122053	0.00122053
dresden_comp1687_c0_seq1	8.35569e-13	3.92625e-10	0.198638	0.0277614	8.69802	0.012762	0.000159779	0.000996264	0.000828171	0.000996264
dresden_comp10921_c0_seq1	9.76811e-13	4.49015e-10	-0.314638	0.0441057	7.55586	0.0320336	0.000482142	0.00243583	0.000983352	0.00243583
dresden_comp177_c0_seq1	1.82889e-12	8.22805e-10	0.180972	0.0256809	8.74433	0.0103535	0.000159654	0.000500583	0.000829612	0.000829612
dresden_comp10217_c0_seq1	4.31254e-12	1.89976e-09	0.338977	0.0489389	6.38809	0.0366563	0.00164037	0.00109047	0.00195215	0.00195215
dresden_comp124_c0_seq1	5.6496e-12	2.43798e-09	0.289755	0.0420653	10.8861	0.0273108	1.83261e-05	0.00263591	0.00155713	0.00263591
dresden_comp220_c0_seq1	6.76185e-12	2.85959e-09	-0.186314	0.0271492	9.99443	0.0106282	4.47098e-05	0.00022327	0.00106091	0.00106091
dresden_comp2310_c0_seq1	7.23633e-12	3.00024e-09	0.202101	0.0294913	7.93783	0.0132972	0.000299328	0.00100528	0.000878979	0.00100528
dresden_comp527_c0_seq1	8.62943e-12	3.50902e-09	0.180991	0.0265084	9.81416	0.0103578	5.30499e-05	0.000610027	0.00100099	0.00100099
dresden_comp9220_c0_seq1	1.07984e-11	4.30814e-09	0.244751	0.036017	7.44063	0.0195277	0.000601889	0.00134395	0.00103086	0.00134395
dresden_comp8001_c0_seq1	1.27216e-11	4.98144e-09	-0.298605	0.0440956	7.09146	0.0290828	0.000785269	0.00213136	0.00122483	0.00213136
dresden_comp3647_c0_seq1	1.74363e-11	6.70346e-09	0.221449	0.0329242	7.41546	0.0158765	0.000583687	0.000872075	0.00104232	0.00104232
dresden_comp9586_c0_seq1	1.84009e-11	6.94799e-09	-0.387687	0.0577072	6.18645	0.0490865	0.0017839	0.00321127	0.00226117	0.00321127
dresden_comp6625_c0_seq1	2.12854e-11	7.89612e-09	-0.222644	0.0332457	7.36142	0.0152718	0.000589675	-8.88197e-05	0.00106824	0.00106824
dresden_comp2719_c0_seq1	3.03842e-11	1.10772e-08	0.277359	0.0417415	6.83685	0.0236599	0.00118412	-0.000457406	0.00142941	0.00142941
dresden_comp1725_c0_seq1	3.26718e-11	1.17092e-08	0.200513	0.0302251	9.04556	0.0131579	0.000106627	0.00126371	0.000850183	0.00126371
dresden_comp2585_c0_seq1	3.42833e-11	1.2082e-08	0.16805	0.0253588	8.74164	0.00864478	0.000135089	8.05736e-05	0.000829516	0.000829516
dresden_comp8853_c0_seq1	4.69113e-11	1.62613e-08	-0.281379	0.04276	7.35216	0.0259463	0.000629411	0.00211321	0.00107287	0.00211321
dresden_comp16758_c0_seq1	6.75097e-11	2.30241e-08	-0.542907	0.0831903	5.25866	0.0953293	0.00578362	0.00284748	0.00459731	0.00459731
dresden_comp3901_c0_seq1	7.91655e-11	2.65707e-08	0.213249	0.0327965	7.36832	0.0141045	0.000548583	2.88694e-05	0.00106484	0.00106484
dresden_comp18397_c0_seq1	8.35241e-11	2.75956e-08	-0.419512	0.0645989	5.68834	0.0559329	0.00294983	0.000969782	0.0033097	0.0033097
dresden_comp4376_c0_seq1	8.96789e-11	2.91732e-08	-0.286734	0.0442259	7.80434	0.0270121	0.000406875	0.00252702	0.000907529	0.00252702
dresden_comp9343_c0_seq1	1.14645e-10	3.67299e-08	-0.227841	0.0353448	7.78516	0.0170726	0.000395711	0.00147817	0.000912264	0.00147817
dresden_comp2456_c0_seq1	1.37525e-10	4.34026e-08	-0.442304	0.0689096	5.66128	0.0616689	0.00374398	-2.00506e-05	0.00337881	0.00337881
dresden_comp12601_c0_seq1	1.43928e-10	4.47551e-08	-0.395066	0.0616166	5.98479	0.0513791	0.00263691	0.003058	0.00263521	0.003058
dresden_comp315_c0_seq1	1.47503e-10	4.52023e-08	0.175055	0.0273185	10.0395	0.00971534	4.18138e-05	0.000610699	0.00107764	0.00107764
dresden_comp1426_c0_seq1	1.55315e-10	4.62506e-08	0.182674	0.0285426	7.9475	0.0109886	0.0003388	0.000883221	0.000877194	0.000883221
dresden_comp1512_c0_seq1	1.57486e-10	4.62506e-08	-0.204154	0.0319094	7.48042	0.0128296	0.00051378	-0.000106375	0.00101353	0.00101353
dresden_comp647_c0_seq1	1.57074e-10	4.62506e-08	0.227092	0.0354923	7.26289	0.0155805	0.000769398	-0.000632821	0.00112016	0.00112016
dresden_comp285_c0_seq1	1.90768e-10	5.52573e-08	0.367704	0.0577371	6.15856	0.0445622	0.00226909	0.00273127	0.00230892	0.00273127
dresden_comp2559_c0_seq1	2.14749e-10	6.13631e-08	0.188542	0.0296897	7.72646	0.0109786	0.000394417	-1.74458e-06	0.000927804	0.000927804
dresden_comp750_c0_seq1	2.26233e-10	6.37825e-08	0.23501	0.0370539	9.46217	0.0182165	7.37717e-05	0.00198572	0.000912745	0.00198572
dresden_comp1531_c0_seq1	2.41318e-10	6.71404e-08	0.203231	0.0320936	8.13551	0.0136268	0.000257289	0.00128771	0.000849367	0.00128771
dresden_comp6243_c0_seq1	3.91707e-10	1.07567e-07	-0.160817	0.0257007	8.72437	0.0079979	0.000161853	0.000137237	0.000828936	0.000828936
dresden_comp844_c0_seq1	4.71736e-10	1.27883e-07	0.16757	0.0269049	8.19534	0.00869194	0.000242757	9.22904e-05	0.000843054	0.000843054
dresden_comp6700_c0_seq1	5.83155e-10	1.56086e-07	-0.269047	0.0434303	6.71135	0.022955	0.00127214	0.000276724	0.00155715	0.00155715
dresden_comp16468_c0_seq1	6.12257e-10	1.61827e-07	-0.708728	0.114547	4.53102	0.166024	0.0115533	0.00761651	0.00812806	0.00812806
dresden_comp5667_c0_seq1	6.43083e-10	1.67876e-07	-0.428407	0.0693272	5.59174	0.0580006	0.00364631	2.98759e-05	0.00356307	0.00356307
dresden_comp758_c1_seq1	7.19829e-10	1.85619e-07	-0.16342	0.026522	9.8132	0.00871532	5.4424e-05	0.000824953	0.0010007	0.0010007
dresden_comp1610_c0_seq1	8.15797e-10	2.07143e-07	0.494396	0.0804967	5.32332	0.081104	0.0050435	0.00467608	0.00437473	0.00467608
dresden_comp6016_c0_seq1	8.22891e-10	2.07143e-07	-0.407848	0.0664199	5.65274	0.054181	0.00321648	0.00213234	0.00340092	0.00340092
dresden_comp379_c0_seq1	9.87879e-10	2.45749e-07	0.156827	0.0256616	8.92388	0.00770848	0.000148273	0.000264277	0.000839505	0.000839505
dresden_comp132_c0_seq1	1.01673e-09	2.49986e-07	-0.480989	0.0787633	7.29274	0.0768495	0.000637627	0.00866787	0.0011038	0.00866787
dresden_comp1006_c0_seq1	1.08009e-09	2.62513e-07	-0.157181	0.0257797	9.46513	0.00804999	8.35442e-05	0.000714225	0.000913342	0.000913342
dresden_comp922_c0_seq1	1.26895e-09	3.04909e-07	-0.164457	0.0270877	8.3099	0.00874489	0.00026656	0.000522246	0.000834057	0.000834057
dresden_comp8444_c0_seq1	1.3097e-09	3.11164e-07	-0.228532	0.037673	8.01565	0.0173712	0.000353545	0.00177534	0.000865631	0.00177534
dresden_comp5671_c0_seq1	1.47719e-09	3.47057e-07	-0.239225	0.039562	7.50168	0.0190467	0.000557562	0.00179016	0.00100468	0.00179016
dresden_comp9151_c0_seq1	1.92033e-09	4.46213e-07	-0.638493	0.106337	5.25152	0.135871	0.0053015	0.01166	0.00462259	0.01166
dresden_comp7409_c0_seq1	2.10072e-09	4.82823e-07	-0.366253	0.0611459	7.01484	0.044729	0.00088246	0.00472577	0.00127836	0.00472577
dresden_comp8298_c0_seq1	2.40745e-09	5.47372e-07	-0.349463	0.0585599	5.94161	0.0390004	0.00241977	0.000534053	0.00272412	0.00272412
dresden_comp116_c0_seq1	2.78332e-09	6.26099e-07	0.151282	0.0254517	8.98082	0.00692164	0.000127585	-5.78695e-05	0.000844095	0.000844095
dresden_comp2768_c0_seq1	2.88282e-09	6.41654e-07	0.226516	0.038146	7.02617	0.0168378	0.000912672	0.000893495	0.00127001	0.00127001
dresden_comp306_c0_seq1	3.31968e-09	7.31195e-07	0.207683	0.0351116	9.60061	0.0144191	6.17443e-05	0.00178749	0.000943243	0.00178749
dresden_comp3315_c0_seq1	3.40164e-09	7.36485e-07	-0.252134	0.0426554	8.56919	0.0212548	0.000217177	0.00251205	0.000826528	0.00251205
dresden_comp586_c0_seq1	3.41336e-09	7.36485e-07	0.17883	0.030257	7.88236	0.0106927	0.000432254	0.000940977	0.000889938	0.000940977
dresden_comp3670_c0_seq1	3.45163e-09	7.3722e-07	0.200081	0.033863	9.40457	0.0133857	8.79658e-05	0.00163209	0.000901555	0.00163209
dresden_comp468_c0_seq1	3.77117e-09	7.97414e-07	0.157972	0.0268024	8.43316	0.00762956	0.000249002	-7.01777e-05	0.000828552	0.000828552
dresden_comp3956_c0_seq1	5.12649e-09	1.07326e-06	0.23622	0.0404277	6.87144	0.0179037	0.00105442	0.000400254	0.00139719	0.00139719
dresden_comp5482_c0_seq1	5.58511e-09	1.15782e-06	-0.162375	0.0278577	8.03138	0.00874907	0.000300867	0.000748374	0.000863209	0.000863209
dresden_comp5346_c0_seq1	6.04633e-09	1.24126e-06	0.171383	0.0294701	7.79605	0.00937091	0.000393177	0.000305956	0.000909555	0.000909555
dresden_comp1943_c0_seq1	6.2037e-09	1.26132e-06	0.158698	0.0273092	8.08621	0.00806491	0.000263234	0.000373457	0.000855453	0.000855453
dresden_comp9205_c0_seq1	6.59599e-09	1.32831e-06	-0.207872	0.0358344	7.57562	0.0145041	0.000479946	0.00144621	0.000976027	0.00144621
dresden_comp3695_c0_seq1	7.32743e-09	1.46168e-06	0.165209	0.0285669	8.02005	0.00861059	0.000359156	0.0001688	0.000864945	0.000864945
dresden_comp7785_c0_seq1	8.53799e-09	1.68725e-06	-0.79309	0.137749	4.96461	0.211467	0.00857922	0.0198832	0.00577103	0.0198832
dresden_comp2811_c0_seq1	8.64743e-09	1.69305e-06	0.206315	0.0358477	7.14389	0.014085	0.000736702	0.000907313	0.00119088	0.00119088
dresden_comp4731_c0_seq1	9.33021e-09	1.80998e-06	-0.270862	0.0471681	6.42028	0.0235868	0.00142871	0.000542537	0.00190853	0.00190853
dresden_comp5630_c0_seq1	9.4574e-09	1.81797e-06	0.153694	0.0267751	8.21988	0.00785692	0.000234566	0.00072839	0.000840793	0.000840793
dresden_comp6709_c0_seq1	9.657e-09	1.83962e-06	0.182623	0.0318344	7.51797	0.0103471	0.00052207	-9.49019e-05	0.000998077	0.000998077
dresden_comp6343_c0_seq1	1.0406e-08	1.96459e-06	-0.223642	0.0390711	7.04599	0.0160394	0.00103404	0.000259272	0.00125579	0.00125579
dresden_comp2658_c0_seq1	1.11907e-08	2.09405e-06	0.19605	0.0343247	8.03492	0.0129445	0.000293733	0.00147355	0.000862674	0.00147355
dresden_comp8255_c0_seq1	1.15993e-08	2.15146e-06	-0.225915	0.039596	6.9445	0.0161904	0.00101814	8.06458e-05	0.00133362	0.00133362
dresden_comp8432_c0_seq1	1.19156e-08	2.19091e-06	-0.377871	0.0662823	7.35388	0.0481079	0.000616809	0.0059732	0.00107201	0.0059732
dresden_comp1128_c0_seq1	1.25203e-08	2.28226e-06	0.185933	0.0326629	7.58332	0.0116516	0.000431142	0.00116915	0.000973235	0.00116915
dresden_comp1820_c0_seq1	1.27795e-08	2.3096e-06	-0.200751	0.0352876	8.81689	0.0135845	0.000151489	0.00171634	0.000832781	0.00171634
dresden_comp604_c0_seq1	1.32662e-08	2.37724e-06	-0.192445	0.0338657	7.43964	0.0124437	0.000689025	0.000977488	0.0010313	0.0010313
dresden_comp9552_c0_seq1	1.43674e-08	2.55293e-06	-0.360918	0.0636658	6.17197	0.0439426	0.00191272	0.00416728	0.0022858	0.00416728
dresden_comp7985_c0_seq1	1.51749e-08	2.67394e-06	-0.153847	0.0271834	8.12206	0.00751421	0.000257462	0.000259501	0.000850946	0.000850946
dresden_comp742_c0_seq1	1.54162e-08	2.69402e-06	-0.167508	0.0296114	8.14277	0.00946984	0.000293208	0.00102204	0.000848538	0.00102204
dresden_comp1223_c0_seq1	1.59182e-08	2.75894e-06	0.15628	0.0276535	8.12304	0.00791491	0.000296244	0.000438619	0.000850829	0.000850829
dresden_comp1193_c0_seq1	1.83972e-08	3.14498e-06	0.186161	0.0330868	7.4086	0.0114544	0.000596592	0.000725416	0.00104551	0.00104551
dresden_comp754_c0_seq1	1.8443e-08	3.14498e-06	0.141742	0.0251941	9.18456	0.00659114	8.56637e-05	0.000619182	0.000866452	0.000866452
dresden_comp3991_c0_seq1	1.87077e-08	3.1646e-06	0.146589	0.026067	8.43106	0.00705428	0.00019062	0.0005691	0.000828613	0.000828613
dresden_comp5991_c0_seq1	1.99997e-08	3.35629e-06	-0.199941	0.0356273	7.92203	0.013516	0.000367495	0.00153646	0.000881974	0.00153646
dresden_comp1812_c0_seq1	2.31288e-08	3.85086e-06	-0.155007	0.0277452	8.05745	0.00775297	0.000295307	0.000385717	0.000859389	0.000859389
dresden_comp8164_c0_seq1	2.38542e-08	3.94061e-06	-0.353773	0.0633839	5.90236	0.0403945	0.00321859	0.000341274	0.00280768	0.00280768
dresden_comp2145_c0_seq1	2.58241e-08	4.23296e-06	0.488006	0.0876508	5.27354	0.0806642	0.00486374	0.00666025	0.00454506	0.00666025
dresden_comp10105_c0_seq1	2.72761e-08	4.37674e-06	-0.206298	0.0371168	7.03588	0.0134377	0.000803505	3.40116e-05	0.00126298	0.00126298
dresden_comp1864_c0_seq1	2.73223e-08	4.37674e-06	-0.248807	0.0447673	6.68652	0.0207474	0.00142183	0.00129804	0.00158434	0.00158434
dresden_comp4064_c0_seq1	2.69991e-08	4.37674e-06	-0.151432	0.0272366	8.27955	0.00708807	0.000276689	-1.59402e-05	0.000836061	0.000836061
dresden_comp8502_c0_seq1	2.91046e-08	4.6272e-06	-0.313361	0.0564947	7.01225	0.0332885	0.00074186	0.00404561	0.00128028	0.00404561
dresden_comp7415_c0_seq1	3.23437e-08	5.10379e-06	-0.153497	0.0277659	8.1033	0.00738765	0.000303164	9.59394e-05	0.000853251	0.000853251
dresden_comp3321_c0_seq1	3.32205e-08	5.20332e-06	0.167147	0.0302607	7.74965	0.00920834	0.000452097	0.000581546	0.000921472	0.000921472
dresden_comp34399_c0_seq1	3.47597e-08	5.40437e-06	-2.0662	0.374611	2.41135	1.34494	0.157893	-0.0776627	0.0526073	0.0526073
dresden_comp9954_c0_seq1	3.66777e-08	5.66095e-06	-0.227816	0.041375	7.48935	0.0176244	0.000627823	0.00194001	0.00100978	0.00194001
dresden_comp920_c0_seq1	3.79671e-08	5.81749e-06	0.140138	0.0254793	9.29281	0.00651546	9.15425e-05	0.000688341	0.000882249	0.000882249
dresden_comp359_c0_seq1	3.8584e-08	5.86949e-06	0.138588	0.0252106	9.11237	0.00616885	9.59139e-05	0.000412632	0.000857451	0.000857451
dresden_comp14413_c0_seq1	4.51701e-08	6.77391e-06	-0.226447	0.0414029	6.87005	0.0174405	0.0010344	0.0015369	0.00139846	0.0015369
dresden_comp16426_c0_seq1	4.50979e-08	6.77391e-06	-0.862157	0.157626	3.81703	0.232785	0.0228877	-0.0106486	0.0143813	0.0143813
dresden_comp1034_c0_seq1	4.57096e-08	6.80655e-06	-0.138025	0.0252459	9.29655	0.0061929	7.31875e-05	0.00052382	0.000882844	0.000882844
dresden_comp2850_c0_seq1	4.65719e-08	6.88645e-06	-0.55969	0.102434	6.13856	0.106567	0.00195984	0.0137792	0.00234394	0.0137792
dresden_comp6300_c0_seq1	4.75196e-08	6.97779e-06	-0.298726	0.0547081	6.17176	0.0268058	0.0022033	-0.00215998	0.00228617	0.00228617
dresden_comp9540_c0_seq1	5.56831e-08	8.12013e-06	-0.262493	0.0483223	6.65203	0.0234729	0.00124604	0.00225653	0.00162307	0.00225653
dresden_comp775_c0_seq1	6.40685e-08	9.27896e-06	0.137865	0.0254973	8.57579	0.00639371	0.000148641	0.000715921	0.000826528	0.000826528
dresden_comp3988_c0_seq1	6.7184e-08	9.66399e-06	0.146666	0.0271677	8.22471	0.00723126	0.000266759	0.000705702	0.00084037	0.00084037
dresden_comp6958_c0_seq1	6.91513e-08	9.87976e-06	-0.157481	0.0291991	8.14882	0.00846319	0.000275469	0.00100341	0.000847862	0.00100341
dresden_comp9821_c0_seq1	7.24001e-08	1.02745e-05	-0.384084	0.0713233	6.50598	0.0503606	0.00154839	0.00608214	0.00179834	0.00608214
dresden_comp1303_c0_seq1	7.5373e-08	1.06251e-05	0.184176	0.034247	7.22822	0.0110205	0.000619431	0.000435901	0.00113986	0.00113986
dresden_comp17106_c0_seq1	7.71166e-08	1.07989e-05	-0.246852	0.0459367	6.48918	0.020813	0.00130122	0.00186405	0.00181953	0.00186405
dresden_comp9609_c0_seq1	7.79849e-08	1.08486e-05	-0.717749	0.133616	4.04961	0.167529	0.0148763	0.00134855	0.0119035	0.0119035
dresden_comp5055_c0_seq1	7.89056e-08	1.0905e-05	0.165489	0.0308196	7.58221	0.00874892	0.000451136	0.000214998	0.000973635	0.000973635
dresden_comp10710_c0_seq1	9.55249e-08	1.31161e-05	-0.479571	0.0898909	5.35293	0.078693	0.00524234	0.00687822	0.00427658	0.00687822
dresden_comp7974_c0_seq1	1.01771e-07	1.38835e-05	-0.251602	0.0472622	6.50076	0.0210008	0.00154566	0.000966582	0.00180491	0.00180491
dresden_comp724_c0_seq1	1.04391e-07	1.41497e-05	-0.136615	0.0256847	9.50417	0.00574875	6.81046e-05	0.00011901	0.000921451	0.000921451
dresden_comp4975_c0_seq1	1.20129e-07	1.61791e-05	0.136926	0.0258679	8.72243	0.00631104	0.000174847	0.000683136	0.000828875	0.000828875
dresden_comp2016_c0_seq1	1.24221e-07	1.66244e-05	-0.295124	0.0558189	8.26513	0.0298684	0.000286033	0.0043876	0.000837107	0.0043876
dresden_comp10142_c0_seq1	1.27764e-07	1.69218e-05	0.175055	0.0331416	7.42309	0.0101069	0.000608747	0.00053327	0.0010388	0.0010388
dresden_comp8294_c0_seq1	1.28044e-07	1.69218e-05	0.163789	0.0310112	8.04627	0.00920212	0.000310528	0.00113201	0.000860997	0.00113201
dresden_comp1087_c0_seq1	1.33107e-07	1.74817e-05	0.133548	0.0253194	9.16411	0.00606368	9.78306e-05	0.000793635	0.000863781	0.000863781
dresden_comp2339_c0_seq1	1.38127e-07	1.80289e-05	0.156217	0.0296556	7.94616	0.00837651	0.000330068	0.000989113	0.00087744	0.000989113
dresden_comp7123_c0_seq1	1.40118e-07	1.81358e-05	0.168937	0.0320863	7.47434	0.00939262	0.000528176	0.000510195	0.00101612	0.00101612
dresden_comp899_c0_seq1	1.40661e-07	1.81358e-05	0.134146	0.0254817	9.41809	0.00606218	6.98723e-05	0.00075972	0.000904105	0.000904105
dresden_comp1330_c0_seq1	1.52418e-07	1.94149e-05	0.184558	0.0351564	8.04551	0.0117016	0.000296582	0.00155738	0.000861108	0.00155738
dresden_comp3365_c0_seq1	1.52384e-07	1.94149e-05	-0.169261	0.0322423	8.43887	0.00984228	0.00019973	0.00135962	0.000828389	0.00135962
dresden_comp11432_c0_seq1	1.60344e-07	2.03022e-05	-0.253671	0.0484081	6.37842	0.0215564	0.00154946	0.00126514	0.00196555	0.00196555
dresden_comp7777_c0_seq1	1.64749e-07	2.07358e-05	-0.279476	0.0533833	6.24065	0.0241548	0.00210276	-0.00119918	0.0021719	0.0021719
dresden_comp19757_c0_seq1	1.71737e-07	2.14874e-05	-0.270303	0.0517071	6.26146	0.0251275	0.00167233	0.00233811	0.00213885	0.00233811
dresden_comp7968_c0_seq1	1.75989e-07	2.18899e-05	-0.388135	0.0743117	6.06779	0.0518213	0.00257517	0.00570818	0.00247312	0.00570818
dresden_comp7923_c0_seq1	1.77479e-07	2.19462e-05	-0.287974	0.0551515	6.36786	0.0285287	0.00159208	0.00297045	0.00198034	0.00297045
dresden_comp1582_c0_seq1	1.88269e-07	2.31451e-05	-0.205963	0.039528	9.20162	0.0146012	0.000103846	0.00223985	0.000868757	0.00223985
dresden_comp1355_c0_seq1	1.95666e-07	2.39154e-05	0.18386	0.0353346	7.21752	0.0108508	0.000726714	0.00016005	0.00114608	0.00114608
dresden_comp8462_c0_seq1	2.09308e-07	2.54357e-05	-0.139319	0.0268392	8.21958	0.00619438	0.000239696	0.000224605	0.000840819	0.000840819
dresden_comp8759_c0_seq1	2.22048e-07	2.68297e-05	-0.141668	0.0273497	8.28736	0.00669863	0.000286493	0.000560619	0.00083552	0.00083552
dresden_comp4782_c0_seq1	2.36191e-07	2.83764e-05	0.162295	0.0314019	7.56782	0.00879023	0.00050023	0.00061013	0.000978888	0.000978888
dresden_comp1507_c0_seq1	2.47985e-07	2.96251e-05	0.133613	0.025898	8.53946	0.00554151	0.000179416	5.27909e-05	0.000826641	0.000826641
dresden_comp3150_c0_seq1	2.66118e-07	3.14362e-05	0.200488	0.03896	7.7297	0.0138801	0.000451345	0.00182548	0.000926904	0.00182548
dresden_comp6541_c0_seq1	2.65407e-07	3.14362e-05	-0.13481	0.0261945	8.27536	0.00557963	0.000192873	-3.34802e-05	0.000836358	0.000836358
dresden_comp4707_c0_seq1	2.68572e-07	3.15497e-05	0.151372	0.0294253	7.77432	0.0073304	0.000383763	0.000186712	0.000915014	0.000915014
dresden_comp5935_c0_seq1	2.90935e-07	3.39879e-05	0.178091	0.0347208	7.24384	0.0101633	0.000677406	0.000133089	0.00113089	0.00113089
dresden_comp13496_c0_seq1	3.10391e-07	3.58713e-05	-0.364215	0.0711772	5.6141	0.0458753	0.00362084	0.00397844	0.00350276	0.00397844
dresden_comp515_c0_seq1	3.10449e-07	3.58713e-05	0.168518	0.032933	8.31268	0.00982095	0.000240707	0.00138616	0.000833887	0.00138616
dresden_comp903_c0_seq1	3.18265e-07	3.65745e-05	0.137731	0.0269411	9.95346	0.00631899	4.24031e-05	0.000742656	0.00104633	0.00104633
dresden_comp15376_c0_seq1	3.24195e-07	3.68554e-05	-0.220999	0.0432583	6.64473	0.015728	0.00117552	0.000169346	0.0016314	0.0016314
dresden_comp4020_c0_seq1	3.22906e-07	3.68554e-05	0.129894	0.0254217	8.8027	0.00518613	0.000137319	1.82085e-05	0.000832073	0.000832073
dresden_comp1182_c0_seq1	3.41801e-07	3.86491e-05	-0.178387	0.034986	7.20354	0.0103355	0.000681701	0.000304453	0.00115433	0.00115433
dresden_comp3299_c0_seq1	3.46402e-07	3.8961e-05	0.150147	0.0294622	7.76844	0.00701706	0.000385506	-6.8279e-05	0.000916526	0.000916526
dresden_comp4172_c0_seq1	3.50047e-07	3.91627e-05	-0.19067	0.0374282	8.74455	0.0125876	0.000178177	0.00192313	0.00082962	0.00192313
dresden_comp597_c0_seq1	3.60239e-07	4.00908e-05	0.155526	0.0305621	8.07405	0.00837734	0.000286157	0.0011149	0.000857082	0.0011149
dresden_comp3620_c0_seq1	3.62512e-07	4.01325e-05	0.195769	0.0384793	7.90497	0.0132745	0.00035757	0.00186341	0.000885321	0.00186341
dresden_comp153_c0_seq1	3.76835e-07	4.15009e-05	0.150251	0.0295752	10.476	0.00760832	3.08781e-05	0.00101373	0.00128116	0.00128116
dresden_comp1585_c0_seq1	3.86537e-07	4.23489e-05	0.134757	0.0265506	9.82225	0.00614311	5.39485e-05	0.000815163	0.00100345	0.00100345
dresden_comp10128_c0_seq1	3.97525e-07	4.33282e-05	-0.26596	0.0524561	6.20555	0.0224442	0.0018983	-0.00036855	0.00222917	0.00222917
dresden_comp4254_c0_seq1	4.0082e-07	4.34633e-05	-0.19321	0.0381192	7.01263	0.0123248	0.000899609	0.00050766	0.00128	0.00128
dresden_comp16622_c0_seq1	4.05614e-07	4.37588e-05	-1.53829	0.303631	2.80497	0.742876	0.102317	-0.0610971	0.0359714	0.0359714
dresden_comp6557_c0_seq1	4.13092e-07	4.43392e-05	0.15174	0.0299714	7.67884	0.00761828	0.000405796	0.000482674	0.000941632	0.000941632
dresden_comp9550_c0_seq1	4.16423e-07	4.4471e-05	0.208293	0.0411541	6.84583	0.0137324	0.00111957	-0.000223802	0.00142092	0.00142092
dresden_comp3734_c0_seq1	4.67298e-07	4.96534e-05	0.139275	0.027638	7.97798	0.00612085	0.000273981	0.000102968	0.000871806	0.000871806
dresden_comp767_c0_seq1	4.73668e-07	5.00785e-05	0.140074	0.0278108	8.13653	0.00635503	0.000310909	0.000275111	0.000849249	0.000849249
dresden_comp12464_c0_seq1	4.7996e-07	5.04913e-05	-0.213244	0.0423594	6.79079	0.0148438	0.00121712	0.000285306	0.00147435	0.00147435
dresden_comp10268_c0_seq1	4.97492e-07	5.19367e-05	-0.438264	0.0871773	5.5052	0.0667425	0.00470359	0.00669622	0.00380649	0.00669622
dresden_comp7505_c0_seq1	4.98612e-07	5.19367e-05	-0.589452	0.117261	4.42326	0.115452	0.0117728	0.00224778	0.00885236	0.00885236
dresden_comp5794_c0_seq1	5.40179e-07	5.59907e-05	0.151197	0.0301702	7.75385	0.0075616	0.00044501	0.000434308	0.000920352	0.000920352
dresden_comp7519_c0_seq1	6.02419e-07	6.21373e-05	-0.197032	0.039482	6.9325	0.0131333	0.000994606	0.000863914	0.00134363	0.00134363
dresden_comp2868_c0_seq1	6.28348e-07	6.41856e-05	0.149798	0.030066	7.77442	0.00758785	0.000440962	0.00062908	0.000914988	0.000914988
dresden_comp8703_c0_seq1	6.27481e-07	6.41856e-05	-0.171996	0.0345195	7.7935	0.0103047	0.000386894	0.0014005	0.000910184	0.0014005
dresden_comp1053_c0_seq1	6.4273e-07	6.53391e-05	0.167117	0.0335718	8.94731	0.00973094	0.000121514	0.00156908	0.000841308	0.00156908
dresden_comp327_c0_seq1	6.62924e-07	6.70695e-05	0.126959	0.0255351	9.23978	0.00510707	0.000103904	0.000235494	0.00087416	0.00087416
dresden_comp18900_c0_seq1	6.74781e-07	6.7944e-05	-0.622283	0.125246	4.28298	0.128525	0.0136408	0.00180211	0.00988902	0.00988902
dresden_comp7594_c0_seq1	6.84151e-07	6.8561e-05	-0.158137	0.0318451	7.51178	0.00871909	0.000499886	0.00102128	0.00100056	0.00102128
dresden_comp4872_c0_seq1	6.87814e-07	6.8603e-05	0.14931	0.0300738	7.73378	0.00751795	0.000430872	0.000606545	0.00092578	0.00092578
dresden_comp5049_c0_seq1	6.9505e-07	6.89992e-05	-0.238767	0.0481119	6.54025	0.0198806	0.00151471	0.00195743	0.00175573	0.00195743
dresden_comp5625_c0_seq1	7.16526e-07	7.07988e-05	-0.227799	0.0459565	7.32327	0.0181021	0.000718626	0.00244938	0.00108763	0.00244938
dresden_comp7035_c0_seq1	7.29911e-07	7.17859e-05	-0.297901	0.0601427	5.90061	0.0304943	0.00261424	0.0022244	0.00281147	0.00281147
dresden_comp5781_c0_seq1	7.35294e-07	7.19806e-05	0.139994	0.0282714	8.04724	0.00646659	0.000338048	0.000395808	0.000860856	0.000860856
dresden_comp12521_c0_seq1	7.40252e-07	7.21319e-05	-0.427588	0.0863728	5.08112	0.0635171	0.00591863	0.00491588	0.00527176	0.00527176
dresden_comp273_c0_seq1	7.50339e-07	7.24471e-05	0.126313	0.0255289	8.78218	0.00536806	0.000146461	0.000580459	0.000831126	0.000831126
dresden_comp3633_c0_seq1	7.4722e-07	7.24471e-05	0.173275	0.0350144	8.13552	0.0104785	0.000282055	0.00155696	0.000849365	0.00155696
dresden_comp7074_c0_seq1	7.53954e-07	7.24652e-05	-0.799251	0.161565	4.57839	0.222965	0.0107699	0.0283851	0.00782716	0.0283851
dresden_comp1882_c0_seq1	7.71078e-07	7.37758e-05	0.13489	0.0272915	8.21864	0.00590193	0.000276338	0.000277862	0.000840902	0.000840902
dresden_comp4723_c0_seq1	7.81173e-07	7.4405e-05	-0.660853	0.133776	4.35518	0.152493	0.0128174	0.0140264	0.00934122	0.0140264
dresden_comp9008_c0_seq1	7.93841e-07	7.52725e-05	-0.470477	0.0952984	6.59569	0.0773026	0.00124589	0.0123768	0.00168864	0.0123768
dresden_comp3027_c0_seq1	8.0234e-07	7.57387e-05	0.125908	0.0255144	8.84564	0.00549825	0.000142131	0.000785829	0.000834346	0.000834346
dresden_comp20157_c0_seq1	8.42625e-07	7.91881e-05	-0.713335	0.144833	4.34787	0.177826	0.0119884	0.0194765	0.00939524	0.0194765
dresden_comp2157_c0_seq1	8.52106e-07	7.97247e-05	0.167747	0.0340739	7.34799	0.00871696	0.000666575	-0.00032253	0.00107497	0.00107497
dresden_comp3655_c0_seq1	8.71688e-07	8.11975e-05	-0.153711	0.0312511	7.5906	0.00780654	0.000494315	0.000403661	0.000970631	0.000970631
dresden_comp5437_c0_seq1	8.79341e-07	8.15512e-05	0.131377	0.0267195	8.25558	0.00553195	0.000233064	0.000209444	0.000837834	0.000837834
dresden_comp83_c0_seq1	9.14471e-07	8.44388e-05	0.226326	0.0461025	12.0942	0.0156292	4.94085e-06	0.000322767	0.00318321	0.00318321
dresden_comp11435_c0_seq1	9.4014e-07	8.64316e-05	-0.256581	0.0523233	6.2512	0.0230355	0.00172978	0.0023768	0.00215505	0.0023768
dresden_comp137_c0_seq1	9.46258e-07	8.66174e-05	0.124353	0.0253652	9.33311	0.00494518	7.62361e-05	0.000306393	0.000888852	0.000888852
dresden_comp3086_c0_seq1	1.0062e-06	9.17072e-05	0.142342	0.0291063	7.8718	0.0063747	0.000378597	-8.19785e-06	0.000892167	0.000892167
dresden_comp2098_c0_seq1	1.01924e-06	9.21017e-05	-0.191016	0.0390794	6.90392	0.0126126	0.00092264	0.00116046	0.00136816	0.00136816
dresden_comp471_c0_seq1	1.01653e-06	9.21017e-05	0.136834	0.0279915	10.1884	0.00632233	3.70574e-05	0.000844548	0.00113823	0.00113823
dresden_comp10028_c0_seq1	1.04562e-06	9.28974e-05	-0.564516	0.115612	4.46585	0.108019	0.01149	0.00402953	0.00855914	0.00855914
dresden_comp4698_c0_seq1	1.03824e-06	9.28974e-05	-0.142203	0.0291147	8.37203	0.00708372	0.000226263	0.00104523	0.00083077	0.00104523
dresden_comp87_c0_seq1	1.0455e-06	9.28974e-05	0.175386	0.0359187	10.7368	0.0107763	1.68298e-05	0.0019184	0.00144554	0.0019184
dresden_comp9373_c0_seq1	1.04179e-06	9.28974e-05	-0.250986	0.051394	6.18272	0.019427	0.00169453	-0.00103362	0.00226748	0.00226748
dresden_comp8664_c0_seq1	1.0607e-06	9.38429e-05	-0.326262	0.0668567	6.73123	0.0372979	0.00136246	0.00534226	0.00153583	0.00534226
dresden_comp1488_c0_seq1	1.07458e-06	9.46749e-05	-0.494862	0.101459	6.25837	0.0858193	0.00208498	0.0133559	0.00214372	0.0133559
dresden_comp4105_c0_seq1	1.09592e-06	9.61543e-05	0.159178	0.0326613	7.50743	0.00821883	0.000597813	0.000174165	0.00100233	0.00100233
dresden_comp4772_c0_seq1	1.1733e-06	0.000102518	0.131935	0.0271467	8.08064	0.0058384	0.00024922	0.000521169	0.000856193	0.000856193
dresden_comp1029_c0_seq1	1.24828e-06	0.00010862	-0.125172	0.0258202	8.54654	0.00509799	0.000173428	0.000323582	0.000826597	0.000826597
dresden_comp5060_c0_seq1	1.25895e-06	0.000109101	-0.497213	0.1026	5.44683	0.0867985	0.00394965	0.0118405	0.0039801	0.0118405
dresden_comp7687_c0_seq1	1.26771e-06	0.000109411	-0.202543	0.0418068	6.91847	0.0144045	0.000906826	0.00171488	0.00135556	0.00171488
dresden_comp6764_c0_seq1	1.2761e-06	0.000109687	-0.207331	0.0428065	6.76425	0.0137677	0.0012473	-0.000157436	0.00150129	0.00150129
dresden_comp1874_c0_seq1	1.37851e-06	0.000118011	0.122045	0.0252782	9.24494	0.00499222	8.35621e-05	0.000571074	0.000874918	0.000874918
dresden_comp6215_c0_seq1	1.38677e-06	0.000118239	-0.296337	0.0613928	5.88592	0.0296651	0.00281017	0.00134034	0.00284345	0.00284345
dresden_comp4554_c0_seq1	1.39992e-06	0.000118881	0.16101	0.0333698	7.50526	0.00911352	0.000657072	0.00101325	0.00100321	0.00101325
dresden_comp15966_c0_seq1	1.40703e-06	0.000119007	-0.325961	0.0675706	5.67313	0.0327276	0.00350031	-0.00243477	0.00334837	0.00334837
dresden_comp5853_c0_seq1	1.43713e-06	0.000121068	-0.206954	0.0429384	6.75745	0.0150614	0.00114068	0.00162488	0.00150831	0.00162488
dresden_comp7768_c0_seq1	1.44293e-06	0.000121074	-0.17071	0.0354245	7.57213	0.0102485	0.000515798	0.00136655	0.000977304	0.00136655
dresden_comp3911_c0_seq1	1.46599e-06	0.000122523	-0.210135	0.0436343	6.67746	0.0152127	0.00126153	0.00119564	0.0015944	0.0015944
dresden_comp2762_c0_seq1	1.47341e-06	0.000122658	0.141966	0.0294853	7.84011	0.00658698	0.000404935	0.000270904	0.000899139	0.000899139
dresden_comp6505_c0_seq1	1.48269e-06	0.000122947	0.167804	0.0348607	7.28928	0.00904822	0.000717232	3.37565e-05	0.00110567	0.00110567
dresden_comp1500_c0_seq1	1.50234e-06	0.00012409	0.162599	0.0337979	7.37565	0.00891081	0.000652201	0.000571894	0.00106124	0.00106124
dresden_comp1886_c0_seq1	1.52748e-06	0.000125675	0.124213	0.0258367	9.63442	0.00510651	4.98081e-05	0.000547544	0.000951492	0.000951492
dresden_comp1497_c0_seq1	1.54496e-06	0.000126367	-0.242535	0.0504721	6.30097	0.0193085	0.00174318	0.000333677	0.00207798	0.00207798
dresden_comp15473_c0_seq1	1.54783e-06	0.000126367	-0.338229	0.0703917	5.51805	0.0384151	0.00366318	0.00145607	0.00376929	0.00376929
dresden_comp2503_c0_seq1	1.55398e-06	0.00012638	0.18014	0.0374967	7.06405	0.0109994	0.000865754	0.000714571	0.00124325	0.00124325
dresden_comp12674_c0_seq1	1.58334e-06	0.000128275	-0.232101	0.0483502	6.45082	0.0172415	0.00163806	-0.000287779	0.00186855	0.00186855
dresden_comp3187_c0_seq1	1.59846e-06	0.000128792	0.181469	0.0378177	7.88654	0.0115955	0.000412312	0.00173295	0.000889068	0.00173295
dresden_comp5961_c0_seq1	1.60191e-06	0.000128792	-0.167762	0.0349643	7.15945	0.00967304	0.000652625	0.000884662	0.00118113	0.00118113
dresden_comp4832_c0_seq1	1.60845e-06	0.000128828	-0.179279	0.037371	7.5535	0.0113182	0.00052521	0.00156968	0.000984244	0.00156968
dresden_comp6443_c0_seq1	1.65548e-06	0.000132095	-0.498904	0.104123	5.77294	0.0876814	0.00378472	0.0124777	0.00310186	0.0124777
dresden_comp5718_c0_seq1	1.68253e-06	0.000133248	-0.165636	0.0345922	7.35255	0.0084996	0.000722261	-0.000385964	0.00107267	0.00107267
dresden_comp7167_c0_seq1	1.67802e-06	0.000133248	0.146477	0.0305875	8.13063	0.00755933	0.000322741	0.00108065	0.000849933	0.00108065
dresden_comp10440_c0_seq1	1.71477e-06	0.000135294	-0.372625	0.0778829	5.75506	0.0489337	0.00376897	0.00532966	0.00314475	0.00532966
dresden_comp6651_c0_seq1	1.77512e-06	0.000139535	-0.189678	0.0397026	7.5918	0.0126849	0.00045649	0.00190795	0.000970205	0.00190795
dresden_comp7031_c0_seq1	1.84371e-06	0.000143977	-0.160295	0.033606	7.33693	0.00893093	0.000613459	0.000914717	0.00108059	0.00108059
dresden_comp9527_c0_seq1	1.84525e-06	0.000143977	-0.690287	0.144724	3.97967	0.16184	0.018825	0.00478937	0.0125926	0.0125926
dresden_comp2736_c0_seq1	1.86132e-06	0.000144697	-0.145057	0.0304236	8.54394	0.0074232	0.000216938	0.00117145	0.000826612	0.00117145
dresden_comp1779_c0_seq1	1.89747e-06	0.000146967	0.144262	0.0302814	7.97596	0.00734383	0.000294317	0.00108113	0.000872151	0.00108113
dresden_comp1797_c0_seq1	1.93136e-06	0.000149046	-0.196675	0.041314	7.228	0.0136525	0.000728682	0.00183159	0.00113998	0.00183159
dresden_comp10003_c0_seq1	2.04228e-06	0.000157033	-0.180939	0.0380989	6.89031	0.0103872	0.000797112	-9.0234e-05	0.00138018	0.00138018
dresden_comp458_c0_seq1	2.05679e-06	0.000157575	-0.119801	0.0252332	8.96642	0.0048573	0.000112202	0.000577307	0.000842868	0.000842868
dresden_comp4685_c0_seq1	2.08869e-06	0.000158878	-0.243185	0.0512545	7.38071	0.020894	0.000581092	0.00335944	0.00105879	0.00335944
dresden_comp4971_c0_seq1	2.08882e-06	0.000158878	0.137488	0.0289777	7.83428	0.00621968	0.000359089	0.000326861	0.000900468	0.000900468
dresden_comp13044_c0_seq1	2.12201e-06	0.000159297	0.201957	0.0425939	6.74147	0.0126168	0.00119636	-0.000720288	0.001525	0.001525
dresden_comp1753_c0_seq1	2.12447e-06	0.000159297	0.36606	0.0772082	5.80251	0.0473533	0.00285863	0.00608302	0.00303211	0.00608302
dresden_comp17722_c0_seq1	2.11006e-06	0.000159297	-1.02497	0.216121	3.25729	0.353176	0.0466413	0.000866397	0.0234209	0.0234209
dresden_comp551_c0_seq1	2.10747e-06	0.000159297	0.197471	0.0416356	8.68145	0.0137786	0.000149574	0.00245071	0.000827765	0.00245071
dresden_comp718_c0_seq1	2.17543e-06	0.000162542	0.134481	0.0283931	8.66082	0.00639296	0.000167619	0.00104163	0.000827341	0.00104163
dresden_comp7395_c0_seq1	2.21448e-06	0.000164877	0.186195	0.0393414	6.90557	0.0112786	0.000954895	0.000142715	0.00136672	0.00136672
dresden_comp1483_c0_seq1	2.24519e-06	0.000166204	0.156513	0.0330893	7.4441	0.00811916	0.000613047	0.000349838	0.00102931	0.00102931
dresden_comp2717_c0_seq1	2.24802e-06	0.000166204	0.149408	0.0315891	7.58297	0.00695636	0.000523447	-0.00019908	0.00097336	0.00097336
dresden_comp8679_c0_seq1	2.28397e-06	0.000168274	-0.274783	0.0581363	6.03542	0.0249823	0.00253478	0.000378477	0.00253497	0.00253497
dresden_comp2399_c0_seq1	2.43295e-06	0.000178627	-0.15028	0.0318818	8.46511	0.007995	0.000185379	0.0013393	0.00082773	0.0013393
dresden_comp6147_c0_seq1	2.44905e-06	0.000179187	-0.699851	0.148515	4.3376	0.173406	0.0154337	0.0176514	0.00947167	0.0176514
dresden_comp1270_c0_seq1	2.50026e-06	0.000182303	0.121373	0.0257796	9.47357	0.00493681	8.18236e-05	0.000564881	0.000915061	0.000915061
dresden_comp6137_c0_seq1	2.53398e-06	0.000184127	0.161358	0.0342923	7.37943	0.0087315	0.000704538	0.000446149	0.00105941	0.00105941
dresden_comp6545_c0_seq1	2.56108e-06	0.000185459	0.157864	0.0335653	7.37209	0.00858233	0.00062696	0.000755512	0.00106298	0.00106298
dresden_comp140_c0_seq1	2.59737e-06	0.000187445	0.12014	0.0255599	9.34042	0.00452893	8.98669e-05	0.000158702	0.000890093	0.000890093
dresden_comp2796_c0_seq1	2.6751e-06	0.000192398	0.131951	0.0281087	8.04426	0.00571669	0.000323857	0.000292876	0.00086129	0.00086129
dresden_comp3384_c0_seq1	2.70832e-06	0.000193471	0.185879	0.0396179	6.9302	0.0112431	0.00100879	8.84609e-05	0.00134558	0.00134558
dresden_comp9218_c0_seq1	2.70309e-06	0.000193471	-0.24767	0.0527835	6.77052	0.0217454	0.00122695	0.0029522	0.00149487	0.0029522
dresden_comp2800_c0_seq1	2.73688e-06	0.000194853	-0.176686	0.0376758	6.91664	0.00981591	0.000772066	-0.000208905	0.00135713	0.00135713
dresden_comp1611_c0_seq1	2.80301e-06	0.000197181	-0.202273	0.0431769	7.18337	0.0145114	0.000750528	0.00204584	0.00116644	0.00204584
dresden_comp1744_c0_seq1	2.78837e-06	0.000197181	0.119674	0.0255395	9.12197	0.00496643	0.00011982	0.00071756	0.000858579	0.000858579
dresden_comp1879_c0_seq1	2.79834e-06	0.000197181	0.121545	0.0259428	9.62834	0.00495149	5.95606e-05	0.000589897	0.000949986	0.000949986
dresden_comp25893_c0_seq1	2.80688e-06	0.000197181	-0.394923	0.0843048	5.44534	0.055318	0.004408	0.00625294	0.00398463	0.00625294
dresden_comp4147_c0_seq1	2.84976e-06	0.00019953	0.119511	0.0255292	8.96483	0.00487263	0.000134873	0.000599818	0.000842735	0.000842735
dresden_comp15123_c0_seq1	2.93731e-06	0.000204982	-0.692745	0.148176	3.92883	0.146974	0.0198118	-0.0160551	0.0131223	0.0131223
dresden_comp9963_c0_seq1	2.97985e-06	0.000207267	-0.360271	0.0771095	5.33476	0.0456449	0.00458226	0.00380069	0.00433654	0.00433654
dresden_comp425_c0_seq1	3e-06	0.000207984	0.129179	0.0276565	10.1182	0.00545206	3.87383e-05	0.000518672	0.00110859	0.00110859
dresden_comp17110_c0_seq1	3.11666e-06	0.000215365	-0.244797	0.0524979	6.21493	0.0199913	0.00192038	0.000596656	0.00221367	0.00221367
dresden_comp525_c0_seq1	3.17437e-06	0.000218639	0.125209	0.0268736	9.91831	0.00506791	4.90007e-05	0.000406856	0.00103428	0.00103428
dresden_comp26589_c0_seq1	3.1926e-06	0.00021918	-0.376121	0.0807469	5.32095	0.0475732	0.00539742	0.00101887	0.00438269	0.00438269
dresden_comp5651_c0_seq1	3.20463e-06	0.000219294	-0.74339	0.15962	4.66818	0.196363	0.0091193	0.0290985	0.00728648	0.0290985
dresden_comp1055_c0_seq1	3.22802e-06	0.000220182	-0.311751	0.0669604	7.1564	0.034537	0.000734694	0.00599084	0.00118303	0.00599084
dresden_comp3854_c0_seq1	3.26276e-06	0.000221836	0.133296	0.028644	7.97929	0.00631493	0.00030687	0.000923847	0.000871581	0.000923847
dresden_comp5292_c0_seq1	3.277e-06	0.00022209	0.148204	0.0318537	7.48417	0.00693379	0.00051004	-7.9484e-05	0.00101195	0.00101195
dresden_comp17854_c0_seq1	3.31026e-06	0.000223628	-1.16737	0.251017	3.08778	0.470576	0.0670561	0.0101294	0.0274584	0.0274584
dresden_comp11911_c0_seq1	3.32344e-06	0.000223803	-1.03188	0.221922	3.06742	0.357569	0.0458805	0.0017883	0.0279936	0.0279936
dresden_comp1390_c0_seq1	3.38519e-06	0.000227237	0.203229	0.0437434	8.59565	0.0146868	0.000184565	0.00268566	0.000826583	0.00268566
dresden_comp3323_c0_seq1	3.41046e-06	0.00022821	0.117371	0.0252714	8.91798	0.00487534	0.000118898	0.00080931	0.00083907	0.00083907
dresden_comp5624_c0_seq1	3.42196e-06	0.000228256	0.186371	0.040134	7.07617	0.0123531	0.00100992	0.00140618	0.00123505	0.00140618
dresden_comp10699_c0_seq1	3.48496e-06	0.000231728	-0.271746	0.0585665	5.91059	0.0245085	0.00235513	0.000588407	0.00278993	0.00278993
dresden_comp7551_c0_seq1	3.53658e-06	0.000234423	-0.144686	0.031203	7.77349	0.00744853	0.000465457	0.000994987	0.000915224	0.000994987
dresden_comp10333_c0_seq1	3.57524e-06	0.000236245	-0.448344	0.0967372	4.87984	0.0708594	0.00787103	0.00532365	0.00616609	0.00616609
dresden_comp1339_c0_seq1	3.59383e-06	0.000236733	0.139902	0.030193	9.07396	0.00696568	0.000118382	0.00124904	0.00085315	0.00124904
dresden_comp4747_c0_seq1	3.73953e-06	0.000245566	0.125891	0.0272175	8.23203	0.00553469	0.000271445	0.000703752	0.000839743	0.000839743
dresden_comp6941_c0_seq1	3.93931e-06	0.000257884	0.169345	0.036698	8.34358	0.0102194	0.000226933	0.00179318	0.000832142	0.00179318
dresden_comp10145_c0_seq1	3.96871e-06	0.000259007	-0.335825	0.0727994	5.93963	0.0401932	0.00253031	0.00541932	0.00272827	0.00541932
dresden_comp5594_c0_seq1	4.02749e-06	0.000262035	0.130996	0.0284158	7.9056	0.00551791	0.000325995	0.000136425	0.000885195	0.000885195
dresden_comp10123_c0_seq1	4.04916e-06	0.000262637	-0.355475	0.0771289	5.32296	0.0408104	0.00454736	-0.000920349	0.00437594	0.00437594
dresden_comp11870_c0_seq1	4.12468e-06	0.000266146	-0.878354	0.190739	3.35383	0.273674	0.0331279	0.0196498	0.0214443	0.0214443
dresden_comp3519_c0_seq1	4.12844e-06	0.000266146	-0.123012	0.0267138	8.40454	0.00506929	0.000240965	0.000421189	0.000829472	0.000829472
dresden_comp6444_c0_seq1	4.17593e-06	0.000268389	0.182162	0.0395795	6.86611	0.0104684	0.000947733	-0.000305867	0.00140207	0.00140207
dresden_comp1086_c0_seq1	4.32321e-06	0.000277013	0.1253	0.0272676	8.1015	0.00479085	0.000261806	-0.000160806	0.000853477	0.000853477
dresden_comp4275_c0_seq1	4.36166e-06	0.000278632	-0.152928	0.0332933	7.40567	0.00773369	0.000615787	0.000281184	0.00104688	0.00104688
dresden_comp1997_c0_seq1	4.4204e-06	0.000281534	0.11706	0.0255001	9.42596	0.0045796	6.97734e-05	0.000516079	0.000905611	0.000905611
dresden_comp5278_c0_seq1	4.43809e-06	0.000281812	-0.137236	0.0299007	7.69356	0.00650444	0.000403837	0.000664046	0.000937239	0.000937239
dresden_comp13058_c0_seq1	4.50783e-06	0.000285384	0.203891	0.0444548	7.41627	0.0148429	0.000639356	0.00232499	0.00104195	0.00232499
dresden_comp4088_c0_seq1	4.54053e-06	0.000286595	0.157121	0.0342687	7.32404	0.00807556	0.000674277	0.000162555	0.00108724	0.00108724
dresden_comp19495_c0_seq1	4.70036e-06	0.000295801	-0.381233	0.0832799	5.21696	0.0454465	0.00565623	-0.00335017	0.00474707	0.00474707
dresden_comp1306_c0_seq1	4.73809e-06	0.00029729	0.117313	0.0256362	8.98342	0.00487594	0.000141499	0.000792568	0.000844322	0.000844322
dresden_comp1682_c0_seq1	4.75579e-06	0.000297518	0.124065	0.0271163	8.15023	0.00491232	0.000255234	0.000113147	0.000847706	0.000847706
dresden_comp1424_c0_seq1	4.92118e-06	0.000306957	-0.13299	0.0291126	8.33984	0.00632296	0.000224775	0.00104654	0.000832339	0.00104654
dresden_comp865_c0_seq1	5.12741e-06	0.00031888	0.172753	0.0378885	8.22612	0.0106757	0.000223208	0.0019301	0.000840248	0.0019301
dresden_comp10690_c0_seq1	5.17899e-06	0.000320204	-0.688007	0.150965	3.94324	0.149558	0.021216	-0.0117763	0.0129695	0.0129695
dresden_comp4454_c0_seq1	5.16918e-06	0.000320204	0.141228	0.0309859	7.61368	0.00693015	0.000477603	0.000705634	0.000962584	0.000962584
dresden_comp7905_c0_seq1	5.25136e-06	0.000323732	0.121572	0.0266927	8.38868	0.00487093	0.000238684	0.000307603	0.000830069	0.000830069
dresden_comp4889_c0_seq1	5.52388e-06	0.000339542	-0.137463	0.0302527	7.64752	0.00655727	0.000421458	0.000689066	0.000951379	0.000951379
dresden_comp1649_c0_seq1	5.58549e-06	0.000342334	0.172795	0.038048	8.12656	0.0106946	0.000314917	0.00185656	0.000850411	0.00185656
dresden_comp398_c0_seq1	5.93955e-06	0.000362931	0.122841	0.0271259	9.97819	0.00500191	4.86663e-05	0.000545037	0.00105506	0.00105506
dresden_comp9679_c0_seq1	5.95588e-06	0.000362931	0.156955	0.0346635	7.27925	0.00826812	0.000691215	0.0004059	0.00111112	0.00111112
dresden_comp2883_c0_seq1	5.97765e-06	0.000363211	-0.647693	0.143068	4.61479	0.150414	0.0122539	0.0184487	0.0076029	0.0184487
dresden_comp9959_c0_seq1	6.07262e-06	0.000367924	-0.560038	0.123797	4.4177	0.106816	0.0140972	0.00180663	0.00889131	0.00889131
dresden_comp3577_c0_seq1	6.16591e-06	0.000372509	-0.526823	0.116538	4.61942	0.0995599	0.0105366	0.00983495	0.00757489	0.00983495
dresden_comp11192_c0_seq1	6.21512e-06	0.000374412	0.22482	0.0497507	6.37498	0.0172944	0.00174234	0.000921598	0.00197035	0.00197035
dresden_comp5882_c0_seq1	6.29158e-06	0.000377461	-0.154425	0.0341926	7.27279	0.0078546	0.000639024	0.000236518	0.00111467	0.00111467
dresden_comp7302_c1_seq1	6.30143e-06	0.000377461	0.153476	0.0339849	8.73897	0.00845248	0.000163583	0.00156888	0.000829422	0.00156888
dresden_comp3989_c0_seq1	6.40563e-06	0.000382619	0.116837	0.0258917	8.53857	0.00453167	0.000178921	0.000366572	0.000826647	0.000826647
dresden_comp6790_c0_seq1	6.47812e-06	0.000385859	0.181285	0.0401948	8.43036	0.011798	0.000219252	0.00220419	0.000828634	0.00220419
dresden_comp5953_c0_seq1	6.52219e-06	0.000387393	0.162042	0.0359398	7.46455	0.00942732	0.000652902	0.0012846	0.00102033	0.0012846
dresden_comp1574_c4_seq1	6.59682e-06	0.000389732	0.147937	0.032829	8.40957	0.00785894	0.000208423	0.00140819	0.000829296	0.00140819
dresden_comp462_c0_seq1	6.59844e-06	0.000389732	0.113318	0.0251468	9.14764	0.00417582	8.68418e-05	0.0003176	0.000861699	0.000861699
dresden_comp2266_c0_seq1	6.66205e-06	0.000391303	0.174529	0.038748	7.87073	0.0109398	0.000310447	0.00194167	0.000892397	0.00194167
dresden_comp5545_c0_seq1	6.6512e-06	0.000391303	0.148181	0.0328959	7.36121	0.00726495	0.000554856	0.000292194	0.00106835	0.00106835
dresden_comp11330_c0_seq1	6.7387e-06	0.000394708	-0.212158	0.0471276	6.43126	0.0143417	0.00143751	-0.000389527	0.001894	0.001894
dresden_comp11513_c1_seq1	6.93689e-06	0.000403598	-0.234124	0.0520783	6.22729	0.0192613	0.00187476	0.00164661	0.00219346	0.00219346
dresden_comp1867_c0_seq1	6.94773e-06	0.000403598	0.129965	0.0289113	7.87716	0.00539798	0.000362765	5.0669e-05	0.000891031	0.000891031
dresden_comp3083_c0_seq1	6.94424e-06	0.000403598	-0.500595	0.111357	6.41208	0.090059	0.00187699	0.0167237	0.0019195	0.0167237
dresden_comp6154_c0_seq1	7.04345e-06	0.000408038	-0.150107	0.0334137	7.31721	0.00773788	0.000583919	0.000638916	0.0010908	0.0010908
dresden_comp1688_c0_seq1	7.13382e-06	0.000412144	0.133538	0.0297435	8.48997	0.00641136	0.000202123	0.00112489	0.000827237	0.00112489
dresden_comp5905_c0_seq1	7.1639e-06	0.000412754	-0.386554	0.0861159	6.50434	0.0537262	0.00142283	0.00970109	0.00180041	0.00970109
dresden_comp12472_c0_seq1	7.41762e-06	0.000422765	-0.1456	0.0324902	7.43715	0.0076265	0.000503783	0.00107964	0.00103242	0.00107964
dresden_comp1595_c0_seq1	7.39296e-06	0.000422765	0.11895	0.0265391	8.53397	0.00489635	0.000229807	0.00058474	0.000826682	0.000826682
dresden_comp351_c0_seq1	7.36397e-06	0.000422765	0.160785	0.0358664	10.7316	0.00929925	2.20814e-05	0.00190752	0.00144189	0.00190752
dresden_comp7151_c0_seq1	7.40767e-06	0.000422765	0.13189	0.029429	7.87752	0.00545616	0.000408142	-0.000111012	0.000890954	0.000890954
dresden_comp4786_c0_seq1	7.52752e-06	0.000427875	0.15679	0.0350119	7.17294	0.0076989	0.000665951	-0.000261039	0.0011728	0.0011728
dresden_comp2841_c0_seq1	7.64054e-06	0.000433062	-0.163455	0.0365261	7.42286	0.00961626	0.000619692	0.00138155	0.00103891	0.00138155
dresden_comp516_c0_seq1	7.65975e-06	0.000433062	-0.19374	0.0432989	8.13261	0.0135103	0.000275918	0.00253627	0.000849702	0.00253627
dresden_comp5271_c0_seq1	7.76084e-06	0.000437608	-0.29933	0.066939	6.93692	0.0322565	0.000897989	0.00582326	0.00133992	0.00582326
dresden_comp2217_c0_seq1	7.82024e-06	0.000439785	0.15368	0.0343799	7.29572	0.00797881	0.000670771	0.0004462	0.00110219	0.00110219
dresden_comp7562_c0_seq1	7.90398e-06	0.000443315	-0.135597	0.03035	7.69507	0.00600362	0.000444884	0.000164726	0.000936795	0.000936795
dresden_comp5225_c0_seq1	7.97174e-06	0.000444981	-0.18529	0.0414896	7.34191	0.0123654	0.000731618	0.00185046	0.00107805	0.00185046
dresden_comp8586_c0_seq1	7.97578e-06	0.000444981	-0.12076	0.0270409	8.18664	0.00478402	0.000252914	0.000258484	0.000843901	0.000843901
dresden_comp12766_c0_seq1	8.00362e-06	0.000445359	-0.563234	0.126142	4.36605	0.0967409	0.0146062	-0.0126422	0.00926138	0.00926138
dresden_comp4289_c0_seq1	8.04239e-06	0.000446342	-0.148166	0.0331909	7.40991	0.00690025	0.000607551	-0.000214649	0.0010449	0.0010449
dresden_comp9462_c0_seq1	8.10459e-06	0.000447495	0.190301	0.0426454	6.81278	0.0114092	0.00127534	-0.000594239	0.00145261	0.00145261
dresden_comp9604_c0_seq1	8.1055e-06	0.000447495	-0.309474	0.0693518	6.1815	0.0345039	0.00238407	0.00483045	0.00226954	0.00483045
dresden_comp659_c0_seq1	8.13312e-06	0.000447851	-0.138431	0.0310268	10.4055	0.00690413	3.1108e-05	0.00141289	0.0012427	0.00141289
dresden_comp1911_c0_seq1	8.15957e-06	0.00044814	0.120715	0.0270604	8.30486	0.00484675	0.000264027	0.000329847	0.000834371	0.000834371
dresden_comp21691_c0_seq1	8.20747e-06	0.000449604	-0.462475	0.103701	4.9137	0.0770696	0.00770221	0.00842861	0.00600488	0.00842861
dresden_comp715_c0_seq1	8.44617e-06	0.000460936	0.1224	0.0274838	8.18696	0.00535341	0.000289168	0.000784395	0.000843869	0.000843869
dresden_comp7248_c0_seq1	8.45794e-06	0.000460936	-0.213083	0.0478489	6.46704	0.0152484	0.00158655	0.000447304	0.00184772	0.00184772
dresden_comp1325_c1_seq1	8.86842e-06	0.000482064	-0.1881	0.0423355	7.48187	0.0127652	0.000552427	0.00213602	0.00101292	0.00213602
dresden_comp55340_c0_seq1	8.9598e-06	0.000485782	-0.829323	0.186748	3.46179	0.245109	0.0328395	0.0156304	0.0194727	0.0194727
dresden_comp210_c1_seq1	9.00307e-06	0.000486879	0.113134	0.0254816	8.87554	0.00440008	0.000137808	0.000562556	0.000836162	0.000836162
dresden_comp9270_c0_seq1	9.07347e-06	0.000489435	0.162423	0.0365969	7.11718	0.00917516	0.000801039	0.000774997	0.00120796	0.00120796
dresden_comp3297_c0_seq1	9.24637e-06	0.00049623	-0.373874	0.0843181	5.69105	0.050466	0.00350695	0.00715737	0.00330285	0.00715737
dresden_comp6277_c0_seq1	9.23714e-06	0.00049623	-0.133872	0.0301902	8.07051	0.00647028	0.000329513	0.00103766	0.000857566	0.00103766
dresden_comp4734_c0_seq1	9.35296e-06	0.000500679	-0.118813	0.0268103	8.33144	0.00434214	0.00024539	-0.000111398	0.000832795	0.000832795
dresden_comp606_c0_seq1	9.42563e-06	0.000502028	0.197594	0.044604	9.72441	0.0141004	5.52717e-05	0.00292901	0.000975064	0.00292901
dresden_comp6604_c0_seq1	9.40936e-06	0.000502028	0.162688	0.0367215	7.09386	0.00846582	0.000799472	-0.000142483	0.00122323	0.00122323
dresden_comp8051_c0_seq1	9.48202e-06	0.000503762	0.148344	0.0334964	7.38337	0.00712112	0.000625518	2.36107e-05	0.0010575	0.0010575
dresden_comp6221_c0_seq1	9.5214e-06	0.000504587	-0.12434	0.028082	8.01925	0.00542039	0.000317828	0.000659958	0.000865069	0.000865069
dresden_comp10619_c0_seq1	9.5735e-06	0.000506079	-0.315414	0.0712543	6.31971	0.0359383	0.00191924	0.00569652	0.00204993	0.00569652
dresden_comp1457_c0_seq1	9.86558e-06	0.000518924	0.160351	0.0362776	8.30071	0.00929297	0.000244217	0.00172988	0.000834636	0.00172988
dresden_comp363_c0_seq1	9.8562e-06	0.000518924	0.172384	0.0389981	9.09881	0.0107398	0.000111688	0.00216959	0.000855894	0.00216959
dresden_comp12208_c0_seq1	1.0047e-05	0.000527154	-0.273066	0.0618334	6.56669	0.0269575	0.00124502	0.00449003	0.00172344	0.00449003
dresden_comp5787_c0_seq1	1.01315e-05	0.000530276	0.125314	0.0283879	8.54764	0.00567813	0.000194311	0.0010145	0.000826592	0.0010145
dresden_comp7645_c0_seq1	1.02093e-05	0.000533024	-0.483851	0.10965	4.60449	0.0831588	0.010369	0.00578774	0.00766565	0.00766565
dresden_comp9349_c0_seq1	1.0345e-05	0.000538779	-0.289816	0.0657204	5.72594	0.0302586	0.00326295	0.00306282	0.00321581	0.00321581
dresden_comp1712_c0_seq1	1.05535e-05	0.000548062	-0.178812	0.0405883	7.74686	0.011569	0.000341842	0.00212927	0.000922221	0.00212927
dresden_comp3375_c0_seq1	1.05751e-05	0.000548062	-0.211162	0.0479361	8.14213	0.0161342	0.000313898	0.0031329	0.000848611	0.0031329
dresden_comp1338_c0_seq1	1.10141e-05	0.000569421	0.169847	0.0386345	7.1178	0.0104455	0.000858021	0.00138092	0.00120756	0.00138092
dresden_comp3128_c1_seq1	1.11163e-05	0.000573302	0.132355	0.0301201	8.87783	0.006344	0.000139647	0.00122118	0.000836309	0.00122118
dresden_comp4177_c0_seq1	1.13767e-05	0.000585306	-0.340944	0.0776779	6.73617	0.0421135	0.00101839	0.00803239	0.00153059	0.00803239
dresden_comp12565_c0_seq1	1.14651e-05	0.000588424	-0.131172	0.0298967	7.65859	0.00607869	0.000392851	0.000753195	0.000947868	0.000947868
dresden_comp7667_c0_seq1	1.19496e-05	0.000611804	-0.12263	0.0280073	8.17655	0.00545271	0.000280325	0.000896284	0.000844913	0.000896284
dresden_comp9000_c0_seq1	1.21216e-05	0.000619109	-0.162146	0.0370585	7.07909	0.00870461	0.000826918	0.000194657	0.00123309	0.00123309
dresden_comp6352_c0_seq1	1.24037e-05	0.000631991	-0.496295	0.113559	4.93627	0.0893675	0.00727577	0.0120677	0.00589998	0.0120677
dresden_comp1275_c0_seq1	1.29476e-05	0.000658117	0.111464	0.0255594	9.01763	0.00444347	0.00013248	0.000762763	0.000847443	0.000847443
dresden_comp2464_c0_seq1	1.30565e-05	0.000659731	-0.164415	0.0377171	7.04467	0.00958649	0.00087715	0.000968871	0.00125672	0.00125672
dresden_comp2935_c0_seq1	1.30166e-05	0.000659731	0.115248	0.0264341	9.13868	0.00482316	0.000106271	0.000941874	0.000860592	0.000941874
dresden_comp4633_c0_seq1	1.30729e-05	0.000659731	0.133631	0.0306572	7.85419	0.00648501	0.000363111	0.00104668	0.000895989	0.00104668
dresden_comp3134_c0_seq1	1.31448e-05	0.000661776	0.150848	0.0346166	7.83322	0.00826453	0.000415363	0.0013821	0.000900712	0.0013821
dresden_comp2486_c0_seq1	1.3209e-05	0.000663429	0.135719	0.0311523	7.65042	0.00636488	0.00050525	0.000543502	0.000950453	0.000950453
dresden_comp4915_c0_seq1	1.3261e-05	0.000664463	-0.308907	0.0709193	5.53421	0.0305692	0.00382127	-0.0013936	0.00372305	0.00372305
dresden_comp11441_c0_seq1	1.34478e-05	0.000670647	-0.458622	0.105365	4.73438	0.0764224	0.00777847	0.00887427	0.0069139	0.00887427
dresden_comp3608_c0_seq1	1.34298e-05	0.000670647	0.173739	0.0399127	6.88456	0.0095273	0.00100422	-0.000414616	0.00138532	0.00138532
dresden_comp2110_c0_seq1	1.36946e-05	0.000681349	0.115802	0.0266291	8.5671	0.00487394	0.000205442	0.000858217	0.00082653	0.000858217
dresden_comp289_c0_seq1	1.39452e-05	0.000692187	-0.376212	0.0865905	7.68843	0.0514581	0.000438845	0.010808	0.000938758	0.010808
dresden_comp1198_c0_seq1	1.41242e-05	0.000699431	0.139447	0.0321165	8.82596	0.00707144	0.000157703	0.0013895	0.000833255	0.0013895
dresden_comp8651_c0_seq1	1.42646e-05	0.000704733	0.139892	0.0322351	7.49227	0.0067309	0.000550092	0.000524835	0.00100856	0.00100856
dresden_comp3043_c0_seq1	1.43176e-05	0.0007057	-0.114239	0.0263288	8.54347	0.00429544	0.000213194	0.000262152	0.000826615	0.000826615
dresden_comp1437_c0_seq1	1.43915e-05	0.00070605	0.111574	0.0257213	9.52367	0.00425347	6.67279e-05	0.000581821	0.000925652	0.000925652
dresden_comp8441_c0_seq1	1.43595e-05	0.00070605	0.135919	0.03133	7.57773	0.00573404	0.000497098	-0.000257255	0.000975257	0.000975257
dresden_comp2970_c0_seq1	1.47272e-05	0.000720847	0.11149	0.0257321	8.7933	0.00439381	0.000161582	0.000669408	0.000831628	0.000831628
dresden_comp14613_c0_seq1	1.48425e-05	0.000724816	-0.18153	0.041914	6.81346	0.0119941	0.0011496	0.00148557	0.00145194	0.00148557
dresden_comp10891_c0_seq1	1.49332e-05	0.000725891	0.199811	0.0461492	6.66812	0.014533	0.00131986	0.00187476	0.00160486	0.00187476
dresden_comp12187_c0_seq1	1.49186e-05	0.000725891	-0.343883	0.0794207	6.5216	0.0430458	0.00141415	0.00804733	0.00177881	0.00804733
dresden_comp9273_c0_seq1	1.51277e-05	0.000733661	0.261432	0.0604212	5.8833	0.0237443	0.0026269	0.00142346	0.00284919	0.00284919
dresden_comp1784_c0_seq1	1.52595e-05	0.000736673	0.11203	0.0259034	8.63275	0.00445037	0.000179573	0.000676883	0.000826905	0.000826905
dresden_comp873_c0_seq1	1.52342e-05	0.000736673	0.142469	0.0329388	9.85648	0.00739119	5.24558e-05	0.00157499	0.0010141	0.00157499
dresden_comp37_c0_seq1	1.55112e-05	0.000747119	0.210647	0.0487461	12.2619	0.0153834	5.65211e-06	0.00258405	0.00355862	0.00355862
dresden_comp2694_c0_seq1	1.56786e-05	0.000753466	0.112691	0.0260922	8.5653	0.0043787	0.000194676	0.000516513	0.000826532	0.000826532
dresden_comp9013_c0_seq1	1.57931e-05	0.000757246	-0.176845	0.0409617	6.78351	0.0108674	0.00103511	0.000821419	0.00148167	0.00148167
dresden_comp8622_c0_seq1	1.58551e-05	0.000758498	-0.216053	0.0500533	6.68865	0.0170101	0.00101515	0.00274285	0.00158198	0.00274285
dresden_comp4000_c0_seq1	1.59746e-05	0.000760772	-0.123885	0.0287117	7.88638	0.00470248	0.000347438	-0.000224672	0.000889103	0.000889103
dresden_comp727_c0_seq1	1.59721e-05	0.000760772	0.111037	0.0257338	9.49012	0.00435114	7.48594e-05	0.000740582	0.000918486	0.000918486
dresden_comp5155_c0_seq1	1.60843e-05	0.000764276	-0.13325	0.0308929	7.54516	0.00606108	0.000444135	0.000473879	0.000987422	0.000987422
dresden_comp17790_c0_seq2	1.65194e-05	0.00078279	-1.44767	0.33609	2.78751	0.725406	0.132854	-0.0120023	0.0365803	0.0365803
dresden_comp5463_c0_seq1	1.6548e-05	0.00078279	0.135522	0.0314654	8.33087	0.00669794	0.000264774	0.00122034	0.000832827	0.00122034
dresden_comp3234_c0_seq1	1.69018e-05	0.000797744	-0.421227	0.097907	5.82581	0.0647327	0.00248412	0.0118946	0.00297821	0.0118946
dresden_comp12259_c2_seq2	1.70951e-05	0.000802829	-0.301572	0.0701361	5.60389	0.032945	0.00384845	0.00322823	0.00353017	0.00353017
dresden_comp2233_c0_seq1	1.71107e-05	0.000802829	0.112366	0.0261339	8.66113	0.00458079	0.000197128	0.000794107	0.000827346	0.000827346
dresden_comp2275_c0_seq1	1.71614e-05	0.000802829	0.115933	0.0269677	8.2404	0.00437887	0.00025184	0.000181606	0.000839044	0.000839044
dresden_comp4722_c0_seq1	1.71236e-05	0.000802829	-0.226607	0.0527062	6.74305	0.0187387	0.00101007	0.00315685	0.00152334	0.00315685
dresden_comp3638_c0_seq1	1.72008e-05	0.000802893	0.295921	0.0688438	6.46104	0.031958	0.00149637	0.00561282	0.00185541	0.00561282
dresden_comp721_c0_seq1	1.75241e-05	0.000816183	0.111322	0.0259231	8.71007	0.00451311	0.000179507	0.000814694	0.000828503	0.000828503
dresden_comp4010_c0_seq1	1.7673e-05	0.000821309	-0.285492	0.0665106	6.98641	0.0297601	0.000976672	0.00565882	0.00129998	0.00565882
dresden_comp9860_c0_seq1	1.8166e-05	0.000842369	0.171901	0.0401046	7.71401	0.0107951	0.000351316	0.00206126	0.000931312	0.00206126
dresden_comp4607_c0_seq1	1.82773e-05	0.00084383	0.202866	0.0473437	7.22263	0.0150361	0.000712435	0.0026497	0.0011431	0.0026497
dresden_comp9371_c0_seq1	1.82751e-05	0.00084383	-0.230402	0.0537697	6.18971	0.0181665	0.00208111	0.000720076	0.00225566	0.00225566
dresden_comp142_c0_seq1	1.84273e-05	0.000847056	0.170028	0.039697	9.43968	0.0105638	8.46381e-05	0.00227913	0.000908273	0.00227913
dresden_comp1510_c0_seq1	1.84033e-05	0.000847056	-0.174036	0.04063	8.70938	0.0110675	0.000160753	0.00231545	0.000828483	0.00231545
dresden_comp11203_c0_seq1	1.85294e-05	0.000849903	-0.423102	0.0988114	4.82397	0.0647225	0.00820313	0.00556924	0.00644242	0.00644242
dresden_comp12826_c0_seq1	1.87323e-05	0.000855495	-0.242251	0.0566074	6.0925	0.020876	0.00237952	0.00170841	0.00242708	0.00242708
dresden_comp2497_c0_seq1	1.87277e-05	0.000855495	0.119771	0.0279868	8.04005	0.0050658	0.000312981	0.000639876	0.000861912	0.000861912
dresden_comp3852_c0_seq1	1.90325e-05	0.000867331	0.111068	0.0259749	8.45253	0.00378396	0.000184018	-8.00615e-05	0.000828028	0.000828028
dresden_comp1523_c0_seq1	1.91572e-05	0.000869268	0.189092	0.0442372	7.66342	0.013075	0.000471996	0.0024634	0.000946359	0.0024634
dresden_comp5032_c0_seq1	1.91167e-05	0.000869268	-0.635745	0.148713	5.03878	0.14779	0.0068082	0.0263653	0.00544761	0.0263653
dresden_comp11829_c0_seq1	1.92751e-05	0.000872745	-0.888074	0.207828	3.59035	0.288433	0.0255773	0.0392111	0.0174085	0.0392111
dresden_comp14806_c0_seq1	2.00193e-05	0.000900781	-0.263492	0.0617848	5.97138	0.0254093	0.00290074	0.00282531	0.00266249	0.00282531
dresden_comp23666_c0_seq1	1.99905e-05	0.000900781	-0.447817	0.104998	4.757	0.0632306	0.0097455	-0.00590965	0.0067914	0.0067914
dresden_comp4668_c0_seq1	2.00647e-05	0.000900781	0.189101	0.0443464	8.22547	0.0130876	0.000234397	0.00271551	0.000840304	0.00271551
dresden_comp4855_c0_seq1	2.00618e-05	0.000900781	-0.178722	0.0419122	6.83283	0.0105668	0.00120171	2.87274e-05	0.00143324	0.00143324
dresden_comp8131_c0_seq1	2.01846e-05	0.000904242	0.142088	0.0333317	7.3116	0.0069183	0.000572763	0.000504248	0.00109374	0.00109374
dresden_comp36235_c0_seq1	2.02304e-05	0.000904382	0.508169	0.119223	4.30167	0.0831358	0.0115772	-0.00449584	0.00974412	0.00974412
dresden_comp3352_c0_seq1	2.02867e-05	0.000904984	0.125893	0.0295404	7.92328	0.00580186	0.000349744	0.000959209	0.000881734	0.000959209
dresden_comp8123_c0_seq1	2.04255e-05	0.000909256	-0.380099	0.0892211	5.30253	0.052895	0.00475513	0.00718547	0.00444506	0.00718547
dresden_comp1065_c0_seq1	2.06939e-05	0.000919271	0.148985	0.0349955	9.53075	0.00812859	7.2944e-05	0.00176408	0.000927203	0.00176408
dresden_comp8763_c0_seq1	2.07979e-05	0.000921954	0.212642	0.0499611	6.34745	0.0144478	0.00173475	-0.000631142	0.00200941	0.00200941
dresden_comp1795_c0_seq1	2.08857e-05	0.000922235	0.113497	0.0266725	8.4493	0.00421713	0.00023902	0.000201824	0.00082811	0.00082811
dresden_comp2982_c0_seq1	2.08915e-05	0.000922235	0.126188	0.0296555	7.79255	0.00538201	0.000408749	0.000347461	0.00091042	0.00091042
dresden_comp10042_c0_seq1	2.11298e-05	0.000926949	-0.150066	0.0352881	7.30953	0.00825027	0.000658759	0.00120912	0.00109484	0.00120912
dresden_comp3654_c0_seq1	2.10984e-05	0.000926949	-0.210095	0.0494	8.8666	0.0161704	0.000144894	0.00351565	0.000835599	0.00351565
dresden_comp6078_c0_seq1	2.10854e-05	0.000926949	-0.33836	0.0795565	6.0446	0.0419413	0.00265277	0.00684109	0.00251726	0.00684109
dresden_comp5184_c0_seq1	2.12603e-05	0.000930742	-0.448354	0.105464	4.95608	0.0736536	0.00746259	0.00922155	0.00580952	0.00922155
dresden_comp3954_c0_seq1	2.13302e-05	0.000931873	-0.419485	0.0986908	6.29902	0.064478	0.00231871	0.0122911	0.00208091	0.0122911
dresden_comp13460_c0_seq1	2.15523e-05	0.000937702	-0.235473	0.0554293	6.06877	0.0172428	0.00213732	-0.00137663	0.00247128	0.00247128
dresden_comp6737_c0_seq1	2.1519e-05	0.000937702	0.141764	0.0333678	7.33403	0.00637625	0.000588038	-0.000154071	0.00108208	0.00108208
dresden_comp1218_c0_seq1	2.17726e-05	0.000945344	0.11156	0.0262748	8.2791	0.00409183	0.000199453	0.000248238	0.000836092	0.000836092
dresden_comp1953_c0_seq1	2.19482e-05	0.000951012	0.120473	0.028386	8.60061	0.00532103	0.000163607	0.00104504	0.000826609	0.00104504
dresden_comp36433_c0_seq1	2.20301e-05	0.000952611	-0.388207	0.091488	4.89943	0.05058	0.00648281	0.000227956	0.00607228	0.00607228
dresden_comp5520_c0_seq1	2.25215e-05	0.000971423	-0.132459	0.0312529	7.6232	0.00643572	0.000486216	0.000978897	0.000959362	0.000978897
dresden_comp5623_c0_seq1	2.2557e-05	0.000971423	-0.276582	0.0652632	5.70891	0.0280604	0.00300561	0.00338332	0.00325803	0.00338332
dresden_comp6580_c0_seq1	2.28279e-05	0.000980943	-0.152457	0.035997	7.03903	0.00785904	0.000682944	0.000424696	0.00126073	0.00126073
dresden_comp904_c0_seq1	2.28709e-05	0.000980943	0.107815	0.025459	8.9999	0.00365189	0.000126447	7.93964e-05	0.000845793	0.000845793
dresden_comp2051_c0_seq1	2.29195e-05	0.000981037	-0.190858	0.0450736	7.47739	0.013366	0.000548585	0.00249885	0.00101482	0.00249885
dresden_comp21057_c0_seq1	2.30414e-05	0.000984263	-0.351329	0.0829943	5.31569	0.0420858	0.00593167	0.000388385	0.0044004	0.0044004
dresden_comp17422_c0_seq1	2.32324e-05	0.000990421	-0.364436	0.0861282	5.10877	0.043102	0.00596691	-0.00189452	0.0051602	0.0051602
dresden_comp1331_c0_seq1	2.33913e-05	0.000993565	-0.107015	0.0253003	9.07846	0.00372091	0.000106522	0.000250052	0.000853636	0.000853636
dresden_comp2201_c0_seq1	2.34001e-05	0.000993565	-0.107188	0.0253417	8.9955	0.00395451	0.000117905	0.000516784	0.000845394	0.000845394
dresden_comp6570_c0_seq1	2.39596e-05	0.00101528	0.137458	0.0325391	7.45519	0.00685568	0.000563784	0.000920351	0.0010244	0.0010244
dresden_comp2846_c0_seq1	2.40387e-05	0.0010166	-0.127401	0.0301637	8.35519	0.00596109	0.000222333	0.00114244	0.000831555	0.00114244
dresden_comp4427_c0_seq1	2.43817e-05	0.001027	-0.398988	0.0945369	6.16033	0.0584821	0.00218204	0.0112238	0.00230585	0.0112238
dresden_comp7944_c0_seq1	2.43697e-05	0.001027	-0.3006	0.0712228	5.60591	0.0279147	0.0040843	-0.00307606	0.00352473	0.00352473
dresden_comp934_c0_seq1	2.44489e-05	0.00102778	0.14446	0.0342337	8.26038	0.00766697	0.00023856	0.00151936	0.000837465	0.00151936
dresden_comp4672_c0_seq1	2.45706e-05	0.00103084	-0.279189	0.0661789	6.37338	0.0286396	0.00171209	0.00485737	0.00197259	0.00485737
dresden_comp10447_c0_seq1	2.48582e-05	0.00104067	-0.227839	0.0540405	6.23862	0.0162325	0.0022054	-0.00138134	0.00217516	0.00217516
dresden_comp878_c0_seq1	2.49032e-05	0.00104067	-0.154284	0.0365978	8.26507	0.00874837	0.000253618	0.00175548	0.000837111	0.00175548
dresden_comp796_c0_seq1	2.5432e-05	0.00106067	0.108789	0.025835	8.60913	0.00435146	0.000173246	0.000827921	0.000826667	0.000827921
dresden_comp638_c0_seq1	2.63128e-05	0.00109524	0.107049	0.0254682	9.42905	0.00365924	6.67349e-05	0.000210033	0.000906205	0.000906205
dresden_comp1683_c0_seq1	2.65964e-05	0.00110487	0.120542	0.028695	8.30066	0.00534722	0.000206598	0.00102851	0.000834639	0.00102851
dresden_comp19048_c0_seq1	2.67941e-05	0.0011109	-0.302045	0.0719302	6.10086	0.033578	0.00229878	0.00546216	0.00241173	0.00546216
dresden_comp13056_c0_seq1	2.74901e-05	0.00113753	-0.199854	0.0476601	6.94438	0.0147082	0.00096132	0.0024459	0.00133372	0.0024459
dresden_comp5618_c0_seq1	2.81367e-05	0.00116201	-0.567153	0.135422	4.48955	0.118506	0.00936767	0.0181409	0.00840001	0.0181409
dresden_comp5682_c0_seq1	2.82651e-05	0.00116504	-0.131733	0.0314624	7.57263	0.00530455	0.000507706	-0.000384658	0.000977119	0.000977119
dresden_comp4884_c0_seq1	2.83428e-05	0.00116597	-0.340738	0.0813918	6.37841	0.0427802	0.00162805	0.00830888	0.00196557	0.00830888
dresden_comp1584_c0_seq1	2.86735e-05	0.00117594	0.134639	0.0321814	8.57232	0.00668107	0.0001948	0.00135866	0.000826527	0.00135866
dresden_comp5097_c0_seq1	2.86964e-05	0.00117594	-0.230075	0.0549949	5.98273	0.0173129	0.00189728	-0.00010657	0.00263937	0.00263937
dresden_comp17002_c0_seq1	2.88416e-05	0.0011796	-0.247524	0.059182	6.03197	0.0215322	0.00271211	0.00122749	0.00254166	0.00254166
dresden_comp10841_c0_seq1	2.89066e-05	0.00117998	-0.178376	0.0426541	6.79035	0.0117286	0.00124866	0.0014804	0.0014748	0.0014804
dresden_comp4229_c0_seq1	2.90793e-05	0.00118474	0.123928	0.0296439	7.77884	0.00533289	0.000404279	0.00050253	0.000913859	0.000913859
dresden_comp4871_c0_seq1	2.94176e-05	0.00119622	-0.111969	0.0268002	8.38247	0.00425963	0.000247055	0.000376056	0.000830322	0.000830322
dresden_comp2326_c0_seq1	2.97713e-05	0.00120828	0.119634	0.0286533	7.88096	0.00506924	0.000341289	0.000628179	0.000890231	0.000890231
dresden_comp21906_c0_seq1	3.04851e-05	0.00123252	0.619396	0.148543	4.0037	0.141573	0.0200885	0.013009	0.0123509	0.013009
dresden_comp6644_c0_seq1	3.04502e-05	0.00123252	-0.130209	0.0312247	7.66194	0.00546011	0.000515654	-4.84383e-05	0.00094682	0.00094682
dresden_comp8507_c0_seq1	3.09396e-05	0.00124851	-0.195207	0.0468522	7.45979	0.0140659	0.000523824	0.00276887	0.00102239	0.00276887
dresden_comp9682_c0_seq1	3.19211e-05	0.00128566	-0.139424	0.0335209	7.43923	0.00650004	0.000653991	0.000181447	0.00103148	0.00103148
dresden_comp3833_c0_seq1	3.23493e-05	0.00130043	0.13198	0.0317544	7.49996	0.00580311	0.000507134	0.000214751	0.00100538	0.00100538
dresden_comp926_c1_seq1	3.29802e-05	0.00132327	0.142611	0.0343487	8.03451	0.00751715	0.000295058	0.00147469	0.000862736	0.00147469
dresden_comp558_c0_seq1	3.32659e-05	0.00133221	0.159139	0.0383479	6.9953	0.00932458	0.000912722	0.00124607	0.00129312	0.00129312
dresden_comp11501_c0_seq1	3.34821e-05	0.00133834	-0.302127	0.07283	6.7328	0.0337493	0.00102075	0.00693556	0.00153416	0.00693556
dresden_comp6380_c0_seq1	3.35619e-05	0.00133899	0.14966	0.0360813	7.09805	0.00788389	0.000732325	0.000723286	0.00122046	0.00122046
dresden_comp10241_c0_seq1	3.38102e-05	0.00134636	-0.44968	0.108457	4.70523	0.0737681	0.0105691	0.00581156	0.00707532	0.00707532
dresden_comp2303_c0_seq1	3.41767e-05	0.0013584	-0.173144	0.041785	7.47289	0.0110888	0.000575336	0.00204364	0.00101674	0.00204364
dresden_comp12881_c0_seq1	3.42622e-05	0.00135924	-0.249769	0.0602854	6.00345	0.0199658	0.00285373	-0.00129077	0.00259776	0.00259776
dresden_comp275_c0_seq1	3.45873e-05	0.00136701	0.106511	0.0257214	9.4367	0.00405046	8.46942e-05	0.000724162	0.00090769	0.00090769
dresden_comp9140_c0_seq1	3.45604e-05	0.00136701	0.115526	0.0278972	8.05722	0.00470253	0.000307956	0.000565396	0.000859421	0.000859421
dresden_comp4477_c0_seq1	3.49107e-05	0.00137722	0.247057	0.0596927	6.73831	0.022587	0.0012693	0.00407553	0.00152832	0.00407553
dresden_comp7038_c0_seq1	3.57396e-05	0.00140729	0.146447	0.03543	7.20638	0.00677948	0.000730277	-0.000298463	0.00115265	0.00115265
dresden_comp1245_c0_seq1	3.60046e-05	0.0014144	0.133483	0.0323067	7.44674	0.006557	0.000537454	0.000977191	0.00102813	0.00102813
dresden_comp1954_c0_seq1	3.6054e-05	0.0014144	-0.128195	0.0310293	7.70027	0.00560769	0.000508952	0.000337951	0.000935272	0.000935272
dresden_comp5265_c0_seq1	3.63181e-05	0.00142212	-0.185079	0.0448161	6.60224	0.0112324	0.00133186	-0.000136657	0.00168087	0.00168087
dresden_comp1097_c0_seq1	3.67081e-05	0.00143474	0.113594	0.0275227	8.16155	0.00436335	0.000289768	0.00032559	0.000846477	0.000846477
dresden_comp5109_c0_seq1	3.68976e-05	0.00143948	0.117466	0.0284691	8.37396	0.00511209	0.000275471	0.000940266	0.000830685	0.000940266
dresden_comp5153_c0_seq1	3.81643e-05	0.00148616	0.113096	0.0274618	8.21668	0.00474222	0.000256277	0.000874947	0.000841077	0.000874947
dresden_comp1439_c0_seq1	3.85448e-05	0.00149822	0.104066	0.025283	9.17393	0.0039126	9.37966e-05	0.000735813	0.000865051	0.000865051
dresden_comp7384_c0_seq1	3.86867e-05	0.00150097	-0.117138	0.0284649	7.84991	0.00462067	0.000318441	0.000311859	0.000896937	0.000896937
dresden_comp11867_c0_seq1	3.88624e-05	0.00150503	-0.609083	0.148046	5.33309	0.137596	0.00533307	0.0275434	0.00434211	0.0275434
dresden_comp3050_c0_seq1	3.89399e-05	0.00150527	-0.209205	0.0508559	7.65889	0.0162336	0.000431067	0.00344842	0.000947773	0.00344842
dresden_comp5831_c0_seq1	3.91254e-05	0.00150968	0.176342	0.0428785	7.15437	0.0115352	0.000772957	0.00198489	0.0011843	0.00198489
dresden_comp544_c0_seq1	3.92079e-05	0.00151011	0.114784	0.0279137	10.1629	0.00403792	4.15399e-05	6.50983e-05	0.00112723	0.00112723
dresden_comp155_c2_seq1	3.98915e-05	0.00152874	0.28331	0.0689636	8.33808	0.0297865	0.000201058	0.0069329	0.000832433	0.0069329
dresden_comp3169_c0_seq1	3.99084e-05	0.00152874	-0.310394	0.0755584	7.54118	0.0357543	0.000507249	0.00805635	0.000988951	0.00805635
dresden_comp4214_c0_seq1	3.98901e-05	0.00152874	0.155078	0.0377491	7.07924	0.00794451	0.000904508	7.74284e-06	0.00123298	0.00123298
dresden_comp12222_c0_seq1	4.0476e-05	0.00154768	-0.169365	0.0412607	6.76918	0.00983832	0.00105743	0.000483843	0.00149624	0.00149624
dresden_comp7394_c0_seq1	4.09477e-05	0.00156289	-0.103903	0.0253293	8.85035	0.00352896	0.000127744	0.000235045	0.000834619	0.000834619
dresden_comp231_c0_seq1	4.12121e-05	0.00157014	0.10492	0.0255866	8.67585	0.00371729	0.000154366	0.000364199	0.000827641	0.000827641
dresden_comp15372_c0_seq1	4.19078e-05	0.00159378	-0.326004	0.0795772	5.27803	0.035485	0.00496939	-0.00046767	0.00452941	0.00452941
dresden_comp2357_c0_seq1	4.19959e-05	0.00159426	-0.15242	0.03721	7.01559	0.0076848	0.000799081	9.49466e-05	0.0012778	0.0012778
dresden_comp13700_c0_seq1	4.21838e-05	0.00159853	-0.276682	0.0675628	6.66519	0.0284435	0.0010695	0.00577759	0.00160815	0.00577759
dresden_comp980_c0_seq1	4.27134e-05	0.00161208	0.102175	0.0249677	9.01818	0.00334057	8.75839e-05	0.000173228	0.000847495	0.000847495
dresden_comp9876_c0_seq1	4.26351e-05	0.00161208	-0.20413	0.0498764	6.30525	0.0143565	0.00165995	0.000659832	0.00207152	0.00207152
dresden_comp9911_c0_seq1	4.27702e-05	0.00161208	-0.423726	0.10355	4.73763	0.061052	0.00918781	-0.000201605	0.00689617	0.00689617
dresden_comp311_c0_seq1	4.29099e-05	0.00161447	0.12419	0.0303553	10.2778	0.00573271	3.2322e-05	0.00134985	0.0011788	0.00134985
dresden_comp5751_c0_seq1	4.34269e-05	0.00163102	-0.202575	0.0495482	7.12622	0.015257	0.000727656	0.00295488	0.00120213	0.00295488
dresden_comp5920_c0_seq1	4.36867e-05	0.00163786	-0.136339	0.0333587	7.3643	0.00669494	0.00060239	0.000795639	0.00106682	0.00106682
dresden_comp195_c0_seq1	4.39805e-05	0.00164595	0.111311	0.0272453	10.0001	0.00434296	5.05032e-05	0.00073189	0.00106296	0.00106296
dresden_comp4891_c0_seq1	4.4058e-05	0.00164595	-0.247135	0.0604967	6.52618	0.0227145	0.00159092	0.00389885	0.00177313	0.00389885
dresden_comp12787_c0_seq1	4.42312e-05	0.0016495	-0.451674	0.110591	4.48477	0.0659827	0.0099136	-0.00393854	0.00843188	0.00843188
dresden_comp8229_c0_seq1	4.44109e-05	0.00165329	0.196421	0.0481042	6.50246	0.0121445	0.00166825	-0.000955606	0.00180277	0.00180277
dresden_comp1069_c0_seq1	4.54403e-05	0.00168567	0.125646	0.0308112	8.7069	0.00587523	0.00017842	0.00124557	0.000828413	0.00124557
dresden_comp11024_c0_seq1	4.54343e-05	0.00168567	-0.152214	0.0373262	7.32702	0.00862266	0.000615494	0.00147437	0.00108569	0.00147437
dresden_comp728_c0_seq1	4.57794e-05	0.00169528	0.118721	0.0291256	10.2056	0.00524639	3.80219e-05	0.00123443	0.00114576	0.00123443
dresden_comp5732_c0_seq1	4.5927e-05	0.00169777	-0.407944	0.100098	6.4197	0.061949	0.00166663	0.0133628	0.00190931	0.0133628
dresden_comp4351_c0_seq1	4.6287e-05	0.0017081	0.179441	0.0440495	6.68256	0.0115869	0.00132182	0.00108714	0.00158872	0.00158872
dresden_comp5564_c0_seq1	4.64424e-05	0.00171085	-0.136507	0.0335164	7.4272	0.00609513	0.000648096	-1.69789e-05	0.00103692	0.00103692
dresden_comp9590_c0_seq1	4.74575e-05	0.0017452	0.181471	0.0446114	6.5521	0.0113472	0.00124408	0.000590493	0.00174119	0.00174119
dresden_comp5058_c0_seq1	4.77463e-05	0.00175277	-0.131152	0.0322527	8.52753	0.00640856	0.000181396	0.00137896	0.000826738	0.00137896
dresden_comp3023_c0_seq1	4.80188e-05	0.00175972	-0.133879	0.0329339	8.05535	0.00667862	0.000339316	0.00128765	0.000859688	0.00128765
dresden_comp805_c0_seq1	4.83218e-05	0.00176776	0.126798	0.0312034	9.12326	0.00599172	9.79044e-05	0.00136258	0.000858733	0.00136258
dresden_comp14289_c0_seq1	4.85939e-05	0.00177464	-0.624592	0.153754	3.97886	0.145403	0.0154936	0.0199668	0.0126008	0.0199668
dresden_comp4260_c0_seq1	4.8712e-05	0.00177589	0.142325	0.0350406	7.2343	0.0069908	0.000705421	0.000436888	0.00113635	0.00113635
dresden_comp4664_c0_seq1	4.88224e-05	0.00177685	-0.118535	0.0291873	7.84953	0.00513288	0.000380828	0.000766278	0.000897023	0.000897023
dresden_comp1967_c0_seq1	4.90951e-05	0.00178064	-0.202989	0.0499986	9.32369	0.0153612	8.91482e-05	0.00366064	0.000887272	0.00366064
dresden_comp9447_c0_seq1	4.90323e-05	0.00178064	-0.154729	0.0381088	7.05308	0.00783294	0.000927594	-0.000114308	0.00125082	0.00125082
dresden_comp1448_c0_seq1	4.9338e-05	0.00178639	-0.222584	0.0548406	7.14878	0.018472	0.000834744	0.00367649	0.0011878	0.00367649
dresden_comp13429_c0_seq1	4.94347e-05	0.00178683	-0.17859	0.0440064	7.2301	0.0118922	0.000681272	0.00222357	0.00113877	0.00222357
dresden_comp11019_c0_seq1	5.06193e-05	0.00181108	-0.133448	0.0329278	7.38366	0.00611797	0.000569005	0.000400306	0.00105736	0.00105736
dresden_comp14953_c0_seq1	5.02699e-05	0.00181108	-0.671076	0.165519	3.75505	0.15467	0.0259538	-0.00149423	0.015141	0.015141
dresden_comp160_c0_seq1	5.05965e-05	0.00181108	0.124594	0.0307422	8.80412	0.00579116	0.000159442	0.00125818	0.000832142	0.00125818
dresden_comp230_c0_seq1	5.04033e-05	0.00181108	-0.219757	0.0542109	9.13775	0.0180145	0.000106803	0.00430142	0.000860479	0.00430142
dresden_comp5944_c0_seq1	5.03623e-05	0.00181108	-0.106555	0.0262843	8.46164	0.00419113	0.000208485	0.000772709	0.000827809	0.000827809
dresden_comp6795_c0_seq1	5.04651e-05	0.00181108	-0.36601	0.0902955	5.80261	0.0499729	0.00319326	0.00903666	0.00303189	0.00903666
dresden_comp4632_c0_seq1	5.07163e-05	0.00181148	0.126961	0.0313306	7.61095	0.0058291	0.000508889	0.000732825	0.000963519	0.000963519
dresden_comp225_c0_seq1	5.08799e-05	0.00181426	0.104067	0.0256857	9.5078	0.00364734	6.74094e-05	0.000430547	0.000922224	0.000922224
dresden_comp4210_c0_seq1	5.11906e-05	0.00182227	0.118752	0.0293206	7.77456	0.00463232	0.000374595	0.000127533	0.000914952	0.000914952
dresden_comp14257_c0_seq1	5.15742e-05	0.00182976	-0.43687	0.107912	5.08061	0.0712308	0.00643581	0.0110318	0.00527385	0.0110318
dresden_comp6195_c0_seq1	5.15692e-05	0.00182976	-0.272854	0.067398	5.87369	0.0277858	0.00261207	0.00420166	0.00287037	0.00420166
dresden_comp10753_c0_seq1	5.22278e-05	0.00184675	-0.833018	0.205916	3.34825	0.240317	0.0420493	-0.00187285	0.0215527	0.0215527
dresden_comp19641_c0_seq1	5.2196e-05	0.00184675	-0.261256	0.0645782	5.64695	0.0233917	0.00283954	0.000804598	0.00341598	0.00341598
dresden_comp8532_c0_seq1	5.25465e-05	0.00185492	0.116519	0.0288127	7.85275	0.00487481	0.000348953	0.000653325	0.000896306	0.000896306
dresden_comp1469_c0_seq1	5.27347e-05	0.00185846	0.107192	0.026512	8.4509	0.00368793	0.000226257	7.48437e-05	0.000828069	0.000828069
dresden_comp13078_c0_seq1	5.31966e-05	0.00186851	-0.597654	0.147893	4.11373	0.133404	0.0191447	0.0136638	0.0113089	0.0136638
dresden_comp8527_c0_seq1	5.31952e-05	0.00186851	-0.30268	0.0748999	6.28869	0.0342165	0.00226556	0.00614943	0.00209663	0.00614943
dresden_comp12269_c0_seq1	5.3481e-05	0.00187538	-0.170751	0.0422664	6.79082	0.00920076	0.00120535	-0.000637844	0.00147433	0.00147433
dresden_comp582_c0_seq1	5.36526e-05	0.00187829	0.119395	0.0295597	9.6262	0.00532508	5.41236e-05	0.00125654	0.000949456	0.00125654
dresden_comp5127_c0_seq1	5.38912e-05	0.00188352	0.135968	0.0336714	7.3746	0.0063065	0.000638886	0.00031154	0.00106176	0.00106176
dresden_comp22992_c0_seq1	5.40618e-05	0.00188636	-0.53797	0.133249	4.16842	0.099934	0.0158053	0.000582955	0.0108276	0.0108276
dresden_comp11641_c0_seq1	5.45097e-05	0.00189886	-0.219884	0.0544888	6.13219	0.0173206	0.0020983	0.00142154	0.00235524	0.00235524
dresden_comp2810_c0_seq1	5.46829e-05	0.00190176	-0.113618	0.0281606	8.13259	0.00482435	0.000260856	0.000928671	0.000849704	0.000928671
dresden_comp5803_c0_seq1	5.49945e-05	0.00190946	-0.321872	0.0798033	5.20363	0.0367481	0.0047568	0.00232769	0.00479604	0.00479604
dresden_comp1417_c0_seq1	5.53448e-05	0.00191533	-0.107505	0.0266641	8.55254	0.00356556	0.000239894	-0.000116949	0.000826569	0.000826569
dresden_comp3588_c0_seq1	5.52949e-05	0.00191533	0.128361	0.0318353	7.49264	0.00512881	0.000511823	-0.000279532	0.00100841	0.00100841
dresden_comp6082_c0_seq1	5.65895e-05	0.0019552	-0.152417	0.0378526	7.90673	0.00868869	0.00039032	0.00175891	0.000884971	0.00175891
dresden_comp15290_c0_seq1	5.72544e-05	0.00197495	-0.21153	0.052569	6.26731	0.0156802	0.00201557	0.000805361	0.00212968	0.00212968
dresden_comp5282_c0_seq1	5.8607e-05	0.00201831	-0.129117	0.0321318	7.51843	0.00615258	0.000550782	0.000888273	0.000997893	0.000997893
dresden_comp2471_c0_seq1	5.91102e-05	0.00203233	0.104671	0.0260614	8.41895	0.00404737	0.000189806	0.000760882	0.000828986	0.000828986
dresden_comp10019_c0_seq1	5.95478e-05	0.00204406	-0.337304	0.0840193	5.27323	0.0421408	0.00604274	0.00396817	0.00454613	0.00454613
dresden_comp15036_c0_seq1	5.99904e-05	0.00205477	-0.72646	0.181034	3.56713	0.173356	0.031399	-0.0126088	0.0177607	0.0177607
dresden_comp588_c0_seq1	6.00544e-05	0.00205477	0.106093	0.0264399	8.48526	0.00420905	0.00022128	0.000819167	0.000827321	0.000827321
dresden_comp2705_c0_seq1	6.06782e-05	0.00207276	0.114177	0.0284719	7.93895	0.00488368	0.000310474	0.000905499	0.00087877	0.000905499
dresden_comp5815_c0_seq1	6.08686e-05	0.00207591	-0.115701	0.0288573	7.95867	0.00433086	0.000373936	1.96232e-05	0.000875178	0.000875178
dresden_comp4111_c0_seq1	6.28702e-05	0.00213908	-0.17067	0.0426485	6.72653	0.0094141	0.00118751	-0.000342914	0.00154084	0.00154084
dresden_comp943_c0_seq1	6.29231e-05	0.00213908	-0.439931	0.109939	7.00928	0.0725657	0.000954657	0.0171754	0.00128251	0.0171754
dresden_comp7913_c0_seq1	6.34876e-05	0.00215481	-0.156928	0.0392372	6.97285	0.00828283	0.000998698	0.000119992	0.00131064	0.00131064
dresden_comp6769_c0_seq1	6.39152e-05	0.00216584	0.128088	0.0320391	7.53821	0.00547093	0.000549655	0.000136533	0.000990103	0.000990103
dresden_comp11823_c0_seq1	6.44745e-05	0.0021813	-0.182427	0.0456545	7.12037	0.012485	0.000810938	0.00231556	0.00120589	0.00231556
dresden_comp1635_c1_seq1	6.47317e-05	0.00218302	0.192436	0.0481708	6.38504	0.0118642	0.00152429	-0.000580932	0.00195636	0.00195636
dresden_comp6013_c0_seq1	6.46517e-05	0.00218302	-0.286914	0.0718156	5.42085	0.0252897	0.00367626	-0.0029341	0.00405996	0.00405996
dresden_comp14171_c0_seq1	6.5336e-05	0.00219639	0.280754	0.0703176	5.52569	0.0279267	0.00366947	0.00168031	0.00374738	0.00374738
dresden_comp17534_c0_seq1	6.52682e-05	0.00219639	-0.211931	0.0530768	6.15979	0.0151481	0.00191892	0.000173206	0.0023068	0.0023068
dresden_comp1750_c0_seq1	6.55217e-05	0.00219914	-0.243681	0.0610425	6.8149	0.0222856	0.00116833	0.00442096	0.00145053	0.00442096
dresden_comp5490_c0_seq1	6.72327e-05	0.00225299	0.134945	0.0338559	7.28148	0.00617566	0.000609424	0.000281332	0.00110991	0.00110991
dresden_comp6732_c0_seq1	6.73621e-05	0.00225375	-0.21506	0.0539617	7.73101	0.0173695	0.000414886	0.00395291	0.000926544	0.00395291
dresden_comp6330_c0_seq1	6.75095e-05	0.00225511	0.119078	0.0298823	7.74495	0.00435209	0.000416695	-0.000293918	0.000922735	0.000922735
dresden_comp1617_c0_seq2	6.77784e-05	0.00226053	0.296531	0.0744314	5.59071	0.0330272	0.00320503	0.00510501	0.00356586	0.00510501
dresden_comp1319_c0_seq1	6.83962e-05	0.00227754	0.114289	0.0287028	8.52188	0.00490719	0.000188802	0.00104697	0.000826794	0.00104697
dresden_comp5272_c0_seq1	6.89875e-05	0.00229362	-0.36374	0.0913976	5.22566	0.0497161	0.00571418	0.00681609	0.00471541	0.00681609
dresden_comp7009_c0_seq1	6.93493e-05	0.00230203	-0.467008	0.117383	4.37537	0.0704307	0.0114746	-0.00522255	0.0091935	0.0091935
dresden_comp9526_c0_seq1	6.99031e-05	0.00231677	-0.215321	0.0541467	6.11584	0.0157616	0.00201327	0.00030257	0.00238453	0.00238453
dresden_comp242_c0_seq1	7.15455e-05	0.0023675	-0.105253	0.0265049	9.77918	0.00347384	6.31686e-05	0.000124797	0.000990594	0.000990594
dresden_comp12710_c0_seq1	7.20744e-05	0.00237785	-0.382974	0.0964832	4.81008	0.0533771	0.00745035	0.00427018	0.00651315	0.00651315
dresden_comp2769_c0_seq1	7.23081e-05	0.00237785	-0.108893	0.027439	8.28785	0.00371481	0.000293864	-9.70228e-05	0.000835486	0.000835486
dresden_comp5146_c0_seq1	7.21465e-05	0.00237785	-0.35618	0.0897384	6.0853	0.0477228	0.00259897	0.00948049	0.00244039	0.00948049
dresden_comp5955_c0_seq1	7.23052e-05	0.00237785	0.116949	0.0294689	7.99799	0.00514523	0.000353104	0.000949516	0.00086846	0.000949516
dresden_comp4370_c0_seq1	7.2526e-05	0.00238131	0.176706	0.0445345	6.65446	0.0115036	0.00135468	0.00131543	0.0016203	0.0016203
dresden_comp329_c0_seq1	7.26831e-05	0.00238277	0.120804	0.0304496	10.6178	0.00506774	2.48025e-05	0.000837298	0.00136597	0.00136597
dresden_comp1699_c0_seq1	7.31283e-05	0.00239365	0.184689	0.0465696	6.8802	0.0128355	0.000828642	0.00242445	0.00138924	0.00242445
dresden_comp4935_c0_seq1	7.34051e-05	0.002399	0.113778	0.0286959	8.02073	0.0042892	0.000370342	0.000136592	0.000864839	0.000864839
dresden_comp3993_c0_seq1	7.38766e-05	0.00241068	0.114052	0.028776	7.92132	0.00481972	0.000359977	0.000786723	0.000882111	0.000882111
dresden_comp3483_c0_seq1	7.40691e-05	0.00241324	-0.311647	0.0786428	6.61492	0.0365588	0.00127782	0.00799921	0.00166595	0.00799921
dresden_comp10493_c0_seq1	7.44626e-05	0.00241861	-0.15435	0.0389619	6.86945	0.00896878	0.000874144	0.0014029	0.001399	0.0014029
dresden_comp505_c0_seq1	7.43718e-05	0.00241861	-0.287841	0.0726531	6.50727	0.0311898	0.00142729	0.00649042	0.00179672	0.00649042
dresden_comp536_c0_seq1	7.52248e-05	0.00243961	0.134083	0.0338667	11.0568	0.00568512	1.75949e-05	0.000347005	0.00170284	0.00170284
dresden_comp2221_c0_seq1	7.54542e-05	0.00244331	0.107511	0.0271603	8.22604	0.00392588	0.000266268	0.00030658	0.000840254	0.000840254
dresden_comp635_c0_seq1	7.59651e-05	0.00245609	0.109403	0.0276494	9.35925	0.00450808	7.00742e-05	0.00107666	0.00089335	0.00107666
dresden_comp222_c0_seq1	7.61525e-05	0.00245839	0.121537	0.0307208	9.64509	0.00556393	5.99695e-05	0.00135568	0.000954166	0.00135568
dresden_comp1881_c0_seq1	7.70256e-05	0.00248278	0.125542	0.0317548	7.63771	0.00593827	0.000441323	0.00107123	0.000954557	0.00107123
dresden_comp1073_c0_seq1	7.75602e-05	0.00248864	0.157	0.0397285	9.48414	0.0092887	7.94516e-05	0.00228808	0.000917239	0.00228808
dresden_comp4007_c0_seq1	7.74774e-05	0.00248864	0.111104	0.0281129	8.03314	0.00417752	0.000322558	0.000270293	0.000862942	0.000862942
dresden_comp6121_c0_seq1	7.73978e-05	0.00248864	-0.163026	0.0412482	6.85565	0.00994326	0.0011404	0.00132211	0.00141173	0.00141173
dresden_comp10050_c0_seq1	7.86992e-05	0.00252136	-0.768647	0.194677	3.42887	0.215608	0.0367993	0.0111539	0.0200491	0.0200491
dresden_comp2164_c0_seq1	7.9016e-05	0.00252767	-0.120155	0.0304392	9.6088	0.00544299	6.76424e-05	0.00132217	0.00094521	0.00132217
dresden_comp10615_c0_seq1	7.94742e-05	0.00253466	0.193838	0.0491229	6.42314	0.013148	0.00171485	0.0006303	0.00190473	0.00190473
dresden_comp9378_c0_seq1	7.94024e-05	0.00253466	-0.127716	0.0323642	7.5552	0.00568917	0.000587563	0.000407168	0.000983602	0.000983602
dresden_comp2177_c0_seq1	8.0207e-05	0.00255418	-0.443739	0.112516	5.4644	0.0742633	0.00388358	0.0151063	0.003927	0.0151063
dresden_comp424_c0_seq1	8.06281e-05	0.00256373	0.132373	0.0335758	11.0253	0.00646498	1.66797e-05	0.00149354	0.00167432	0.00167432
dresden_comp7832_c0_seq1	8.14356e-05	0.00258552	-0.363746	0.0923182	5.03222	0.049807	0.00730855	0.00533336	0.00547544	0.00547544
dresden_comp7156_c0_seq1	8.20208e-05	0.0025963	-0.331766	0.0842384	5.52477	0.0415359	0.00483883	0.00580533	0.00375001	0.00580533
dresden_comp8378_c0_seq1	8.19445e-05	0.0025963	-0.235643	0.0598284	6.30729	0.0209535	0.00184355	0.0035256	0.00206846	0.0035256
dresden_comp3667_c0_seq1	8.28204e-05	0.00261517	0.101649	0.0258249	8.73786	0.00354693	0.000171003	0.000387957	0.000829384	0.000829384
dresden_comp6108_c0_seq1	8.28643e-05	0.00261517	0.206358	0.0524288	6.29893	0.0160736	0.00181544	0.00230773	0.00208106	0.00230773
dresden_comp3910_c0_seq1	8.51049e-05	0.00268188	-0.180089	0.0458295	6.46406	0.01205	0.00129898	0.00160145	0.00185154	0.00185154
dresden_comp402_c1_seq1	8.57447e-05	0.00269802	0.102933	0.0262067	8.99088	0.00400273	0.000151693	0.000878494	0.000844981	0.000878494
dresden_comp6276_c0_seq1	8.63309e-05	0.00271243	0.26801	0.0682636	5.63578	0.0242887	0.00354464	-0.000119811	0.00344524	0.00344524
dresden_comp15417_c0_seq1	8.72686e-05	0.00273395	-0.263898	0.0672607	5.60895	0.0251228	0.00326944	0.00201826	0.00351656	0.00351656
dresden_comp1740_c0_seq1	8.72745e-05	0.00273395	-0.132306	0.0337215	8.46681	0.00661602	0.000196176	0.00150953	0.000827692	0.00150953
dresden_comp509_c0_seq1	8.87359e-05	0.00277562	-0.192258	0.0490517	6.88456	0.0139762	0.000944068	0.00266504	0.00138532	0.00266504
dresden_comp1024_c0_seq1	8.95981e-05	0.00279725	0.151006	0.0385499	8.14517	0.00862418	0.000274826	0.00195432	0.000848269	0.00195432
dresden_comp11245_c0_seq1	9.00572e-05	0.00279725	-0.132554	0.0338499	7.29486	0.00580343	0.000616061	4.93109e-05	0.00110266	0.00110266
dresden_comp11587_c0_seq1	8.99192e-05	0.00279725	0.19557	0.0499375	6.37126	0.0116459	0.00176506	-0.00155057	0.00197556	0.00197556
dresden_comp13955_c0_seq1	9.00889e-05	0.00279725	-0.403462	0.103033	4.69428	0.0607512	0.00878675	0.00610928	0.007137	0.007137
dresden_comp951_c0_seq1	8.99017e-05	0.00279725	0.135209	0.0345242	7.33897	0.00641553	0.000708336	0.000455548	0.00107955	0.00107955
dresden_comp15686_c0_seq1	9.12588e-05	0.00282943	-0.216675	0.055377	6.06776	0.0155029	0.00212674	-0.000353698	0.00247318	0.00247318
dresden_comp7657_c0_seq1	9.15545e-05	0.00283444	-0.4445	0.113626	5.29912	0.074767	0.00558485	0.0137815	0.0044567	0.0137815
dresden_comp6158_c0_seq1	9.22643e-05	0.0028486	0.161724	0.0413607	6.76558	0.00978002	0.00106613	0.00135093	0.00149993	0.00149993
dresden_comp8827_c0_seq1	9.22816e-05	0.0028486	-0.206045	0.0526964	6.9396	0.0160687	0.000887097	0.00327827	0.00133769	0.00327827
dresden_comp6904_c0_seq1	9.24999e-05	0.00285118	0.135686	0.034707	7.20257	0.00623266	0.000651951	0.000234892	0.00115491	0.00115491
dresden_comp7730_c0_seq1	9.27296e-05	0.0028541	0.307402	0.0786421	6.27875	0.0357702	0.00207393	0.00720294	0.00211191	0.00720294
dresden_comp11787_c0_seq1	9.29959e-05	0.00285814	-0.162778	0.0416506	6.67554	0.00973604	0.00100562	0.00122819	0.00159654	0.00159654
dresden_comp5172_c0_seq1	9.33636e-05	0.00286527	-0.135246	0.0346144	7.31424	0.00692525	0.000541548	0.00125569	0.00109235	0.00125569
dresden_comp5518_c0_seq1	9.36807e-05	0.00287084	-0.1542	0.0394736	6.86921	0.00768901	0.000938016	-0.000243325	0.00139923	0.00139923
dresden_comp1265_c0_seq1	9.4109e-05	0.00287871	-0.161838	0.0414407	7.74497	0.00991831	0.000414763	0.00216124	0.000922731	0.00216124
dresden_comp7124_c0_seq1	9.42099e-05	0.00287871	0.117798	0.0301656	7.77426	0.00453544	0.000449919	1.57549e-05	0.000915027	0.000915027
dresden_comp15344_c0_seq1	9.46214e-05	0.00287987	-0.195479	0.0500716	6.37005	0.0138431	0.00178347	0.00119093	0.00197727	0.00197727
dresden_comp5011_c0_seq1	9.46563e-05	0.00287987	-0.106973	0.0274016	8.18732	0.00388322	0.000282441	0.000280364	0.000843834	0.000843834
dresden_comp6452_c0_seq1	9.44834e-05	0.00287987	-0.185238	0.047444	6.45764	0.0104269	0.00151663	-0.00135033	0.00185978	0.00185978
dresden_comp3333_c0_seq1	9.5051e-05	0.00288772	0.106327	0.0272431	8.20214	0.00420195	0.000270872	0.000742038	0.000842409	0.000842409
dresden_comp2665_c0_seq1	9.56585e-05	0.00289808	-0.129866	0.0332875	7.42186	0.00638923	0.000599185	0.0010629	0.00103937	0.0010629
dresden_comp880_c0_seq1	9.56661e-05	0.00289808	0.1986	0.0509057	7.24708	0.0149422	0.000726921	0.00316016	0.00112905	0.00316016
dresden_comp11930_c0_seq1	9.87001e-05	0.00298556	-0.291269	0.074804	5.51349	0.0316824	0.00461101	0.00317784	0.00378246	0.00378246
dresden_comp21438_c0_seq1	9.88362e-05	0.00298556	-0.439922	0.112991	4.63119	0.0733797	0.0100358	0.00911457	0.00750412	0.00911457
dresden_comp6715_c0_seq1	9.89949e-05	0.00298609	-0.246149	0.063228	6.37497	0.0229742	0.00176581	0.00423087	0.00197037	0.00423087
dresden_comp6890_c0_seq1	9.93479e-05	0.00299247	0.123176	0.0316471	7.63759	0.0053007	0.000547716	0.0003885	0.000954597	0.000954597
dresden_comp172_c1_seq1	0.000101922	0.00306563	0.120516	0.031013	9.32887	0.00551137	9.6394e-05	0.00134632	0.000888139	0.00134632
dresden_comp130_c0_seq1	0.000102116	0.00306706	0.125737	0.0323605	10.8821	0.00546065	1.68481e-05	0.000880285	0.00155396	0.00155396
dresden_comp3825_c1_seq1	0.00010226	0.00306706	-0.11204	0.0288379	7.8289	0.00470955	0.000345729	0.000833831	0.000901709	0.000901709
dresden_comp4329_c0_seq1	0.000102904	0.00308202	0.129541	0.0333556	8.10478	0.00636939	0.000282063	0.00138683	0.000853064	0.00138683
dresden_comp2475_c0_seq1	0.000104054	0.00311206	-0.166145	0.0428104	7.55647	0.0104805	0.000502225	0.00224688	0.000983126	0.00224688
dresden_comp5908_c0_seq1	0.000104941	0.00312973	-0.110825	0.0285713	8.00109	0.0041998	0.000356526	0.000287437	0.000867955	0.000867955
dresden_comp7838_c0_seq1	0.000104919	0.00312973	-0.171122	0.0441159	6.67192	0.0108977	0.00131872	0.00132231	0.0016006	0.0016006
dresden_comp2019_c0_seq1	0.000105934	0.00314603	0.103699	0.0267501	8.42014	0.00367899	0.000244401	0.000321796	0.000828948	0.000828948
dresden_comp5798_c0_seq1	0.000105846	0.00314603	0.106658	0.0275119	8.1364	0.00380099	0.000286095	0.000199177	0.000849264	0.000849264
dresden_comp8338_c0_seq1	0.000105886	0.00314603	0.137407	0.0354443	7.13498	0.00622585	0.00068792	1.41637e-05	0.00119653	0.00119653
dresden_comp1351_c0_seq1	0.000106138	0.00314766	0.118863	0.0306654	9.01402	0.00536694	0.000121102	0.00128945	0.000847101	0.00128945
dresden_comp512_c0_seq1	0.000106868	0.00316414	-0.132725	0.0342566	8.3172	0.00669302	0.000303254	0.00145702	0.000833614	0.00145702
dresden_comp6621_c0_seq1	0.000106993	0.00316414	-0.120905	0.031208	7.64124	0.00478018	0.000507498	-1.40036e-05	0.000953408	0.000953408
dresden_comp2077_c0_seq1	0.000107425	0.0031725	-0.520586	0.134408	6.62844	0.102981	0.00151461	0.0255836	0.00165018	0.0255836
dresden_comp391_c0_seq1	0.000108459	0.00319856	0.152091	0.0392915	7.83323	0.0087921	0.000434618	0.00188111	0.00090071	0.00188111
dresden_comp5201_c0_seq1	0.000108959	0.00320884	-0.108862	0.0281317	8.05806	0.00439124	0.000327784	0.000717186	0.000859303	0.000859303
dresden_comp4711_c0_seq1	0.000109499	0.00322026	0.132837	0.034338	7.31156	0.00573285	0.000674886	-0.000125974	0.00109376	0.00109376
dresden_comp1164_c0_seq1	0.0001105	0.00324516	-0.518363	0.134072	5.77916	0.102181	0.00291663	0.0240464	0.00308706	0.0240464
dresden_comp15304_c0_seq1	0.000110867	0.00325078	-0.380737	0.0984965	4.74502	0.0540294	0.00769637	0.0054801	0.00685598	0.00685598
dresden_comp7972_c0_seq1	0.000110998	0.00325078	-0.200917	0.0519809	6.24646	0.0148255	0.00189042	0.0015037	0.00216261	0.00216261
dresden_comp6887_c0_seq1	0.000111353	0.00325665	-0.183261	0.0474227	6.44854	0.0116545	0.00150188	0.000471999	0.00187149	0.00187149
dresden_comp895_c0_seq1	0.000112072	0.00327317	0.123328	0.0319266	7.60734	0.00578607	0.000499515	0.00102945	0.000964764	0.00102945
dresden_comp686_c0_seq1	0.00011299	0.00329541	-0.098502	0.025513	8.87096	0.0034136	0.000140497	0.000488008	0.000835871	0.000835871
dresden_comp1917_c0_seq1	0.000113329	0.00330074	0.111641	0.0289215	8.05374	0.00461664	0.000394762	0.00070217	0.000859918	0.000859918
dresden_comp7036_c0_seq1	0.000113569	0.00330319	-0.408383	0.10581	5.18029	0.0634678	0.00557892	0.0112146	0.00488303	0.0112146
dresden_comp10092_c0_seq1	0.000114495	0.00332555	-0.154219	0.0399776	6.82142	0.00757122	0.000953108	-0.000407833	0.00144421	0.00144421
dresden_comp3881_c0_seq1	0.000114675	0.00332619	0.16362	0.042419	7.33325	0.0101907	0.000655138	0.00204391	0.00108248	0.00204391
dresden_comp8379_c0_seq1	0.000114855	0.00332687	-0.423061	0.109691	5.4904	0.0681327	0.00428179	0.0137663	0.00384974	0.0137663
dresden_comp2500_c0_seq1	0.000115976	0.00335016	0.103234	0.0267828	9.31555	0.00405795	8.67179e-05	0.000989262	0.000885925	0.000989262
dresden_comp5631_c0_seq1	0.000115916	0.00335016	-0.163244	0.0423503	6.7618	0.00839862	0.00118651	-0.000681438	0.00150382	0.00150382
dresden_comp2014_c0_seq1	0.000116385	0.00335419	-0.420898	0.109222	6.29423	0.0674618	0.0019529	0.0159411	0.00208818	0.0159411
dresden_comp7682_c0_seq1	0.000116433	0.00335419	0.134291	0.0348489	7.67679	0.00686753	0.000420153	0.00140151	0.000942253	0.00140151
dresden_comp5493_c0_seq1	0.000117131	0.0033697	0.112469	0.0291971	7.89511	0.00441295	0.0003914	0.000381311	0.000887308	0.000887308
dresden_comp10083_c0_seq1	0.000117475	0.00337502	0.242865	0.06306	5.76941	0.0199635	0.00285455	-1.89563e-05	0.00311029	0.00311029
dresden_comp8726_c0_seq1	0.000118817	0.00340894	-0.164	0.0426135	6.66635	0.0101018	0.00111701	0.00142422	0.00160685	0.00160685
dresden_comp1703_c0_seq1	0.000120999	0.00346683	0.142721	0.0371273	7.9651	0.00776488	0.000371912	0.00169574	0.000874039	0.00169574
dresden_comp12096_c0_seq1	0.000121755	0.0034791	-0.395095	0.102821	5.24873	0.0595165	0.00520916	0.0106489	0.0046325	0.0106489
dresden_comp5427_c0_seq1	0.000121756	0.0034791	-0.127983	0.0333067	7.42388	0.00585812	0.000625565	0.000554689	0.00103844	0.00103844
dresden_comp3926_c0_seq1	0.000121946	0.00347983	0.140009	0.0364401	7.22903	0.00747425	0.000781891	0.00120993	0.00113939	0.00120993
dresden_comp1644_c0_seq1	0.000122252	0.00348384	0.112674	0.0293302	8.76716	0.00484095	0.000164105	0.00112629	0.000830489	0.00112629
dresden_comp11018_c0_seq1	0.000122634	0.00349003	-0.280746	0.0730957	5.44761	0.0291366	0.00403675	0.00282719	0.00397772	0.00397772
dresden_comp2832_c0_seq1	0.000123246	0.00350275	0.142011	0.036986	8.64648	0.00769165	0.000206747	0.0018452	0.000827098	0.0018452
dresden_comp4016_c0_seq1	0.000125042	0.00354902	-0.121537	0.0316831	7.59206	0.00479747	0.000535621	-7.80182e-05	0.00097011	0.00097011
dresden_comp8662_c0_seq1	0.000126321	0.00358051	-0.134968	0.0352073	7.3716	0.00695237	0.000579141	0.00128019	0.00106322	0.00128019
dresden_comp4415_c0_seq1	0.00012678	0.0035887	-0.167763	0.0437722	8.18828	0.0107425	0.000282822	0.00259119	0.000843739	0.00259119
dresden_comp4610_c0_seq1	0.000128643	0.00363658	0.14842	0.0387618	7.01202	0.0069481	0.000973253	-0.000548869	0.00128046	0.00128046
dresden_comp1462_c0_seq1	0.000128859	0.00363781	0.121926	0.0318459	8.81012	0.00567678	0.000163519	0.00135772	0.000832438	0.00135772
dresden_comp8632_c0_seq1	0.00012933	0.00364625	-0.164757	0.0430431	6.9503	0.0103667	0.000972789	0.00180627	0.00132884	0.00180627
dresden_comp998_c0_seq1	0.000129913	0.00365779	0.098521	0.0257462	8.71136	0.00323038	0.000165758	0.000232329	0.00082854	0.00082854
dresden_comp1435_c0_seq1	0.000130194	0.00366084	-0.10304	0.026931	8.24143	0.00399125	0.000248955	0.000758613	0.00083896	0.00083896
dresden_comp19819_c0_seq1	0.000131303	0.00368713	-0.219038	0.0572799	6.13938	0.0179829	0.00257897	0.00190801	0.0023425	0.0023425
dresden_comp4877_c0_seq1	0.000132003	0.00369696	0.103112	0.0269735	8.24738	0.00351719	0.000252879	0.000156613	0.000838479	0.000838479
dresden_comp6487_c0_seq1	0.000131841	0.00369696	0.119936	0.0313722	7.55821	0.00522939	0.000493851	0.000648676	0.000982471	0.000982471
dresden_comp10246_c0_seq1	0.000133008	0.00372016	-0.142909	0.0374027	6.98704	0.00702351	0.000798951	0.000321818	0.00129949	0.00129949
dresden_comp2729_c0_seq1	0.000133308	0.00372364	0.189792	0.0496804	6.65942	0.0137681	0.00125761	0.0024446	0.00161467	0.0024446
dresden_comp10370_c0_seq1	0.000133914	0.00373157	-0.255059	0.0667844	5.68082	0.0224449	0.00336149	0.000298923	0.00332874	0.00332874
dresden_comp4324_c0_seq1	0.000133945	0.00373157	-0.371055	0.097158	4.84614	0.0516102	0.00782835	0.00505362	0.00633117	0.00633117
dresden_comp3623_c0_seq1	0.000134575	0.00374419	-0.236141	0.0618505	6.20388	0.0213193	0.00238758	0.00335064	0.00223195	0.00335064
dresden_comp47_c0_seq1	0.000136101	0.00378168	0.157734	0.0413441	10.5775	0.0095152	2.39469e-05	0.00254006	0.00134082	0.00254006
dresden_comp4322_c0_seq1	0.000137688	0.00381075	0.103341	0.0271075	8.08127	0.00342998	0.000246116	3.65619e-05	0.000856108	0.000856108
dresden_comp48445_c0_seq1	0.000137637	0.00381075	1.83027	0.480087	1.75118	1.24902	0.246188	0.058883	0.0995364	0.0995364
dresden_comp5511_c0_seq1	0.000137343	0.00381075	-0.215816	0.0566015	6.04447	0.0142046	0.00228808	-0.0019986	0.00251751	0.00251751
dresden_comp13374_c0_seq1	0.000140753	0.0038854	0.176225	0.0462917	6.878	0.0118881	0.00104799	0.00216639	0.00139123	0.00216639
dresden_comp9002_c0_seq1	0.000140587	0.0038854	-0.228336	0.0599758	5.94991	0.0199577	0.00246705	0.00292859	0.00270678	0.00292859
dresden_comp10361_c0_seq1	0.000140972	0.00388637	-0.20022	0.0526	6.30061	0.0153465	0.00153668	0.00261346	0.00207851	0.00261346
dresden_comp13961_c0_seq1	0.000141621	0.00389517	-0.170019	0.0446794	6.61786	0.00938459	0.00133186	-0.000441109	0.00166251	0.00166251
dresden_comp478_c0_seq1	0.000141659	0.00389517	0.177157	0.046556	9.16731	0.0120164	9.78893e-05	0.0031533	0.000864191	0.0031533
dresden_comp10146_c0_seq1	0.000143315	0.00393559	-0.400913	0.105437	4.57497	0.0613495	0.00882703	0.0075857	0.00784855	0.00784855
dresden_comp8398_c0_seq1	0.000145739	0.00399694	-0.141432	0.0372364	7.10995	0.00679836	0.000867161	0.000129668	0.00121266	0.00121266
dresden_comp7850_c0_seq1	0.000146228	0.00400517	-0.385157	0.101427	5.07643	0.0568486	0.00542249	0.0100086	0.00529093	0.0100086
dresden_comp8097_c0_seq1	0.00014646	0.00400633	0.184072	0.0484782	6.47145	0.0123752	0.00168312	0.00108005	0.00184208	0.00184208
dresden_comp3784_c0_seq1	0.000147904	0.00404061	0.139261	0.0367001	7.16374	0.00649665	0.000841873	6.36471e-06	0.00117847	0.00117847
dresden_comp20923_c0_seq1	0.000148294	0.00404604	-0.489372	0.128989	4.24949	0.0820339	0.014803	-0.00206741	0.0101542	0.0101542
dresden_comp210_c0_seq1	0.000148981	0.00405954	0.101392	0.0267331	9.87235	0.00347193	5.28316e-05	0.000431921	0.00101916	0.00101916
dresden_comp1875_c0_seq1	0.000149273	0.00406226	-0.32536	0.0857955	7.44935	0.0405908	0.000518798	0.0105225	0.00102698	0.0105225
dresden_comp1368_c0_seq1	0.000150473	0.00408439	-0.216342	0.0570779	7.3989	0.0179506	0.000613567	0.00427327	0.00105007	0.00427327
dresden_comp1944_c0_seq1	0.000150469	0.00408439	0.116852	0.0308293	8.79753	0.00523685	0.000164699	0.00126097	0.000831826	0.00126097
dresden_comp4086_c0_seq1	0.000151171	0.00409809	0.135227	0.035688	7.47765	0.00701423	0.000474014	0.00143643	0.00101471	0.00143643
dresden_comp13370_c0_seq1	0.00015184	0.00410086	0.198065	0.052287	6.2687	0.01285	0.00197339	-0.000622165	0.00212752	0.00212752
dresden_comp1732_c0_seq1	0.000151855	0.00410086	0.138258	0.0364988	7.1594	0.00628574	0.000817085	-0.000128159	0.00118116	0.00118116
dresden_comp9369_c0_seq1	0.000151546	0.00410086	-0.178068	0.0470019	6.49862	0.0121634	0.00149817	0.00181559	0.00180761	0.00181559
dresden_comp2421_c0_seq1	0.000153635	0.00414364	-0.109669	0.0289739	8.57849	0.0046156	0.00019569	0.00106354	0.000826531	0.00106354
dresden_comp2969_c0_seq1	0.000155173	0.00417978	0.146317	0.0386813	6.96822	0.00759307	0.000930041	0.000533004	0.00131432	0.00131432
dresden_comp247_c0_seq1	0.000156143	0.00420057	0.0966255	0.0255549	9.40071	0.00327636	7.87446e-05	0.000515525	0.000900837	0.000900837
dresden_comp5823_c0_seq1	0.000156611	0.0042078	0.106614	0.0282021	8.67132	0.00436439	7.3887e-05	0.00111915	0.000827546	0.00111915
dresden_comp4556_c0_seq1	0.000157672	0.00422557	-0.445502	0.117899	4.82575	0.0762217	0.00924684	0.0116035	0.00643337	0.0116035
dresden_comp56_c0_seq1	0.000157561	0.00422557	0.167079	0.0442144	11.9649	0.00913	6.63478e-06	0.000937572	0.00292574	0.00292574
dresden_comp657_c0_seq1	0.000159335	0.00426474	0.0947473	0.0250916	8.95449	0.00343559	0.000102501	0.000825589	0.000841885	0.000841885
dresden_comp3340_c0_seq1	0.000160362	0.00428678	0.121229	0.0321183	9.31875	0.00564682	0.000101621	0.00144575	0.000886453	0.00144575
dresden_comp16222_c0_seq1	0.000161107	0.00430128	0.528688	0.140113	4.3616	0.107411	0.0123987	0.0170488	0.009294	0.0170488
dresden_comp2862_c0_seq1	0.000161999	0.00431963	0.145693	0.0386258	7.03448	0.00767831	0.000973944	0.000663978	0.00126399	0.00126399
dresden_comp2162_c0_seq1	0.000162702	0.00433291	0.112809	0.0299162	8.7084	0.00489173	0.000165483	0.00117698	0.000828455	0.00117698
dresden_comp4120_c0_seq1	0.000163598	0.0043513	0.112109	0.0297414	7.88096	0.00456524	0.000436596	0.000556771	0.000890232	0.000890232
dresden_comp2597_c0_seq1	0.000164203	0.00436191	-0.146865	0.0389712	9.61393	0.00829329	6.49508e-05	0.00221319	0.000946454	0.00221319
dresden_comp5697_c0_seq1	0.000164572	0.00436621	-0.292422	0.077607	7.01674	0.0328806	0.000877144	0.00815714	0.00127695	0.00815714
dresden_comp3063_c0_seq1	0.000165569	0.00438716	-0.141367	0.037533	7.00243	0.00702291	0.000825416	0.000458971	0.00128767	0.00128767
dresden_comp3252_c0_seq1	0.000165989	0.00439279	0.109486	0.0290734	7.95775	0.00451913	0.000392551	0.000761188	0.000875342	0.000875342
dresden_comp1615_c0_seq1	0.000166319	0.00439602	0.111402	0.029586	8.74311	0.00477349	0.000172176	0.00114082	0.000829568	0.00114082
dresden_comp5065_c0_seq1	0.000167178	0.00441319	0.135381	0.0359669	7.22127	0.00612486	0.000796528	-1.35004e-05	0.0011439	0.0011439
dresden_comp3302_c0_seq1	0.000167913	0.00442709	-0.48005	0.127572	4.97825	0.088664	0.00788512	0.016527	0.00571004	0.016527
dresden_comp15758_c0_seq1	0.000169212	0.00444148	-0.476654	0.126735	4.21449	0.0766237	0.0136532	-0.00307324	0.0104393	0.0104393
dresden_comp15960_c0_seq1	0.000169431	0.00444148	-0.73005	0.194126	3.99117	0.205114	0.0176695	0.0388576	0.0124763	0.0388576
dresden_comp1971_c0_seq1	0.000169692	0.00444148	0.0956535	0.0254376	9.29191	0.00321533	8.84989e-05	0.000499568	0.000882105	0.000882105
dresden_comp1976_c0_seq1	0.000169413	0.00444148	-0.0993163	0.0264087	8.49207	0.00368254	0.000218929	0.00068535	0.000827202	0.000827202
dresden_comp3393_c0_seq1	0.000169719	0.00444148	-0.256514	0.0682166	7.06458	0.025324	0.000834695	0.00614557	0.00124289	0.00614557
dresden_comp626_c0_seq1	0.000168916	0.00444148	0.127259	0.0338323	9.83251	0.00623203	5.8684e-05	0.00165825	0.00100661	0.00165825
dresden_comp12059_c0_seq1	0.000170937	0.00446782	-0.154829	0.0411944	6.71767	0.00763726	0.000995127	-0.000438042	0.00155034	0.00155034
dresden_comp4878_c0_seq1	0.000172032	0.00449089	-0.182284	0.0485199	8.52068	0.0127933	0.000200268	0.003331	0.000826807	0.003331
dresden_comp1030_c0_seq1	0.000172638	0.00449723	-0.152659	0.0406438	6.79986	0.00845561	0.00101255	0.000817699	0.00146532	0.00146532
dresden_comp8741_c0_seq1	0.000172701	0.00449723	-0.183026	0.04873	6.5909	0.0128991	0.00144854	0.00211338	0.00169434	0.00211338
dresden_comp6080_c0_seq1	0.000175404	0.00456203	0.130555	0.0347958	7.30102	0.00555199	0.000716763	-0.000168511	0.00109936	0.00109936
dresden_comp11847_c0_seq1	0.00017636	0.00456246	-0.144218	0.0384513	7.01104	0.00648796	0.000936562	-0.000626199	0.00128119	0.00128119
dresden_comp15173_c0_seq1	0.000176461	0.00456246	0.300182	0.0800372	5.23434	0.0331278	0.00492488	0.00269391	0.00468405	0.00468405
dresden_comp2287_c0_seq1	0.0001765	0.00456246	0.141314	0.037679	8.60728	0.00769455	0.000152772	0.00197679	0.000826653	0.00197679
dresden_comp8191_c0_seq1	0.000176449	0.00456246	-0.302742	0.0807194	5.25817	0.0291108	0.00517441	-0.00315565	0.00459903	0.00459903
dresden_comp9318_c0_seq1	0.000175644	0.00456246	-0.226957	0.0604945	5.91232	0.0178908	0.00270314	0.00034432	0.00278623	0.00278623
dresden_comp10943_c0_seq1	0.000177163	0.00456405	-0.227898	0.0607804	5.87316	0.0174965	0.00266984	-0.000275788	0.00287155	0.00287155
dresden_comp4929_c0_seq1	0.00017693	0.00456405	0.0984369	0.0262508	8.3839	0.00336831	0.000203393	0.000373313	0.000830263	0.000830263
dresden_comp593_c1_seq1	0.000177209	0.00456405	0.0979821	0.0261322	8.43817	0.00304575	0.000195933	1.1073e-05	0.000828409	0.000828409
dresden_comp3869_c0_seq1	0.000179254	0.00461038	0.118711	0.0316851	8.02673	0.00543242	0.000313393	0.00119252	0.000863915	0.00119252
dresden_comp6377_c0_seq1	0.000179662	0.00461038	0.112585	0.0300545	7.7317	0.00478523	0.000428556	0.000799742	0.000926351	0.000926351
dresden_comp6840_c0_seq1	0.000179629	0.00461038	-0.133672	0.0356834	7.27782	0.0067036	0.000798048	0.000880837	0.00111191	0.00111191
dresden_comp96_c0_seq1	0.000179895	0.00461076	0.0954131	0.0254727	9.40029	0.00296421	7.25306e-05	0.000218864	0.000900759	0.000900759
dresden_comp3765_c0_seq1	0.000180414	0.00461848	0.100515	0.0268399	8.35427	0.0035345	0.000248969	0.000380459	0.0008316	0.0008316
dresden_comp419_c0_seq1	0.000180875	0.00461908	0.1729	0.0461765	9.96009	0.0115271	4.97987e-05	0.00314861	0.00104865	0.00314861
dresden_comp5567_c0_seq1	0.000180727	0.00461908	0.112657	0.0300857	7.7511	0.00437974	0.000436642	0.00027867	0.000921085	0.000921085
dresden_comp3521_c0_seq1	0.000181174	0.00462114	-0.21105	0.0563714	6.02816	0.0148081	0.00221754	-0.00041066	0.00254907	0.00254907
dresden_comp3428_c0_seq1	0.000181602	0.00462307	-0.274331	0.0732855	6.8719	0.0290222	0.00103414	0.007022	0.00139677	0.007022
dresden_comp9101_c0_seq1	0.000181687	0.00462307	0.134476	0.0359255	7.09177	0.00682939	0.000711341	0.00104393	0.00122462	0.00122462
dresden_comp2901_c0_seq1	0.000182142	0.00462908	0.112488	0.0300563	7.87497	0.00488013	0.000372514	0.000982558	0.000891493	0.000982558
dresden_comp357_c0_seq1	0.000184413	0.00468116	0.18597	0.0497317	9.67675	0.0133433	6.43617e-05	0.0036455	0.000962286	0.0036455
dresden_comp21357_c0_seq1	0.000185044	0.00469155	-0.435313	0.116437	4.50488	0.0648024	0.0120379	-0.00209652	0.00829853	0.00829853
dresden_comp645_c0_seq1	0.000186114	0.00471303	0.103289	0.0276384	10.1075	0.00383716	4.15544e-05	0.000754157	0.00110427	0.00110427
dresden_comp69_c0_seq1	0.000186617	0.00472012	0.151855	0.0406412	10.7185	0.00890001	1.68792e-05	0.00246068	0.00143279	0.00246068
dresden_comp5425_c0_seq1	0.000188217	0.0047549	-0.185462	0.049664	6.24669	0.0117866	0.00153754	0.000297125	0.00216223	0.00216223
dresden_comp19326_c0_seq1	0.000188536	0.00475727	-0.291085	0.0779573	5.5408	0.0327119	0.00421093	0.00490508	0.00370438	0.00490508
dresden_comp1460_c0_seq1	0.000191144	0.00481159	0.0959383	0.0257177	8.87393	0.00352349	0.000156039	0.000796769	0.000836059	0.000836059
dresden_comp5207_c0_seq1	0.000191101	0.00481159	-0.0965171	0.0258724	8.63182	0.00324201	0.000177181	0.000381997	0.000826894	0.000826894
dresden_comp7072_c0_seq1	0.000192416	0.00483785	-0.142292	0.0381606	7.0292	0.0065711	0.000916535	-0.000295291	0.00126781	0.00126781
dresden_comp1005_c0_seq1	0.00019282	0.00484225	0.125555	0.0336767	7.43036	0.00606542	0.000665693	0.00100457	0.00103549	0.00103549
dresden_comp2825_c0_seq1	0.000193925	0.00486424	0.0977018	0.026216	9.08795	0.00368843	0.000113005	0.000917913	0.000854677	0.000917913
dresden_comp2568_c0_seq1	0.000194405	0.00486998	0.102243	0.0274392	8.07573	0.00353233	0.000272508	0.000222778	0.000856854	0.000856854
dresden_comp4816_c0_seq1	0.000194615	0.00486998	0.108499	0.0291202	7.77294	0.00437062	0.000356616	0.000692133	0.000915366	0.000915366
dresden_comp1768_c1_seq1	0.000196173	0.00488092	-0.137783	0.0369997	7.02611	0.00663569	0.000783419	0.000392121	0.00127005	0.00127005
dresden_comp1948_c0_seq1	0.00019594	0.00488092	0.124043	0.0333073	7.3902	0.00473211	0.000609854	-0.000464724	0.00105422	0.00105422
dresden_comp2630_c0_seq1	0.000195551	0.00488092	-0.155848	0.0418418	8.57686	0.00938745	0.00019976	0.00242634	0.000826529	0.00242634
dresden_comp2788_c0_seq1	0.000196206	0.00488092	0.128794	0.0345861	7.9473	0.00641177	0.000343287	0.00145101	0.000877231	0.00145101
dresden_comp3026_c1_seq1	0.000196195	0.00488092	-0.133843	0.0359421	7.63351	0.00692442	0.000447577	0.00149017	0.000955933	0.00149017
dresden_comp10205_c0_seq1	0.000196709	0.00488769	-0.128822	0.0345997	7.28717	0.00558054	0.000688896	6.36339e-05	0.00110681	0.00110681
dresden_comp9936_c0_seq1	0.000197494	0.00490141	0.171104	0.0459685	6.52922	0.0105952	0.0014003	0.000865051	0.00176936	0.00176936
dresden_comp7846_c0_seq1	0.000198068	0.00490991	0.177936	0.0478133	6.80858	0.0122417	0.00101422	0.00241495	0.00145672	0.00241495
dresden_comp2385_c0_seq1	0.000198384	0.00491199	0.0990917	0.0266299	8.2802	0.00347357	0.000227714	0.00043207	0.000836015	0.000836015
dresden_comp836_c0_seq1	0.000198704	0.00491416	0.0960876	0.0258254	8.65386	0.00327427	0.000173211	0.000457323	0.000827217	0.000827217
dresden_comp9894_c0_seq1	0.000201171	0.00496936	-0.211952	0.057014	6.04514	0.0155949	0.00235968	0.000287526	0.00251622	0.00251622
dresden_comp23203_c0_seq1	0.00020194	0.00498253	-0.456205	0.122749	4.31213	0.0723295	0.0129369	-0.000571268	0.00966405	0.00966405
dresden_comp373_c0_seq1	0.000203067	0.0050045	0.110574	0.0297629	9.70436	0.004731	6.07498e-05	0.001268	0.000969607	0.001268
dresden_comp1561_c0_seq1	0.000204478	0.00503339	0.110259	0.0296922	7.82989	0.00383514	0.000420956	-0.000185955	0.00090148	0.00090148
dresden_comp6876_c0_seq1	0.00020486	0.00503693	-0.371846	0.100149	5.29821	0.0535166	0.00515167	0.00989295	0.00445979	0.00989295
dresden_comp341_c0_seq1	0.000211015	0.00518224	0.263448	0.0710974	6.53982	0.0268872	0.00134914	0.00623312	0.00175626	0.00623312
dresden_comp4292_c0_seq1	0.000211268	0.00518244	-0.265705	0.0717125	5.89292	0.027351	0.00274886	0.00496516	0.00282816	0.00496516
dresden_comp5740_c0_seq1	0.000211618	0.00518501	-0.212957	0.0574824	7.04611	0.0175702	0.000849772	0.00410656	0.00125571	0.00410656
dresden_comp141_c0_seq1	0.000213868	0.00523406	0.124207	0.033551	11.0199	0.00528095	1.89178e-05	0.000796957	0.00166959	0.00166959
dresden_comp1587_c0_seq1	0.00021464	0.00524689	0.106438	0.0287582	7.96772	0.00391706	0.00036697	0.000280972	0.00087358	0.00087358
dresden_comp8075_c0_seq1	0.000215936	0.00527248	0.19875	0.0537219	7.27595	0.0153137	0.000712503	0.00361656	0.00111293	0.00361656
dresden_comp6383_c0_seq1	0.00021627	0.00527454	-0.0932992	0.0252214	8.79381	0.00284924	0.000122525	0.000174754	0.000831652	0.000831652
dresden_comp647_c1_seq1	0.000217206	0.00529128	0.0949141	0.0256655	9.46169	0.00334938	7.54304e-05	0.000733042	0.000912648	0.000912648
dresden_comp6375_c0_seq1	0.000217641	0.00529577	0.287592	0.0777779	5.57649	0.0320721	0.00431273	0.00476138	0.0036048	0.00476138
dresden_comp15133_c0_seq1	0.000222949	0.00541868	-0.244803	0.0663155	5.73174	0.0197792	0.00339509	-0.00114423	0.00320153	0.00320153
dresden_comp834_c0_seq1	0.000223861	0.00543461	0.137036	0.0371326	8.89081	0.00728825	0.000105974	0.00196227	0.000837164	0.00196227
dresden_comp2219_c0_seq1	0.000224254	0.0054379	0.0942877	0.0255522	8.83409	0.00336734	0.000145678	0.000729676	0.000833696	0.000833696
dresden_comp7256_c0_seq1	0.000224796	0.00544248	-0.472451	0.128057	6.50626	0.0866413	0.00130654	0.0232913	0.001798	0.0232913
dresden_comp9513_c0_seq1	0.000224958	0.00544248	0.148271	0.0401904	6.83031	0.00818503	0.000987259	0.000999967	0.00143564	0.00143564
dresden_comp9757_c0_seq1	0.0002259	0.00545903	-0.215045	0.0583073	6.09434	0.017953	0.00211009	0.00298952	0.00242369	0.00298952
dresden_comp3287_c0_seq1	0.000226714	0.00547141	0.128089	0.0347387	8.07887	0.0063702	0.000294151	0.00151601	0.00085643	0.00151601
dresden_comp4781_c1_seq1	0.00022693	0.00547141	-0.247932	0.0672453	6.79461	0.0238675	0.00105066	0.00573225	0.00147054	0.00573225
dresden_comp8261_c0_seq1	0.000230242	0.00554494	-0.225649	0.0612629	5.826	0.0167859	0.00265195	-0.00076367	0.00297777	0.00297777
dresden_comp1711_c0_seq1	0.00023108	0.00555881	0.106589	0.0289459	8.59721	0.00441381	0.000192237	0.00106456	0.00082659	0.00106456
dresden_comp2709_c0_seq1	0.000233034	0.00558675	-0.177617	0.0482626	6.34787	0.0113055	0.0014851	0.000816359	0.00200881	0.00200881
dresden_comp298_c0_seq1	0.000232575	0.00558675	0.129326	0.0351361	8.59765	0.00649902	0.000192198	0.00165962	0.000826593	0.00165962
dresden_comp900_c0_seq1	0.00023297	0.00558675	0.120891	0.0328482	8.89955	0.0056792	0.000143779	0.00147473	0.000837759	0.00147473
dresden_comp14635_c0_seq1	0.000233863	0.00560018	0.21765	0.059155	6.07179	0.0184106	0.00224312	0.00300586	0.0024656	0.00300586
dresden_comp665_c0_seq1	0.000234124	0.00560018	0.0964772	0.0262235	9.69467	0.00355359	6.44989e-05	0.000887051	0.000967013	0.000967013
dresden_comp541_c0_seq1	0.000234998	0.00561472	0.167197	0.0454578	7.58745	0.0108662	0.000573887	0.00252573	0.000971754	0.00252573
dresden_comp10035_c0_seq1	0.00023592	0.00562405	-0.197825	0.0537995	6.23648	0.0151851	0.00216298	0.00214286	0.0021786	0.0021786
dresden_comp1378_c0_seq1	0.000235785	0.00562405	0.0990005	0.0269226	8.59098	0.00381012	0.00020779	0.00087945	0.000826562	0.00087945
dresden_comp9379_c0_seq1	0.000236546	0.00563261	-0.158401	0.0430859	6.6432	0.00917282	0.00115143	0.000905483	0.00163316	0.00163316
dresden_comp613_c0_seq1	0.000237603	0.00565141	0.248149	0.0675186	7.9128	0.0239438	0.000375384	0.00646276	0.00088377	0.00646276
dresden_comp12650_c0_seq1	0.000238416	0.0056644	0.155643	0.0423588	6.71811	0.0077095	0.00114155	-0.000588952	0.00154986	0.00154986
dresden_comp10846_c0_seq1	0.000239781	0.00569042	0.147012	0.0400258	7.81211	0.00840625	0.000364325	0.00203877	0.000905659	0.00203877
dresden_comp3062_c0_seq5	0.000242472	0.00574783	0.125003	0.03406	7.46602	0.00607983	0.00055174	0.00118839	0.00101969	0.00118839
dresden_comp182_c0_seq1	0.000243725	0.00577106	-0.22535	0.0614238	8.04276	0.0197622	0.000333385	0.00532595	0.000861511	0.00532595
dresden_comp6180_c0_seq1	0.000244555	0.00578425	0.108771	0.029655	7.762	0.00391281	0.000400925	5.33805e-05	0.000918202	0.000918202
dresden_comp5413_c0_seq1	0.000245303	0.00578899	0.117776	0.0321167	7.4836	0.00488473	0.000535033	0.000369224	0.00101219	0.00101219
dresden_comp912_c0_seq1	0.000245293	0.00578899	0.106739	0.0291069	8.32466	0.0044346	0.000230456	0.00104036	0.000833178	0.00104036
dresden_comp11923_c0_seq1	0.000246209	0.00579375	-0.129371	0.0352877	7.21263	0.00611952	0.000718873	0.000654232	0.00114896	0.00114896
dresden_comp2172_c0_seq1	0.000246327	0.00579375	0.0964005	0.0262955	8.49223	0.00338911	0.000209979	0.000541515	0.000827199	0.000827199
dresden_comp8660_c0_seq1	0.000246077	0.00579375	-0.230939	0.0629894	6.27221	0.020761	0.00205856	0.00389293	0.00212204	0.00389293
dresden_comp10685_c0_seq1	0.000247689	0.00581573	-0.522014	0.142446	4.156	0.106099	0.018489	0.0119474	0.0109349	0.0119474
dresden_comp12588_c0_seq1	0.000247979	0.00581573	-0.164371	0.0448569	6.61088	0.00966192	0.00134752	0.000598233	0.00167069	0.00167069
dresden_comp13787_c0_seq1	0.000248482	0.00581573	-0.338894	0.0924973	4.98814	0.0404571	0.00716737	0.000335714	0.00566627	0.00566627
dresden_comp3883_c0_seq1	0.000248378	0.00581573	0.135432	0.0369635	7.04693	0.00622942	0.000794325	0.000114298	0.00125513	0.00125513
dresden_comp648_c0_seq1	0.000248637	0.00581573	0.0987247	0.026947	9.93541	0.0031095	4.91196e-05	0.000182796	0.00104009	0.00104009
dresden_comp2055_c0_seq1	0.00024985	0.00583766	0.103081	0.0281457	7.99828	0.00371055	0.000319855	0.000333703	0.000868412	0.000868412
dresden_comp5323_c0_seq1	0.000251421	0.00586787	0.118201	0.0322881	7.51162	0.00460491	0.000563155	-4.6288e-05	0.00100063	0.00100063
dresden_comp1282_c0_seq1	0.000251798	0.00587019	0.0932667	0.0254797	9.00017	0.00298834	0.000128008	0.000345414	0.000845818	0.000845818
dresden_comp15520_c0_seq1	0.000253049	0.00589286	0.207403	0.0566806	6.02958	0.0157805	0.00227272	0.00132194	0.0025463	0.0025463
dresden_comp6910_c0_seq1	0.000254677	0.00592424	-0.117603	0.0321538	7.48798	0.00498476	0.000540452	0.000504078	0.00101035	0.00101035
dresden_comp14633_c0_seq1	0.000255064	0.00592674	-0.163637	0.0447447	6.45657	0.00991286	0.00114198	0.00120774	0.00186115	0.00186115
dresden_comp1660_c0_seq1	0.00026048	0.00603575	-0.103837	0.028435	7.82607	0.00373389	0.000310456	0.000313634	0.000902364	0.000902364
dresden_comp17338_c0_seq1	0.000260406	0.00603575	-0.426778	0.116868	4.30401	0.0659166	0.0107609	0.0033326	0.00972614	0.00972614
dresden_comp5291_c0_seq1	0.000260612	0.00603575	-0.0949531	0.0260031	8.44412	0.00325238	0.000186	0.000498438	0.000828246	0.000828246
dresden_comp19900_c0_seq1	0.000260953	0.00603704	-0.440135	0.120543	4.38627	0.075461	0.0126812	0.00900048	0.00911474	0.00911474
dresden_comp11738_c0_seq2	0.000265785	0.00614211	-0.340347	0.0933339	4.86876	0.0451516	0.00684696	0.00615416	0.00621986	0.00621986
dresden_comp6678_c0_seq1	0.000266088	0.0061424	-0.159798	0.0438254	7.65791	0.00996546	0.000504512	0.00237648	0.000948081	0.00237648
dresden_comp12491_c0_seq1	0.000271398	0.00625813	-0.590218	0.162096	3.74525	0.128131	0.0241468	0.00538225	0.0152656	0.0152656
dresden_comp10355_c0_seq1	0.000272722	0.00628182	-0.183911	0.0505262	6.37094	0.012024	0.00185333	0.000492868	0.00197602	0.00197602
dresden_comp3876_c0_seq1	0.00027336	0.00628966	0.113028	0.0310575	7.64832	0.0042583	0.000495731	3.6377e-05	0.000951124	0.000951124
dresden_comp2043_c0_seq1	0.000274463	0.00630817	0.0925724	0.025444	9.22633	0.00300806	9.88783e-05	0.000447584	0.000872216	0.000872216
dresden_comp397_c0_seq1	0.000277443	0.00636974	0.123718	0.0340304	10.4902	0.0059815	2.64536e-05	0.00171065	0.00128919	0.00171065
dresden_comp10396_c0_seq1	0.000278209	0.00638039	-0.18508	0.0509192	6.29921	0.0112058	0.00180851	-0.000646852	0.00208064	0.00208064
dresden_comp6143_c0_seq1	0.000280454	0.00642492	0.0990739	0.0272727	8.17595	0.00382036	0.000270724	0.000823859	0.000844974	0.000844974
dresden_comp258_c0_seq1	0.00028119	0.0064348	-0.263522	0.0725547	9.71346	0.0271501	5.86622e-05	0.00783762	0.000972069	0.00783762
dresden_comp13290_c0_seq1	0.000283803	0.00647777	-0.203525	0.0560729	6.07582	0.0161998	0.00187566	0.0028406	0.00245805	0.0028406
dresden_comp2109_c1_seq1	0.000283539	0.00647777	-0.440661	0.121398	4.71814	0.0759397	0.00869878	0.0134074	0.00700332	0.0134074
dresden_comp3572_c0_seq1	0.000283986	0.00647777	0.102824	0.0283303	8.13297	0.00361977	0.000354247	0.000205649	0.00084966	0.00084966
dresden_comp2881_c0_seq1	0.000285096	0.00649607	-0.126071	0.034745	7.27004	0.00615525	0.000694633	0.00103918	0.00111619	0.00111619
dresden_comp1237_c0_seq1	0.000286008	0.00650983	-0.123491	0.0340417	7.93798	0.00596564	0.000299933	0.00143832	0.00087895	0.00143832
dresden_comp1598_c0_seq1	0.000287235	0.00653074	0.130532	0.0359934	7.15517	0.0060337	0.000759488	0.000393179	0.0011838	0.0011838
dresden_comp12942_c0_seq1	0.000287711	0.00653452	-0.441002	0.121618	4.29306	0.0621452	0.0123758	-0.00762519	0.00981064	0.00981064
dresden_comp453_c0_seq1	0.000288697	0.00654988	0.096798	0.0267012	9.87326	0.00321376	4.99782e-05	0.000453523	0.00101945	0.00101945
dresden_comp4511_c0_seq1	0.000290004	0.0065725	0.113128	0.0312156	7.8245	0.00500866	0.000410153	0.00105147	0.000902733	0.00105147
dresden_comp470_c0_seq1	0.00029107	0.00658958	0.10076	0.0278102	8.42402	0.00397386	0.000211406	0.000948709	0.000828826	0.000948709
dresden_comp1458_c0_seq1	0.000293447	0.00663629	0.0923777	0.0255115	9.25923	0.00291189	9.92092e-05	0.000340545	0.000877048	0.000877048
dresden_comp2090_c0_seq1	0.00029415	0.00664508	0.0935344	0.0258354	9.52735	0.0030721	7.47458e-05	0.000484619	0.000926455	0.000926455
dresden_comp7734_c0_seq1	0.000294755	0.00665165	-0.183223	0.0506159	6.49706	0.0131455	0.00143171	0.00241125	0.00180957	0.00241125
dresden_comp498_c0_seq1	0.000296119	0.00667529	0.096514	0.0266711	9.8834	0.00322441	4.42918e-05	0.000493113	0.00102273	0.00102273
dresden_comp6641_c0_seq1	0.000297614	0.00670187	-0.113027	0.0312457	7.51443	0.00450493	0.000464942	0.000375559	0.000999494	0.000999494
dresden_comp5169_c0_seq1	0.000300932	0.00676936	0.129227	0.0357524	8.06489	0.00654376	0.00031659	0.00160076	0.000858343	0.00160076
dresden_comp3593_c0_seq1	0.000301826	0.00678226	-0.187389	0.0518547	6.28516	0.0114957	0.00193131	-0.000729636	0.00210204	0.00210204
dresden_comp272_c0_seq1	0.000303596	0.0068148	0.129418	0.0358278	8.88198	0.00656503	0.000148394	0.00177705	0.000836578	0.00177705
dresden_comp10250_c0_seq1	0.00030547	0.00684232	0.132415	0.0366739	7.42209	0.00687411	0.000597944	0.00141951	0.00103926	0.00141951
dresden_comp265_c0_seq1	0.000305303	0.00684232	0.110258	0.0305361	9.32038	0.00476601	8.15373e-05	0.00131714	0.000886723	0.00131714
dresden_comp1341_c0_seq1	0.000306504	0.00685822	-0.326525	0.0904565	6.84231	0.0418043	0.00120673	0.0110668	0.00142423	0.0110668
dresden_comp3171_c0_seq1	0.000307583	0.0068751	-0.148615	0.0411808	6.78373	0.00842361	0.00106235	0.00118481	0.00148144	0.00148144
dresden_comp2306_c0_seq1	0.00031006	0.00692314	-0.335856	0.0931188	7.19553	0.0442451	0.000714623	0.0122921	0.00115911	0.0122921
dresden_comp14185_c0_seq1	0.000313426	0.00699093	-0.311846	0.0865291	5.11927	0.0345773	0.00611245	0.000641225	0.00511848	0.00511848
dresden_comp6899_c0_seq1	0.000314799	0.00701415	-0.194677	0.0540349	6.82402	0.0148735	0.00106918	0.00331047	0.00144169	0.00331047
dresden_comp2170_c0_seq1	0.00031749	0.00706667	0.0985391	0.0273675	8.66858	0.00381176	0.000180317	0.000943149	0.00082749	0.000943149
dresden_comp2324_c0_seq1	0.000318403	0.00707952	-0.094836	0.0263444	8.52893	0.00302754	0.000214319	0.000197409	0.000826725	0.000826725
dresden_comp14749_c0_seq1	0.000319066	0.00708682	0.285226	0.0792448	5.35945	0.0316339	0.00516434	0.00387027	0.00425527	0.00425527
dresden_comp656_c0_seq1	0.000319467	0.00708827	0.0931546	0.0258836	9.57814	0.00322534	6.70057e-05	0.000710496	0.000937936	0.000937936
dresden_comp14000_c0_seq1	0.000320556	0.00710427	-0.572947	0.159236	3.88795	0.120082	0.0244672	0.00253521	0.0135671	0.0135671
dresden_comp3568_c0_seq1	0.00032086	0.00710427	-0.27023	0.0751089	6.09962	0.028677	0.0021223	0.00633972	0.00241401	0.00633972
dresden_comp8657_c0_seq1	0.000322048	0.00712313	-0.303825	0.0844689	6.20357	0.0362549	0.00210587	0.00859663	0.00223246	0.00859663
dresden_comp2492_c0_seq1	0.000323532	0.00714848	0.105215	0.0292615	7.88679	0.00349962	0.000395338	-0.000172161	0.000889017	0.000889017
dresden_comp12233_c0_seq1	0.000326519	0.00720693	0.21752	0.060535	5.91707	0.0177871	0.00272069	0.00176998	0.00277605	0.00277605
dresden_comp3069_c0_seq1	0.000326963	0.0072092	-0.359999	0.100196	5.20491	0.0509268	0.0055417	0.00951717	0.00479131	0.00951717
dresden_comp8153_c0_seq1	0.000329042	0.00724748	-0.176512	0.0491501	6.41147	0.0103631	0.00170328	-0.000433168	0.00192032	0.00192032
dresden_comp1796_c0_seq1	0.000330921	0.0072742	-0.0958747	0.0267075	9.10916	0.00361353	0.000103375	0.000966558	0.000857079	0.000966558
dresden_comp2042_c0_seq1	0.000331286	0.0072742	0.134811	0.0375567	7.06178	0.00586461	0.000870949	-0.000355399	0.00124481	0.00124481
dresden_comp24405_c0_seq1	0.000330948	0.0072742	-0.19834	0.0552513	6.09816	0.0129219	0.00216236	-0.00076212	0.00241669	0.00241669
dresden_comp13721_c0_seq1	0.000333497	0.00731514	0.209677	0.058442	6.43872	0.0172879	0.00147456	0.00364864	0.00188424	0.00364864
dresden_comp6332_c0_seq1	0.000333911	0.00731664	0.112453	0.031346	7.58121	0.00482414	0.000499863	0.00078821	0.000973995	0.000973995
dresden_comp9049_c0_seq1	0.000340352	0.00745006	0.153586	0.0428714	8.34763	0.00928212	0.000213149	0.00254378	0.000831933	0.00254378
dresden_comp12326_c0_seq1	0.000341444	0.00745081	0.115795	0.0323302	7.45198	0.0051907	0.000542049	0.000918123	0.00102582	0.00102582
dresden_comp6527_c0_seq1	0.000341141	0.00745081	0.13494	0.0376731	7.68889	0.00716577	0.000495026	0.00163387	0.000938621	0.00163387
dresden_comp7903_c0_seq1	0.000341262	0.00745081	-0.284444	0.0794142	5.36716	0.0318404	0.00421391	0.005246	0.00423023	0.005246
dresden_comp13714_c0_seq1	0.000342212	0.00745988	-0.268144	0.0748784	5.58838	0.0282984	0.00363802	0.00477215	0.00357221	0.00477215
dresden_comp5179_c0_seq1	0.000343431	0.00747103	0.132151	0.0369125	7.04014	0.00614125	0.000783867	0.000343687	0.00125994	0.00125994
dresden_comp6501_c0_seq1	0.000343385	0.00747103	-0.15769	0.0440456	6.53311	0.00957283	0.00114548	0.00149575	0.00176454	0.00176454
dresden_comp5283_c0_seq1	0.000344834	0.00749384	-0.135736	0.0379251	7.69048	0.00725327	0.0004563	0.00170117	0.000938148	0.00170117
dresden_comp4457_c0_seq1	0.000345545	0.00750159	0.101892	0.0284732	7.97767	0.0034513	0.000344229	7.66539e-05	0.000871858	0.000871858
dresden_comp290_c0_seq1	0.000348717	0.00756268	0.0962656	0.0269189	9.90234	0.0030494	5.79943e-05	0.00027861	0.00102895	0.00102895
dresden_comp2282_c0_seq1	0.000351002	0.00758889	0.0904411	0.0253023	9.13031	0.00269818	0.000100733	0.000204654	0.000859575	0.000859575
dresden_comp2417_c0_seq1	0.000350455	0.00758889	0.16749	0.0468525	6.45471	0.00969488	0.0014292	0.000169602	0.00186354	0.00186354
dresden_comp523_c0_seq1	0.000350743	0.00758889	0.155444	0.0434855	9.8345	0.00951801	4.68506e-05	0.00278963	0.00100722	0.00278963
dresden_comp8330_c0_seq1	0.000352093	0.00760471	0.149137	0.0417328	6.72966	0.0073441	0.00107494	-0.000235466	0.00153749	0.00153749
dresden_comp12415_c0_seq1	0.000352618	0.00760522	-0.170214	0.0476362	6.43123	0.010738	0.00150976	0.00104789	0.00189405	0.00189405
dresden_comp8372_c0_seq1	0.000352836	0.00760522	0.110966	0.0310564	7.66597	0.00450951	0.000501181	0.000518137	0.000945567	0.000945567
dresden_comp10663_c0_seq1	0.000355659	0.00765047	-0.660535	0.184974	3.85952	0.17195	0.0240768	0.027246	0.0138867	0.027246
dresden_comp13412_c0_seq1	0.000355599	0.00765047	-0.172361	0.0482666	6.38646	0.00946717	0.00154009	-0.000846718	0.0019544	0.0019544
dresden_comp17704_c0_seq1	0.000358504	0.00770383	-0.250585	0.0702138	5.52111	0.0245299	0.00363447	0.00348056	0.00376051	0.00376051
dresden_comp8369_c0_seq1	0.000365382	0.00784367	-0.248344	0.0696831	5.9967	0.0243292	0.00213395	0.00514965	0.00261124	0.00514965
dresden_comp11118_c0_seq1	0.000366051	0.00785005	-0.135763	0.0380991	7.11925	0.00727133	0.000809254	0.00136805	0.00120662	0.00136805
dresden_comp3931_c0_seq1	0.000366996	0.00786233	0.104624	0.0293662	7.96018	0.00366399	0.000418653	5.64797e-05	0.00087491	0.00087491
dresden_comp3898_c0_seq1	0.000367416	0.00786338	-0.166239	0.0466644	6.69752	0.0109037	0.00109218	0.00217416	0.00157222	0.00217416
dresden_comp11240_c0_seq1	0.000368499	0.00787858	-0.246279	0.0691469	6.10931	0.0239335	0.00225421	0.00491773	0.00239635	0.00491773
dresden_comp12957_c0_seq1	0.000369029	0.00788194	-0.213334	0.0599034	6.03314	0.0157433	0.00284325	-0.000230896	0.00253939	0.00253939
dresden_comp2782_c0_seq1	0.000372375	0.00793018	0.106432	0.0299058	7.9798	0.00447158	0.000346666	0.000994866	0.000871494	0.000994866
dresden_comp6834_c0_seq1	0.000372413	0.00793018	0.0954996	0.026834	8.21966	0.00319255	0.000239286	0.000331331	0.000840812	0.000840812
dresden_comp7019_c0_seq1	0.000372411	0.00793018	0.121417	0.0341164	7.31105	0.00507162	0.000651856	0.000159401	0.00109403	0.00109403
dresden_comp1178_c0_seq1	0.000372811	0.00793068	0.153778	0.0432129	6.71078	0.00753691	0.00124327	-0.000690036	0.00155777	0.00155777
dresden_comp366_c0_seq1	0.000374166	0.00795149	0.109679	0.0308289	10.6698	0.00405862	2.58457e-05	0.000536382	0.00139979	0.00139979
dresden_comp11936_c0_seq1	0.000378574	0.00802914	-0.266638	0.0750125	6.5818	0.0280811	0.00132401	0.00711631	0.00170522	0.00711631
dresden_comp3059_c0_seq1	0.000378579	0.00802914	0.0961532	0.0270505	8.79911	0.0036517	0.0001826	0.000914993	0.000831901	0.000914993
dresden_comp16980_c0_seq1	0.000384334	0.00814302	-0.338188	0.0952478	4.95936	0.0359171	0.00781355	-0.00580641	0.00579466	0.00579466
dresden_comp12815_c0_seq1	0.000386413	0.00817887	-0.153973	0.0433825	7.64162	0.00937074	0.000473986	0.00234907	0.000953284	0.00234907
dresden_comp4027_c0_seq1	0.000386963	0.00818234	-0.160941	0.0453505	6.4827	0.00890876	0.00125725	0.000165505	0.00182775	0.00182775
dresden_comp12027_c0_seq1	0.000388758	0.00821207	0.176772	0.0498287	6.34109	0.0101537	0.00170574	-0.000731798	0.0020186	0.0020186
dresden_comp63_c0_seq1	0.000393816	0.00831061	0.110171	0.0310848	10.7045	0.00445698	2.62419e-05	0.0009934	0.00142316	0.00142316
dresden_comp3565_c0_seq1	0.000395315	0.00833393	0.193253	0.054542	7.43992	0.0147738	0.000623018	0.00383923	0.00103117	0.00383923
dresden_comp3001_c0_seq1	0.000395752	0.00833484	-0.118044	0.0333184	7.91896	0.00551245	0.000343692	0.00132148	0.000882568	0.00132148
dresden_comp9048_c0_seq1	0.000396227	0.00833653	-0.234129	0.0660898	6.82652	0.0216863	0.000948516	0.00560328	0.00143928	0.00560328
dresden_comp14303_c0_seq1	0.000397537	0.00835579	-0.232131	0.065542	5.72449	0.018109	0.00322423	-0.000794693	0.00321939	0.00321939
dresden_comp9376_c1_seq1	0.00039813	0.00835994	0.142923	0.0403587	6.85485	0.00722839	0.00103076	0.000344625	0.00141248	0.00141248
dresden_comp3759_c0_seq1	0.000398926	0.00836834	-0.0912083	0.0257593	9.42886	0.00281718	8.91413e-05	0.000312722	0.00090617	0.00090617
dresden_comp6429_c0_seq1	0.000401618	0.00841646	0.142351	0.0402233	6.85488	0.00770042	0.00101443	0.00101214	0.00141244	0.00141244
dresden_comp11558_c0_seq1	0.000404509	0.00845192	0.230932	0.0652881	5.80389	0.019141	0.00336491	0.000562729	0.00302889	0.00302889
dresden_comp11804_c0_seq1	0.000404194	0.00845192	-0.200567	0.0567	6.04482	0.0133651	0.00230551	-0.000684289	0.00251683	0.00251683
dresden_comp3777_c0_seq1	0.000404385	0.00845192	-0.390946	0.110524	5.90588	0.0605104	0.00275183	0.0155715	0.00280007	0.0155715
dresden_comp10855_c0_seq1	0.000407837	0.00851212	-0.242795	0.0686838	5.63972	0.0203607	0.0036413	-0.000296408	0.0034349	0.0034349
dresden_comp766_c0_seq1	0.000408195	0.00851212	0.202848	0.0573873	8.35731	0.0162962	0.000204156	0.00473579	0.000831452	0.00473579
dresden_comp7290_c0_seq1	0.00041364	0.00861716	-0.332638	0.0941992	6.18395	0.0438427	0.00225396	0.0110563	0.00226539	0.0110563
dresden_comp2644_c0_seq1	0.000419164	0.00872364	0.14285	0.0404936	7.77434	0.00808951	0.000382795	0.00207681	0.000915008	0.00207681
dresden_comp3627_c0_seq1	0.000421841	0.00877072	0.097767	0.0277272	8.0836	0.00359073	0.0002974	0.000606613	0.000855799	0.000855799
dresden_comp1185_c0_seq1	0.000422392	0.00877356	0.113815	0.0322818	7.48045	0.00432892	0.000549646	3.78819e-06	0.00101352	0.00101352
dresden_comp18267_c0_seq1	0.000422846	0.00877436	-0.46515	0.131943	4.77742	0.0857999	0.0085297	0.0175835	0.00668285	0.0175835
dresden_comp3468_c0_seq1	0.000423835	0.00878626	-0.157608	0.0447143	7.69979	0.00985132	0.000421957	0.00257709	0.00093541	0.00257709
dresden_comp7315_c0_seq1	0.000424324	0.00878778	-0.313254	0.0888796	5.75891	0.0389179	0.0037935	0.00805588	0.00313549	0.00805588
dresden_comp38318_c0_seq1	0.000433662	0.00897238	0.7858	0.223321	3.12252	0.230412	0.0482381	0.00822139	0.0265703	0.0265703
dresden_comp623_c0_seq1	0.000435732	0.0090064	0.0931241	0.026475	9.82549	0.00319009	4.69402e-05	0.000688635	0.00100444	0.00100444
dresden_comp8070_c0_seq1	0.000436428	0.00901199	0.146619	0.0416886	6.80961	0.00787488	0.0011512	0.000630921	0.00145571	0.00145571
dresden_comp8456_c0_seq1	0.000439986	0.00907658	0.128581	0.036582	7.08524	0.00586131	0.000778393	0.000348384	0.00122897	0.00122897
dresden_comp11934_c0_seq1	0.000442753	0.00911588	-0.123428	0.0351328	7.23446	0.00583081	0.000715217	0.000860335	0.00113626	0.00113626
dresden_comp3373_c0_seq1	0.00044244	0.00911588	0.101875	0.0289963	7.88258	0.00403725	0.000371289	0.000783317	0.000889893	0.000889893
dresden_comp5130_c0_seq1	0.000443442	0.00911774	-0.101334	0.0288471	7.88508	0.00351728	0.000358864	0.000187047	0.000889372	0.000889372
dresden_comp8556_c0_seq1	0.000443706	0.00911774	0.111968	0.0318758	7.56476	0.00449777	0.000544075	0.000376862	0.000980024	0.000980024
dresden_comp11378_c0_seq1	0.00044473	0.00912991	-0.162626	0.0463056	6.69258	0.0105072	0.00129217	0.00192414	0.00157764	0.00192414
dresden_comp8675_c0_seq1	0.000445294	0.00913264	0.112095	0.0319206	7.54763	0.00491748	0.000541915	0.000892959	0.000986475	0.000986475
dresden_comp5952_c0_seq1	0.000446681	0.0091522	0.137369	0.0391271	6.92485	0.00667384	0.000946288	0.000319631	0.00135011	0.00135011
dresden_comp3885_c0_seq1	0.000450884	0.00922937	0.0908719	0.0259016	8.61693	0.00278147	0.000179604	0.000200593	0.000826733	0.000826733
dresden_comp8888_c0_seq1	0.000451413	0.00923126	-0.785878	0.224022	3.1461	0.212761	0.0492934	-0.0149429	0.0259851	0.0259851
dresden_comp2441_c0_seq1	0.000452282	0.00924009	0.196778	0.0561017	6.60639	0.0153934	0.00116832	0.00355277	0.00167597	0.00355277
dresden_comp9307_c0_seq1	0.0004528	0.00924175	-0.249361	0.0710992	5.56223	0.0228397	0.00393839	0.00129338	0.00364424	0.00364424
dresden_comp12462_c0_seq1	0.000455126	0.00928027	0.234288	0.0668275	5.59257	0.0196482	0.00313806	0.000838101	0.00356081	0.00356081
dresden_comp5099_c0_seq1	0.000456982	0.00930915	0.123931	0.0353606	8.58442	0.00610812	0.000165213	0.00171034	0.000826542	0.00171034
dresden_comp10741_c0_seq1	0.000458463	0.00933033	0.174445	0.0497858	6.38736	0.011902	0.00176477	0.00170099	0.00195316	0.00195316
dresden_comp7289_c0_seq1	0.000459158	0.00933548	-0.226638	0.0646886	6.35532	0.0204309	0.00189612	0.0043808	0.00199813	0.0043808
dresden_comp15427_c0_seq1	0.000461282	0.00936295	-0.250268	0.0714585	5.5647	0.0199891	0.00402208	-0.0025235	0.00363739	0.00363739
dresden_comp1830_c0_seq1	0.000461395	0.00936295	0.103401	0.0295243	7.76309	0.00417778	0.000389606	0.000823239	0.000917919	0.000917919
dresden_comp21390_c0_seq1	0.000465252	0.00942767	-0.496859	0.14196	4.12492	0.0864435	0.0190203	-0.00354177	0.0112085	0.0112085
dresden_comp7014_c0_seq1	0.000465476	0.00942767	-0.265601	0.0758887	7.41631	0.0280741	0.000594662	0.00804398	0.00104193	0.00804398
dresden_comp333_c0_seq1	0.000466151	0.0094323	0.109121	0.0311819	10.7239	0.00444127	2.19914e-05	0.00106434	0.00143648	0.00143648
dresden_comp477_c0_seq1	0.000467594	0.00945245	0.0900706	0.0257443	9.52762	0.00310714	6.76359e-05	0.00077403	0.000926515	0.000926515
dresden_comp5429_c0_seq1	0.000469267	0.00947722	-0.327187	0.0935432	5.16976	0.0426158	0.00575464	0.00737085	0.00492285	0.00737085
dresden_comp2321_c0_seq1	0.000473944	0.00955343	0.111292	0.0318427	7.61244	0.00417627	0.000557926	1.76701e-05	0.000963009	0.000963009
dresden_comp6800_c0_seq1	0.000473686	0.00955343	-0.110458	0.0316026	7.48866	0.00484139	0.000488015	0.000988387	0.00101007	0.00101007
dresden_comp9742_c0_seq1	0.000474807	0.0095617	0.187424	0.0536328	6.24461	0.0113194	0.00214915	-0.00117283	0.00216556	0.00216556
dresden_comp2596_c0_seq1	0.00047808	0.00961847	0.118083	0.033808	7.3173	0.00472609	0.000623722	5.50652e-05	0.00109075	0.00109075
dresden_comp8757_c0_seq1	0.000478954	0.00962688	-0.119703	0.0342766	7.36154	0.00471809	0.000694137	-0.000169795	0.00106819	0.00106819
dresden_comp2823_c0_seq1	0.000483995	0.00971896	-0.216589	0.0620694	5.83304	0.0162555	0.00281725	-8.93609e-05	0.00296167	0.00296167
dresden_comp2943_c0_seq1	0.000487346	0.00977698	-0.0942183	0.0270151	8.23217	0.00307638	0.000254992	0.00026158	0.00083973	0.00083973
dresden_comp12753_c0_seq1	0.000488514	0.00978944	-0.264761	0.0759285	5.47448	0.0251537	0.00475082	0.000404386	0.00389688	0.00389688
dresden_comp9288_c0_seq1	0.000488893	0.00978944	0.0974389	0.0279453	8.12734	0.00378543	0.000303768	0.000867645	0.000850319	0.000867645
dresden_comp291_c0_seq1	0.000490184	0.00979561	0.15595	0.0447352	7.60137	0.00969759	0.000464154	0.0025377	0.000966836	0.0025377
dresden_comp3455_c0_seq1	0.000491187	0.00979561	0.0993146	0.0284935	8.60945	0.00393327	0.000139991	0.00107783	0.000826669	0.00107783
dresden_comp5663_c0_seq1	0.000491206	0.00979561	0.129924	0.0372756	7.02789	0.00643697	0.000815449	0.000900633	0.00126876	0.00126876
dresden_comp8399_c0_seq1	0.000490934	0.00979561	0.144654	0.0414997	6.73633	0.00766519	0.00105292	0.00068182	0.00153042	0.00153042
dresden_comp9480_c0_seq1	0.000491518	0.00979561	-0.215851	0.0619312	6.4664	0.0185801	0.00171366	0.00403955	0.00184854	0.00403955
dresden_comp3245_c0_seq1	0.000492519	0.00980632	-0.244962	0.0702947	7.2167	0.0239316	0.00082667	0.00658534	0.00114657	0.00658534
dresden_comp14117_c0_seq1	0.000494501	0.00983651	-0.161512	0.0463621	6.49985	0.00857413	0.0014181	-0.000482779	0.00180606	0.00180606
dresden_comp1273_c0_seq1	0.00049561	0.00984932	-0.136366	0.0391505	8.41952	0.007418	0.000238224	0.00206092	0.000828968	0.00206092
dresden_comp4885_c0_seq1	0.000496822	0.00986413	-0.126976	0.0364617	7.11504	0.00591433	0.00078483	0.000561951	0.00120935	0.00120935
dresden_comp2408_c0_seq1	0.000498112	0.00987486	0.152365	0.0437607	7.82953	0.00926249	0.000428531	0.00244397	0.000901561	0.00244397
dresden_comp3985_c0_seq1	0.000498495	0.00987486	0.113923	0.0327219	8.00671	0.00517844	0.000360946	0.00124514	0.000867049	0.00124514
dresden_comp5894_c0_seq1	0.000498764	0.00987486	0.133632	0.0383844	7.00225	0.00712532	0.000851738	0.00135831	0.00128781	0.00135831
dresden_comp4733_c0_seq1	0.000499522	0.00988064	-0.243171	0.0698563	6.0445	0.0235955	0.00242735	0.00489251	0.00251745	0.00489251
dresden_comp32609_c0_seq1	0.000503132	0.00994273	0.917105	0.263605	2.93259	0.287026	0.0724021	-0.0290249	0.0318296	0.0318296
dresden_comp1206_c0_seq1	0.000512744	0.0101232	-0.097774	0.0281444	7.96214	0.00303566	0.000313603	-0.000103943	0.000874561	0.000874561
dresden_comp12864_c0_seq1	0.000514384	0.0101367	-0.145067	0.0417682	6.78186	0.00696731	0.00113354	-0.000316118	0.00148333	0.00148333
dresden_comp8475_c0_seq1	0.000514242	0.0101367	-0.389382	0.11211	4.49396	0.0578372	0.0104822	0.00495744	0.00837069	0.00837069
dresden_comp10161_c0_seq1	0.000522228	0.0102721	-0.266666	0.0768693	6.1151	0.028424	0.0022225	0.00664084	0.00238586	0.00664084
dresden_comp14459_c0_seq1	0.000521862	0.0102721	-1.02702	0.296032	2.65345	0.418967	0.0898277	0.0383454	0.0416244	0.0416244
dresden_comp11156_c0_seq1	0.00052528	0.010313	-0.482137	0.139044	4.02309	0.0851314	0.01684	0.00240329	0.0121597	0.0121597
dresden_comp7300_c0_seq1	0.00052483	0.010313	0.108978	0.0314262	7.76514	0.00474801	0.000393572	0.00108784	0.000917383	0.00108784
dresden_comp17279_c0_seq1	0.000526395	0.0103253	-0.381483	0.110034	4.59083	0.0457469	0.0104115	-0.00780156	0.00774979	0.00774979
dresden_comp10306_c0_seq1	0.000527961	0.0103464	-0.161923	0.0467153	7.85671	0.0104845	0.000369126	0.00290436	0.000895434	0.00290436
dresden_comp1670_c0_seq1	0.000529501	0.0103669	0.0888331	0.0256345	8.56204	0.00308873	0.000159155	0.000742516	0.000826538	0.000826538
dresden_comp2908_c0_seq1	0.000531888	0.010404	0.110948	0.0320275	8.19058	0.00492378	0.000266637	0.001272	0.000843514	0.001272
dresden_comp20920_c0_seq1	0.000534222	0.0104265	0.345319	0.0997173	4.83517	0.0443282	0.00852939	0.00216384	0.00638593	0.00638593
dresden_comp27578_c0_seq1	0.000534484	0.0104265	-0.494051	0.142672	4.07141	0.0896805	0.0188353	0.00173275	0.0116976	0.0116976
dresden_comp4224_c0_seq1	0.000534514	0.0104265	0.115856	0.033457	7.31912	0.00510027	0.000589263	0.000752575	0.0010898	0.0010898
dresden_comp22160_c0_seq1	0.000536709	0.01045	-0.54409	0.157173	3.80738	0.0935354	0.0225583	-0.0166517	0.0144966	0.0144966
dresden_comp4176_c0_seq1	0.000536674	0.01045	0.132858	0.0383789	9.26291	0.0070629	0.000104746	0.00210466	0.000877604	0.00210466
dresden_comp21191_c0_seq1	0.000540572	0.0104962	-0.544951	0.157509	3.81761	0.0915613	0.0228393	-0.0197522	0.0143744	0.0143744
dresden_comp3986_c0_seq1	0.000540158	0.0104962	-0.152606	0.0441058	7.32864	0.00932098	0.000695994	0.00222198	0.00108485	0.00222198
dresden_comp696_c0_seq1	0.000540297	0.0104962	-0.163627	0.0472917	9.71648	0.0107159	6.59045e-05	0.00328886	0.000972892	0.00328886
dresden_comp1048_c0_seq1	0.000544561	0.010564	0.110723	0.0320211	8.75215	0.00490831	0.000145624	0.0013924	0.0008299	0.0013924
dresden_comp3031_c1_seq1	0.000546754	0.0105968	0.138622	0.0401019	6.90922	0.00597515	0.00104869	-0.000785744	0.00136355	0.00136355
dresden_comp7978_c0_seq1	0.00054736	0.0105988	0.133057	0.0384953	6.9924	0.00636218	0.000927488	0.000386212	0.00129534	0.00129534
dresden_comp1294_c0_seq1	0.000549985	0.0106302	0.0966877	0.0279836	9.66897	0.00374426	6.61583e-05	0.00110847	0.000960262	0.00110847
dresden_comp18317_c0_seq1	0.000549704	0.0106302	-0.625575	0.181048	3.49667	0.126304	0.0302837	-0.0191574	0.0188841	0.0188841
dresden_comp13381_c0_seq1	0.000550718	0.0106346	-0.437863	0.126741	4.34581	0.0705129	0.0146843	0.0015604	0.0094105	0.0094105
dresden_comp668_c0_seq1	0.000551994	0.0106496	0.0875088	0.0253343	9.26137	0.00287239	8.53665e-05	0.000633451	0.000877372	0.000877372
dresden_comp9562_c0_seq1	0.000554495	0.010688	-0.494978	0.143349	4.65613	0.0981597	0.00905899	0.0217645	0.00735658	0.0217645
dresden_comp829_c0_seq1	0.000555164	0.0106907	0.133286	0.0386041	8.68351	0.00711785	0.000183715	0.0020517	0.000827813	0.0020517
dresden_comp8824_c0_seq1	0.000555646	0.0106907	-0.126402	0.0366129	7.90461	0.00640185	0.000350114	0.00166065	0.000885393	0.00166065
dresden_comp6898_c0_seq1	0.000558816	0.010742	0.134684	0.0390292	7.69835	0.00726987	0.000463254	0.00182166	0.000935831	0.00182166
dresden_comp13194_c0_seq1	0.000560525	0.0107621	0.248454	0.072015	5.51972	0.0192801	0.00401475	-0.00306306	0.00376448	0.00376448
dresden_comp6379_c0_seq1	0.000560882	0.0107621	-0.115577	0.0335018	7.42389	0.00535422	0.000640766	0.00104279	0.00103844	0.00104279
dresden_comp12219_c0_seq1	0.000563089	0.0107947	-0.147305	0.0427119	7.33709	0.00869879	0.000622914	0.00211355	0.00108051	0.00211355
dresden_comp4089_c0_seq1	0.000563843	0.0107993	0.15244	0.0442056	6.61562	0.00931383	0.00126608	0.00166194	0.00166513	0.00166513
dresden_comp10970_c0_seq1	0.000565158	0.0108147	-0.25317	0.0734292	5.49854	0.0229029	0.00426187	0.000331147	0.0038259	0.0038259
dresden_comp27919_c0_seq1	0.000566537	0.0108313	-1.89474	0.549654	1.52574	1.18749	0.329704	-0.191613	0.123476	0.123476
dresden_comp1037_c0_seq1	0.000570634	0.0108801	0.103874	0.0301504	8.738	0.00432781	0.000160544	0.00120303	0.000829389	0.00120303
dresden_comp1657_c0_seq1	0.000569871	0.0108801	-0.10354	0.0300502	8.91847	0.00429976	0.000135592	0.00121893	0.000839106	0.00121893
dresden_comp6376_c0_seq1	0.000570623	0.0108801	-0.427679	0.124137	4.8762	0.0733649	0.00819482	0.0149203	0.00618371	0.0149203
dresden_comp5263_c0_seq1	0.000573403	0.0109231	0.116559	0.0338452	7.57519	0.00545042	0.000611986	0.00110626	0.000976185	0.00110626
dresden_comp8331_c0_seq1	0.000575588	0.0109548	-0.322037	0.0935375	5.86682	0.0416114	0.00260209	0.0105218	0.0028856	0.0105218
dresden_comp6279_c0_seq1	0.000576187	0.0109564	0.148757	0.0432107	6.88209	0.00887916	0.000964187	0.00183657	0.00138754	0.00183657
dresden_comp2308_c0_seq1	0.000578517	0.0109612	0.113406	0.0329525	7.4249	0.00514679	0.000590826	0.00101984	0.00103797	0.00103797
dresden_comp2603_c0_seq1	0.000578271	0.0109612	0.125434	0.0364462	7.09187	0.00573112	0.000767936	0.000495872	0.00122455	0.00122455
dresden_comp5947_c0_seq1	0.000578517	0.0109612	-0.105961	0.0307894	7.74809	0.00354911	0.000500093	-0.000274145	0.000921889	0.000921889
dresden_comp8384_c0_seq1	0.000577456	0.0109612	-0.107208	0.0311471	7.64337	0.00421718	0.000502493	0.000458904	0.000952718	0.000952718
dresden_comp13821_c0_seq1	0.000580819	0.010995	-0.362123	0.105256	4.73986	0.0499273	0.00973407	0.00350016	0.00688404	0.00688404
dresden_comp14628_c0_seq1	0.000584634	0.0110573	-0.876843	0.254997	2.91213	0.297694	0.0650763	0.0187214	0.0324586	0.0324586
dresden_comp2751_c0_seq1	0.00058723	0.0110965	0.0930454	0.0270682	8.08175	0.00311155	0.000242985	0.000399907	0.000856044	0.000856044
dresden_comp8345_c0_seq1	0.000589028	0.0111205	-0.140995	0.0410273	6.78039	0.00761989	0.00104004	0.00102999	0.00148482	0.00148482
dresden_comp11525_c0_seq1	0.000590163	0.011132	-0.164982	0.0480144	6.39859	0.00971741	0.00152032	0.000419298	0.00193775	0.00193775
dresden_comp4451_c0_seq1	0.000591701	0.0111511	-0.252557	0.0735162	6.70078	0.025621	0.0012628	0.00684414	0.00156866	0.00684414
dresden_comp11057_c0_seq1	0.000593871	0.011182	-0.357003	0.103949	5.0245	0.051202	0.00855678	0.00765141	0.00550836	0.00765141
dresden_comp38109_c0_seq1	0.000595459	0.0112019	-0.464756	0.135352	4.1104	0.0764573	0.0161415	-0.00156907	0.0113389	0.0113389
dresden_comp13863_c0_seq1	0.00059747	0.0112298	-0.2442	0.071138	5.64264	0.0238449	0.00416368	0.0032799	0.00342724	0.00342724
dresden_comp12791_c0_seq1	0.000599465	0.0112473	-0.231309	0.0674006	5.68126	0.0205751	0.00348662	0.00216834	0.00332764	0.00332764
dresden_comp1654_c0_seq1	0.000599302	0.0112473	0.102908	0.0299855	7.84242	0.00360877	0.000450078	8.96017e-05	0.000898617	0.000898617
dresden_comp2916_c0_seq1	0.000608373	0.0114034	-0.14342	0.0418397	7.77311	0.0082715	0.000407624	0.00221822	0.000915323	0.00221822
dresden_comp4710_c0_seq1	0.000608866	0.0114034	0.100688	0.0293754	7.71746	0.00349367	0.000364043	0.00020125	0.000930332	0.000930332
dresden_comp7577_c0_seq1	0.000611245	0.0114378	0.0924563	0.0269821	8.1991	0.00321032	0.000249358	0.000557975	0.000842695	0.000842695
dresden_comp12892_c0_seq1	0.000620371	0.0115984	-0.20042	0.0585586	5.98152	0.01387	0.00250183	-0.00022737	0.00264183	0.00264183
dresden_comp1103_c0_seq1	0.000622083	0.0116201	0.149239	0.043614	8.76293	0.00896426	0.000144334	0.00270894	0.000830318	0.00270894
dresden_comp18495_c0_seq3	0.000623848	0.0116305	-0.318846	0.0932018	4.92934	0.0390399	0.00709789	0.00357839	0.00593198	0.00593198
dresden_comp3064_c0_seq1	0.000624289	0.0116305	-0.0907726	0.0265352	8.39922	0.00252032	0.000226512	-0.00016599	0.000829665	0.000829665
dresden_comp825_c0_seq1	0.000624156	0.0116305	0.0876505	0.0256221	8.90614	0.00244565	0.000146518	2.95743e-05	0.00083822	0.00083822
dresden_comp158_c0_seq1	0.000624854	0.0116308	0.282911	0.0827083	7.38593	0.0322204	0.000614855	0.00964614	0.00105626	0.00964614
dresden_comp3228_c0_seq1	0.000627777	0.0116646	0.145921	0.0426754	7.47226	0.00857329	0.000528533	0.00220325	0.00101701	0.00220325
dresden_comp4047_c0_seq1	0.00062723	0.0116646	0.0878195	0.0256815	8.90503	0.0028037	0.000151171	0.000461357	0.000838141	0.000838141
dresden_comp14199_c0_seq1	0.000630236	0.0116773	-0.296882	0.086852	5.22325	0.0354937	0.00560002	0.00571489	0.00472416	0.00571489
dresden_comp5551_c0_seq1	0.000630666	0.0116773	0.101469	0.029686	7.77388	0.0035155	0.000406762	0.00012664	0.000915126	0.000915126
dresden_comp5846_c0_seq1	0.000630496	0.0116773	-0.159622	0.0466985	6.52939	0.00950308	0.00150198	0.00082213	0.00176915	0.00176915
dresden_comp91995_c0_seq1	0.000629992	0.0116773	1.80272	0.527363	1.10082	1.26163	0.232801	0.125557	0.184367	0.184367
dresden_comp9891_c0_seq1	0.000631972	0.0116912	-0.172086	0.0503543	6.44384	0.0119268	0.00146374	0.0023396	0.00187757	0.0023396
dresden_comp1310_c0_seq1	0.000639759	0.0118146	0.092548	0.027107	8.26462	0.00345129	0.000215687	0.000886499	0.000837145	0.000886499
dresden_comp787_c0_seq1	0.000639511	0.0118146	0.100199	0.0293471	7.73873	0.00389052	0.000367458	0.000730733	0.000924422	0.000924422
dresden_comp7694_c0_seq1	0.000643231	0.0118683	-0.102934	0.0301621	7.76957	0.00375794	0.000448393	0.000275738	0.000916235	0.000916235
dresden_comp11688_c0_seq1	0.000652397	0.0120165	-0.196252	0.0575716	5.97147	0.0133518	0.00230944	-6.27817e-05	0.0026623	0.0026623
dresden_comp7738_c0_seq1	0.000652206	0.0120165	-0.128507	0.0376972	7.04901	0.00538582	0.000877949	-0.000338408	0.00125366	0.00125366
dresden_comp29263_c0_seq1	0.000655781	0.0120683	-0.274786	0.0806433	5.24022	0.0253574	0.00509208	-0.00171065	0.00466293	0.00466293
dresden_comp4894_c0_seq1	0.00066136	0.0121604	0.106271	0.0312092	7.65995	0.00450247	0.000513579	0.000879443	0.000947442	0.000947442
dresden_comp387_c0_seq1	0.000663813	0.0121843	0.0979805	0.0287831	10.3315	0.00330168	3.7921e-05	0.00048911	0.00120478	0.00120478
dresden_comp8262_c0_seq1	0.000663621	0.0121843	-0.0946849	0.0278143	8.18716	0.00313527	0.000316601	0.000240523	0.000843849	0.000843849
dresden_comp38_c0_seq1	0.000664895	0.0121936	0.19576	0.0575146	12.7442	0.0121602	2.87186e-06	0.00082657	0.00495903	0.00495903
dresden_comp847_c0_seq1	0.000666055	0.0122043	0.0881297	0.0258963	9.58542	0.00255797	6.62835e-05	0.000218617	0.00093964	0.00093964
dresden_comp10079_c0_seq1	0.000667542	0.0122209	0.159991	0.0470204	6.53466	0.00849862	0.00155376	-0.000529349	0.00176263	0.00176263
dresden_comp13468_c0_seq1	0.000675891	0.0123446	-0.157909	0.0464552	6.50618	0.00842387	0.00143903	-0.00025995	0.0017981	0.0017981
dresden_comp5367_c0_seq1	0.000675034	0.0123446	-0.0999552	0.0294027	8.08723	0.00403473	0.000293413	0.00100337	0.000855319	0.00100337
dresden_comp55002_c0_seq1	0.00067605	0.0123446	1.8762	0.551966	1.51262	1.1276	0.331972	-0.242511	0.125028	0.125028
dresden_comp54_c0_seq1	0.00067702	0.0123517	0.188179	0.0553676	10.6744	0.0143021	2.26426e-05	0.00457571	0.00140285	0.00457571
dresden_comp11728_c0_seq1	0.000678691	0.0123715	0.1109	0.0326365	7.44061	0.0041317	0.00056685	-1.43152e-05	0.00103087	0.00103087
dresden_comp12496_c0_seq1	0.00068202	0.0124215	-0.213556	0.0628716	5.87209	0.0184253	0.00252732	0.00340193	0.00287391	0.00340193
dresden_comp7602_c0_seq1	0.000682797	0.0124249	0.116817	0.0343943	7.24483	0.00433546	0.000644122	-0.000342088	0.00113033	0.00113033
dresden_comp10926_c0_seq1	0.000683547	0.0124279	0.127127	0.0374332	7.07938	0.00546502	0.000868978	-9.81399e-05	0.00123289	0.00123289
dresden_comp1755_c0_seq1	0.000684811	0.0124402	-0.0869558	0.0256084	8.85009	0.00262586	0.000149085	0.00029775	0.000834604	0.000834604
dresden_comp695_c0_seq1	0.000690667	0.0125358	0.0918534	0.0270694	9.9789	0.0027651	4.38135e-05	0.000248665	0.00105531	0.00105531
dresden_comp15397_c0_seq1	0.000692964	0.0125559	-0.626941	0.18481	3.52315	0.147329	0.0327804	0.00398507	0.0184519	0.0184519
dresden_comp3641_c0_seq1	0.000692545	0.0125559	-0.0901341	0.0265685	8.42383	0.00299531	0.000229997	0.000467585	0.000828832	0.000828832
dresden_comp3277_c0_seq1	0.000698029	0.0126368	0.116568	0.0343822	8.61324	0.00549499	0.000174489	0.00159872	0.0008267	0.00159872
dresden_comp2682_c0_seq1	0.000699442	0.0126516	0.0885555	0.0261241	8.60114	0.00265255	0.000197093	0.000177818	0.000826612	0.000826612
dresden_comp1633_c0_seq1	0.000701327	0.0126748	0.08625	0.0254495	9.32465	0.00243516	8.4087e-05	0.000170218	0.000887432	0.000887432
dresden_comp7408_c0_seq1	0.00070467	0.0127244	0.105176	0.031046	7.58844	0.00377204	0.000474386	9.239e-05	0.000971399	0.000971399
dresden_comp16844_c0_seq1	0.000707326	0.0127614	0.37434	0.110532	4.48019	0.0480295	0.00986335	-0.00237548	0.00846254	0.00846254
dresden_comp1872_c0_seq1	0.000710604	0.0127991	-0.0856275	0.0252928	9.30435	0.00268099	7.54868e-05	0.000526231	0.000884098	0.000884098
dresden_comp2376_c0_seq1	0.000710624	0.0127991	-0.11679	0.0344976	7.25053	0.00485251	0.000658029	0.000292661	0.0011271	0.0011271
dresden_comp8342_c0_seq1	0.000714956	0.0128662	-0.204386	0.0604017	5.93335	0.0138785	0.00273107	-0.00104809	0.00274148	0.00274148
dresden_comp7273_c0_seq1	0.000718489	0.0129188	0.159464	0.0471449	7.08027	0.0102958	0.0008805	0.00245347	0.00123229	0.00245347
dresden_comp1433_c0_seq1	0.000724787	0.0130209	-0.181843	0.0537993	8.78648	0.0133933	0.000160499	0.00418105	0.000831317	0.00418105
dresden_comp12470_c0_seq1	0.000727165	0.0130304	0.138247	0.0409119	7.2199	0.00774219	0.000747862	0.00176282	0.0011447	0.00176282
dresden_comp1990_c0_seq1	0.000726485	0.0130304	0.0909612	0.0269165	9.24349	0.00335158	7.41776e-05	0.00101257	0.000874705	0.00101257
dresden_comp2180_c0_seq1	0.000727083	0.0130304	0.10664	0.0315581	7.63361	0.00414587	0.000537966	0.000379864	0.000955902	0.000955902
dresden_comp13623_c0_seq1	0.000729389	0.0130592	0.146029	0.0432258	6.76644	0.00835316	0.00130367	0.00114107	0.00149904	0.00149904
dresden_comp23244_c0_seq1	0.000733565	0.0131229	-0.272792	0.0807863	5.29983	0.023934	0.00533536	-0.00332382	0.00445428	0.00445428
dresden_comp8450_c0_seq1	0.000738376	0.0131978	0.113789	0.0337161	7.36359	0.00431106	0.000637992	-0.000104653	0.00106717	0.00106717
dresden_comp1588_c0_seq1	0.000739813	0.0132123	0.179923	0.0533203	6.23161	0.0101477	0.00207813	-0.00153314	0.00218645	0.00218645
dresden_comp859_c0_seq1	0.000741798	0.0132366	0.0939957	0.0278618	10.1636	0.00339663	3.68967e-05	0.000895692	0.00112752	0.00112752
dresden_comp4382_c0_seq1	0.000745654	0.0132941	-0.149994	0.0444794	6.73662	0.00912359	0.00120821	0.00175942	0.00153012	0.00175942
dresden_comp1590_c0_seq1	0.000746304	0.0132945	-0.20464	0.0606885	5.98644	0.0153744	0.00289276	0.000621171	0.00263187	0.00263187
dresden_comp11071_c0_seq1	0.000748912	0.0133185	-0.272978	0.0809779	5.20011	0.0280694	0.00502707	0.00211582	0.00480906	0.00480906
dresden_comp13089_c0_seq1	0.000748472	0.0133185	-0.228688	0.0678363	5.6495	0.0177116	0.00349331	-0.000965669	0.00340933	0.00340933
dresden_comp4983_c0_seq1	0.000751157	0.0133472	-0.131198	0.0389289	7.12374	0.00698241	0.00073345	0.00153974	0.00120372	0.00153974
dresden_comp266_c0_seq1	0.000752496	0.0133598	0.145967	0.0433176	9.93356	0.00864364	5.64385e-05	0.00275818	0.00103946	0.00275818
dresden_comp8623_c0_seq1	0.000755248	0.0133974	0.158875	0.0471623	6.46403	0.00943357	0.00148485	0.000841596	0.00185157	0.00185157
dresden_comp14271_c0_seq1	0.00076018	0.0134736	-0.317819	0.0943951	4.9539	0.0375984	0.00754625	0.00157345	0.0058194	0.0058194
dresden_comp147_c0_seq1	0.000763378	0.0135076	0.126113	0.0374695	11.4248	0.00561567	1.10663e-05	0.00104436	0.00209488	0.00209488
dresden_comp16043_c0_seq1	0.000763121	0.0135076	0.153069	0.0454773	6.52946	0.00743161	0.00133322	-0.000830007	0.00176906	0.00176906
dresden_comp1085_c0_seq1	0.00076756	0.0135703	-0.941302	0.279797	3.12089	0.359758	0.0421012	0.075328	0.0266114	0.075328
dresden_comp7450_c0_seq1	0.000773358	0.0136614	-0.143385	0.0426466	6.6921	0.00745754	0.00114992	0.000462336	0.00157818	0.00157818
dresden_comp4098_c0_seq1	0.000778779	0.0137456	-0.16166	0.0481098	6.48142	0.00937179	0.00164245	0.000272054	0.00182938	0.00182938
dresden_comp1477_c1_seq1	0.00078111	0.0137638	0.176832	0.0526378	6.91322	0.0127057	0.00110394	0.00305216	0.00136008	0.00305216
dresden_comp3363_c0_seq1	0.000780975	0.0137638	0.0917403	0.0273081	8.16395	0.00294042	0.000272379	0.000247035	0.000846222	0.000846222
dresden_comp5770_c0_seq1	0.000782897	0.0137838	-0.0903886	0.0269112	8.20759	0.00256727	0.000244416	-9.91073e-05	0.000841902	0.000841902
dresden_comp11315_c0_seq1	0.000784298	0.013797	0.319075	0.0950115	4.95642	0.0321217	0.00773282	-0.00575897	0.00580795	0.00580795
dresden_comp7731_c0_seq1	0.000787841	0.0138478	0.35166	0.104753	5.1712	0.0502673	0.00592132	0.0105386	0.0049174	0.0105386
dresden_comp310_c0_seq1	0.000790878	0.0138896	0.0869143	0.0258984	8.56974	0.00293214	0.000179565	0.000652822	0.000826528	0.000826528
dresden_comp5219_c0_seq1	0.000792488	0.0139021	0.122178	0.0364122	7.08519	0.00595502	0.000759779	0.00108622	0.001229	0.001229
dresden_comp7288_c0_seq1	0.000792901	0.0139021	-0.151354	0.0451095	6.64845	0.00897338	0.00142515	0.00120104	0.00162715	0.00162715
dresden_comp13452_c0_seq1	0.000794603	0.0139204	0.231311	0.0689521	5.63185	0.0173525	0.00367597	-0.00204965	0.00345561	0.00345561
dresden_comp10024_c0_seq1	0.000801789	0.0140346	-0.155978	0.0465303	6.51987	0.0097992	0.00146663	0.00165898	0.00178098	0.00178098
dresden_comp3003_c0_seq1	0.000804828	0.0140762	0.0862132	0.0257266	9.50922	0.00234191	7.02593e-05	6.9867e-05	0.000922528	0.000922528
dresden_comp2374_c0_seq1	0.000807623	0.0141134	0.0987403	0.0294732	7.75634	0.00372079	0.000383314	0.000611555	0.000919692	0.000919692
dresden_comp6245_c0_seq1	0.000808333	0.0141141	-0.294145	0.0878064	6.51425	0.0352083	0.00175455	0.0098104	0.00178799	0.0098104
dresden_comp6314_c0_seq1	0.000809432	0.0141217	0.145662	0.0434872	6.631	0.00800124	0.00118949	0.000855492	0.00164721	0.00164721
dresden_comp3893_c0_seq1	0.000811989	0.0141546	-0.110949	0.0331322	7.45015	0.00401309	0.000619987	-0.000219739	0.00102662	0.00102662
dresden_comp6349_c0_seq1	0.000819244	0.0142693	-0.23228	0.0694158	5.4467	0.0216412	0.00324733	0.00357149	0.0039805	0.0039805
dresden_comp4973_c0_seq1	0.000821251	0.0142925	-0.142355	0.0425506	6.80309	0.00825211	0.000983873	0.00173196	0.00146213	0.00173196
dresden_comp10378_c0_seq1	0.000823309	0.0143117	0.140453	0.0419911	6.72986	0.00650811	0.00110759	-0.000370133	0.00153728	0.00153728
dresden_comp2946_c0_seq1	0.000823711	0.0143117	0.0879226	0.0262871	8.49221	0.00302937	0.000209321	0.000678497	0.000827199	0.000827199
dresden_comp26966_c0_seq1	0.000828653	0.0143858	-0.673036	0.201324	3.20342	0.163437	0.036175	-0.00174483	0.0246223	0.0246223
dresden_comp689_c0_seq1	0.00083246	0.0144282	0.0955797	0.0286015	7.80634	0.00370893	0.000320025	0.000890332	0.000907046	0.000907046
dresden_comp7178_c0_seq1	0.00083184	0.0144282	0.149123	0.0446213	7.92562	0.00906061	0.000299368	0.00268722	0.000881286	0.00268722
dresden_comp3509_c0_seq1	0.000833577	0.0144357	-0.140714	0.0421123	8.27423	0.00806826	0.000241238	0.00241893	0.000836439	0.00241893
dresden_comp8222_c0_seq1	0.000842728	0.0145822	-0.12875	0.0385668	8.35123	0.00675784	0.000180792	0.0020503	0.000831751	0.0020503
dresden_comp7891_c0_seq1	0.000845892	0.014625	-0.11867	0.0355585	7.29528	0.00530071	0.000794175	0.000550735	0.00110243	0.00110243
dresden_comp2625_c0_seq1	0.000848903	0.0146651	-0.109437	0.0328015	7.38135	0.00385957	0.000555433	-0.000222127	0.00105847	0.00105847
dresden_comp16669_c0_seq1	0.000856374	0.0147821	-0.742584	0.222737	3.157	0.204305	0.0486985	-0.000104167	0.0257193	0.0257193
dresden_comp4469_c0_seq1	0.000871436	0.0150298	-0.306646	0.0921123	6.18819	0.0383912	0.00244253	0.0102845	0.00225823	0.0102845
dresden_comp3904_c0_seq1	0.000874778	0.0150751	0.097653	0.029343	7.71779	0.00372	0.000361278	0.000712689	0.00093024	0.00093024
dresden_comp3808_c0_seq1	0.000875725	0.0150792	0.147791	0.0444125	7.73338	0.0089196	0.000438015	0.0025207	0.000925889	0.0025207
dresden_comp1355_c1_seq1	0.000876553	0.0150811	-0.132287	0.0397568	7.92403	0.00714672	0.000333441	0.00203747	0.00088159	0.00203747
dresden_comp16162_c0_seq1	0.000877843	0.015091	-1.13719	0.341805	2.33295	0.482651	0.118489	-0.00012448	0.0567578	0.0567578
dresden_comp4770_c0_seq1	0.000878623	0.0150922	0.141926	0.042662	7.66962	0.00822698	0.000449179	0.00228089	0.000944442	0.00228089
dresden_comp1563_c0_seq1	0.000880583	0.0151136	0.0898872	0.0270245	8.29227	0.00281366	0.000260297	0.000226885	0.000835189	0.000835189
dresden_comp13301_c0_seq1	0.000882842	0.0151401	-0.223153	0.0671051	5.67871	0.0198364	0.00342052	0.002701	0.00333413	0.00333413
dresden_comp714_c0_seq1	0.000888599	0.0152264	0.136113	0.0409534	8.49775	0.00757067	0.000177588	0.00233819	0.00082711	0.00233819
dresden_comp2443_c0_seq1	0.000891596	0.0152654	0.0884164	0.02661	9.37152	0.00319495	7.61747e-05	0.000985966	0.00089552	0.000985966
dresden_comp13439_c0_seq1	0.000900962	0.0154133	0.145125	0.0437155	7.00691	0.00861163	0.000937622	0.00192895	0.00128429	0.00192895
dresden_comp11591_c0_seq1	0.000912596	0.0155997	-0.259415	0.0782273	5.34465	0.0237991	0.00487548	-0.000362693	0.00430378	0.00430378
dresden_comp11_c0_seq1	0.000915465	0.0156207	0.128134	0.0386495	11.5299	0.00650354	1.09061e-05	0.0019616	0.00222977	0.00222977
dresden_comp2548_c0_seq1	0.000916041	0.0156207	-0.180144	0.0543401	6.22556	0.0123661	0.00223298	0.00105523	0.00219629	0.00219629
dresden_comp6741_c0_seq1	0.000914646	0.0156207	-0.180536	0.0544513	6.81652	0.0133359	0.00108175	0.00336566	0.00144896	0.00336566
dresden_comp3649_c0_seq1	0.000919887	0.0156737	0.120139	0.0362525	9.67373	0.00590711	5.97235e-05	0.00191165	0.000961498	0.00191165
dresden_comp530_c0_seq1	0.000920911	0.0156785	-0.0848361	0.0256021	9.37508	0.00290349	8.70429e-05	0.000843386	0.000896158	0.000896158
dresden_comp14640_c0_seq1	0.000923646	0.0157124	-0.330237	0.0996849	4.76074	0.0377194	0.00813424	-0.00188117	0.00677138	0.00677138
dresden_comp450_c0_seq1	0.000925553	0.0157322	0.14486	0.043735	7.95868	0.00859067	0.000330105	0.00253902	0.000875176	0.00253902
dresden_comp25905_c0_seq1	0.000928941	0.0157715	-0.37013	0.111781	4.55967	0.0445991	0.0107976	-0.00642223	0.00794489	0.00794489
dresden_comp3282_c1_seq1	0.000929359	0.0157715	0.108805	0.032861	8.4072	0.00484739	0.000199883	0.00141988	0.000829378	0.00141988
dresden_comp10135_c0_seq1	0.000932432	0.015811	0.117459	0.0354843	7.1284	0.00531814	0.000687976	0.000785993	0.00120073	0.00120073
dresden_comp6051_c0_seq1	0.000935209	0.0158453	-0.156671	0.0473423	6.44204	0.00836794	0.00148203	-0.000226801	0.00187991	0.00187991
dresden_comp941_c0_seq1	0.000937742	0.0158755	0.188779	0.0570576	6.45966	0.0145979	0.00147534	0.00340801	0.00185718	0.00340801
dresden_comp3115_c0_seq1	0.000944432	0.015976	0.0887648	0.0268449	8.33226	0.00277468	0.000248224	0.000265427	0.00083275	0.00083275
dresden_comp9103_c0_seq1	0.000951389	0.0160808	-0.457577	0.13847	4.11288	0.0838111	0.0174444	0.0088032	0.0113166	0.0113166
dresden_comp14111_c0_seq1	0.00095221	0.0160819	-0.26112	0.0790247	5.34253	0.0223556	0.00505654	-0.00268084	0.00431081	0.00431081
dresden_comp1143_c0_seq1	0.000955004	0.0161162	0.0881233	0.0266761	8.37408	0.00266349	0.000236739	0.000180486	0.00083068	0.00083068
dresden_comp2987_c0_seq1	0.000957199	0.0161403	-0.0993369	0.0300764	7.8158	0.00404586	0.000412187	0.000944702	0.000904781	0.000944702
dresden_comp8817_c0_seq1	0.000968036	0.0163101	-0.610379	0.184983	4.78841	0.152831	0.00807224	0.0432557	0.00662524	0.0432557
dresden_comp455_c0_seq1	0.000974671	0.0164088	0.192035	0.0582324	8.95427	0.0151325	0.000114731	0.00497178	0.000841867	0.00497178
dresden_comp4692_c0_seq1	0.000978586	0.0164616	0.176446	0.0535233	6.24338	0.0127776	0.00206946	0.00222766	0.00216752	0.00222766
dresden_comp866_c0_seq1	0.000980628	0.0164828	0.0873183	0.026492	9.68466	0.00312954	4.90795e-05	0.00100366	0.00096436	0.00100366
dresden_comp5373_c0_seq1	0.000994263	0.0166987	0.215044	0.0653205	6.00925	0.0189934	0.00248564	0.0039145	0.00258624	0.0039145
dresden_comp889_c0_seq1	0.00100299	0.0168319	0.131866	0.0400846	6.91211	0.0063821	0.00104913	0.00040778	0.00136104	0.00136104
dresden_comp3214_c0_seq1	0.00100967	0.0169306	-0.119644	0.0363901	7.10973	0.00469085	0.000773558	-0.000278001	0.0012128	0.0012128
dresden_comp10589_c0_seq1	0.00101107	0.0169406	-0.362508	0.110271	4.58126	0.0475643	0.0104303	-0.000254633	0.00780927	0.00780927
dresden_comp10916_c0_seq1	0.00101619	0.0169995	-0.30411	0.092547	5.61293	0.0380228	0.0044272	0.00842024	0.00350589	0.00842024
dresden_comp13854_c0_seq1	0.00101597	0.0169995	-0.407409	0.123981	4.39698	0.0673771	0.0140188	0.00795923	0.00903798	0.00903798
dresden_comp2400_c0_seq1	0.00101807	0.0170175	-0.104453	0.0317922	8.6367	0.004486	0.000182565	0.00133355	0.000826957	0.00133355
dresden_comp3680_c0_seq1	0.00102079	0.0170494	0.111604	0.0339767	7.32122	0.00467469	0.000642917	0.000529623	0.0010887	0.0010887
dresden_comp7849_c0_seq1	0.00102731	0.0171449	-0.555875	0.169322	4.46611	0.127103	0.0127895	0.0302156	0.00855743	0.0302156
dresden_comp5648_c0_seq1	0.0010322	0.0171992	0.18277	0.0556955	6.16173	0.0106823	0.00234954	-0.00152353	0.00230344	0.00230344
dresden_comp7793_c0_seq1	0.00103213	0.0171992	0.0983257	0.0299626	7.89738	0.00370845	0.000459787	0.000550297	0.000886847	0.000886847
dresden_comp13426_c0_seq1	0.00103851	0.0172877	-0.258281	0.0787472	6.07874	0.0274541	0.00226073	0.00704096	0.0024526	0.00704096
dresden_comp857_c0_seq1	0.00103914	0.0172877	0.113823	0.0347052	7.23981	0.00486261	0.000673483	0.00054641	0.00113319	0.00113319
dresden_comp2789_c0_seq1	0.00104143	0.017289	0.128652	0.039234	8.24589	0.00681255	0.000230239	0.00207872	0.000838599	0.00207872
dresden_comp4817_c0_seq1	0.00104168	0.017289	0.111227	0.0339207	7.30676	0.00454912	0.000629613	0.000417529	0.0010963	0.0010963
dresden_comp513_c0_seq1	0.00104096	0.017289	0.0868076	0.0264721	9.79235	0.00297145	5.66918e-05	0.000831785	0.000994464	0.000994464
dresden_comp9982_c0_seq1	0.00104539	0.0173371	-0.214812	0.065531	5.79125	0.0153124	0.00338296	-0.00154644	0.0030585	0.0030585
dresden_comp3432_c0_seq1	0.00104781	0.0173636	0.121188	0.0369771	7.10145	0.00567971	0.000832735	0.000759491	0.00121823	0.00121823
dresden_comp5098_c0_seq1	0.00104963	0.0173666	-0.572603	0.174741	4.98572	0.135003	0.0065697	0.0392317	0.00567692	0.0392317
dresden_comp6851_c0_seq1	0.00104896	0.0173666	-0.299315	0.0913366	5.56817	0.0368877	0.00332229	0.00919127	0.00362778	0.00919127
dresden_comp11926_c1_seq1	0.00105333	0.0173904	-0.185813	0.0567216	6.01166	0.0132159	0.00224453	0.00132788	0.00258147	0.00258147
dresden_comp4065_c0_seq1	0.00105267	0.0173904	-0.10965	0.0334702	9.22687	0.00495126	0.000100259	0.00158012	0.000872294	0.00158012
dresden_comp5001_c0_seq1	0.00105354	0.0173904	0.0978908	0.0298828	7.74394	0.00363536	0.000416465	0.000534257	0.000923006	0.000923006
dresden_comp9516_c0_seq1	0.00106053	0.0174922	-0.181341	0.055389	6.00379	0.011194	0.00200482	-0.00034403	0.00259709	0.00259709
dresden_comp31430_c0_seq1	0.00106609	0.0175701	-0.487637	0.149012	3.92038	0.0809977	0.0200938	-0.00801791	0.0132128	0.0132128
dresden_comp2248_c0_seq1	0.00107979	0.0177682	0.0996849	0.0304952	7.63109	0.00376919	0.000438208	0.000546869	0.000956732	0.000956732
dresden_comp2948_c0_seq1	0.00107942	0.0177682	-0.105373	0.0322344	7.4317	0.00400185	0.000523701	0.000314814	0.00103488	0.00103488
dresden_comp2247_c0_seq1	0.00108507	0.0178412	0.0859178	0.0262947	8.42444	0.00248535	0.000208308	0.00013018	0.000828813	0.000828813
dresden_comp4916_c0_seq1	0.00108708	0.0178604	0.102739	0.0314478	7.5975	0.00409859	0.000515257	0.00064975	0.000968191	0.000968191
dresden_comp6459_c0_seq1	0.00108804	0.0178623	0.0960995	0.0294178	8.10885	0.00380902	0.000309905	0.000988207	0.000852556	0.000988207
dresden_comp13369_c0_seq1	0.00109028	0.0178715	-0.269068	0.0823813	6.02326	0.0298633	0.00215741	0.00802262	0.00255865	0.00802262
dresden_comp3179_c0_seq1	0.0010903	0.0178715	0.101268	0.0310055	8.61894	0.00423015	0.000183146	0.00125886	0.000826752	0.00125886
dresden_comp5010_c0_seq1	0.00109354	0.017897	0.101259	0.0310107	7.72664	0.00360664	0.000514743	0.000148546	0.000927754	0.000927754
dresden_comp8080_c0_seq1	0.0010933	0.017897	-0.11154	0.0341587	7.28667	0.00405765	0.000643139	-0.000236508	0.00110708	0.00110708
dresden_comp4890_c0_seq1	0.00109443	0.0178976	0.0909194	0.0278462	8.10297	0.00324853	0.000309825	0.000650957	0.000853291	0.000853291
dresden_comp5915_c0_seq1	0.00109624	0.0179134	0.0848427	0.0259888	8.55519	0.00273976	0.000186569	0.00053877	0.000826558	0.000826558
dresden_comp2707_c0_seq1	0.00109739	0.0179184	-0.109384	0.0335093	8.74933	0.00493691	0.000198782	0.00148553	0.000829795	0.00148553
dresden_comp1676_c0_seq1	0.00109993	0.017946	0.114657	0.0351316	9.24544	0.00542493	8.5392e-05	0.00176596	0.000874992	0.00176596
dresden_comp4992_c0_seq1	0.00110128	0.0179542	0.0909995	0.0278858	8.05285	0.00321303	0.000306386	0.000604563	0.000860044	0.000860044
dresden_comp7119_c0_seq1	0.00110681	0.0180305	-0.0904433	0.0277275	8.17331	0.00283557	0.000307974	0.000168997	0.000845244	0.000845244
dresden_comp6250_c0_seq1	0.00111415	0.0181081	-0.0851637	0.0261239	8.45508	0.00299374	0.000195721	0.000826631	0.000827965	0.000827965
dresden_comp838_c0_seq1	0.00111355	0.0181081	0.134621	0.041293	9.39396	0.007483	7.64773e-05	0.00248119	0.000899588	0.00248119
dresden_comp9914_c0_seq1	0.00111363	0.0181081	0.120453	0.0369475	7.04698	0.00564793	0.000792582	0.000826435	0.00125509	0.00125509
dresden_comp7457_c0_seq1	0.00111878	0.0181665	-0.112066	0.0343887	7.34149	0.00518677	0.000677477	0.0010964	0.00107826	0.0010964
dresden_comp809_c0_seq1	0.00111946	0.0181665	0.0854196	0.0262132	8.44814	0.00257186	0.00020256	0.000276078	0.00082814	0.00082814
dresden_comp4996_c0_seq1	0.00112118	0.0181804	-0.179559	0.0551097	6.19913	0.0121023	0.00231576	0.00072154	0.00223986	0.00223986
dresden_comp16674_c0_seq1	0.0011232	0.0181854	-0.676729	0.207732	3.24023	0.189172	0.0363232	0.0284059	0.0237933	0.0284059
dresden_comp438_c0_seq1	0.00112314	0.0181854	0.082786	0.0254123	9.3308	0.00241778	8.02143e-05	0.000371939	0.000888462	0.000888462
dresden_comp12202_c0_seq1	0.00112624	0.0182206	-0.234567	0.0720208	5.94341	0.0227309	0.00236959	0.00541091	0.00272034	0.00541091
dresden_comp1792_c0_seq1	0.00113372	0.0183276	-0.115187	0.0353871	8.06333	0.0054831	0.00036912	0.00150925	0.000858561	0.00150925
dresden_comp2463_c0_seq1	0.00113626	0.0183546	0.0887287	0.0272641	9.17497	0.00325384	0.000112814	0.00100218	0.000865187	0.00100218
dresden_comp3826_c0_seq1	0.00114018	0.0184038	-0.31271	0.0961167	6.36272	0.0404223	0.00156545	0.0122922	0.00198762	0.0122922
dresden_comp4566_c0_seq1	0.00114232	0.0184244	-0.123646	0.038011	8.3895	0.00632031	0.00021007	0.00195718	0.000830037	0.00195718
dresden_comp4073_c0_seq1	0.0011454	0.01846	-0.0988122	0.0303838	7.77697	0.00388743	0.000470423	0.000727428	0.000914335	0.000914335
dresden_comp1025_c0_seq1	0.00114932	0.018495	0.0894203	0.0275041	10.0643	0.00299599	4.75635e-05	0.000698928	0.00108715	0.00108715
dresden_comp4488_c0_seq1	0.00114886	0.018495	-0.572575	0.176107	5.86064	0.135569	0.00288226	0.0436385	0.00289937	0.0436385
dresden_comp10719_c0_seq1	0.00115244	0.018531	-0.201248	0.0619147	6.97385	0.0167503	0.000992457	0.0047577	0.00130984	0.0047577
dresden_comp10624_c0_seq1	0.00116265	0.018681	0.0948973	0.0292182	7.89384	0.00356281	0.000392983	0.000683463	0.000887568	0.000887568
dresden_comp7496_c0_seq1	0.00116564	0.0187149	0.156494	0.048194	6.39636	0.00979996	0.00154319	0.00152292	0.00194081	0.00194081
dresden_comp2344_c0_seq1	0.00116864	0.018721	-0.155816	0.0479963	8.09432	0.010048	0.00027851	0.00317695	0.000854396	0.00317695
dresden_comp585_c0_seq1	0.00116694	0.018721	0.261112	0.0804204	7.60903	0.0282148	0.000449005	0.00925215	0.000964179	0.00925215
dresden_comp9890_c0_seq1	0.00116868	0.018721	-0.183683	0.0565802	6.05724	0.0127547	0.00230888	0.000982209	0.00249309	0.00249309
dresden_comp6929_c0_seq1	0.00117662	0.0188339	0.10332	0.0318448	7.56742	0.00393406	0.000542102	0.000372327	0.000979038	0.000979038
dresden_comp7946_c0_seq1	0.00119523	0.0191174	0.106012	0.0327197	7.41634	0.00378925	0.000563955	-4.18733e-05	0.00104191	0.00104191
dresden_comp349_c0_seq1	0.00120745	0.0192982	0.104831	0.032384	10.88	0.00373095	2.07624e-05	0.000521883	0.00155232	0.00155232
dresden_comp10517_c0_seq1	0.00120983	0.0193216	0.248531	0.0767887	6.6647	0.0256061	0.00123783	0.00760692	0.00160871	0.00760692
dresden_comp5649_c1_seq1	0.0012116	0.0193271	-0.0877527	0.0271165	8.20213	0.00236216	0.000260547	-0.000195547	0.00084241	0.00084241
dresden_comp7955_c0_seq1	0.001212	0.0193271	-0.420192	0.129848	5.26659	0.073201	0.00524589	0.0200448	0.00456938	0.0200448
dresden_comp7843_c0_seq1	0.00121318	0.0193314	-0.178496	0.0551634	7.19483	0.0132098	0.000799789	0.00376472	0.00115953	0.00376472
dresden_comp10520_c0_seq1	0.00121505	0.0193465	-0.47287	0.146158	3.94822	0.0810038	0.0191262	-0.00172357	0.0129172	0.0129172
dresden_comp3283_c0_seq1	0.00122763	0.0195322	0.0983373	0.0304226	7.67218	0.00320343	0.000444642	-6.66879e-05	0.000943657	0.000943657
dresden_comp1414_c0_seq1	0.0012286	0.0195329	0.0815068	0.0252175	9.04586	0.0027401	0.000103668	0.0008302	0.000850213	0.000850213
dresden_comp3198_c0_seq1	0.0012308	0.0195385	0.131665	0.0407424	6.83607	0.00640923	0.00105977	0.000450884	0.00143014	0.00143014
dresden_comp9410_c0_seq1	0.00123039	0.0195385	-0.14042	0.0434502	6.97251	0.00818082	0.000925739	0.00190614	0.0013109	0.00190614
dresden_comp13180_c0_seq1	0.00123333	0.019564	-0.235461	0.0728742	5.38905	0.021968	0.00380604	0.00286335	0.00415994	0.00415994
dresden_comp6982_c0_seq1	0.00123532	0.0195809	0.167944	0.0519856	6.20315	0.0100049	0.00182058	0.000108577	0.00223316	0.00223316
dresden_comp6915_c0_seq1	0.00124287	0.0196796	-0.137177	0.0424846	9.19736	0.00781117	9.35044e-05	0.00261391	0.000868175	0.00261391
dresden_comp9501_c0_seq1	0.00124341	0.0196796	-0.112933	0.0349775	7.44534	0.00529426	0.000623984	0.00121115	0.00102875	0.00121115
dresden_comp9774_c0_seq1	0.00124552	0.0196982	-0.177664	0.0550342	6.1706	0.0106408	0.00225499	-0.000790596	0.00228815	0.00228815
dresden_comp4029_c0_seq1	0.0012472	0.0197101	0.0879459	0.0272459	8.22815	0.0025224	0.000273435	-2.08687e-05	0.000840072	0.000840072
dresden_comp6583_c0_seq1	0.00125361	0.0197966	-0.156783	0.0485938	6.38785	0.0102079	0.00150021	0.00204182	0.00195249	0.00204182
dresden_comp9490_c0_seq1	0.00125463	0.0197979	0.139993	0.0433932	6.6674	0.00724331	0.00121878	0.000486049	0.00160567	0.00160567
dresden_comp4225_c0_seq1	0.00125573	0.0198005	0.0843424	0.0261453	8.64769	0.0028411	0.000198251	0.000685504	0.000827116	0.000827116
dresden_comp8482_c0_seq1	0.00125745	0.0198128	0.0836855	0.0259448	8.58908	0.0028171	0.000183146	0.000712003	0.000826556	0.000826556
dresden_comp3581_c0_seq1	0.00125977	0.0198198	0.0897753	0.0278374	8.13204	0.00308987	0.000312613	0.000527366	0.000849768	0.000849768
dresden_comp8851_c0_seq1	0.00125929	0.0198198	-0.169885	0.052676	6.17342	0.0114864	0.00187882	0.00165628	0.00228332	0.00228332
dresden_comp1074_c0_seq1	0.00126359	0.0198652	0.114586	0.0355401	8.82614	0.00545469	0.00014242	0.00175223	0.000833265	0.00175223
dresden_comp1134_c0_seq1	0.00126455	0.0198655	0.115397	0.0357943	8.50646	0.00553245	0.000213665	0.00170818	0.000826982	0.00170818
dresden_comp643_c0_seq1	0.001268	0.0198902	0.102238	0.0317203	9.6384	0.00434323	5.95788e-05	0.00144969	0.000952487	0.00144969
dresden_comp6597_c0_seq1	0.00126793	0.0198902	0.0946156	0.0293551	7.82138	0.00338707	0.00038912	0.000487672	0.000903461	0.000903461
dresden_comp4252_c0_seq1	0.00126967	0.0199016	0.112061	0.034772	7.7502	0.00521825	0.000364167	0.00144947	0.000921325	0.00144947
dresden_comp7227_c0_seq1	0.00128257	0.0200888	-0.1955	0.0607171	7.65182	0.01589	0.000438874	0.00509097	0.000950006	0.00509097
dresden_comp10640_c0_seq1	0.00128836	0.0201516	-0.208538	0.0647922	7.29064	0.018084	0.000606446	0.0056906	0.00110493	0.0056906
dresden_comp5016_c0_seq1	0.00128848	0.0201516	-0.530423	0.164803	4.99293	0.116997	0.00616819	0.0345718	0.00564519	0.0345718
dresden_comp10905_c0_seq1	0.00129656	0.020263	-0.29699	0.0923263	5.71058	0.0366899	0.00324781	0.00953841	0.00325388	0.00953841
dresden_comp9551_c0_seq1	0.00129839	0.0202765	-0.122548	0.0381017	7.27265	0.00624748	0.000692714	0.0014849	0.00111475	0.0014849
dresden_comp6880_c0_seq1	0.00131034	0.020433	-0.123074	0.0382966	7.04263	0.00602811	0.000941782	0.000913138	0.00125817	0.00125817
dresden_comp849_c0_seq1	0.00130942	0.020433	0.0847192	0.0263602	8.3692	0.00283294	0.000211394	0.000638276	0.000830897	0.000830897
dresden_comp32150_c0_seq1	0.00131708	0.020523	-0.536821	0.167118	3.67426	0.0946505	0.0256873	-0.0154406	0.0162053	0.0162053
dresden_comp3757_c0_seq1	0.00131987	0.0205361	0.0917621	0.0285718	8.60689	0.0035057	0.000194649	0.00102988	0.00082665	0.00102988
dresden_comp7190_c0_seq1	0.00131896	0.0205361	-0.16319	0.0508091	6.43313	0.0110872	0.00149996	0.00237239	0.00189155	0.00237239
dresden_comp3725_c0_seq1	0.00132313	0.0205718	-0.12013	0.0374131	6.96669	0.005151	0.00078406	0.000242964	0.00131555	0.00131555
dresden_comp167_c0_seq1	0.00132743	0.0206173	0.0968037	0.0301571	9.90933	0.00390263	4.21875e-05	0.00132199	0.00103127	0.00132199
dresden_comp4745_c0_seq1	0.00132801	0.0206173	-0.271268	0.084511	5.24928	0.0290384	0.00608262	0.00262051	0.00463054	0.00463054
dresden_comp12909_c0_seq1	0.00132993	0.020632	-0.474318	0.147788	4.37394	0.0937029	0.0125081	0.020254	0.00920393	0.020254
dresden_comp1982_c0_seq1	0.00133196	0.0206484	0.103072	0.0321196	7.5151	0.0043893	0.000548276	0.000954419	0.000999226	0.000999226
dresden_comp1975_c0_seq1	0.00133298	0.020649	0.134931	0.0420507	7.48941	0.00758386	0.000637953	0.00201444	0.00100975	0.00201444
dresden_comp18770_c0_seq1	0.00133793	0.0207057	-0.817919	0.254985	2.82505	0.260805	0.0622416	0.0128922	0.0352843	0.0352843
dresden_comp722_c0_seq1	0.0013386	0.0207057	0.0869249	0.0270999	8.59696	0.00314807	0.000216942	0.000884665	0.000826589	0.000884665
dresden_comp9715_c0_seq1	0.00134333	0.0207637	-0.173279	0.0540389	6.61638	0.0125119	0.00135905	0.00302126	0.00166424	0.00302126
dresden_comp6085_c0_seq1	0.0013448	0.0207712	-0.102721	0.0320379	7.57403	0.00337281	0.000563033	-0.000303895	0.000976607	0.000976607
dresden_comp11211_c0_seq1	0.00135116	0.0208542	-0.121533	0.0379211	7.01671	0.00570765	0.00088005	0.000715663	0.00127697	0.00127697
dresden_comp29462_c0_seq1	0.00135228	0.0208563	-0.559478	0.174584	3.66159	0.129695	0.0293388	0.0153986	0.0163803	0.0163803
dresden_comp5681_c0_seq1	0.00135344	0.0208589	-0.450591	0.140616	6.00291	0.0846372	0.00298561	0.0266738	0.00259883	0.0266738
dresden_comp14564_c1_seq2	0.00135698	0.020868	0.410076	0.128003	4.78041	0.0701103	0.00806929	0.0165078	0.00666712	0.0165078
dresden_comp4438_c0_seq1	0.00135669	0.020868	0.0997243	0.0311277	8.11734	0.0041462	0.000299839	0.00115357	0.000851514	0.00115357
dresden_comp6917_c0_seq1	0.00135699	0.020868	-0.179388	0.055995	6.60754	0.0134166	0.00115281	0.00355036	0.00167461	0.00355036
dresden_comp924_c0_seq1	0.00135862	0.020878	0.146006	0.04558	9.53361	0.00888842	5.47986e-05	0.00306151	0.000927832	0.00306151
dresden_comp8103_c0_seq1	0.00136296	0.0209294	-0.143281	0.044742	6.58001	0.00698348	0.00129539	-0.000264573	0.00170737	0.00170737
dresden_comp10131_c0_seq1	0.00136404	0.0209307	0.124546	0.0388946	6.9822	0.00573301	0.000965922	0.000383412	0.00130326	0.00130326
dresden_comp2877_c0_seq1	0.00137556	0.0210922	-0.0976014	0.030503	7.71657	0.00359121	0.000465065	0.000451684	0.000930584	0.000930584
dresden_comp11200_c0_seq1	0.00137992	0.0211312	-0.194596	0.0608336	6.25792	0.0158011	0.00187115	0.00367994	0.00214442	0.00367994
dresden_comp4209_c0_seq1	0.0013801	0.0211312	-0.165907	0.0518658	7.12048	0.0114857	0.000837515	0.00319758	0.00120582	0.00319758
dresden_comp16124_c0_seq1	0.00138363	0.0211546	-0.343039	0.107265	4.67137	0.0395869	0.00999075	-0.00463556	0.00726803	0.00726803
dresden_comp925_c0_seq1	0.00138354	0.0211546	0.0860738	0.0269144	9.03706	0.00309187	0.000116645	0.000969929	0.000849331	0.000969929
dresden_comp4791_c0_seq1	0.00138744	0.0211975	-0.11986	0.0374886	7.04091	0.00576998	0.000848695	0.000976343	0.00125939	0.00125939
dresden_comp1102_c0_seq1	0.0013896	0.0211999	0.128435	0.0401762	10.3281	0.00688566	2.68648e-05	0.00239433	0.00120309	0.00239433
dresden_comp6274_c0_seq1	0.00138906	0.0211999	-0.223574	0.0699343	5.54944	0.0168439	0.00365619	-0.00134587	0.00368003	0.00368003
dresden_comp485_c0_seq1	0.00139644	0.0212889	0.116024	0.0363098	10.1541	0.00562055	3.76408e-05	0.00193996	0.00112351	0.00193996
dresden_comp1372_c1_seq1	0.00140064	0.0212916	0.0841279	0.0263351	9.00764	0.00295549	9.94207e-05	0.000940884	0.000846505	0.000940884
dresden_comp1916_c0_seq1	0.00139912	0.0212916	0.107481	0.0336423	9.47876	0.00482383	7.30601e-05	0.00162464	0.000916128	0.00162464
dresden_comp355_c0_seq1	0.00139881	0.0212916	0.0922583	0.0288768	9.51581	0.00355412	7.96107e-05	0.00117119	0.000923946	0.00117119
dresden_comp4301_c0_seq1	0.00140031	0.0212916	0.10912	0.0341576	8.62651	0.00497221	0.000209429	0.00154069	0.000826831	0.00154069
dresden_comp4773_c0_seq1	0.00140204	0.0212976	0.104471	0.032706	7.52006	0.00373796	0.000607287	-2.76357e-05	0.000997241	0.000997241
dresden_comp12898_c0_seq1	0.00140524	0.0213308	-0.329618	0.103213	6.9689	0.045378	0.001056	0.0149234	0.00131378	0.0149234
dresden_comp10032_c0_seq1	0.00140669	0.0213374	0.133528	0.0418154	6.79601	0.00709545	0.00115364	0.00102951	0.00146915	0.00146915
dresden_comp18874_c0_seq1	0.00141179	0.0213994	-0.543678	0.170313	3.6618	0.108888	0.0271323	-0.00186631	0.0163774	0.0163774
dresden_comp6702_c0_seq1	0.00141695	0.0214624	-0.264993	0.0830392	6.20419	0.029341	0.00201409	0.00832918	0.00223142	0.00832918
dresden_comp30426_c0_seq1	0.00142114	0.0215104	-1.45507	0.456088	1.90854	0.87737	0.226467	0.0762876	0.0855575	0.0855575
dresden_comp2634_c0_seq2	0.00142252	0.0215159	-0.265004	0.0830723	5.52028	0.0293494	0.00361458	0.00673693	0.00376288	0.00673693
dresden_comp7022_c0_seq1	0.00142547	0.021545	-0.270441	0.0847925	5.20309	0.0254467	0.00598662	-0.00160513	0.00479803	0.00479803
dresden_comp4135_c0_seq1	0.00142817	0.0215704	-0.904508	0.283643	5.23859	0.341984	0.00579077	0.114889	0.00466878	0.114889
dresden_comp11269_c0_seq1	0.00143328	0.0216168	0.128039	0.0401645	6.87878	0.00567934	0.00102926	-7.78371e-05	0.00139052	0.00139052
dresden_comp4904_c0_seq1	0.0014331	0.0216168	-0.110176	0.0345606	7.26473	0.00504264	0.000672516	0.00107878	0.00111913	0.00111913
dresden_comp1251_c0_seq1	0.00143685	0.0216244	0.162113	0.0508646	7.73248	0.0109888	0.000411619	0.00346919	0.000926138	0.00346919
dresden_comp4547_c0_seq1	0.00143633	0.0216244	0.107964	0.0338738	8.10558	0.0048738	0.000307663	0.00141349	0.000852964	0.00141349
dresden_comp7701_c0_seq1	0.00143637	0.0216244	-0.0873728	0.0274133	8.19008	0.00235954	0.000283671	-0.000196998	0.000843563	0.000843563
dresden_comp12760_c0_seq1	0.00144359	0.0217104	-0.422472	0.132611	4.15553	0.0733642	0.0154397	0.00933454	0.010939	0.010939
dresden_comp3284_c0_seq1	0.00145279	0.0218331	0.104409	0.0327922	7.45912	0.00369145	0.00059031	-6.39578e-05	0.00102269	0.00102269
dresden_comp14790_c0_seq1	0.00145552	0.0218586	-0.195491	0.0614095	6.22698	0.0159904	0.00170964	0.00394704	0.00219396	0.00394704
dresden_comp16242_c0_seq1	0.00146088	0.021877	-0.282656	0.08882	5.14456	0.0277897	0.00681401	-0.00203733	0.00501949	0.00501949
dresden_comp4304_c0_seq1	0.00145883	0.021877	0.0889739	0.027955	7.95435	0.00310842	0.000296272	0.000620618	0.000875952	0.000875952
dresden_comp6437_c0_seq1	0.00146067	0.021877	-0.0980546	0.0308117	7.66317	0.00372419	0.000477601	0.000572122	0.000946438	0.000946438
dresden_comp8599_c0_seq1	0.00145799	0.021877	-0.200963	0.063138	6.07001	0.0168996	0.00235172	0.00362789	0.00246894	0.00362789
dresden_comp1153_c0_seq1	0.00146557	0.0219317	0.100024	0.03144	9.47512	0.00418758	7.37046e-05	0.001409	0.000915378	0.001409
dresden_comp5951_c0_seq1	0.00146722	0.0219408	-0.41806	0.13142	5.88064	0.073158	0.002803	0.023104	0.00285504	0.023104
dresden_comp12072_c0_seq1	0.00147169	0.0219766	-0.177251	0.0557355	6.5001	0.0131531	0.00149857	0.00316109	0.00180574	0.00316109
dresden_comp5561_c0_seq1	0.00147157	0.0219766	-0.476887	0.149954	4.01434	0.0952098	0.0169049	0.0168243	0.0122455	0.0168243
dresden_comp12154_c0_seq1	0.00147392	0.0219884	-0.30282	0.0952334	4.92455	0.032563	0.00764988	-0.00133367	0.00595422	0.00595422
dresden_comp4453_c0_seq1	0.00147456	0.0219884	0.114278	0.0359405	7.21081	0.0047598	0.00078755	0.000264894	0.00115003	0.00115003
dresden_comp12634_c0_seq1	0.00147667	0.0219909	0.144457	0.0454378	6.58853	0.00746318	0.00139972	0.00010381	0.00169716	0.00169716
dresden_comp7299_c0_seq1	0.00147681	0.0219909	-0.0977174	0.0307364	7.68087	0.00297921	0.000476073	-0.000332825	0.000941021	0.000941021
dresden_comp5174_c0_seq1	0.00148539	0.0221032	0.129523	0.0407623	6.77331	0.00545221	0.00100033	-0.000476153	0.00149201	0.00149201
dresden_comp1905_c0_seq1	0.00148655	0.0221049	-0.0947508	0.0298212	7.86774	0.00376048	0.000396196	0.000937762	0.000893037	0.000937762
dresden_comp8680_c0_seq1	0.00149418	0.0222027	-0.175558	0.0552798	6.04778	0.0126356	0.00207263	0.00216416	0.00251115	0.00251115
dresden_comp2778_c0_seq1	0.00149769	0.0222392	0.0807558	0.0254339	8.97501	0.00219225	0.000126727	0.000168024	0.000843594	0.000843594
dresden_comp7648_c0_seq1	0.00150332	0.0223072	0.110141	0.0347004	7.32063	0.00445018	0.000717171	0.000296441	0.00108901	0.00108901
dresden_comp7043_c0_seq1	0.00150464	0.022311	0.115513	0.0363958	7.42492	0.00559254	0.000640095	0.00134689	0.00103797	0.00134689
dresden_comp7091_c0_seq1	0.00150934	0.0223651	-0.11861	0.0373823	7.11085	0.00515776	0.000884084	0.000287525	0.00121207	0.00121207
dresden_comp4620_c0_seq1	0.0015122	0.0223762	0.267204	0.0842296	5.37677	0.029933	0.00490314	0.00573881	0.00419921	0.00573881
dresden_comp7067_c0_seq1	0.001512	0.0223762	0.0830409	0.0261763	8.82243	0.00289097	0.00013993	0.000887866	0.000833069	0.000887866
dresden_comp4787_c0_seq1	0.00151666	0.0224079	0.148456	0.0468099	6.72913	0.00924118	0.000933378	0.00235337	0.00153806	0.00235337
dresden_comp51_c0_seq1	0.00151753	0.0224079	0.161485	0.0509207	8.35642	0.0109348	0.000237994	0.00365139	0.000831495	0.00365139
dresden_comp7841_c0_seq1	0.0015174	0.0224079	-0.11149	0.0351556	7.27843	0.00462927	0.000742302	0.000382998	0.00111158	0.00111158
dresden_comp3140_c0_seq1	0.00152162	0.0224369	0.0901453	0.0284323	7.81872	0.00316965	0.000308501	0.000606248	0.000904089	0.000904089
dresden_comp32516_c0_seq1	0.00152075	0.0224369	-1.60287	0.505526	1.55005	0.843968	0.262686	-0.171173	0.12065	0.12065
dresden_comp1686_c0_seq1	0.00152369	0.0224374	0.0802876	0.0253262	8.75173	0.00254965	0.000132243	0.000637528	0.000829884	0.000829884
dresden_comp6825_c0_seq1	0.00152377	0.0224374	-0.0910543	0.0287227	7.8929	0.0030381	0.00034973	0.000338816	0.000887759	0.000887759
dresden_comp9784_c0_seq1	0.00152532	0.0224446	-0.187386	0.0591156	8.02218	0.0147276	0.000294444	0.00494753	0.000864614	0.00494753
dresden_comp11814_c0_seq1	0.0015302	0.0224851	-0.11011	0.0347471	7.63362	0.0050861	0.000431621	0.00137942	0.000955899	0.00137942
dresden_comp14267_c0_seq1	0.00153009	0.0224851	-0.222332	0.0701604	5.53629	0.0184467	0.00366657	0.000854888	0.00371716	0.00371716
dresden_comp3596_c0_seq1	0.001533	0.0225103	0.10154	0.032048	7.46568	0.00407607	0.000520779	0.00070793	0.00101984	0.00101984
dresden_comp8829_c0_seq1	0.00153404	0.0225103	0.181401	0.0572573	6.8374	0.0138059	0.00101348	0.00390412	0.00142889	0.00390412
dresden_comp19744_c0_seq1	0.00154388	0.0226266	0.267563	0.0845032	4.99931	0.0256707	0.00509394	0.000148172	0.00561725	0.00561725
dresden_comp7760_c0_seq1	0.00154411	0.0226266	0.0950363	0.0300153	7.61878	0.00329985	0.000390524	0.000347322	0.000960852	0.000960852
dresden_comp19573_c0_seq1	0.00154609	0.02264	-0.248883	0.078614	5.23523	0.0211822	0.00458941	-0.00134018	0.00468084	0.00468084
dresden_comp1951_c0_seq1	0.00156486	0.0228989	0.080585	0.0254824	9.43208	0.00244396	6.72367e-05	0.000552481	0.000906792	0.000906792
dresden_comp8316_c0_seq1	0.00158338	0.023154	-0.348808	0.110419	4.93879	0.0511309	0.00732424	0.0109643	0.00588839	0.0109643
dresden_comp11248_c0_seq1	0.00158654	0.0231841	-0.148426	0.0469945	6.63212	0.00925925	0.00141098	0.00190174	0.00164592	0.00190174
dresden_comp1992_c0_seq1	0.00158957	0.0232093	0.0929246	0.0294269	7.71788	0.00293008	0.000368697	5.57833e-05	0.000930215	0.000930215
dresden_comp2448_c0_seq1	0.00159046	0.0232093	0.116898	0.0370207	7.39931	0.00574421	0.000561892	0.0014939	0.00104988	0.0014939
dresden_comp3728_c0_seq1	0.00159382	0.0232423	0.214647	0.0679901	6.49013	0.0193692	0.0015622	0.00537179	0.00181833	0.00537179
dresden_comp21334_c0_seq1	0.00160232	0.0233057	-1.01546	0.321807	2.68451	0.433619	0.0891745	0.0661656	0.0403952	0.0661656
dresden_comp6935_c0_seq1	0.00160258	0.0233057	-0.144052	0.0456518	6.49955	0.00718103	0.0013197	-0.000124983	0.00180644	0.00180644
dresden_comp883_c0_seq1	0.00160124	0.0233057	0.153654	0.0486911	7.49406	0.00992783	0.000466516	0.00308972	0.00100782	0.00308972
dresden_comp9662_c0_seq1	0.00160168	0.0233057	-0.150583	0.0477193	7.11742	0.00953512	0.000824325	0.00259137	0.00120781	0.00259137
dresden_comp4341_c0_seq1	0.00160533	0.0233297	0.127319	0.0403554	6.84504	0.00603742	0.00102119	0.000446798	0.00142166	0.00142166
dresden_comp10200_c0_seq1	0.0016096	0.0233725	0.188619	0.0597999	6.42182	0.0149643	0.00154971	0.00381433	0.00190648	0.00381433
dresden_comp3851_c0_seq1	0.00161049	0.0233725	-0.143964	0.0456449	6.56466	0.00662119	0.00139929	-0.000894927	0.00172589	0.00172589
dresden_comp6988_c0_seq1	0.00161531	0.0234264	0.179558	0.0569459	5.9862	0.0125257	0.00223189	0.00133491	0.00263236	0.00263236
dresden_comp47123_c0_seq1	0.0016212	0.0234958	-0.592007	0.187816	3.57387	0.112151	0.0352545	-0.0264922	0.0176576	0.0176576
dresden_comp3938_c0_seq1	0.00162388	0.0235185	-0.23138	0.0734171	5.45722	0.0219038	0.00413651	0.00316691	0.0039486	0.0039486
dresden_comp12417_c0_seq1	0.00162597	0.0235326	-0.151674	0.0481321	6.38799	0.00903885	0.00152276	0.0011489	0.00195229	0.00195229
dresden_comp3007_c0_seq1	0.00163034	0.0235797	0.0867522	0.0275367	8.25178	0.00266006	0.000299273	0.00020357	0.000838131	0.000838131
dresden_comp10696_c0_seq1	0.00163468	0.0235997	-0.102293	0.0324776	7.75534	0.0044049	0.000400232	0.00118196	0.000919956	0.00118196
dresden_comp3408_c0_seq1	0.00163507	0.0235997	0.0808481	0.0256695	8.74058	0.00259247	0.000158907	0.000630523	0.000829479	0.000829479
dresden_comp5639_c0_seq1	0.00163504	0.0235997	-0.172856	0.0548821	6.35396	0.0125782	0.00197706	0.00254101	0.00200008	0.00254101
dresden_comp5377_c0_seq1	0.00164151	0.0236765	0.114649	0.0364146	7.20185	0.00460538	0.000833694	-6.09431e-06	0.00115534	0.00115534
dresden_comp1092_c0_seq1	0.00164637	0.0237304	0.138189	0.0439035	7.98509	0.00804189	0.000319801	0.00257148	0.000870599	0.00257148
dresden_comp11909_c0_seq1	0.00164807	0.0237387	0.147283	0.0467973	6.43236	0.00887361	0.00139242	0.00156496	0.00189256	0.00189256
dresden_comp11647_c0_seq1	0.00165854	0.0238733	-0.173273	0.0550875	6.91635	0.0126486	0.000864139	0.0036878	0.00135738	0.0036878
dresden_comp4356_c0_seq1	0.00166014	0.0238801	-0.370803	0.117898	5.93298	0.0579284	0.00279421	0.0180556	0.00274225	0.0180556
dresden_comp14557_c0_seq1	0.00166527	0.0239375	-0.554906	0.176484	3.55678	0.113993	0.0287997	-0.00177932	0.0179203	0.0179203
dresden_comp6988_c1_seq1	0.00167332	0.024037	-0.15912	0.0506299	6.28134	0.0102173	0.00173716	0.0015397	0.00210792	0.00210792
dresden_comp1503_c0_seq1	0.00167566	0.0240541	0.0943342	0.0300197	7.87895	0.0037511	0.000323795	0.00102798	0.000890654	0.00102798
dresden_comp2226_c0_seq1	0.00167897	0.0240786	0.0997757	0.0317572	7.58556	0.00390414	0.000540348	0.000606632	0.000972431	0.000972431
dresden_comp30227_c0_seq1	0.00167963	0.0240786	-0.415571	0.132275	4.09898	0.0580212	0.0148024	-0.00703805	0.0114427	0.0114427
dresden_comp12687_c0_seq1	0.001685	0.0241105	-1.37884	0.439012	2.25053	0.801636	0.168471	0.120626	0.0614747	0.120626
dresden_comp16241_c0_seq1	0.00168432	0.0241105	-0.488419	0.155503	3.85446	0.0810486	0.0223272	-0.0104738	0.0139446	0.0139446
dresden_comp3802_c0_seq1	0.00168528	0.0241105	-0.224117	0.0713582	5.57055	0.0188668	0.00401682	0.000731021	0.00362117	0.00362117
dresden_comp970_c0_seq1	0.00168723	0.024122	-0.230522	0.0734054	8.05879	0.0224081	0.000294712	0.00778782	0.000859199	0.00778782
dresden_comp12527_c0_seq1	0.00169641	0.0242369	-0.292559	0.0932073	4.87465	0.0303382	0.00684019	-0.00101399	0.00619121	0.00619121
dresden_comp10425_c0_seq1	0.00170222	0.0243034	0.095155	0.0303254	7.67646	0.00357809	0.000437092	0.000640093	0.000942353	0.000942353
dresden_comp14004_c0_seq1	0.00171211	0.0244282	-0.161023	0.0513448	6.2852	0.0108145	0.00185246	0.00194259	0.00210198	0.00210198
dresden_comp1801_c0_seq1	0.00171814	0.0244812	-0.11839	0.037763	8.21926	0.00591609	0.000275481	0.00186359	0.000840848	0.00186359
dresden_comp7434_c0_seq1	0.0017172	0.0244812	-0.113428	0.0361786	7.17101	0.00515114	0.000789354	0.000824833	0.00117399	0.00117399
dresden_comp973_c0_seq1	0.00172535	0.0245674	0.104129	0.0332273	9.44252	0.00457773	7.60736e-05	0.00158001	0.000908831	0.00158001
dresden_comp12553_c0_seq1	0.00172943	0.0246089	0.175171	0.0559091	6.1317	0.0129565	0.00226977	0.00241896	0.00235612	0.00241896
dresden_comp5368_c1_seq1	0.0017314	0.0246204	0.0993358	0.0317082	7.66978	0.0035996	0.000563724	0.000235421	0.000944392	0.000944392
dresden_comp13516_c1_seq1	0.00173298	0.0246262	-0.268491	0.0857102	5.08768	0.0236292	0.00577426	-0.00327058	0.00524508	0.00524508
dresden_comp4084_c0_seq1	0.00175489	0.0249042	0.102382	0.0327219	7.45374	0.00350544	0.000581044	-0.000130031	0.00102504	0.00102504
dresden_comp5568_c0_seq1	0.00175482	0.0249042	0.119585	0.0382198	7.08487	0.00466847	0.000961915	-0.000489005	0.00122921	0.00122921
dresden_comp301_c0_seq1	0.00175962	0.0249545	0.0828267	0.0264786	9.80962	0.00263313	5.20494e-05	0.00066677	0.000999623	0.000999623
dresden_comp7780_c0_seq1	0.00176245	0.0249779	-0.24247	0.0775261	5.34458	0.0230975	0.00471142	0.00211354	0.00430402	0.00430402
dresden_comp1132_c0_seq1	0.00176545	0.0249869	-0.0978719	0.031298	9.19564	0.00404915	9.49498e-05	0.0013744	0.000867941	0.0013744
dresden_comp9454_c0_seq1	0.00176524	0.0249869	-0.211118	0.0675118	5.64415	0.0161957	0.00341348	0.000117152	0.00342329	0.00342329
dresden_comp11104_c0_seq1	0.00176767	0.0250016	-0.591429	0.189153	4.60506	0.147871	0.010029	0.0436392	0.00766218	0.0436392
dresden_comp3310_c0_seq1	0.00177835	0.0251359	0.0947138	0.0303089	7.74132	0.0030244	0.000454225	-3.77437e-05	0.000923718	0.000923718
dresden_comp10576_c0_seq1	0.00177999	0.0251423	0.242821	0.0777107	6.58604	0.0249353	0.00131724	0.00774117	0.00170014	0.00774117
dresden_comp3644_c0_seq1	0.00178318	0.0251704	-0.21273	0.0680922	6.98283	0.0191401	0.000902688	0.00605212	0.00130277	0.00605212
dresden_comp21183_c0_seq1	0.0017898	0.0252303	0.419859	0.134438	4.0995	0.0621433	0.0156724	-0.00409874	0.011438	0.011438
dresden_comp5465_c0_seq1	0.00178869	0.0252303	-0.131243	0.0420215	7.71276	0.00728642	0.000460973	0.00218774	0.00093167	0.00218774
dresden_comp283_c0_seq1	0.00179457	0.0252806	0.095088	0.0304547	10.6199	0.00376617	2.392e-05	0.00129315	0.00136731	0.00136731
dresden_comp2009_c0_seq1	0.00180025	0.0253268	0.0881198	0.0282313	9.15306	0.00328594	0.000111341	0.00108417	0.000862377	0.00108417
dresden_comp3467_c0_seq1	0.0017991	0.0253268	-0.129219	0.0413961	6.79273	0.00583723	0.00109804	-6.31245e-05	0.00147242	0.00147242
dresden_comp911_c1_seq1	0.00180239	0.0253401	-0.223141	0.0714967	5.72335	0.0210717	0.00310241	0.00456525	0.0032222	0.00456525
dresden_comp6721_c0_seq1	0.00180848	0.0254088	-0.44076	0.141269	5.05003	0.082229	0.00598246	0.0239529	0.00540032	0.0239529
dresden_comp550_c0_seq1	0.00181799	0.0255255	0.080997	0.0259734	9.67081	0.00255656	5.11861e-05	0.000684325	0.000960741	0.000960741
dresden_comp4727_c0_seq1	0.00182186	0.0255629	-0.116234	0.0372804	7.10667	0.00547814	0.000869938	0.000911372	0.0012148	0.0012148
dresden_comp2994_c0_seq1	0.0018407	0.0258101	-0.168478	0.0540894	6.89734	0.0120262	0.0010239	0.00336459	0.00137394	0.00336459
dresden_comp8892_c0_seq1	0.00184238	0.0258165	-0.210045	0.0674404	6.04444	0.0186935	0.002421	0.00440131	0.00251756	0.00440131
dresden_comp3743_c0_seq1	0.00185462	0.0259708	-0.0809453	0.0260059	8.59548	0.00212481	0.000187876	1.10926e-05	0.000826582	0.000826582
dresden_comp3207_c0_seq1	0.00186895	0.0261369	0.0948075	0.0304818	7.63735	0.00322738	0.000439033	0.000224523	0.000954673	0.000954673
dresden_comp7962_c0_seq1	0.00186863	0.0261369	0.104936	0.0337376	7.23968	0.00422053	0.000574076	0.000572255	0.00113326	0.00113326
dresden_comp6028_c0_seq1	0.00187023	0.0261374	0.151604	0.0487457	6.42733	0.00834311	0.00166504	0.000144915	0.00189919	0.00189919
dresden_comp4404_c0_seq1	0.00187262	0.0261536	-0.121632	0.0391135	6.97797	0.00624667	0.000988208	0.00127225	0.00130659	0.00130659
dresden_comp6451_c0_seq1	0.00187795	0.0262107	0.109217	0.0351307	7.18413	0.00458895	0.000685262	0.000577776	0.00116598	0.00116598
dresden_comp762_c0_seq1	0.00188368	0.0262733	0.102282	0.0329095	9.3396	0.00443813	9.60777e-05	0.00152847	0.000889953	0.00152847
dresden_comp10951_c0_seq1	0.00189016	0.026329	-0.176762	0.0568919	6.28061	0.0132574	0.00206469	0.00279035	0.00210904	0.00279035
dresden_comp12228_c0_seq1	0.00188925	0.026329	-0.332398	0.10698	5.85711	0.0468802	0.00275048	0.0144166	0.00290728	0.0144166
dresden_comp1410_c0_seq1	0.00189463	0.0263393	-0.170417	0.0548622	7.02474	0.0123244	0.000904553	0.00361024	0.00127106	0.00361024
dresden_comp255_c0_seq1	0.00189223	0.0263393	0.0866614	0.0278955	10.1764	0.00287801	3.42193e-05	0.000746966	0.00113302	0.00113302
dresden_comp7070_c0_seq1	0.00189426	0.0263393	-0.213639	0.0687754	6.29551	0.0193686	0.00184301	0.00525207	0.00208624	0.00525207
dresden_comp10411_c0_seq1	0.00190189	0.0264228	0.140668	0.0453018	6.4868	0.00832771	0.00125583	0.00173348	0.00182255	0.00182255
dresden_comp2930_c0_seq1	0.00190327	0.0264246	-0.311367	0.100282	6.67027	0.0411524	0.0011862	0.0138984	0.00160244	0.0138984
dresden_comp13342_c0_seq2	0.00190991	0.0264993	-0.38941	0.125458	4.28899	0.0643797	0.0125976	0.011012	0.00984222	0.011012
dresden_comp8785_c0_seq1	0.00191413	0.0265231	0.10202	0.0328752	7.67167	0.00441933	0.000463937	0.00115723	0.000943813	0.00115723
dresden_comp8787_c0_seq1	0.00191368	0.0265231	0.100794	0.0324796	7.47693	0.003969	0.000567372	0.000584072	0.00101501	0.00101501
dresden_comp2065_c0_seq1	0.00191967	0.0265651	0.0992936	0.0320055	8.59496	0.00418699	0.000161305	0.00137523	0.000826579	0.00137523
dresden_comp2598_c0_seq1	0.00191866	0.0265651	0.118118	0.0380713	7.48689	0.00592485	0.000477489	0.00169665	0.00101081	0.00169665
dresden_comp11894_c0_seq1	0.00192552	0.0266286	0.148903	0.0480101	6.42087	0.00717936	0.0015497	-0.000889995	0.00190775	0.00190775
dresden_comp9619_c0_seq1	0.00193417	0.0267307	0.134167	0.0432775	6.6226	0.00764779	0.00113877	0.00167065	0.00165697	0.00167065
dresden_comp2235_c0_seq1	0.00193989	0.0267922	0.0855397	0.0275998	8.07673	0.00255628	0.000285907	0.00016555	0.000856718	0.000856718
dresden_comp10113_c0_seq1	0.00194794	0.026881	0.127192	0.0410555	6.7454	0.00575979	0.00100747	0.000125554	0.00152087	0.00152087
dresden_comp26644_c0_seq1	0.00194886	0.026881	-0.394664	0.127396	4.84713	0.0662037	0.00767698	0.0166678	0.00632625	0.0166678
dresden_comp3193_c0_seq1	0.0019518	0.0269041	-0.154769	0.0499662	9.44389	0.010182	7.87648e-05	0.00366617	0.000909101	0.00366617
dresden_comp1334_c0_seq1	0.00195377	0.0269136	0.0942926	0.0304448	8.54136	0.00377959	0.000166738	0.00122359	0.000826628	0.00122359
dresden_comp11547_c0_seq1	0.00195564	0.0269219	-0.122144	0.039441	6.93223	0.00537813	0.000989524	0.000138443	0.00134386	0.00134386
dresden_comp11595_c0_seq1	0.00195785	0.0269347	-0.136473	0.0440726	6.6363	0.00630657	0.0012725	-0.000373632	0.00164109	0.00164109
dresden_comp10152_c0_seq1	0.00196274	0.0269845	0.116047	0.037485	7.07017	0.00469631	0.000868595	-4.82568e-05	0.00123909	0.00123909
dresden_comp2318_c0_seq1	0.00196497	0.0269976	-0.101719	0.0328606	7.7083	0.00439981	0.000398106	0.00122162	0.000932946	0.00122162
dresden_comp3011_c0_seq1	0.00197014	0.0270511	0.138299	0.044689	6.69321	0.00721937	0.00141871	0.000433025	0.00157696	0.00157696
dresden_comp3042_c0_seq1	0.00197497	0.0270864	0.0961037	0.0310616	7.67073	0.00360785	0.000503134	0.000543209	0.0009441	0.0009441
dresden_comp9182_c0_seq1	0.00197528	0.0270864	-0.252916	0.0817459	6.87932	0.0272087	0.00095444	0.00906914	0.00139003	0.00906914
dresden_comp17877_c0_seq1	0.0019831	0.0271584	-0.28783	0.0930661	4.96528	0.0351045	0.00722395	0.00558935	0.00576799	0.00576799
dresden_comp9578_c0_seq1	0.00198308	0.0271584	-0.168255	0.0544028	6.11949	0.0119397	0.00206156	0.00224699	0.00237794	0.00237794
dresden_comp7307_c0_seq1	0.00198866	0.027217	-0.189411	0.06126	5.88605	0.0131088	0.00278602	0.000146296	0.00284316	0.00284316
dresden_comp9618_c0_seq1	0.00199284	0.0272565	-0.239503	0.0774764	5.78057	0.0244116	0.00290066	0.00610323	0.00308372	0.00610323
dresden_comp8610_c0_seq1	0.00199419	0.0272574	-0.203824	0.065939	5.68933	0.0168115	0.00321473	0.0022206	0.00330719	0.00330719
dresden_comp89_c0_seq1	0.00199902	0.0273057	0.0991009	0.0320676	9.76388	0.00418029	5.16977e-05	0.00149079	0.000986164	0.00149079
dresden_comp6391_c0_seq1	0.00200276	0.0273391	-0.0865047	0.0279966	7.93309	0.00314896	0.00029585	0.000834209	0.000879868	0.000879868
dresden_comp12807_c0_seq1	0.0020049	0.0273507	-0.199903	0.0647038	5.75745	0.0159212	0.00314087	0.00177528	0.00313901	0.00313901
dresden_comp6048_c0_seq1	0.00201008	0.0274037	0.0953845	0.0308814	8.16172	0.00387385	0.000292309	0.00113818	0.000846459	0.00113818
dresden_comp476_c0_seq1	0.00201377	0.0274364	0.0875745	0.0283578	10.2643	0.0032539	3.38109e-05	0.00115758	0.00117244	0.00117244
dresden_comp12060_c0_seq1	0.00201741	0.0274681	0.178217	0.057719	5.96037	0.0108012	0.00231214	-0.000721128	0.00268509	0.00268509
dresden_comp5577_c0_seq1	0.00201902	0.0274724	0.110823	0.0358949	7.24227	0.00437167	0.000800887	5.80657e-05	0.00113178	0.00113178
dresden_comp5255_c0_seq1	0.00202985	0.0276021	0.0871668	0.0282474	7.97298	0.00314986	0.000324212	0.000763845	0.000872665	0.000872665
dresden_comp16759_c0_seq1	0.00203388	0.0276391	-0.175228	0.0567956	6.13386	0.0118125	0.00248633	0.000764945	0.00235228	0.00235228
dresden_comp11717_c0_seq1	0.00204729	0.0278034	-0.124086	0.0402446	6.88496	0.00656273	0.000941701	0.00148774	0.00138496	0.00148774
dresden_comp8904_c0_seq1	0.00204919	0.0278113	-0.209568	0.067975	6.01288	0.0187203	0.0020819	0.00484901	0.00257906	0.00484901
dresden_comp1011_c0_seq1	0.0020528	0.0278425	-0.488854	0.158591	5.82187	0.101875	0.00293939	0.0347873	0.00298726	0.0347873
dresden_comp954_c0_seq1	0.00206169	0.0279451	-0.202617	0.0657591	7.27403	0.0175052	0.000657945	0.00582845	0.00111399	0.00582845
dresden_comp123_c0_seq1	0.00206908	0.0280273	0.0819414	0.0266032	9.86003	0.00235645	4.63767e-05	0.000381283	0.00101522	0.00101522
dresden_comp4492_c0_seq1	0.00207369	0.0280718	0.142221	0.0461837	6.53324	0.00811809	0.00143502	0.00112752	0.00176438	0.00176438
dresden_comp6682_c0_seq1	0.00207559	0.0280795	-0.327525	0.106367	5.69146	0.0457585	0.00293336	0.0140375	0.00330181	0.0140375
dresden_comp13745_c0_seq1	0.00208832	0.0281797	-0.214058	0.0695585	5.87039	0.0195523	0.00277637	0.00448121	0.00287768	0.00448121
dresden_comp4771_c0_seq1	0.00208704	0.0281797	0.0969649	0.0315071	7.57594	0.00329033	0.000513138	7.3947e-05	0.000975908	0.000975908
dresden_comp6775_c0_seq1	0.00208648	0.0281797	-0.102013	0.0331465	7.42507	0.00405192	0.000610135	0.000552289	0.0010379	0.0010379
dresden_comp79574_c0_seq1	0.00208439	0.0281797	-2.10087	0.682558	1.0111	1.88316	0.124471	0.574357	0.20044	0.574357
dresden_comp4976_c0_seq1	0.00210114	0.0283165	0.113612	0.0369405	7.00121	0.00490607	0.000758302	0.000533864	0.0012886	0.0012886
dresden_comp5197_c0_seq1	0.00210029	0.0283165	-0.106815	0.0347289	7.27101	0.0037197	0.000693485	-0.000322365	0.00111566	0.00111566
dresden_comp11320_c0_seq1	0.00210428	0.0283407	0.137387	0.0446771	6.60649	0.00590546	0.00131821	-0.00101456	0.00167586	0.00167586
dresden_comp3998_c0_seq1	0.00211568	0.0284762	-0.0993076	0.032311	7.40843	0.00410164	0.000520409	0.000908396	0.00104559	0.00104559
dresden_comp17834_c0_seq1	0.00211849	0.0284959	-0.356059	0.115863	4.35889	0.0462803	0.0108226	-0.000514016	0.00931387	0.00931387
dresden_comp11004_c0_seq1	0.00213129	0.0286496	-0.146121	0.0475763	7.42525	0.0091216	0.000568341	0.00282691	0.00103782	0.00282691
dresden_comp1993_c0_seq1	0.00213263	0.0286496	-0.244161	0.0795025	6.00795	0.0254692	0.0022532	0.00722777	0.00258882	0.00722777
dresden_comp67_c0_seq1	0.00213655	0.028684	0.135252	0.044048	10.1512	0.00781623	4.06621e-05	0.00286968	0.0011223	0.00286968
dresden_comp11125_c0_seq1	0.00214679	0.0287485	-0.356516	0.116162	4.36444	0.0476072	0.0109671	0.000877987	0.00927319	0.00927319
dresden_comp14909_c0_seq1	0.00214569	0.0287485	-0.377624	0.123033	4.46967	0.0609444	0.0128242	0.0098815	0.00853335	0.0098815
dresden_comp881_c0_seq1	0.00214414	0.0287485	0.106587	0.0347244	7.30357	0.00485516	0.00070517	0.00110351	0.001098	0.00110351
dresden_comp908_c0_seq1	0.00214372	0.0287485	0.0794926	0.025897	9.56926	0.00231603	7.01081e-05	0.000455283	0.000935876	0.000935876
dresden_comp12004_c0_seq1	0.00215349	0.0288199	-0.363976	0.118628	4.4626	0.0443217	0.0125278	-0.00680511	0.00858121	0.00858121
dresden_comp3749_c0_seq1	0.00215594	0.0288212	0.0887457	0.0289275	8.87045	0.0033669	0.00012631	0.00112889	0.000835839	0.00112889
dresden_comp9955_c0_seq1	0.00215631	0.0288212	0.10072	0.0328312	7.68853	0.00433683	0.00049375	0.00112309	0.000938729	0.00112309
dresden_comp7188_c0_seq1	0.00216915	0.0289562	-0.268823	0.0876777	5.43685	0.0309046	0.00497474	0.00655632	0.00401057	0.00655632
dresden_comp8612_c0_seq1	0.00216888	0.0289562	-0.189535	0.0618169	7.73448	0.0153627	0.000389634	0.00534237	0.000925586	0.00534237
dresden_comp8670_c0_seq1	0.00217307	0.0289902	-0.275386	0.0898339	7.19313	0.0324353	0.000663554	0.0114416	0.00116055	0.0114416
dresden_comp2431_c0_seq1	0.00217557	0.0290053	0.0838467	0.0273548	8.63581	0.00300702	0.000162499	0.000959927	0.000826945	0.000959927
dresden_comp9709_c0_seq1	0.00218244	0.0290785	0.242622	0.0791793	7.49985	0.0251829	0.000541721	0.00886232	0.00100543	0.00886232
dresden_comp1700_c0_seq1	0.00219335	0.029147	0.182114	0.0594614	7.09593	0.0141924	0.000898478	0.004405	0.00122186	0.004405
dresden_comp2684_c0_seq1	0.00219278	0.029147	-0.101264	0.0330627	7.34874	0.00395075	0.00056512	0.000527891	0.00107459	0.00107459
dresden_comp4604_c0_seq1	0.00219115	0.029147	0.115672	0.037764	7.08942	0.00427844	0.000913	-0.000582451	0.00122618	0.00122618
dresden_comp4750_c0_seq1	0.00219065	0.029147	0.104939	0.0342591	7.34966	0.00427999	0.000686398	0.000534052	0.00107413	0.00107413
dresden_comp8312_c0_seq1	0.00219447	0.029147	0.101954	0.0332905	7.39114	0.00341732	0.00060862	-0.000234978	0.00105376	0.00105376
dresden_comp11078_c0_seq1	0.00219763	0.0291706	0.202031	0.0659772	5.67747	0.0164113	0.0031922	0.00201569	0.00333729	0.00333729
dresden_comp4063_c0_seq1	0.00219932	0.0291748	-0.089638	0.0292752	7.84367	0.00261953	0.000387223	-0.000125925	0.000898335	0.000898335
dresden_comp10558_c1_seq1	0.00220365	0.0292139	-0.202713	0.0662176	5.97274	0.0175895	0.00223183	0.00434533	0.00265971	0.00434533
dresden_comp11828_c0_seq1	0.00221106	0.0292755	0.117116	0.0382692	7.01476	0.0047322	0.000918381	-0.000146655	0.00127841	0.00127841
dresden_comp2367_c0_seq1	0.00221013	0.0292755	0.133098	0.0434899	7.45507	0.00758418	0.00068909	0.00214796	0.00102446	0.00214796
dresden_comp6272_c0_seq1	0.00221869	0.029358	0.0867006	0.0283402	7.92769	0.00283299	0.000323859	0.000398506	0.00088089	0.00088089
dresden_comp2678_c0_seq1	0.00222471	0.0294194	0.0984483	0.0321888	8.06534	0.00415096	0.000263627	0.00129055	0.00085828	0.00129055
dresden_comp8685_c0_seq1	0.00222822	0.0294473	-0.313541	0.102532	5.06714	0.0421077	0.00566525	0.0101038	0.00532914	0.0101038
dresden_comp11689_c0_seq1	0.00224165	0.029599	0.148019	0.0484325	6.42782	0.00805785	0.00162001	0.000236175	0.00189854	0.00189854
dresden_comp7226_c0_seq1	0.00224249	0.029599	-0.260746	0.0853204	5.73118	0.029132	0.00318134	0.00773801	0.00320291	0.00773801
dresden_comp8079_c0_seq1	0.00225298	0.0297188	0.172033	0.0563179	5.98846	0.0109445	0.00212976	0.000452601	0.0026278	0.0026278
dresden_comp10448_c0_seq1	0.00226055	0.0298	0.100581	0.0329378	7.43337	0.00422651	0.000593224	0.000896178	0.00103412	0.00103412
dresden_comp3204_c0_seq1	0.00226211	0.0298021	-0.10822	0.0354416	7.12423	0.00401562	0.000680757	-5.30587e-05	0.00120341	0.00120341
dresden_comp9594_c0_seq1	0.00226809	0.0298623	-0.120597	0.0395053	6.96075	0.00571365	0.00102067	0.000667534	0.00132033	0.00132033
dresden_comp5914_c0_seq1	0.0022811	0.0300149	-0.158631	0.0519938	6.23314	0.00986816	0.00187105	0.00102771	0.00218398	0.00218398
dresden_comp11463_c0_seq1	0.00228933	0.0301045	-0.198361	0.0650389	5.63655	0.0128925	0.00290187	-0.0015414	0.00344321	0.00344321
dresden_comp1946_c0_seq1	0.00229165	0.0301104	0.0866918	0.0284275	8.0054	0.00290261	0.000344925	0.000465042	0.000867259	0.000867259
dresden_comp4703_c0_seq1	0.00229264	0.0301104	0.141442	0.0463827	6.50587	0.00660182	0.00142855	-0.000678417	0.00179849	0.00179849
dresden_comp4500_c0_seq1	0.00229686	0.0301472	-0.0789925	0.0259086	8.534	0.00213008	0.000180199	0.000142467	0.000826682	0.000826682
dresden_comp15458_c0_seq1	0.00230813	0.0302577	0.147228	0.0483121	6.40272	0.00847245	0.00156896	0.00089312	0.00193213	0.00193213
dresden_comp3170_c0_seq1	0.00230814	0.0302577	0.0914493	0.0300088	8.57555	0.00358953	0.000151846	0.00119894	0.000826528	0.00119894
dresden_comp3120_c0_seq1	0.00232084	0.0304053	-0.186751	0.0613149	7.08788	0.0149742	0.000729286	0.00490999	0.0012272	0.00490999
dresden_comp1909_c0_seq1	0.00233032	0.0305011	0.129074	0.042395	8.75018	0.00715481	0.000166466	0.00252954	0.000829826	0.00252954
dresden_comp7776_c0_seq1	0.00233104	0.0305011	-0.142263	0.0467284	6.50615	0.00790608	0.00147719	0.000815926	0.00179813	0.00179813
dresden_comp10055_c0_seq1	0.00233526	0.0305185	0.157914	0.0518788	6.27112	0.00915063	0.00191338	0.000173543	0.00212374	0.00212374
dresden_comp10677_c0_seq1	0.00233409	0.0305185	-0.165766	0.0544555	7.07861	0.011802	0.000771782	0.00367632	0.0012334	0.00367632
dresden_comp8077_c0_seq1	0.0023389	0.0305472	0.278716	0.0915792	5.07031	0.0329154	0.00726404	0.0047493	0.00531608	0.00531608
dresden_comp4940_c0_seq1	0.00234191	0.0305489	0.0940539	0.0309077	8.02742	0.00380019	0.000341448	0.00109148	0.000863809	0.00109148
dresden_comp9_c0_seq1	0.00234134	0.0305489	0.290223	0.09537	10.5409	0.0361833	2.24608e-05	0.0136207	0.00131871	0.0136207
dresden_comp353_c0_seq1	0.0023478	0.0306068	0.0907927	0.0298435	9.15328	0.00354176	0.000105164	0.00123079	0.000862404	0.00123079
dresden_comp9818_c0_seq1	0.00234977	0.0306137	-0.131147	0.0431116	7.01451	0.00739023	0.000784178	0.00200374	0.0012786	0.00200374
dresden_comp9095_c0_seq1	0.00236931	0.0308491	-0.154022	0.0506725	6.32849	0.00871107	0.00181456	0.000178282	0.00203699	0.00203699
dresden_comp7298_c0_seq1	0.00238205	0.030996	0.124626	0.0410233	6.85578	0.00550832	0.00111276	-5.17213e-05	0.0014116	0.0014116
dresden_comp1274_c0_seq1	0.0023982	0.0311723	0.163967	0.0540095	6.17258	0.0091905	0.00209079	-0.000684651	0.00228475	0.00228475
dresden_comp9983_c0_seq1	0.00239855	0.0311723	-0.191567	0.0631016	5.76921	0.0147684	0.00286194	0.00183685	0.00311077	0.00311077
dresden_comp1214_c0_seq1	0.00240204	0.0311984	-0.232472	0.0765864	6.67251	0.0232515	0.00145321	0.00734501	0.00159993	0.00734501
dresden_comp12365_c0_seq1	0.00240833	0.031261	0.474543	0.156376	3.78338	0.0822479	0.0218922	-0.00352898	0.014788	0.014788
dresden_comp13582_c0_seq1	0.00241217	0.0312917	-0.157752	0.0519921	6.30385	0.0107095	0.00171044	0.00234433	0.00207362	0.00234433
dresden_comp5972_c0_seq1	0.0024141	0.0312975	0.120791	0.0398136	6.99041	0.00527664	0.0010808	4.36068e-05	0.00129688	0.00129688
dresden_comp2586_c0_seq1	0.00241783	0.0313267	0.0772141	0.0254543	9.40333	0.00251484	7.05595e-05	0.000837231	0.000901324	0.000901324
dresden_comp2274_c0_seq1	0.00242647	0.0314193	-0.0934013	0.0308015	7.65932	0.00292703	0.000475459	-8.81008e-05	0.000947639	0.000947639
dresden_comp756_c0_seq1	0.00243351	0.0314912	-0.0975918	0.0321927	10.8618	0.00363119	1.65571e-05	0.000950869	0.001538	0.001538
dresden_comp1814_c0_seq1	0.00243543	0.0314967	0.0923105	0.0304529	9.03	0.00366923	0.00012005	0.00127102	0.000848635	0.00127102
dresden_comp10662_c0_seq1	0.00243705	0.0314985	0.136043	0.044883	6.53934	0.00630604	0.00126487	-0.000322667	0.00175685	0.00175685
dresden_comp13637_c0_seq1	0.00244423	0.0315526	-0.151853	0.0501139	6.36526	0.0099315	0.00175119	0.00201592	0.00198401	0.00201592
dresden_comp735_c0_seq1	0.00244406	0.0315526	0.101912	0.0336323	8.71241	0.00447318	0.000158682	0.00153802	0.000828571	0.00153802
dresden_comp10826_c0_seq1	0.0024559	0.0315863	-0.133788	0.0441729	6.65873	0.00730114	0.00131142	0.00110284	0.00161545	0.00161545
dresden_comp13306_c0_seq1	0.00245265	0.0315863	-0.376072	0.124152	5.64083	0.0609255	0.00358979	0.0195308	0.00343197	0.0195308
dresden_comp17172_c0_seq1	0.00245651	0.0315863	-0.300726	0.0992939	4.71666	0.0368957	0.00777734	0.00442869	0.00701157	0.00701157
dresden_comp1898_c0_seq1	0.00245879	0.0315863	0.110761	0.0365745	6.99145	0.00445543	0.000710469	0.000258312	0.00129607	0.00129607
dresden_comp2129_c0_seq1	0.00245298	0.0315863	0.0790731	0.0261046	8.45172	0.00263552	0.000194131	0.000755559	0.000828048	0.000828048
dresden_comp270_c0_seq1	0.00245859	0.0315863	0.113677	0.037537	9.76632	0.00556756	6.73312e-05	0.00204621	0.000986865	0.00204621
dresden_comp4847_c0_seq1	0.00244913	0.0315863	0.0849601	0.0280437	7.94717	0.00248174	0.000302423	9.29167e-05	0.000877255	0.000877255
dresden_comp8082_c0_seq1	0.00245219	0.0315863	-0.405865	0.133985	4.5229	0.0709603	0.0092472	0.0176808	0.00818066	0.0176808
dresden_comp639_c2_seq1	0.00246098	0.0315953	0.0965551	0.0318864	8.32944	0.00401695	0.000224557	0.00130055	0.000832907	0.00130055
dresden_comp13397_c0_seq1	0.00246456	0.031622	-0.717349	0.236932	2.99192	0.183757	0.0541279	-0.0174033	0.0300772	0.0300772
dresden_comp7497_c0_seq1	0.00247498	0.0317364	0.0861146	0.0284546	7.89071	0.00311855	0.00032629	0.000791005	0.000888208	0.000888208
dresden_comp8727_c0_seq1	0.00248051	0.0317881	0.0925995	0.0306042	7.62153	0.00342454	0.000445003	0.00062018	0.000959924	0.000959924
dresden_comp1832_c0_seq1	0.00248898	0.0318623	0.0864558	0.0285835	7.9627	0.00314221	0.000351062	0.000773729	0.000874461	0.000874461
dresden_comp5321_c0_seq1	0.00248932	0.0318623	0.0762349	0.0252046	9.20024	0.00200986	8.43423e-05	0.000248575	0.000868569	0.000868569
dresden_comp1493_c0_seq1	0.00250328	0.0320217	0.0934201	0.0309037	8.79295	0.00376424	0.000164772	0.00126778	0.000831612	0.00126778
dresden_comp2621_c0_seq1	0.00251406	0.0321401	0.0841692	0.0278554	8.05281	0.00227027	0.000303837	-0.000122672	0.000860051	0.000860051
dresden_comp1890_c0_seq1	0.00253177	0.032347	0.107943	0.0357484	7.19557	0.00441097	0.000757841	0.000386476	0.00115909	0.00115909
dresden_comp5194_c0_seq1	0.00253447	0.032362	-0.508906	0.168557	4.58469	0.111789	0.0115922	0.0310248	0.00778786	0.0310248
dresden_comp5613_c0_seq1	0.00254627	0.0324735	-0.0980195	0.0324806	7.56544	0.00320931	0.000602713	-0.000194015	0.00097977	0.00097977
dresden_comp8347_c0_seq1	0.00254482	0.0324735	0.10879	0.0360475	7.11422	0.00393712	0.000739257	-0.000256078	0.00120988	0.00120988
dresden_comp5529_c0_seq1	0.00256279	0.0326643	0.111083	0.0368334	7.04512	0.00516905	0.000778644	0.00105536	0.00125641	0.00125641
dresden_comp8193_c0_seq1	0.00258008	0.032865	0.135365	0.0449152	6.57141	0.00678579	0.00130834	0.000302525	0.00171772	0.00171772
dresden_comp4617_c0_seq1	0.00258377	0.0328921	0.0852904	0.0283041	7.91952	0.00266557	0.000319226	0.000284821	0.00088246	0.00088246
dresden_comp5841_c0_seq1	0.00258584	0.0328986	0.122444	0.040637	6.87716	0.0061808	0.00108506	0.00101875	0.00139199	0.00139199
dresden_comp1461_c0_seq1	0.00259531	0.0329993	-0.0818992	0.0271909	8.2905	0.00274204	0.000273714	0.000638528	0.000835307	0.000835307
dresden_comp3055_c0_seq1	0.00260303	0.0330776	-0.121956	0.0405023	7.2506	0.00643052	0.000683584	0.00177707	0.00112706	0.00177707
dresden_comp3443_c0_seq1	0.00260741	0.0331133	0.102119	0.0339201	7.96525	0.0045092	0.000336812	0.00138905	0.000874012	0.00138905
dresden_comp4767_c0_seq1	0.00262284	0.0332893	0.0759297	0.0252359	8.74686	0.00242072	0.00012557	0.000738338	0.000829704	0.000829704
dresden_comp44071_c0_seq1	0.00262952	0.033354	-0.367723	0.122247	4.31716	0.0544423	0.0127908	0.00455453	0.00962575	0.00962575
dresden_comp2095_c0_seq1	0.00264072	0.0334247	0.150394	0.0500192	7.76335	0.00978783	0.000346812	0.00340606	0.000917849	0.00340606
dresden_comp3048_c0_seq1	0.00263783	0.0334247	0.148497	0.0493826	6.35968	0.00835553	0.00166604	0.000509154	0.00199192	0.00199192
dresden_comp5870_c0_seq1	0.00264073	0.0334247	0.141029	0.0469045	6.42139	0.00815084	0.00139299	0.00133711	0.00190706	0.00190706
dresden_comp8085_c0_seq1	0.002643	0.0334247	-0.112625	0.0374609	7.10349	0.00548931	0.000718046	0.00138693	0.00121689	0.00138693
dresden_comp867_c0_seq1	0.00264186	0.0334247	0.0763949	0.0254091	8.79355	0.00207331	0.00013679	0.000266286	0.00083164	0.00083164
dresden_comp992_c0_seq1	0.0026528	0.0335287	-0.257189	0.0855771	7.57382	0.028632	0.000490985	0.0104942	0.000976682	0.0104942
dresden_comp1397_c0_seq1	0.0026607	0.0335883	0.0770737	0.0256533	8.86688	0.00214451	0.000151519	0.000301479	0.000835616	0.000835616
dresden_comp3843_c0_seq1	0.00266059	0.0335883	0.146704	0.0488288	6.48391	0.00775233	0.00175017	-0.000130497	0.00182621	0.00182621
dresden_comp7549_c0_seq1	0.00266239	0.0335896	-0.100879	0.0335786	7.72536	0.00440597	0.000413222	0.00127806	0.000928114	0.00127806
dresden_comp7478_c0_seq1	0.00266494	0.0336017	0.123332	0.0410566	6.90876	0.00644989	0.00116452	0.00119379	0.00136394	0.00136394
dresden_comp13601_c0_seq1	0.00267072	0.0336545	-0.219318	0.0730259	5.42976	0.0200491	0.00396681	0.00305684	0.00403236	0.00403236
dresden_comp13786_c0_seq1	0.00267324	0.0336662	0.240266	0.0800084	5.27581	0.0204028	0.00506488	-0.00120928	0.00453714	0.00453714
dresden_comp11285_c0_seq1	0.00268529	0.0337824	-0.186089	0.0619959	7.13192	0.0150009	0.000750033	0.0050152	0.00119848	0.0050152
dresden_comp1921_c0_seq1	0.00268865	0.0337824	0.0805407	0.0268356	8.67476	0.00281022	0.000174582	0.000905644	0.000827618	0.000905644
dresden_comp380_c0_seq1	0.00268885	0.0337824	0.149238	0.0497256	9.08684	0.0096488	0.000100927	0.00360803	0.000854554	0.00360803
dresden_comp6091_c0_seq1	0.00268592	0.0337824	-0.0905249	0.0301592	7.66152	0.00299768	0.000417414	0.000256659	0.00094695	0.00094695
dresden_comp10526_c0_seq1	0.00269191	0.0337943	-0.118852	0.0396057	6.88608	0.00529203	0.000968953	0.000348889	0.00138396	0.00138396
dresden_comp4256_c0_seq1	0.00269299	0.0337943	0.0802094	0.0267296	8.60247	0.00278743	0.000164071	0.000907639	0.00082662	0.000907639
dresden_comp4005_c0_seq1	0.00269672	0.033821	-0.0917568	0.0305821	7.72093	0.00349658	0.00047354	0.000739944	0.000929353	0.000929353
dresden_comp12780_c0_seq1	0.00270268	0.0338756	-0.173225	0.0577478	5.979	0.00949066	0.00235527	-0.00174447	0.00264694	0.00264694
dresden_comp5111_c0_seq1	0.00270521	0.0338873	0.112969	0.0376639	7.44514	0.00553087	0.000570039	0.00155782	0.00102885	0.00155782
dresden_comp2534_c0_seq1	0.00271413	0.0339788	-0.112083	0.037381	8.90849	0.00544555	0.000139033	0.00195697	0.000838386	0.00195697
dresden_comp2679_c0_seq1	0.00272436	0.034034	-0.134826	0.0449834	7.0443	0.00788163	0.000796585	0.00223868	0.00125699	0.00223868
dresden_comp389_c0_seq1	0.00272608	0.034034	0.115557	0.0385569	9.21365	0.00578999	0.000104942	0.00212501	0.000870423	0.00212501
dresden_comp5040_c0_seq1	0.00272464	0.034034	0.0891473	0.0297434	7.74121	0.00328668	0.000403262	0.000724869	0.000923746	0.000923746
dresden_comp5753_c0_seq1	0.00272658	0.034034	0.100859	0.0336533	7.27457	0.00418937	0.000585122	0.000836912	0.00111369	0.00111369
dresden_comp9776_c0_seq1	0.00272247	0.034034	-0.390655	0.130329	5.00656	0.0661663	0.00670519	0.0187733	0.00558567	0.0187733
dresden_comp10806_c0_seq1	0.00273201	0.0340615	0.153036	0.0510736	6.40233	0.0101563	0.00186194	0.00205083	0.00193266	0.00205083
dresden_comp245_c0_seq1	0.00273153	0.0340615	0.149972	0.0500501	9.69433	0.00975352	6.8696e-05	0.00368883	0.000966921	0.00368883
dresden_comp10_c0_seq1	0.00273399	0.0340661	0.480204	0.160273	10.3914	0.100004	2.84145e-05	0.0385027	0.00123527	0.0385027
dresden_comp7728_c0_seq1	0.00274746	0.0342138	-0.142122	0.0474586	6.55316	0.00714294	0.00163858	-0.000284459	0.00173989	0.00173989
dresden_comp3940_c0_seq1	0.00275479	0.0342848	-0.0764126	0.0255232	8.70581	0.00193351	0.000148766	7.85434e-05	0.000828382	0.000828382
dresden_comp1482_c0_seq1	0.00275665	0.0342878	-0.0869113	0.0290319	7.9264	0.0032775	0.000340172	0.000924107	0.000881136	0.000924107
dresden_comp3017_c0_seq1	0.00277007	0.0344345	-0.0809694	0.0270605	8.13296	0.0023795	0.000248743	0.000267119	0.000849661	0.000849661
dresden_comp9250_c0_seq1	0.00277557	0.0344826	-0.231783	0.0774788	6.37189	0.0233205	0.00168685	0.0073176	0.00197468	0.0073176
dresden_comp6565_c0_seq1	0.00278234	0.0345465	-0.434238	0.145191	3.97788	0.0817654	0.0190097	0.0124859	0.0126108	0.0126108
dresden_comp6870_c0_seq1	0.00278528	0.0345626	-0.307598	0.102858	6.17827	0.0410807	0.00245235	0.0134175	0.00227504	0.0134175
dresden_comp207_c0_seq1	0.00278864	0.0345638	0.124177	0.0415292	9.64984	0.00669562	7.36489e-05	0.00251336	0.000955365	0.00251336
dresden_comp9082_c0_seq1	0.00278775	0.0345638	-0.144268	0.0482466	6.90502	0.00903728	0.00101115	0.00248046	0.0013672	0.00248046
dresden_comp4337_c0_seq1	0.00279413	0.0346115	0.0776241	0.0259654	8.38891	0.00216986	0.00018124	0.000271522	0.000830061	0.000830061
dresden_comp3604_c0_seq1	0.00279775	0.034636	0.089552	0.0299592	7.77401	0.0031962	0.000431242	0.000556672	0.000915091	0.000915091
dresden_comp23965_c0_seq1	0.00280599	0.0347178	-0.365151	0.122197	4.3541	0.0525908	0.0130489	0.00268873	0.00934914	0.00934914
dresden_comp6066_c0_seq1	0.00281862	0.0348537	0.27047	0.0905535	5.00055	0.0240342	0.00668806	-0.0040781	0.00561184	0.00561184
dresden_comp1511_c0_seq1	0.00283009	0.034975	0.0756348	0.0253331	9.24834	0.00221206	8.72267e-05	0.000532618	0.00087542	0.00087542
dresden_comp253_c0_seq1	0.00283854	0.0350327	0.0993604	0.0332899	9.98984	0.0042916	4.83128e-05	0.00161401	0.00105924	0.00161401
dresden_comp6163_c0_seq1	0.00283657	0.0350327	-0.107724	0.0360895	7.16368	0.00462763	0.000775171	0.000657677	0.00117851	0.00117851
dresden_comp6675_c0_seq1	0.00283973	0.0350327	0.088597	0.029685	7.77901	0.00310453	0.000407979	0.000529148	0.000913817	0.000913817
dresden_comp10093_c0_seq1	0.00284196	0.0350398	-0.203762	0.0682773	5.60282	0.0169121	0.00345964	0.00211087	0.00353304	0.00353304
dresden_comp850_c0_seq1	0.00285527	0.0351834	0.080252	0.026904	9.94651	0.00264065	4.18217e-05	0.000843853	0.00104391	0.00104391
dresden_comp7915_c0_seq1	0.0028678	0.0353172	-0.46036	0.154402	3.80657	0.0768192	0.0212538	-0.00470429	0.0145063	0.0145063
dresden_comp1284_c0_seq1	0.00289086	0.0355805	0.0747603	0.0250948	9.02959	0.00203017	9.60308e-05	0.000345769	0.000848594	0.000848594
dresden_comp4689_c0_seq1	0.00290441	0.0357265	0.121133	0.0406805	8.24698	0.00638787	0.000218363	0.00226399	0.000838511	0.00226399
dresden_comp2069_c0_seq1	0.00291144	0.0357921	0.0983832	0.0330485	7.43969	0.00380051	0.000607023	0.000513891	0.00103128	0.00103128
dresden_comp13876_c0_seq1	0.0029207	0.0358434	-0.571455	0.192024	3.35139	0.114335	0.0338181	-0.0133595	0.0214915	0.0214915
dresden_comp16452_c0_seq1	0.00291765	0.0358434	-0.38028	0.12777	4.19074	0.060707	0.0138502	0.00780358	0.0106376	0.0106376
dresden_comp8798_c0_seq1	0.00291949	0.0358434	0.128718	0.0432507	6.69747	0.00559222	0.00123366	-0.000456505	0.00157227	0.00157227
dresden_comp6961_c0_seq1	0.00292414	0.0358649	-0.122457	0.0411538	6.76083	0.00651005	0.00103563	0.0014785	0.00150482	0.00150482
dresden_comp11529_c0_seq1	0.00293038	0.0358789	-0.214384	0.0720631	5.60092	0.0141438	0.00425146	-0.00380688	0.00353817	0.00353817
dresden_comp37328_c0_seq1	0.00292879	0.0358789	-0.539034	0.181181	3.9247	0.126559	0.0213254	0.0279143	0.0131665	0.0279143
dresden_comp964_c0_seq1	0.002929	0.0358789	-0.327029	0.109922	7.80965	0.0465838	0.000412363	0.017712	0.000906249	0.017712
dresden_comp1052_c0_seq1	0.00293657	0.0359063	0.092611	0.0311371	8.62523	0.00373646	0.000195863	0.00125841	0.000826817	0.00125841
dresden_comp10842_c0_seq1	0.00293941	0.0359063	0.21251	0.0714558	5.51974	0.0154336	0.00389447	-0.00153768	0.00376444	0.00376444
dresden_comp1220_c0_seq1	0.00293645	0.0359063	0.0844009	0.0283766	8.4877	0.00310333	0.000186255	0.00102159	0.000827277	0.00102159
dresden_comp430_c0_seq1	0.00293886	0.0359063	0.181519	0.0610341	9.23999	0.014355	9.8715e-05	0.00548903	0.000874192	0.00548903
dresden_comp15343_c0_seq1	0.00294679	0.0359757	-0.61402	0.206516	3.12918	0.148664	0.0375696	0.00687741	0.0264036	0.0264036
dresden_comp15985_c0_seq1	0.00295177	0.0360157	-0.248075	0.0834506	5.2143	0.0244986	0.00568919	0.00185616	0.00475683	0.00475683
dresden_comp1704_c0_seq1	0.00295438	0.0360268	0.107304	0.0360995	9.26846	0.00501804	8.98703e-05	0.00186489	0.00087845	0.00186489
dresden_comp736_c0_seq1	0.00295836	0.0360545	0.149696	0.0503684	8.39631	0.00976707	0.00022711	0.00357835	0.000829774	0.00357835
dresden_comp20930_c0_seq1	0.0029639	0.0361012	0.237309	0.0798628	5.29348	0.0222152	0.0050911	0.00155955	0.004476	0.004476
dresden_comp5350_c0_seq1	0.00297302	0.0361915	0.107494	0.0361871	8.85568	0.00503792	0.00015467	0.00180959	0.000834935	0.00180959
dresden_comp918_c0_seq1	0.00297936	0.0362477	0.1489	0.0501372	7.7251	0.00966787	0.000455304	0.0033153	0.000928184	0.0033153
dresden_comp2838_c0_seq1	0.00298286	0.0362525	0.0786299	0.0264792	8.45978	0.00259537	0.00022387	0.000701837	0.000827852	0.000827852
dresden_comp3319_c0_seq1	0.0029849	0.0362525	-0.117431	0.0395484	7.41151	0.00601388	0.000530929	0.00181518	0.00104415	0.00181518
dresden_comp987_c0_seq1	0.00298436	0.0362525	0.0916594	0.0308686	8.55169	0.00366388	0.000176224	0.00125308	0.000826572	0.00125308
dresden_comp12058_c0_seq1	0.00298769	0.0362657	0.145805	0.049109	6.44486	0.00770386	0.00174129	-8.35854e-05	0.00187625	0.00187625
dresden_comp10444_c0_seq1	0.00299481	0.0363311	-0.126194	0.0425144	7.01638	0.00694647	0.00109461	0.0016166	0.00127721	0.0016166
dresden_comp6222_c0_seq1	0.00299917	0.0363633	0.1142	0.0384792	6.88098	0.00469132	0.000832437	0.000141138	0.00138854	0.00138854
dresden_comp15919_c0_seq1	0.00301026	0.0364559	-0.381748	0.128678	4.30431	0.0635892	0.0148683	0.00996886	0.00972389	0.00996886
dresden_comp7834_c0_seq1	0.00300917	0.0364559	-0.604558	0.203774	4.973	0.159476	0.00639029	0.0558957	0.00573341	0.0558957
dresden_comp2611_c0_seq1	0.00301867	0.0365368	0.076428	0.0257695	8.59491	0.0024448	0.000169522	0.000696017	0.000826579	0.000826579
dresden_comp563_c0_seq1	0.00303803	0.0367501	0.11426	0.0385509	6.93739	0.00451929	0.000889731	-0.000136354	0.00133953	0.00133953
dresden_comp62_c0_seq1	0.0030467	0.0368339	0.111937	0.0377785	11.455	0.00435292	8.32387e-06	0.000734102	0.0021325	0.0021325
dresden_comp1803_c0_seq1	0.00305603	0.0369044	-0.113452	0.0383018	8.23718	0.00562182	0.000281691	0.00191885	0.000839311	0.00191885
dresden_comp3624_c0_seq1	0.00305509	0.0369044	-0.326715	0.110297	4.57454	0.0383663	0.0103969	-0.00246741	0.00785125	0.00785125
dresden_comp5730_c0_seq1	0.00306518	0.0369939	0.0827747	0.0279538	8.09449	0.0021732	0.000317751	-0.000170619	0.000854373	0.000854373
dresden_comp8323_c0_seq1	0.0030742	0.0370815	-0.171674	0.0579938	5.99207	0.00955642	0.0024244	-0.00153089	0.00262052	0.00262052
dresden_comp4755_c0_seq1	0.00308148	0.0371482	0.0864483	0.0292105	7.93148	0.00255409	0.000399712	-9.59444e-06	0.00088017	0.00088017
dresden_comp2499_c0_seq1	0.00308568	0.0371565	-0.135189	0.0456862	7.3322	0.00798747	0.000659853	0.00247099	0.00108302	0.00247099
dresden_comp7374_c0_seq1	0.00308533	0.0371565	0.0895811	0.030273	7.67013	0.00275303	0.0004304	1.59977e-06	0.000944285	0.000944285
dresden_comp2240_c0_seq1	0.00309138	0.0372039	0.0788168	0.0266408	8.35677	0.00245155	0.00023312	0.000501789	0.000831478	0.000831478
dresden_comp20822_c0_seq1	0.00310468	0.0373427	-0.609559	0.206128	3.30385	0.122456	0.0412929	-0.0275587	0.0224404	0.0224404
dresden_comp4267_c0_seq1	0.00311398	0.0374195	0.0762781	0.0258023	8.55195	0.00216462	0.000172064	0.000351831	0.000826571	0.000826571
dresden_comp4531_c0_seq1	0.0031146	0.0374195	0.0832578	0.0281638	8.12501	0.0030314	0.0002596	0.000930202	0.000850594	0.000930202
dresden_comp6878_c0_seq1	0.00313179	0.0376046	-0.107074	0.0362412	7.30676	0.00418271	0.000873829	5.52108e-05	0.0010963	0.0010963
dresden_comp3864_c0_seq1	0.00313568	0.0376183	-0.0789654	0.0267307	8.24567	0.00239759	0.000233175	0.000425492	0.000838617	0.000838617
dresden_comp683_c0_seq1	0.00313649	0.0376183	0.143446	0.0485595	9.95745	0.00900269	5.32997e-05	0.00348374	0.00104772	0.00348374
dresden_comp9581_c0_seq1	0.00314383	0.0376849	0.141887	0.0480432	6.42247	0.00696495	0.00155661	-0.000399859	0.00190562	0.00190562
dresden_comp7000_c0_seq1	0.00316512	0.0379158	-0.369272	0.125125	4.92614	0.059696	0.00607888	0.0174055	0.00594683	0.0174055
dresden_comp9908_c0_seq1	0.00316667	0.0379158	-0.121329	0.0411135	8.25992	0.00644462	0.000222249	0.00231323	0.0008375	0.00231323
dresden_comp930_c0_seq1	0.00317304	0.0379705	-0.113573	0.0384933	8.62522	0.00564772	0.000170708	0.00205189	0.000826817	0.00205189
dresden_comp10184_c0_seq1	0.00317517	0.0379746	-0.102178	0.0346336	7.27847	0.00435105	0.000687681	0.000836014	0.00111155	0.00111155
dresden_comp22537_c0_seq1	0.00317838	0.0379914	0.380043	0.128831	4.34703	0.0533094	0.0154946	-0.00302008	0.00940145	0.00940145
dresden_comp7101_c0_seq1	0.00319233	0.0381366	-0.183955	0.0623876	5.91363	0.0138052	0.0030549	0.00151184	0.00278342	0.00278342
dresden_comp13875_c0_seq1	0.0032089	0.0382913	-0.244322	0.0829058	5.21437	0.0239783	0.00555348	0.0020345	0.00475656	0.00475656
dresden_comp7506_c0_seq1	0.00320773	0.0382913	-0.103289	0.0350477	7.28652	0.00441473	0.000735347	0.000782348	0.00110716	0.00110716
dresden_comp12435_c0_seq1	0.00321726	0.0383694	-0.329818	0.111948	4.52356	0.0344107	0.010622	-0.00840102	0.00817638	0.00817638
dresden_comp14515_c0_seq1	0.00321951	0.0383745	-0.345453	0.117263	4.419	0.0477914	0.0117438	0.0032439	0.00888216	0.00888216
dresden_comp8225_c0_seq1	0.00323187	0.0385002	-0.0964775	0.0327622	7.45312	0.00333248	0.000584732	9.04025e-05	0.00102532	0.00102532
dresden_comp11259_c0_seq1	0.00323826	0.0385463	-0.0964283	0.0327523	7.44121	0.00300054	0.000578476	-0.000314706	0.0010306	0.0010306
dresden_comp13484_c0_seq1	0.00324121	0.0385463	-0.152621	0.0518435	6.23074	0.00859891	0.00184375	0.000169919	0.00218787	0.00218787
dresden_comp5479_c0_seq1	0.00323962	0.0385463	0.079943	0.0271542	8.14142	0.00269749	0.000257337	0.000717937	0.000848691	0.000848691
dresden_comp5478_c0_seq1	0.00324518	0.0385718	-0.092653	0.0314771	8.75205	0.00376434	0.000155198	0.00133101	0.000829896	0.00133101
dresden_comp916_c0_seq1	0.00325383	0.038653	0.120583	0.0409772	8.29141	0.00637701	0.000260787	0.0022579	0.000835246	0.0022579
dresden_comp3874_c0_seq1	0.00327116	0.0388153	0.0886158	0.0301308	7.73791	0.00297866	0.000437152	0.000341395	0.000924646	0.000924646
dresden_comp7317_c0_seq1	0.00327117	0.0388153	0.11894	0.0404415	6.82624	0.004649	0.00101372	-0.000507496	0.00143955	0.00143955
dresden_comp3710_c0_seq1	0.00329474	0.0390731	0.144844	0.0492867	6.58281	0.00920896	0.00129169	0.00235207	0.00170401	0.00235207
dresden_comp12694_c0_seq1	0.00330829	0.0391681	-0.241718	0.0822858	5.53585	0.0256534	0.00404908	0.00610736	0.00371842	0.00610736
dresden_comp3301_c0_seq1	0.00330831	0.0391681	-0.118419	0.0403123	7.64544	0.00615702	0.000410023	0.0020276	0.000952049	0.0020276
dresden_comp8282_c0_seq1	0.00330512	0.0391681	-0.122949	0.0418503	6.77757	0.00554077	0.00113949	0.000117781	0.00148768	0.00148768
dresden_comp12595_c0_seq1	0.0033109	0.0391768	-0.120386	0.0409852	7.42729	0.00636355	0.000534487	0.00198519	0.00103688	0.00198519
dresden_comp1191_c0_seq1	0.00331792	0.0392354	-0.416542	0.141843	5.78115	0.0761955	0.00272989	0.0274493	0.00308234	0.0274493
dresden_comp13850_c0_seq1	0.00332048	0.0392354	0.293035	0.0997942	4.92102	0.0377116	0.00774684	0.00719148	0.00597063	0.00719148
dresden_comp9027_c0_seq1	0.00332142	0.0392354	0.106107	0.0361362	7.30597	0.0049446	0.000757198	0.00120154	0.00109672	0.00120154
dresden_comp3226_c0_seq1	0.00332495	0.0392552	-0.100812	0.0343369	8.20435	0.00446377	0.000314105	0.00145443	0.000842202	0.00145443
dresden_comp10478_c0_seq1	0.00332695	0.0392569	-0.116378	0.0396412	6.86155	0.00557924	0.000950874	0.000944211	0.00140626	0.00140626
dresden_comp2004_c0_seq1	0.00333601	0.0393419	0.0752252	0.0256308	8.6773	0.00232547	0.000157736	0.000627047	0.000827673	0.000827673
dresden_comp11409_c0_seq1	0.00334438	0.0394186	-0.097882	0.0333593	7.34639	0.00403142	0.00059349	0.000852954	0.00107578	0.00107578
dresden_comp7801_c0_seq1	0.00335368	0.0395062	-0.146587	0.0499731	6.23823	0.00693008	0.00157018	-0.00096544	0.00217578	0.00217578
dresden_comp13598_c0_seq1	0.00335784	0.0395111	0.376157	0.128253	4.21802	0.0461742	0.0142632	-0.0096056	0.0104101	0.0104101
dresden_comp23175_c0_seq1	0.00335775	0.0395111	-0.388968	0.132621	4.06297	0.0564169	0.0146056	-0.000820563	0.0117768	0.0117768
dresden_comp3457_c0_seq1	0.0033645	0.0395675	-0.0808686	0.0275784	8.08059	0.00202453	0.000284656	-0.000206385	0.0008562	0.0008562
dresden_comp11896_c0_seq1	0.00337047	0.0395911	-0.777394	0.265163	3.44951	0.265676	0.0384582	0.0670089	0.0196853	0.0670089
dresden_comp33029_c0_seq1	0.00337212	0.0395911	-0.440977	0.150421	3.93986	0.0628598	0.0209347	-0.0152825	0.0130052	0.0130052
dresden_comp39263_c0_seq1	0.0033711	0.0395911	-0.951409	0.324524	2.67472	0.379029	0.117195	0.0171488	0.0407787	0.0407787
dresden_comp42165_c0_seq1	0.00337566	0.0396106	-0.406412	0.138646	4.17959	0.0549282	0.0181023	-0.011381	0.010732	0.010732
dresden_comp15638_c0_seq1	0.0033971	0.0398401	0.303668	0.103665	5.32194	0.0405601	0.00492502	0.0111947	0.00437937	0.0111947
dresden_comp267_c0_seq1	0.00340132	0.0398674	0.119865	0.0409245	11.1422	0.00632005	1.35456e-05	0.00249867	0.00178369	0.00249867
dresden_comp6946_c0_seq1	0.00340568	0.0398964	-0.131956	0.0450589	6.52388	0.00679849	0.00126947	0.000698979	0.00177598	0.00177598
dresden_comp3103_c0_seq1	0.00341012	0.0399264	0.0863931	0.0295046	7.87294	0.00328376	0.000356634	0.000949147	0.000891924	0.000949147
dresden_comp9091_c0_seq1	0.00341348	0.0399436	-0.218112	0.0744964	6.02443	0.0209315	0.0026355	0.00568907	0.00255636	0.00568907
dresden_comp4402_c0_seq1	0.00341704	0.0399475	-0.105866	0.0361626	7.29098	0.00384207	0.000856856	-0.000257106	0.00110475	0.00110475
dresden_comp6035_c0_seq1	0.00341759	0.0399475	0.0822511	0.0280966	8.37274	0.00297687	0.000198915	0.000985209	0.000830738	0.000985209
dresden_comp1050_c0_seq1	0.00342939	0.0400411	0.0750326	0.0256401	8.7595	0.00223102	0.000155942	0.000521628	0.000830182	0.000830182
dresden_comp2670_c0_seq1	0.00342777	0.0400411	-0.231086	0.0789627	7.15992	0.0235023	0.000635281	0.00871738	0.00118084	0.00871738
dresden_comp456_c0_seq1	0.00343453	0.0400789	0.0843497	0.0288285	10.3513	0.00241455	3.19195e-05	0.000318197	0.00121471	0.00121471
dresden_comp2777_c0_seq1	0.00344036	0.0401248	0.115582	0.0395101	7.86295	0.00588101	0.000391273	0.0019503	0.000894072	0.0019503
dresden_comp388_c0_seq1	0.00344861	0.0401989	0.164783	0.0563431	9.71519	0.0119555	5.89983e-05	0.00470281	0.00097254	0.00470281
dresden_comp3388_c0_seq1	0.00346356	0.0403509	0.104175	0.0356362	7.39452	0.00477964	0.000653643	0.00125126	0.00105215	0.00125126
dresden_comp49_c0_seq1	0.00348678	0.0405991	0.155684	0.0532946	10.2737	0.0106797	3.6172e-05	0.00422429	0.00117685	0.00422429
dresden_comp17128_c0_seq1	0.00349076	0.0406009	-0.283536	0.0970729	4.85341	0.0277036	0.00783959	-0.00335728	0.00629514	0.00629514
dresden_comp22852_c0_seq1	0.00349077	0.0406009	-0.4763	0.163069	3.77768	0.0818442	0.025029	-0.007797	0.0148582	0.0148582
dresden_comp12398_c0_seq1	0.00349675	0.0406481	-0.459719	0.157421	5.28049	0.0931402	0.0046614	0.0325107	0.00452088	0.0325107
dresden_comp546_c0_seq1	0.00350104	0.0406694	0.0742879	0.0254416	8.86623	0.00231254	0.000135339	0.000685823	0.000835576	0.000835576
dresden_comp8311_c0_seq1	0.00350244	0.0406694	-0.15868	0.0543461	6.26469	0.011098	0.00171631	0.00271394	0.00213379	0.00271394
dresden_comp3582_c0_seq1	0.00350995	0.0407343	-0.0808444	0.0276946	8.0938	0.00221974	0.000296023	2.77222e-05	0.000854462	0.000854462
dresden_comp3389_c0_seq1	0.0035226	0.0408587	-0.1237	0.0423918	6.71091	0.00541586	0.00113796	-0.000106285	0.00155763	0.00155763
dresden_comp10011_c0_seq1	0.00353241	0.04095	0.0862613	0.0295704	7.76326	0.00313305	0.000393738	0.000732187	0.000917872	0.000917872
dresden_comp2118_c0_seq1	0.00354677	0.0410041	0.0741187	0.0254189	8.85768	0.00201589	0.000134128	0.000325641	0.000835054	0.000835054
dresden_comp4070_c0_seq1	0.00354126	0.0410041	-0.121227	0.0415676	8.23259	0.0064822	0.000241098	0.0023507	0.000839695	0.0023507
dresden_comp4079_c0_seq1	0.00354553	0.0410041	-0.659417	0.226138	4.10216	0.191815	0.0187219	0.0579853	0.0114137	0.0579853
dresden_comp4947_c0_seq1	0.00353949	0.0410041	-0.140232	0.0480817	6.91481	0.00867368	0.000883142	0.00258463	0.0013587	0.00258463
dresden_comp9118_c0_seq1	0.00354541	0.0410041	0.306328	0.10505	7.07564	0.0413938	0.000954776	0.0155986	0.0012354	0.0155986
dresden_comp5854_c0_seq1	0.00355293	0.0410528	-0.127523	0.0437419	7.49839	0.00717464	0.000618747	0.00225128	0.00100603	0.00225128
dresden_comp2851_c0_seq1	0.00356605	0.0411525	0.162045	0.0556053	8.46441	0.0115879	0.000210222	0.0044277	0.000827745	0.0044277
dresden_comp4717_c0_seq1	0.00356732	0.0411525	0.0783464	0.0268854	8.46468	0.00270884	0.000190598	0.000893641	0.000827739	0.000893641
dresden_comp5063_c0_seq1	0.00356789	0.0411525	0.201777	0.0692432	6.11739	0.0179678	0.00246797	0.00472396	0.00238173	0.00472396
dresden_comp9865_c1_seq1	0.00356934	0.0411525	0.0966783	0.0331782	7.47834	0.00412496	0.000419291	0.0012319	0.00101441	0.0012319
dresden_comp5139_c0_seq1	0.00357823	0.0412325	0.114866	0.0394306	6.97502	0.00469276	0.00102324	-0.000105149	0.00130892	0.00130892
dresden_comp10429_c0_seq1	0.00358039	0.0412349	-0.182416	0.0626226	6.85122	0.0146886	0.00100919	0.00487319	0.00141586	0.00487319
dresden_comp1066_c0_seq1	0.00359072	0.0413314	0.103049	0.0353871	7.16887	0.00454572	0.00070306	0.000996954	0.00117531	0.00117531
dresden_comp1479_c0_seq1	0.00359301	0.0413352	0.077501	0.0266158	8.36128	0.00250154	0.000231337	0.000643186	0.000831262	0.000831262
dresden_comp45565_c0_seq1	0.00361371	0.0415508	0.637562	0.21909	3.05417	0.129207	0.0436525	-0.0345758	0.028348	0.028348
dresden_comp1387_c0_seq1	0.00361818	0.0415795	0.0777786	0.0267311	8.85165	0.00267232	0.000126982	0.000944847	0.000834696	0.000944847
dresden_comp11238_c0_seq1	0.00362215	0.0416026	-0.144584	0.0496968	6.2474	0.00768439	0.00154357	0.000222713	0.00216109	0.00216109
dresden_comp2605_c0_seq1	0.00362457	0.0416078	0.081886	0.0281481	8.11041	0.00289989	0.000336112	0.000774258	0.000852362	0.000852362
dresden_comp27647_c0_seq2	0.00362654	0.0416078	-0.561593	0.193057	3.36678	0.105261	0.0347117	-0.0214055	0.0211951	0.0211951
dresden_comp11066_c0_seq1	0.00363646	0.0416922	-0.144356	0.0496396	6.41265	0.00920853	0.00147746	0.00221868	0.00191874	0.00221868
dresden_comp4207_c0_seq1	0.00363784	0.0416922	-0.133525	0.0459169	6.50498	0.0068461	0.00136294	0.00050884	0.0017996	0.0017996
dresden_comp7253_c0_seq1	0.00364497	0.0417513	-0.119821	0.0412132	6.82665	0.00634538	0.00107599	0.0014718	0.00143916	0.0014718
dresden_comp3383_c0_seq1	0.00364927	0.0417779	0.128933	0.0443527	6.65161	0.00714812	0.00132721	0.00137406	0.00162354	0.00162354
dresden_comp1857_c0_seq1	0.00365759	0.0418278	0.200203	0.0688863	5.57672	0.0128743	0.00351381	-0.00245131	0.00360417	0.00360417
dresden_comp3877_c0_seq1	0.00365696	0.0418278	-0.237506	0.0817203	5.95607	0.0249366	0.0024466	0.00757071	0.002694	0.00757071
dresden_comp7782_c0_seq1	0.00366009	0.0418338	-0.611941	0.210574	3.65912	0.165551	0.0281529	0.0383591	0.0164146	0.0383591
dresden_comp10340_c0_seq1	0.00366513	0.0418688	0.0993996	0.0342093	7.257	0.00378586	0.000631958	0.000395256	0.00112346	0.00112346
dresden_comp10722_c0_seq1	0.00367347	0.0419414	-0.181113	0.062347	6.07183	0.0145052	0.00221411	0.00361662	0.00246554	0.00361662
dresden_comp4518_c0_seq1	0.00367613	0.0419491	-0.112567	0.0387536	7.28166	0.00560363	0.000616491	0.00163627	0.00110981	0.00163627
dresden_comp5079_c0_seq1	0.00367998	0.0419705	-0.373307	0.128533	5.8008	0.0616323	0.00264251	0.0221386	0.0030361	0.0221386
dresden_comp13167_c0_seq1	0.00369581	0.0421108	-0.299295	0.103098	5.6874	0.0396281	0.00309192	0.0128518	0.00331205	0.0128518
dresden_comp741_c0_seq1	0.00369627	0.0421108	-0.135918	0.0468201	6.69637	0.00817265	0.00117381	0.00211437	0.00157348	0.00211437
dresden_comp2213_c0_seq1	0.00370291	0.042141	-0.132055	0.0454981	7.06134	0.00771562	0.000771179	0.00233394	0.00124511	0.00233394
dresden_comp4419_c0_seq1	0.00370123	0.042141	-0.151575	0.052221	6.15031	0.00875208	0.00176726	0.000557253	0.00232329	0.00232329
dresden_comp9579_c0_seq1	0.00371325	0.042236	-0.285624	0.0984384	6.49124	0.0361024	0.00141384	0.0131213	0.00181692	0.0131213
dresden_comp1455_c0_seq1	0.00374305	0.0425521	-0.140501	0.0484648	7.13556	0.0087408	0.00092339	0.00259987	0.00119616	0.00259987
dresden_comp3075_c0_seq1	0.00374974	0.0426052	0.117902	0.0406772	7.56303	0.00615583	0.000514417	0.00196753	0.000980667	0.00196753
dresden_comp11540_c0_seq1	0.00376018	0.0427009	0.123703	0.0426915	6.77296	0.00574061	0.00124148	0.000195832	0.00149237	0.00149237
dresden_comp8053_c0_seq1	0.00377304	0.0428239	-0.332035	0.114632	4.47717	0.0468659	0.0112278	0.00601176	0.00848283	0.00848283
dresden_comp5862_c0_seq1	0.00377819	0.0428594	-0.246096	0.0849745	6.63722	0.0268337	0.00115728	0.00967372	0.00164003	0.00967372
dresden_comp13016_c0_seq1	0.00378266	0.0428641	-0.22534	0.0778179	5.43021	0.0215165	0.00505244	0.00280129	0.00403099	0.00403099
dresden_comp22031_c0_seq1	0.00378089	0.0428641	-0.293204	0.101248	4.72365	0.0276456	0.00840399	-0.00608518	0.00697284	0.00697284
dresden_comp11262_c0_seq1	0.00379379	0.0429671	-0.147136	0.0508273	6.71528	0.00959478	0.00132826	0.00254686	0.0015529	0.00254686
dresden_comp11561_c0_seq1	0.00379907	0.042993	0.119343	0.0412327	6.74341	0.00516716	0.00102725	9.06539e-05	0.00152296	0.00152296
dresden_comp8559_c0_seq1	0.00380014	0.042993	0.440904	0.152336	3.81189	0.0762972	0.0203666	0.00210637	0.0144426	0.0144426
dresden_comp9146_c0_seq1	0.00382715	0.0432754	-0.265233	0.0917106	5.07844	0.0311976	0.00648383	0.00613243	0.00528271	0.00613243
dresden_comp13065_c0_seq1	0.00383214	0.0433087	-0.175806	0.0607975	6.48811	0.0137079	0.00146746	0.00407704	0.00182089	0.00407704
dresden_comp31975_c0_seq1	0.00383562	0.0433249	-0.515732	0.178369	3.57533	0.111892	0.030088	0.0100351	0.0176353	0.0176353
dresden_comp14213_c0_seq1	0.00385065	0.0434714	0.176936	0.0612204	5.81504	0.0138833	0.0026189	0.00299543	0.003003	0.003003
dresden_comp11292_c0_seq1	0.00385445	0.0434911	0.133008	0.0460262	6.46398	0.00707367	0.00132598	0.000881915	0.00185164	0.00185164
dresden_comp3253_c0_seq1	0.00386	0.0435305	-0.118411	0.0409814	6.97714	0.00622172	0.000848579	0.00167064	0.00130724	0.00167064
dresden_comp1109_c0_seq1	0.00386558	0.0435478	0.0758537	0.0262567	9.72049	0.0021815	6.01326e-05	0.00050907	0.000973988	0.000973988
dresden_comp9920_c0_seq1	0.00386566	0.0435478	-0.179434	0.0621109	5.97981	0.0142882	0.00246418	0.00332247	0.0026453	0.00332247
dresden_comp661_c0_seq1	0.00387077	0.043559	0.0919003	0.0318159	8.04394	0.0037484	0.000297487	0.00122089	0.000861338	0.00122089
dresden_comp956_c0_seq1	0.0038693	0.043559	0.0882377	0.0305466	9.02424	0.00345548	0.000143536	0.00125611	0.000848075	0.00125611
dresden_comp5383_c0_seq1	0.00388567	0.0437034	0.0789726	0.0273517	8.14536	0.00248679	0.000273929	0.000495809	0.000848247	0.000848247
dresden_comp10163_c0_seq1	0.00390267	0.0438652	0.134603	0.0466412	6.47338	0.00618891	0.00142348	-0.00048158	0.00183962	0.00183962
dresden_comp1995_c0_seq1	0.00390477	0.0438652	0.0878521	0.0304434	7.71164	0.00342196	0.00045821	0.000924995	0.000931989	0.000931989
dresden_comp3249_c0_seq1	0.00390628	0.0438652	-0.117462	0.0407057	6.85676	0.00612752	0.00105446	0.00143097	0.0014107	0.00143097
dresden_comp11805_c0_seq1	0.00390923	0.0438751	-0.112728	0.0390686	7.00849	0.00412571	0.00100643	-0.000614657	0.0012831	0.0012831
dresden_comp15378_c0_seq1	0.0039136	0.0439008	-0.165876	0.0574951	6.10285	0.0110778	0.00255043	0.000978763	0.0024081	0.0024081
dresden_comp11267_c0_seq1	0.00392323	0.0439022	-0.125328	0.0434522	6.76682	0.00697783	0.0012588	0.00157334	0.00149865	0.00157334
dresden_comp1192_c0_seq1	0.00391965	0.0439022	-0.0739398	0.025633	8.73059	0.00223119	0.000156438	0.000582384	0.000829138	0.000829138
dresden_comp3896_c0_seq1	0.0039241	0.0439022	0.17392	0.060301	5.9449	0.012671	0.00273708	0.00175855	0.00271723	0.00271723
dresden_comp8090_c0_seq1	0.00392129	0.0439022	-0.203983	0.0707187	5.78191	0.018484	0.0025136	0.0049881	0.00308054	0.0049881
dresden_comp9694_c0_seq1	0.00392372	0.0439022	0.246069	0.0853154	5.88716	0.0268995	0.00292937	0.0079887	0.00284074	0.0079887
dresden_comp26988_c0_seq1	0.00392838	0.0439269	-0.380906	0.132082	4.48881	0.0644616	0.0113965	0.014772	0.00840493	0.014772
dresden_comp1142_c0_seq1	0.00393836	0.0440151	0.0771548	0.0267614	8.31389	0.0021261	0.000240448	0.000184859	0.000833813	0.000833813
dresden_comp12841_c0_seq1	0.00395134	0.0441369	-0.190634	0.0661459	5.73431	0.0131295	0.00336768	-0.000583787	0.00319524	0.00319524
dresden_comp1297_c0_seq1	0.00395587	0.0441641	0.0736801	0.0255686	9.35206	0.00220366	8.85376e-05	0.000630246	0.000892096	0.000892096
dresden_comp1343_c0_seq1	0.00397053	0.0443026	0.0728923	0.0253055	9.13952	0.00211542	9.98565e-05	0.000551939	0.000860695	0.000860695
dresden_comp18293_c0_seq1	0.00397456	0.0443026	-0.245551	0.0852557	5.1218	0.019691	0.0057943	-0.00379137	0.0051085	0.0051085
dresden_comp86440_c0_seq1	0.00397265	0.0443026	0.819918	0.284662	2.62781	0.262125	0.0788808	-0.00332378	0.0426675	0.0426675
dresden_comp1138_c0_seq1	0.00397816	0.0443194	0.114118	0.039626	6.91138	0.00464996	0.000993658	-6.48381e-05	0.00136167	0.00136167
dresden_comp5931_c0_seq1	0.00398562	0.0443792	-0.20905	0.0726044	5.49901	0.015838	0.00408257	-0.000673196	0.00382452	0.00382452
dresden_comp2857_c0_seq1	0.003991	0.0444156	0.0876797	0.0304563	7.90012	0.00341942	0.000302733	0.00108864	0.000886294	0.00108864
dresden_comp10127_c0_seq1	0.00400078	0.0445011	-0.211368	0.0734403	5.41762	0.0164843	0.00402023	-0.000168628	0.00406997	0.00406997
dresden_comp9507_c0_seq1	0.00401849	0.0446745	-0.270935	0.0941823	4.91014	0.0326661	0.00720691	0.00609856	0.0060216	0.00609856
dresden_comp15726_c0_seq1	0.00402651	0.0447168	-0.377532	0.131266	5.02893	0.063436	0.00667875	0.0191674	0.00548944	0.0191674
dresden_comp1612_c0_seq1	0.00402652	0.0447168	0.0810136	0.0281681	7.97898	0.00262751	0.000318527	0.000504656	0.000871634	0.000871634
dresden_comp1036_c0_seq1	0.00403488	0.0447748	0.0800923	0.0278541	8.12315	0.00240981	0.000312961	0.000293756	0.000850816	0.000850816
dresden_comp6479_c1_seq1	0.00403598	0.0447748	-0.11224	0.0390355	7.20331	0.00560787	0.000688739	0.00159691	0.00115447	0.00159691
dresden_comp658_c0_seq1	0.00404782	0.0448827	0.118254	0.0411403	8.02878	0.00622623	0.000353162	0.00218562	0.000863603	0.00218562
dresden_comp8503_c0_seq1	0.00405654	0.0449557	-0.22523	0.0783756	5.36238	0.019952	0.00496837	0.000948287	0.00424574	0.00424574
dresden_comp7458_c0_seq1	0.00406416	0.0450166	0.144932	0.050444	7.33787	0.00935514	0.000674524	0.00314237	0.00108011	0.00314237
dresden_comp774_c0_seq1	0.00406629	0.0450166	0.0983621	0.034237	9.14528	0.00430914	0.000104851	0.00165341	0.000861406	0.00165341
dresden_comp9144_c0_seq1	0.00408466	0.0451963	0.104004	0.0362189	7.18317	0.0042998	0.000801155	0.000517253	0.00116656	0.00116656
dresden_comp2721_c0_seq1	0.00410072	0.0453503	-0.154688	0.0538924	7.38381	0.0106638	0.000659923	0.00369667	0.00105728	0.00369667
dresden_comp13824_c0_seq1	0.00410674	0.0453794	-0.538381	0.187599	3.58552	0.118996	0.0353092	0.0047404	0.017481	0.017481
dresden_comp3494_c0_seq1	0.00410805	0.0453794	-0.264833	0.0922844	6.13515	0.0312606	0.00230093	0.0104737	0.00234998	0.0104737
dresden_comp5096_c0_seq1	0.00410979	0.0453794	-0.443389	0.154512	5.6766	0.0876269	0.00351783	0.0322931	0.00333951	0.0322931
dresden_comp13713_c0_seq1	0.00412263	0.0454974	-0.381958	0.13315	4.26145	0.0650424	0.0134204	0.0131731	0.0100586	0.0131731
dresden_comp1492_c0_seq1	0.00413354	0.045594	0.0882516	0.0307734	9.16396	0.0034729	0.000106441	0.00131406	0.000863762	0.00131406
dresden_comp6560_c0_seq1	0.00414861	0.0457364	-0.703112	0.245274	4.42296	0.220501	0.0132991	0.0769401	0.00885441	0.0769401
dresden_comp1364_c0_seq1	0.00415316	0.0457627	0.111865	0.0390279	9.22299	0.00558197	9.31469e-05	0.00219162	0.00087174	0.00219162
dresden_comp9024_c0_seq1	0.00416559	0.0458757	-0.211958	0.073973	6.5025	0.0200442	0.00160088	0.00660711	0.00180272	0.00660711
dresden_comp139_c0_seq1	0.00417114	0.0459129	0.0804991	0.0280982	10.2159	0.0028708	3.39074e-05	0.00112455	0.00115036	0.00115036
dresden_comp22728_c0_seq1	0.00417557	0.0459378	-0.325492	0.113626	4.55036	0.0384308	0.0113624	-0.00305327	0.008004	0.008004
dresden_comp74288_c0_seq1	0.00418548	0.0460228	-1.65373	0.577453	1.04107	1.09566	0.305247	0.0387757	0.194931	0.194931
dresden_comp17491_c0_seq1	0.00419697	0.0461252	0.266618	0.0931265	4.97128	0.0313579	0.0072677	0.00527276	0.00574112	0.00574112
dresden_comp17797_c0_seq1	0.00421288	0.046276	-0.433753	0.151568	3.81298	0.0805493	0.0200298	0.0101037	0.0144296	0.0144296
dresden_comp5522_c0_seq1	0.00421909	0.0463202	0.0953096	0.0333099	7.36374	0.00353791	0.000597232	0.000418685	0.00106709	0.00106709
dresden_comp3950_c0_seq1	0.00422333	0.0463427	-0.241153	0.0842905	6.57227	0.0259723	0.00131799	0.00933933	0.00171669	0.00933933
dresden_comp18678_c0_seq1	0.00423689	0.0464673	-0.197711	0.0691305	5.66189	0.0174122	0.0037913	0.00331542	0.00337724	0.00337724
dresden_comp2631_c0_seq1	0.00424504	0.0465325	0.0831318	0.0290736	7.8905	0.00219979	0.000379659	-0.0002215	0.000888253	0.000888253
dresden_comp4039_c0_seq1	0.00425838	0.0466379	0.339049	0.118617	4.35516	0.0482903	0.0117635	0.0054916	0.00934132	0.00934132
dresden_comp6128_c0_seq1	0.00426059	0.0466379	0.174407	0.0610201	6.66306	0.0135935	0.0011806	0.00440457	0.00161056	0.00440457
dresden_comp8364_c0_seq1	0.00426126	0.0466379	-0.106619	0.0373037	6.93118	0.00391125	0.000742601	-0.000116422	0.00134475	0.00134475
dresden_comp8558_c0_seq1	0.00427295	0.0467416	-0.121609	0.042561	7.22753	0.00661032	0.000711591	0.00200557	0.00114026	0.00200557
dresden_comp10267_c0_seq1	0.00427895	0.046783	0.177615	0.0621719	5.83221	0.0139486	0.00283445	0.00277118	0.00296357	0.00296357
dresden_comp6877_c0_seq1	0.00428316	0.0467908	0.0846226	0.0296244	7.84769	0.00285959	0.000418972	0.000470147	0.000897433	0.000897433
dresden_comp8671_c0_seq1	0.00428408	0.0467908	-0.0935638	0.0327553	7.48978	0.00294395	0.000599763	-0.00020265	0.0010096	0.0010096
dresden_comp11047_c0_seq1	0.00430011	0.0469173	-0.190134	0.0665908	6.1182	0.0161665	0.00189781	0.00475368	0.00238026	0.00475368
dresden_comp17904_c0_seq1	0.00429922	0.0469173	-0.230264	0.0806438	5.30517	0.0224046	0.00531906	0.00280352	0.00443606	0.00443606
dresden_comp2886_c0_seq1	0.00430765	0.0469754	0.0911748	0.0319384	7.47074	0.00270226	0.000512433	-0.000251921	0.00101766	0.00101766
dresden_comp4416_c0_seq1	0.00431998	0.0470856	0.0863825	0.0302693	7.64983	0.00277107	0.000423705	0.000241905	0.00095064	0.00095064
dresden_comp8438_c0_seq1	0.00432477	0.0471135	0.133328	0.0467252	6.45968	0.00737977	0.0014177	0.00114089	0.00185716	0.00185716
dresden_comp31841_c0_seq1	0.00434427	0.0473015	-0.318743	0.11176	4.56771	0.0434733	0.0108415	0.00540134	0.00789415	0.00789415
dresden_comp9408_c0_seq1	0.00435023	0.047342	-0.15691	0.0550255	6.69263	0.0110196	0.00120771	0.003334	0.00157759	0.003334
dresden_comp48882_c0_seq1	0.00436634	0.047493	0.403073	0.141409	4.04723	0.0727363	0.0163714	0.0136233	0.0119262	0.0136233
dresden_comp4706_c1_seq1	0.00436928	0.0475005	0.111855	0.0392447	6.90083	0.00431442	0.00093935	-0.000238156	0.00137087	0.00137087
dresden_comp9089_c0_seq1	0.00438143	0.0476081	0.163456	0.0573669	6.10632	0.0109532	0.00253466	0.0011376	0.00240178	0.00240178
dresden_comp10994_c0_seq1	0.00438851	0.0476116	-0.126369	0.0443589	6.57872	0.00586101	0.00124264	9.51534e-05	0.00170892	0.00170892
dresden_comp3247_c0_seq1	0.00438831	0.0476116	0.0777182	0.0272809	8.43165	0.00270513	0.000232283	0.00088409	0.000828596	0.00088409
dresden_comp3889_c0_seq1	0.00438586	0.0476116	-0.241631	0.0848131	6.77925	0.0261476	0.000925783	0.00986411	0.00148598	0.00986411
dresden_comp7816_c0_seq1	0.00439142	0.0476188	0.0959014	0.0336663	8.02164	0.00411923	0.000340154	0.00135998	0.000864698	0.00135998
dresden_comp10062_c0_seq1	0.00442697	0.047906	0.0916418	0.0322	7.58035	0.0030174	0.000580952	4.14667e-05	0.000974308	0.000974308
dresden_comp1357_c0_seq1	0.00442027	0.047906	0.0775992	0.0272613	8.03356	0.00240187	0.000251885	0.000492344	0.00086288	0.00086288
dresden_comp2013_c0_seq1	0.0044259	0.047906	0.0842451	0.0296002	7.86991	0.00250752	0.00042169	5.12501e-05	0.000892571	0.000892571
dresden_comp9752_c0_seq1	0.00442555	0.047906	-0.208878	0.0733903	5.44845	0.0170489	0.00410403	0.000845958	0.00397518	0.00397518
dresden_comp1117_c0_seq1	0.00444916	0.0480795	0.12771	0.0448983	7.14601	0.00731198	0.000789467	0.00223432	0.00118954	0.00223432
dresden_comp14165_c0_seq1	0.00445233	0.0480795	0.263052	0.0924874	4.88207	0.0293826	0.00667554	0.00410402	0.00615533	0.00615533
dresden_comp1678_c0_seq1	0.00446089	0.0480795	0.0770397	0.0270925	8.98596	0.00266134	0.000121615	0.000979386	0.000844544	0.000979386
dresden_comp4183_c0_seq1	0.00446058	0.0480795	0.0723525	0.0254439	8.9441	0.00197185	0.000130033	0.000371697	0.000841054	0.000841054
dresden_comp583_c0_seq1	0.00446119	0.0480795	0.104866	0.0368784	9.90572	0.00493109	4.35476e-05	0.00199648	0.00103007	0.00199648
dresden_comp8008_c0_seq1	0.00444832	0.0480795	-0.236321	0.0830805	5.14892	0.024126	0.00535094	0.00386362	0.00500263	0.00500263
dresden_comp8958_c0_seq1	0.00446113	0.0480795	-0.173031	0.0608498	6.5015	0.0134251	0.00124236	0.00431169	0.00180397	0.00431169
dresden_comp9267_c0_seq1	0.00446065	0.0480795	0.113016	0.0397439	7.12438	0.00572728	0.000695522	0.00167385	0.00120331	0.00167385
dresden_comp7927_c0_seq1	0.00446905	0.0481397	0.103249	0.0363169	7.16392	0.00418603	0.000800017	0.000434877	0.00117836	0.00117836
dresden_comp10609_c0_seq1	0.00447401	0.0481685	0.172705	0.060755	5.94877	0.011852	0.00282759	0.000802225	0.00270916	0.00270916
dresden_comp10667_c0_seq1	0.00447742	0.0481749	0.109283	0.0384474	6.97439	0.00476443	0.000907884	0.000569107	0.00130942	0.00130942
dresden_comp12618_c0_seq1	0.00448144	0.0481749	-0.163018	0.057358	5.98384	0.00887881	0.00229779	-0.00116491	0.00263712	0.00263712
dresden_comp4316_c0_seq1	0.00448045	0.0481749	0.0736198	0.0259025	8.5912	0.00196063	0.000179844	0.000238496	0.000826563	0.000826563
dresden_comp725_c0_seq1	0.00449017	0.0482442	0.108238	0.038092	8.61658	0.00525586	0.000205108	0.00197139	0.000826729	0.00197139
dresden_comp2209_c0_seq1	0.0044996	0.048272	0.0723451	0.0254662	9.1941	0.00218991	0.000105055	0.00066965	0.000867733	0.000867733
dresden_comp2502_c0_seq1	0.00449769	0.048272	0.115175	0.0405407	7.75817	0.00595184	0.000404041	0.00206128	0.000919209	0.00206128
dresden_comp3093_c0_seq1	0.0044961	0.048272	0.075999	0.02675	8.30789	0.00218701	0.000239165	0.00032866	0.000834182	0.000834182
dresden_comp4828_c0_seq1	0.00450576	0.0483135	-0.12568	0.0442472	6.6049	0.00703599	0.00125899	0.00161274	0.00167774	0.00167774
dresden_comp8669_c0_seq1	0.00452385	0.0484829	-0.136655	0.0481329	6.48139	0.00623735	0.00164575	-0.000852017	0.00182942	0.00182942
dresden_comp4332_c0_seq1	0.00454368	0.0486708	0.100574	0.0354419	8.73878	0.00454191	0.000148273	0.00173592	0.000829416	0.00173592
dresden_comp74170_c0_seq1	0.00454876	0.0486887	1.66449	0.586633	1.16206	1.24413	0.237771	0.278437	0.174102	0.278437
dresden_comp9472_c0_seq1	0.00454995	0.0486887	0.158887	0.0559997	6.05561	0.00877203	0.00220776	-0.000709626	0.0024962	0.0024962
dresden_comp3498_c0_seq1	0.00455902	0.0487117	0.117248	0.0413332	6.84497	0.00453826	0.00114094	-0.000623254	0.00142172	0.00142172
dresden_comp3536_c0_seq1	0.00455467	0.0487117	0.0739898	0.0260808	8.64182	0.00224894	0.000193282	0.000564956	0.000827028	0.000827028
dresden_comp9980_c0_seq1	0.00455872	0.0487117	-0.192856	0.0679868	5.56637	0.0158079	0.00330056	0.00251176	0.00363276	0.00363276
dresden_comp2243_c0_seq1	0.00456165	0.0487152	0.0790324	0.027863	8.07285	0.00247365	0.000307277	0.000442494	0.000857245	0.000857245
dresden_comp3460_c0_seq1	0.00456766	0.0487548	-0.0852303	0.0300526	7.762	0.00281303	0.000436533	0.000355671	0.000918203	0.000918203
dresden_comp5739_c0_seq1	0.00459345	0.0490053	0.100723	0.0355378	7.29568	0.00455906	0.000744242	0.00115017	0.00110222	0.00115017
dresden_comp3102_c0_seq1	0.00459915	0.0490321	0.115577	0.0407845	6.88435	0.00415691	0.00110956	-0.000922688	0.00138551	0.00138551
dresden_comp8756_c0_seq1	0.0046006	0.0490321	-0.133407	0.047078	6.44427	0.00686499	0.00144749	0.000459712	0.00187701	0.00187701
dresden_comp10592_c0_seq1	0.0046034	0.0490372	-0.146818	0.0518141	6.24682	0.00678351	0.00186502	-0.00146894	0.00216203	0.00216203
dresden_comp25999_c0_seq1	0.00461143	0.049098	0.39569	0.139672	4.16234	0.0703813	0.0156575	0.013605	0.01088	0.013605
dresden_comp1834_c0_seq1	0.00461648	0.0491023	0.0832807	0.0294003	7.77945	0.00258704	0.000382863	0.000250056	0.000913705	0.000913705
dresden_comp2328_c0_seq1	0.00461519	0.0491023	0.0789312	0.027864	8.13393	0.00250868	0.000315053	0.000484504	0.000849548	0.000849548
dresden_comp18516_c0_seq1	0.00464019	0.0493297	0.218917	0.0773284	5.34701	0.015348	0.00467349	-0.00346021	0.00429602	0.00429602
dresden_comp2258_c0_seq1	0.00464962	0.0494051	0.176178	0.0622457	6.34234	0.013961	0.00190564	0.00390616	0.00201679	0.00390616
dresden_comp2834_c0_seq1	0.00466189	0.0495106	-0.309828	0.109499	6.19454	0.0431859	0.00186878	0.0161162	0.00224754	0.0161162
dresden_comp2687_c0_seq1	0.00466539	0.0495114	0.114469	0.0404588	8.24137	0.00589523	0.000275967	0.0021794	0.000838965	0.0021794
dresden_comp3617_c0_seq1	0.00466665	0.0495114	-0.0833372	0.0294562	8.40086	0.00312473	0.000239085	0.00106242	0.000829605	0.00106242
dresden_comp480_c0_seq1	0.00467444	0.0495692	0.108747	0.0384448	8.29683	0.00532137	0.00024383	0.00197317	0.000834887	0.00197317
dresden_comp10949_c0_seq1	0.00468462	0.0496026	-0.156149	0.0552161	6.07147	0.00907708	0.00210701	9.59476e-05	0.0024662	0.0024662
dresden_comp4125_c0_seq1	0.00468281	0.0496026	-0.132557	0.0468719	7.3941	0.00790781	0.000545188	0.00275027	0.00105235	0.00275027
dresden_comp4736_c0_seq1	0.00468424	0.0496026	-0.119523	0.0422643	7.1973	0.00642923	0.000717339	0.00196207	0.00115805	0.00196207
dresden_comp1299_c0_seq1	0.00469467	0.0496399	0.0749658	0.0265153	8.44797	0.00196118	0.000226444	0.000117583	0.000828144	0.000828144
dresden_comp17021_c0_seq1	0.00469519	0.0496399	0.185421	0.065584	5.65837	0.0122699	0.00306558	-0.000621109	0.00338631	0.00338631
[truncated: 24,559 more rows]

## Sheet: Fig4A-TPMs
target_id	cct3_72hR_rep1	cct3_72hR_rep2	cct3_72hR_rep3	gfp_72hR_rep1	gfp_72hR_rep2	gfp_72hR_rep3
dresden_comp1_c0_seq1	6466.17	7031.11	7854.5	6936.95	8087.61	7603.56
dresden_comp10_c0_seq1	1507.81	1935.65	2589.37	1151.34	1208.3	1294.68
dresden_comp10_c1_seq1	85.9534	59.8756	146.894	103.389	124.266	188.799
dresden_comp100_c0_seq1	1955.38	1929.4	2091.42	1606.66	1749.17	1947.89
dresden_comp1000_c0_seq1	217.478	216.96	216.111	209.476	211.761	215.486
dresden_comp10001_c0_seq1	3.16094	4.12356	3.49685	4.40977	4.47269	4.13896
dresden_comp10002_c0_seq1	7.53491	8.82275	8.42571	8.7579	9.37258	8.61726
dresden_comp10003_c0_seq1	14.2105	15.1129	15.1105	17.7337	17.6131	18.0011
dresden_comp10004_c0_seq1	10.1165	11.1618	11.1617	11.551	10.9868	11.7681
dresden_comp10005_c0_seq1	4.57108	4.8493	3.9102	3.91573	4.41388	4.04226
dresden_comp10006_c0_seq1	6.01797	5.19386	4.99708	4.50251	4.45245	4.96048
dresden_comp10007_c0_seq1	14.2308	13.8693	13.8734	13.8345	13.8728	13.7214
dresden_comp1001_c0_seq1	113.607	115.415	110.192	105.905	107.933	111.541
dresden_comp10010_c0_seq1	13.4246	12.8739	13.6166	14.7886	13.6844	13.7105
dresden_comp10011_c0_seq1	14.8316	13.6457	13.9741	13.2307	12.7279	13.0494
dresden_comp10013_c0_seq1	5.32143	5.41825	5.07685	5.14035	5.4896	5.67623
dresden_comp10014_c0_seq1	31.8111	29.8043	34.1841	32.0804	32.8192	30.4659
dresden_comp10015_c0_seq1	21.7548	20.6502	20.6021	22.2608	21.5095	21.4216
dresden_comp10016_c0_seq1	16.1558	17.3962	16.1207	16.441	15.8339	16.045
dresden_comp10017_c0_seq1	5.34448	7.20764	6.47633	6.9144	7.10833	6.77277
dresden_comp10018_c0_seq1	9.42061	9.1752	9.50525	8.79296	9.08519	9.94169
dresden_comp10019_c0_seq1	6.50379	7.35796	5.64574	8.56456	9.47649	9.24167
dresden_comp1002_c0_seq1	146.507	142.723	137.604	129.28	127.172	138.204
dresden_comp10020_c0_seq1	12.4068	12.46	10.9629	11.9611	12.8243	12.1602
dresden_comp10021_c0_seq1	5.2068	5.96991	4.39004	5.73616	7.37143	6.34211
dresden_comp10022_c0_seq1	13.2386	13.126	12.8833	12.881	13.5362	13.685
dresden_comp10024_c0_seq1	4.09368	3.76397	3.81767	4.58908	4.84777	4.25105
dresden_comp10025_c0_seq1	7.52544	8.41006	9.7726	8.48145	9.44969	9.69627
dresden_comp10026_c0_seq1	14.9795	12.9156	14.114	11.1052	13.3256	13.4058
dresden_comp10027_c0_seq1	13.9779	14.4172	14.1993	13.2393	12.8924	12.8631
dresden_comp10028_c0_seq1	2.46986	2.08879	1.8599	3.85647	4.11738	3.34144
dresden_comp10029_c0_seq1	15.2586	14.3779	16.0084	15.2627	15.275	15.3873
dresden_comp1003_c0_seq1	519.191	531.04	583.435	578.441	557.538	565.868
dresden_comp10030_c0_seq1	10.8418	10.3193	10.6854	10.2939	11.0735	11.1107
dresden_comp10031_c0_seq1	19.4792	20.3252	19.9802	20.0298	20.0173	21.1664
dresden_comp10032_c0_seq1	8.02802	8.27699	7.38153	7.15924	6.75901	6.83351
dresden_comp10033_c0_seq1	12.3082	11.6349	11.6552	10.9119	10.8248	10.6581
dresden_comp10034_c0_seq1	15.5395	15.657	15.2284	14.7935	14.3118	15.7052
dresden_comp10035_c0_seq1	7.89098	9.20839	8.76487	10.5279	11.0408	9.98966
dresden_comp10036_c0_seq1	11.0891	10.4561	11.165	9.85445	8.94846	10.2467
dresden_comp10037_c0_seq1	7.23322	9.73973	8.96152	10.0742	10.6853	10.4075
dresden_comp10038_c0_seq1	8.7849	8.38004	8.75286	9.18759	8.80195	8.93877
dresden_comp10039_c0_seq1	9.81685	9.71968	9.69256	9.29506	9.87487	8.86144
dresden_comp1004_c0_seq1	101.116	102.07	104.042	106.242	103.624	104.566
dresden_comp10040_c0_seq1	5.28177	5.34	5.10805	4.31724	4.28698	3.46609
dresden_comp10041_c0_seq1	20.2466	19.5297	20.2555	21.27	18.9466	20.1135
dresden_comp10042_c0_seq1	14.2648	14.9076	15.6526	18.1312	16.7902	17.2661
dresden_comp10043_c0_seq1	5.56739	5.04129	5.82969	6.08036	5.34367	5.10611
dresden_comp10044_c0_seq1	9.57773	8.54636	9.4357	7.40473	9.85513	8.49547
dresden_comp10045_c0_seq1	12.6038	13.1035	12.8951	13.0766	12.6963	12.5094
dresden_comp10046_c0_seq1	9.89627	9.21308	9.82294	10.6661	10.9066	10.1524
dresden_comp10047_c0_seq1	3.2154	3.22918	3.70263	3.53562	3.99901	3.7434
dresden_comp10048_c0_seq1	14.7734	14.1657	15.6956	13.7071	13.4137	13.7696
dresden_comp10049_c0_seq1	15.6145	16.5129	14.6069	16.662	15.6562	15.7399
dresden_comp1005_c0_seq1	191.632	188.395	195.302	169.811	160.456	178.7
dresden_comp10050_c0_seq1	1.31973	1.65673	1.14643	2.61015	3.9901	2.52764
dresden_comp10051_c0_seq1	7.37232	6.51098	6.85288	7.35281	7.12349	7.61828
dresden_comp10052_c0_seq1	11.0125	11.1484	10.8032	11.0343	10.2591	10.6854
dresden_comp10053_c0_seq1	11.3056	13.7843	13.2157	15.2715	14.045	14.3313
dresden_comp10054_c0_seq1	11.5779	12.1354	12.3492	13.6588	14.9957	13.4685
dresden_comp10055_c0_seq1	15.5783	15.3067	13.8545	12.9783	12.6884	12.568
dresden_comp10056_c0_seq1	7.6345	8.66249	8.25246	9.24613	9.40626	8.41734
dresden_comp10058_c0_seq1	9.81711	9.53784	9.42064	10.2687	9.20045	9.05188
dresden_comp10059_c0_seq1	14.4594	13.9418	15.0394	14.2838	12.4936	15.3835
dresden_comp1006_c0_seq1	89.1054	87.4575	82.9714	99.7719	101.46	103.028
dresden_comp10060_c0_seq1	9.01746	11.9239	10.5212	13.2196	10.6746	11.2866
dresden_comp10061_c0_seq1	10.1341	11.4859	11.913	10.8661	11.0422	10.5055
dresden_comp10062_c0_seq1	18.1185	17.5696	18.6245	16.8023	16.2181	16.6343
dresden_comp10064_c0_seq1	7.89682	8.19308	7.61052	7.31352	7.94176	8.3261
dresden_comp10065_c0_seq1	11.2326	11.0352	11.2145	10.4353	10.7386	10.0457
dresden_comp10066_c0_seq1	14.6844	14.0264	14.2555	13.9203	14.2049	13.7661
dresden_comp10067_c0_seq1	0.730709	1.61445	0.224032	1.14094	1.19229	1.10487
dresden_comp10068_c0_seq1	8.03453	8.10048	9.17339	9.14757	10.3324	9.71258
dresden_comp10069_c0_seq1	10.9816	11.4793	11.0541	11.5706	11.4773	11.8396
dresden_comp1007_c0_seq1	283.902	282.807	294.336	283.023	277.633	272.562
dresden_comp10070_c0_seq1	14.9137	14.752	14.9806	13.9613	14.1478	14.4261
dresden_comp10072_c0_seq1	18.2512	18.8041	20.0669	21.4231	20.5743	19.396
dresden_comp10073_c0_seq1	13.2127	12.8254	13.3933	13.3806	13.2207	13.1383
dresden_comp10074_c0_seq1	11.011	12.1684	10.6107	13.4474	13.3147	12.3012
dresden_comp10075_c0_seq1	9.60662	8.89288	9.63343	8.84973	9.51641	9.75201
dresden_comp10076_c0_seq1	0.645559	1.68565	1.12157	1.41118	1.98278	1.69194
dresden_comp10078_c0_seq1	9.62204	9.65182	9.05201	10.3843	10.3748	10.3437
dresden_comp10079_c0_seq1	17.2536	16.4109	16.3588	14.8083	13.9748	13.9362
dresden_comp100799_c0_seq1	0.229049	0.690093	0.936337	1.43056	1.09923	1.15445
dresden_comp1008_c0_seq1	208.042	179.29	190.029	180.678	172.49	190.515
dresden_comp10081_c0_seq1	3.72982	3.27134	3.5831	4.40021	4.105	4.38642
dresden_comp10082_c0_seq1	11.8439	11.5754	12.0099	12.2968	11.6829	11.0604
dresden_comp10083_c0_seq1	12.9712	12.8522	12.048	9.84618	10.6142	9.32458
dresden_comp10084_c0_seq1	1.54396	0.959882	1.50276	1.91331	1.90533	2.2975
dresden_comp10086_c0_seq1	12.9238	13.0685	13.535	14.7298	13.7098	13.6011
dresden_comp10087_c0_seq1	17.4748	18.8364	17.6914	20.6404	18.9746	18.4862
dresden_comp10088_c0_seq1	9.06365	8.0133	9.2233	9.03155	10.0006	9.17552
dresden_comp10089_c0_seq1	7.99457	8.68203	8.89041	8.8861	10.4045	9.88912
dresden_comp1009_c0_seq1	208.306	205.063	214.655	199.882	194.95	195.12
dresden_comp1009_c1_seq1	13.5385	14.8903	15.8947	15.5557	15.1527	14.9459
dresden_comp10090_c0_seq1	7.63884	7.36875	8.62853	10.2534	8.10366	8.00418
dresden_comp10092_c0_seq1	12.6893	13.3725	12.9995	15.1481	15.5797	14.9463
dresden_comp10093_c0_seq1	6.86371	7.76647	8.31595	9.69874	9.47943	8.95383
dresden_comp10094_c0_seq1	8.01752	7.79155	8.17485	8.58672	8.77946	8.15661
dresden_comp10095_c0_seq1	6.75351	6.98651	6.7932	6.88902	7.07648	7.93916
dresden_comp10096_c0_seq1	16.163	17.5533	17.4944	15.9433	15.2714	16.075
dresden_comp10097_c0_seq1	20.5196	18.3713	18.4204	19.1618	19.4187	19.6589
dresden_comp10098_c0_seq1	0.559619	0.636953	0.495665	0.932051	0.644558	0.714547
dresden_comp10099_c0_seq1	14.1488	12.0017	13.3161	11.4413	11.5854	11.6034
dresden_comp101_c0_seq1	1484.38	1483.87	1795.65	1588.04	1489.7	1608.05
dresden_comp1010_c0_seq1	319.668	295.041	311.442	289.518	291.783	298.9
dresden_comp10100_c0_seq1	10.9128	10.8693	12.0162	12.707	11.6649	11.2179
dresden_comp10101_c0_seq1	10.9329	10.0219	10.6859	13.5152	11.3976	12.0423
dresden_comp10102_c0_seq1	7.18212	8.1113	7.28776	7.15692	7.85027	8.11582
dresden_comp10103_c0_seq1	10.3375	10.9385	11.7896	11.8368	11.1012	11.7042
dresden_comp10104_c0_seq1	4.1428	4.50727	1.5877	3.23432	2.31953	2.43605
dresden_comp10105_c0_seq1	18.5876	19.6024	19.3388	23.4393	24.437	22.9987
dresden_comp10106_c0_seq1	10.4753	9.56554	8.91499	7.85803	8.64106	9.45094
dresden_comp10107_c0_seq1	9.98087	9.7013	9.4583	10.0156	9.83654	10.2383
dresden_comp10108_c0_seq1	10.3317	10.4094	9.66468	9.80063	9.27672	9.50759
dresden_comp10109_c0_seq1	3.87223	4.44437	3.99268	5.54231	5.17673	4.63522
dresden_comp1011_c0_seq1	9.28155	15.4284	12.4294	19.8467	21.9862	17.8366
dresden_comp10110_c0_seq1	6.11864	6.25673	6.23038	6.9025	6.62113	6.19026
dresden_comp10111_c0_seq1	12.7092	11.9965	9.43981	6.86782	10.7987	11.5512
dresden_comp10112_c0_seq1	13.4185	13.3125	13.0313	12.3029	13.3871	12.3981
dresden_comp10113_c0_seq1	14.0177	13.3574	13.4095	11.9782	11.5467	12.4733
dresden_comp10115_c0_seq1	16.3578	15.8992	15.9104	15.258	16.0005	15.9365
dresden_comp10116_c0_seq1	17.1388	15.2888	16.1123	16.1181	15.2404	15.2181
dresden_comp10117_c0_seq1	18.7346	17.1627	18.6317	16.9329	17.9495	16.0591
dresden_comp10119_c0_seq1	11.5096	11.6561	10.6817	10.9015	11.2661	11.2676
dresden_comp1012_c0_seq1	304.841	288.022	319.29	296.833	274.701	292.497
dresden_comp10120_c0_seq1	4.42545	4.62066	4.65529	5.24204	5.68302	4.69175
dresden_comp10121_c0_seq1	7.55059	6.99913	7.28636	7.8667	7.81798	7.07915
dresden_comp10122_c0_seq1	11.7592	12.5477	13.1223	14.5809	13.6934	12.1152
dresden_comp10123_c0_seq1	3.00361	3.47181	3.28201	4.81771	4.71421	4.41785
dresden_comp10124_c0_seq1	7.61628	7.6896	7.59739	8.0968	7.32967	6.96282
dresden_comp10126_c0_seq1	1.93935	2.57239	2.13157	2.2473	1.68582	2.06559
dresden_comp10127_c0_seq1	6.06887	6.87711	6.86562	7.70244	8.44158	8.37494
dresden_comp10128_c0_seq1	7.39153	7.94445	8.04786	10.4328	10.3068	9.83233
dresden_comp10129_c0_seq1	15.5346	15.8896	13.7306	14.1694	14.3165	12.6745
dresden_comp1013_c0_seq1	163.067	161.559	169.943	165.86	148.959	153.402
dresden_comp10130_c0_seq1	8.70742	7.60132	8.40718	8.68001	8.55761	8.74506
dresden_comp10131_c0_seq1	13.0162	12.2035	12.5975	11.2473	10.6754	11.5428
dresden_comp10132_c0_seq1	9.71434	9.92159	9.8666	9.47228	9.10815	8.64391
dresden_comp10133_c0_seq1	12.5238	11.3457	11.6116	11.0038	11.0137	11.0952
dresden_comp10134_c0_seq1	8.35491	9.44615	8.25216	9.77272	10.1879	9.8522
dresden_comp10135_c0_seq1	19.8225	18.0782	18.8185	17.3309	16.3899	16.7973
dresden_comp10136_c0_seq1	4.05606	4.45824	3.69965	4.81351	4.65394	3.91552
dresden_comp10138_c0_seq3	16.5488	16.5047	16.9126	14.6633	14.6197	14.3152
dresden_comp10139_c0_seq1	27.0041	30.729	30.326	28.9648	28.9741	27.4281
dresden_comp1014_c0_seq1	121.326	121.238	146.481	136.38	107.538	128.813
dresden_comp10140_c0_seq1	21.0529	19.4814	20.633	21.3841	18.8984	18.1694
dresden_comp10141_c0_seq1	9.18892	9.36361	9.00536	9.24257	8.27653	8.89605
dresden_comp10142_c0_seq1	13.2536	13.0044	12.7627	10.5796	11.5102	10.7524
dresden_comp10143_c0_seq1	16.1721	16.3982	16.3522	15.9406	15.5523	16.8528
dresden_comp10144_c0_seq1	11.6882	10.3804	11.1038	11.4599	11.2185	10.6191
dresden_comp10145_c0_seq1	5.35002	6.03606	5.01776	8.10687	7.96256	6.92899
dresden_comp10146_c0_seq1	2.44233	3.0576	2.49602	4.35331	4.23882	3.40627
dresden_comp10147_c0_seq1	23.7311	23.6382	23.0501	22.1158	22.0333	21.1793
dresden_comp10148_c0_seq1	15.959	15.5667	15.6557	15.935	16.014	15.6678
dresden_comp10149_c0_seq1	19.7079	18.5253	18.9291	20.9351	21.1201	20.0952
dresden_comp1015_c0_seq1	194.922	190.726	190.813	181.271	176.762	177.444
dresden_comp10150_c0_seq1	14.5809	15.1542	15.4212	13.4571	13.8729	16.9199
dresden_comp10151_c0_seq1	9.7371	9.96593	10.0527	10.3426	10.1922	10.7793
dresden_comp10152_c0_seq1	13.3981	13.7009	12.813	11.7789	12.1866	11.6421
dresden_comp101528_c0_seq1	0.626819	1.25901	2.24209	2.93617	1.80489	0.947783
dresden_comp10153_c0_seq1	2.91742	2.44608	2.51654	3.25976	3.36536	3.56141
dresden_comp10155_c0_seq1	17.5801	16.5764	17.6628	16.2771	17.6855	16.4308
dresden_comp10156_c0_seq1	15.3133	15.5917	14.4691	14.036	15.027	13.8834
dresden_comp10157_c0_seq1	13.2037	13.8071	13.2853	14.9487	13.2611	12.9668
dresden_comp10158_c0_seq1	10.1223	9.08133	9.99998	9.20208	8.16106	8.1629
dresden_comp10159_c0_seq1	11.4452	10.8181	11.3933	11.9551	11.2324	11.4973
dresden_comp1016_c0_seq1	39.7019	46.0825	40.6494	42.7748	46.0439	48.9841
dresden_comp10160_c0_seq1	7.5653	7.74199	8.41668	9.64445	8.7779	8.92928
dresden_comp10161_c0_seq1	8.50259	10.6506	8.54782	12.4103	12.1305	11.5288
dresden_comp10162_c0_seq1	10.0261	10.3603	9.72803	11.5432	10.8291	10.7399
dresden_comp10163_c0_seq1	11.1826	11.4073	10.7908	9.89194	9.38203	9.96625
dresden_comp10164_c0_seq1	20.8123	21.4916	19.7051	18.8846	19.0703	18.2696
dresden_comp10165_c0_seq1	14.9149	15.4383	14.9934	14.7636	14.4229	15.5882
dresden_comp10166_c0_seq2	15.3883	14.4034	13.462	13.5836	12.1114	13.8987
dresden_comp10167_c0_seq1	10.0903	10.478	9.69208	10.2701	9.79882	9.99857
dresden_comp10168_c0_seq1	5.02941	5.37239	6.12124	4.94977	7.19709	5.99161
dresden_comp10169_c0_seq1	12.2521	12.2906	11.6952	11.3898	11.7062	12.0133
dresden_comp1017_c0_seq1	318.099	304.389	329.05	301.69	313.496	328.855
dresden_comp10170_c0_seq1	10.4881	11.089	11.363	11.0936	11.4393	12.5101
dresden_comp10171_c0_seq1	14.7008	14.9729	14.4707	15.8446	15.669	14.9659
dresden_comp10173_c0_seq1	11.9106	11.7508	12.9499	12.5894	11.3312	10.7633
dresden_comp10174_c0_seq1	37.0078	33.9624	32.3872	36.3829	37.1539	37.5196
dresden_comp10175_c0_seq1	14.9546	16.0135	15.9253	16.0196	14.632	15.3183
dresden_comp10176_c0_seq1	13.775	12.3658	12.1611	12.944	13.0266	11.7346
dresden_comp10177_c0_seq1	10.7702	11.5374	12.5177	10.5077	9.36447	8.1319
dresden_comp10178_c0_seq1	13.4449	11.3706	17.3564	8.83922	10.8671	9.27309
dresden_comp10179_c0_seq1	21.9122	18.6513	17.8014	20.8224	17.9018	22.0482
dresden_comp1018_c0_seq1	52.0377	52.393	51.4319	47.3309	52.6012	51.6261
dresden_comp10180_c0_seq1	17.264	16.6063	17.6759	17.6246	16.0534	16.6204
dresden_comp10181_c0_seq1	5.36585	3.91916	4.8191	3.80833	4.52596	4.34356
dresden_comp10182_c0_seq1	8.7964	8.77481	9.80428	10.57	10.5112	10.8607
dresden_comp10183_c0_seq1	15.4907	14.5013	16.0542	14.8655	13.6879	14.6354
dresden_comp10184_c0_seq1	12.4873	13.5077	13.5606	15.1319	14.3826	14.3749
dresden_comp10185_c0_seq1	10.2286	10.4976	9.77578	10.4951	9.99536	10.4975
dresden_comp10186_c0_seq1	6.32979	6.63239	6.7816	6.69878	6.61211	6.19987
dresden_comp10187_c0_seq1	8.4201	8.87153	8.19945	12.2088	12.337	12.8234
dresden_comp10188_c0_seq1	16.087	19.7289	25.6094	24.9575	24.9424	28.6903
dresden_comp10189_c0_seq1	11.2493	11.5763	11.0795	11.4295	11.667	11.8417
dresden_comp1019_c0_seq1	219.869	223.358	243.904	224.393	219.447	230.778
dresden_comp10190_c0_seq2	21.5226	24.1331	25.4125	22.8388	26.2734	23.8019
dresden_comp10191_c0_seq1	6.71416	6.26499	6.42797	6.17233	5.95054	4.49911
dresden_comp10192_c0_seq1	17.0572	16.4732	14.8611	16.71	16.6725	14.5004
dresden_comp10193_c0_seq1	5.31207	5.47624	5.70356	5.31638	6.09377	5.47088
dresden_comp10194_c0_seq1	11.3138	12.2573	10.2778	10.1538	10.4927	10.715
dresden_comp10195_c0_seq1	8.66223	10.109	9.91824	8.5577	9.31493	9.25736
dresden_comp10196_c0_seq1	2.41047	2.7768	1.88382	1.32838	1.49704	2.42984
dresden_comp10198_c0_seq1	20.5653	20.6534	20.7225	20.4063	20.3718	22.0184
dresden_comp10199_c0_seq1	11.7	12.0811	11.2461	11.6835	11.2299	9.41306
dresden_comp102_c0_seq1	120.685	131.785	133.089	118.265	119.986	128.401
dresden_comp1020_c0_seq1	44.4301	45.8717	45.2073	48.3742	48.7389	45.4074
dresden_comp10200_c0_seq1	9.83029	9.29892	8.58737	7.99657	6.9949	8.01788
dresden_comp10201_c0_seq1	17.6104	17.6282	17.9271	19.1799	19.0294	20.0664
dresden_comp10203_c0_seq1	14.014	14.5451	14.4913	14.9899	14.1791	15.2251
dresden_comp10205_c0_seq1	13.0365	13.0638	13.1192	14.5989	15.5952	14.5397
dresden_comp10206_c0_seq1	9.93993	11.4513	10.0824	11.0178	11.3963	10.8194
dresden_comp10207_c0_seq1	7.08517	7.42268	7.93549	7.48138	7.56694	7.27912
dresden_comp10208_c0_seq1	3.24232	3.5619	3.69229	3.69192	3.41688	4.06879
dresden_comp10209_c0_seq1	6.82066	8.63951	8.10097	8.42184	8.65015	8.54788
dresden_comp1021_c0_seq1	271.585	233.634	233.133	225.341	222.699	219.504
dresden_comp10210_c0_seq1	17.9105	16.421	17.6748	18.1992	17.4101	18.9256
dresden_comp10211_c0_seq1	11.2822	12.8731	12.101	12.0058	11.9814	11.9077
dresden_comp10212_c0_seq1	13.2526	13.7727	11.7009	12.8348	12.7201	12.0063
dresden_comp10213_c0_seq1	18.3913	17.5906	17.5426	17.5034	14.6262	12.536
dresden_comp10214_c0_seq1	7.4488	6.99404	8.6415	8.98882	8.25619	8.1993
dresden_comp10215_c0_seq1	8.10088	8.84675	8.85791	8.07875	9.46093	8.62281
dresden_comp10216_c0_seq1	12.7521	12.2338	12.0995	10.9283	11.1718	11.4743
dresden_comp10217_c0_seq1	9.56554	9.38035	9.16652	6.17843	6.84137	7.07822
dresden_comp10218_c0_seq1	12.2643	12.2511	12.3063	12.3846	12.1362	11.9799
dresden_comp10219_c0_seq1	16.0754	15.0639	14.544	13.79	13.7774	14.8723
dresden_comp1022_c0_seq1	115.601	113.156	118.777	98.8164	107.635	110.672
dresden_comp10220_c0_seq1	8.88077	9.39769	8.89325	10.7955	9.42016	10.3741
dresden_comp10221_c0_seq1	6.62927	6.16265	6.53854	7.13107	6.48841	6.42903
dresden_comp10222_c0_seq1	13.4165	12.6491	13.5948	12.0895	12.0452	11.2012
dresden_comp10223_c0_seq1	8.57807	8.94538	8.87176	10.0214	9.37855	9.60087
dresden_comp10224_c0_seq1	4.79731	6.14694	5.74807	6.71571	5.87476	3.33507
dresden_comp10225_c0_seq1	12.7204	13.5757	12.7836	14.149	14.4334	14.4552
dresden_comp10226_c0_seq1	8.43948	8.44148	8.06855	9.56435	9.53752	10.1539
dresden_comp10227_c0_seq1	1.02772	0.626648	0.375112	0.305657	0.810277	0.702986
dresden_comp10227_c1_seq1	3.87198	2.78963	2.06457	1.3143	2.82769	2.7152
dresden_comp10228_c0_seq1	8.23184	7.66394	8.47599	8.33904	7.59587	6.99809
dresden_comp10229_c0_seq1	10.8751	10.7866	10.995	11.0777	10.7565	10.854
dresden_comp1023_c0_seq1	230.077	230.383	238.961	232.61	223.248	235.147
dresden_comp10231_c0_seq1	51.3579	43.3429	42.7834	34.5922	33.5532	39.5893
dresden_comp10232_c0_seq1	4.58098	6.56925	5.44382	6.98648	7.81218	6.91595
dresden_comp10233_c0_seq1	16.2768	15.5317	15.4993	16.1388	15.5115	15.9499
dresden_comp10235_c0_seq1	9.94607	9.50582	10.0243	10.7394	10.5485	9.48592
dresden_comp10236_c0_seq1	6.05257	6.02709	6.35309	6.58822	5.12128	5.90506
dresden_comp10237_c0_seq1	20.2161	17.0164	17.713	17.0025	20.3353	19.4281
dresden_comp10238_c0_seq1	4.75932	5.02609	5.31523	5.61815	5.41576	5.78675
dresden_comp10239_c0_seq1	11.6618	10.7682	10.6755	8.91752	10.1323	9.24845
dresden_comp1024_c0_seq1	165.05	168.45	167.033	136.125	141.216	154.572
dresden_comp10240_c0_seq1	18.9106	18.9917	21.9957	24.4702	22.9642	20.6424
dresden_comp10241_c0_seq1	3.04878	4.08246	3.69741	5.62786	6.28172	5.08115
dresden_comp10242_c0_seq1	5.22328	4.32953	4.02989	4.10466	4.84393	4.10838
dresden_comp10243_c0_seq1	9.32131	9.06204	8.58374	8.37379	8.36119	8.53811
dresden_comp10244_c0_seq1	14.311	13.5556	15.3495	14.2825	13.7297	13.8707
dresden_comp10245_c0_seq1	14.7165	14.5628	14.1577	14.4816	14.3135	12.6986
dresden_comp10246_c0_seq1	14.1969	15.0304	14.8502	17.4225	17.2768	16.2717
dresden_comp10247_c0_seq1	7.13483	7.16541	7.17406	6.79806	7.37278	7.22116
dresden_comp10248_c0_seq1	8.61169	9.2392	8.36466	7.73998	8.22699	7.41408
dresden_comp10249_c0_seq1	7.97495	6.83489	7.90288	7.97977	7.35163	7.96714
dresden_comp1025_c0_seq1	316.602	304.734	319.73	287.858	279.345	295.275
dresden_comp10250_c0_seq1	5.86807	5.58042	5.33179	4.70445	4.90881	5.11459
dresden_comp10251_c0_seq1	6.58417	6.04122	6.25945	6.30727	6.82348	6.57092
dresden_comp10252_c0_seq1	10.5764	12.0834	11.2551	9.74687	11.4552	11.9818
dresden_comp10253_c0_seq1	8.53616	9.16077	7.87347	8.72527	8.57766	8.48049
dresden_comp10255_c0_seq1	19.7258	20.9528	19.4386	21.4334	21.5537	21.4668
dresden_comp10256_c0_seq1	10.3365	11.6981	12.1188	11.9067	10.2233	10.9484
dresden_comp10257_c0_seq1	10.9755	9.6986	9.06271	9.40638	8.72477	8.5759
dresden_comp10258_c0_seq1	31.9681	23.8343	27.6028	24.5199	28.4736	26.9583
dresden_comp10259_c0_seq1	10.871	11.6691	13.0381	10.4872	12.5734	11.2062
dresden_comp1026_c0_seq1	426.703	416.601	424.078	391.205	381.015	403.499
dresden_comp10260_c0_seq1	14.7382	15.4134	15.1303	14.2614	14.9136	15.3749
dresden_comp10261_c0_seq1	7.06949	7.58855	6.85842	7.03899	6.76083	8.10746
dresden_comp10262_c0_seq1	14.5879	14.0222	13.0418	15.1852	13.4253	13.671
dresden_comp10263_c0_seq1	8.34757	8.48558	10.0084	8.81652	8.34435	8.76355
dresden_comp10264_c0_seq1	6.5008	6.98521	8.45563	6.15179	7.37405	6.64469
dresden_comp10265_c0_seq1	13.0032	13.3547	13.4791	12.9387	11.8857	12.4671
dresden_comp10266_c0_seq1	10.9976	10.8315	10.2847	9.9451	9.90362	8.81744
dresden_comp10267_c0_seq1	10.6856	9.94619	8.70978	8.27453	7.95484	8.30193
dresden_comp10268_c0_seq1	7.39708	9.73717	7.85866	12.8768	13.4777	12.259
dresden_comp10269_c0_seq1	9.40091	9.52384	8.80869	7.62309	8.6875	9.16541
dresden_comp1027_c0_seq1	281.829	275.481	283.271	268.323	272.955	272.893
dresden_comp10270_c0_seq1	10.5438	13.8735	12.0726	13.1604	12.9781	13.5317
dresden_comp10271_c0_seq1	8.38971	7.43163	8.35738	7.84027	6.83565	7.05077
dresden_comp10272_c0_seq1	10.2979	11.3369	11.8428	11.7028	10.8349	12.6101
dresden_comp10273_c0_seq1	13.7415	13.4876	14.0436	14.1076	14.1948	13.3667
dresden_comp10275_c0_seq1	13.1281	13.397	11.1445	10.8002	11.9909	11.3126
dresden_comp10276_c0_seq1	11.1874	11.5952	11.2763	13.2043	12.7158	12.0643
dresden_comp10277_c0_seq1	9.27287	8.63802	8.52234	8.97038	8.17691	8.33998
dresden_comp10278_c0_seq1	11.0081	11.7938	12.8897	12.317	11.9346	11.703
dresden_comp10279_c0_seq1	8.58742	7.98853	9.05651	7.9946	8.16134	8.89038
dresden_comp10280_c0_seq1	10.2065	9.27228	10.394	10.4179	10.1079	10.4703
dresden_comp10281_c0_seq1	11.0784	10.8125	10.2588	9.25806	10.3836	9.01781
dresden_comp10282_c0_seq1	5.75905	5.42708	5.89259	5.78058	5.58408	5.35841
dresden_comp10284_c0_seq1	6.88966	5.92427	7.31724	6.89051	6.31027	4.99315
dresden_comp10285_c0_seq1	6.3523	5.37223	6.49194	5.30731	5.85637	6.31909
dresden_comp10286_c0_seq1	11.1208	10.9363	12.7433	11.8702	11.4628	11.4173
dresden_comp10287_c0_seq1	14.73	16.2724	14.9126	14.9497	14.6241	12.9691
dresden_comp10288_c0_seq1	15.2029	12.2395	13.6427	11.779	11.9896	13.9446
dresden_comp10289_c0_seq1	11.9191	11.2499	11.7797	10.1674	10.5387	11.1886
dresden_comp1029_c0_seq1	40.0837	40.8097	40.9563	46.7817	47.0841	44.5694
dresden_comp1029_c1_seq1	27.8911	28.4562	31.961	25.2582	29.474	30.1163
dresden_comp10290_c0_seq1	10.0505	9.90376	9.9093	10.9291	11.3129	11.0241
dresden_comp10291_c0_seq1	13.8944	14.2155	13.6988	13.9689	13.2772	13.6972
dresden_comp10292_c0_seq1	15.6669	16.908	16.5067	16.1155	15.7078	13.3068
dresden_comp10293_c0_seq1	6.22293	5.6784	6.25715	6.30359	6.39033	5.96941
dresden_comp10294_c0_seq1	17.6436	17.7523	16.1813	17.9663	18.2722	16.1595
dresden_comp10295_c0_seq1	4.31956	3.66823	4.38206	4.8601	5.03006	4.89856
dresden_comp10296_c0_seq1	4.84672	7.76728	4.74249	6.65532	6.82948	4.15801
dresden_comp10299_c0_seq1	2.37694	2.85418	3.16852	3.2273	2.97578	3.59407
dresden_comp103_c0_seq1	25.6931	26.3202	26.3536	26.5015	26.2778	27.362
dresden_comp1030_c0_seq1	73.4636	78.2527	76.1006	89.4376	92.9392	83.7689
dresden_comp10301_c0_seq1	6.50752	7.37483	6.89463	7.95475	7.16288	6.19872
dresden_comp10302_c0_seq1	12.1165	11.8204	12.2091	13.0755	12.2196	12.0293
dresden_comp10304_c0_seq1	6.57728	6.61674	6.5498	6.55449	6.81931	6.51322
dresden_comp10305_c0_seq1	4.26647	3.74916	3.52973	3.25156	3.51002	3.35356
dresden_comp10306_c0_seq1	8.73707	8.22816	9.08481	10.8352	9.56608	10.3099
dresden_comp10308_c0_seq1	8.14715	8.36897	8.73834	8.62064	9.7648	9.21314
dresden_comp10309_c0_seq1	7.01835	7.21428	7.63675	9.75528	8.87611	8.40647
dresden_comp1031_c0_seq1	97.1674	94.4502	97.7639	104.696	98.8291	96.267
dresden_comp10310_c0_seq1	12.8955	12.6312	13.0087	11.6726	12.8573	12.8464
dresden_comp10311_c0_seq1	14.0954	12.673	13.2262	14.5543	14.2978	14.5521
dresden_comp10312_c0_seq1	4.39709	4.75892	4.23198	4.57712	4.83502	4.97034
dresden_comp10313_c0_seq1	15.9114	14.5017	17.8591	21.3498	17.5673	17.6154
dresden_comp10314_c0_seq1	24.8348	24.6926	23.8509	23.0542	24.3799	23.3709
dresden_comp10315_c0_seq1	15.7582	14.6968	14.6015	14.2053	13.8545	13.1685
dresden_comp10316_c0_seq1	6.25093	5.31627	5.06463	6.79997	7.70238	6.07409
dresden_comp10318_c0_seq1	15.5933	13.0852	13.3872	12.9077	12.036	12.8051
dresden_comp10319_c0_seq1	13.0671	13.2763	13.1081	12.4651	12.8658	12.7754
dresden_comp1032_c0_seq1	282.922	272.671	276.22	257.322	254.762	271.244
dresden_comp10320_c0_seq1	21.439	22.3478	22.3853	21.077	22.0274	22.3141
dresden_comp10322_c0_seq1	16.8251	17.7387	15.7133	19.0923	19.0596	16.7189
dresden_comp10323_c0_seq1	9.46101	11.0951	11.4122	11.2936	11.9364	11.7563
dresden_comp10324_c0_seq1	8.75153	8.81146	9.3546	7.99436	7.60702	7.6516
dresden_comp10325_c0_seq1	13.9715	13.4758	12.3639	12.3889	13.6841	11.1879
dresden_comp10326_c0_seq1	6.68285	8.04657	8.00477	7.03127	6.96608	7.31604
dresden_comp10327_c0_seq1	10.9067	8.01073	9.53827	9.82821	7.91643	8.25944
dresden_comp10328_c0_seq1	2.75976	1.82342	2.82043	2.26797	2.57916	2.34269
dresden_comp10329_c0_seq1	9.06585	10.2528	9.89006	9.52007	9.82434	9.51389
dresden_comp1033_c0_seq1	178.384	218.315	188.166	165.544	170.609	184.195
dresden_comp10330_c0_seq1	10.3739	10.4058	10.7173	10.3939	10.4808	11.2413
dresden_comp10331_c0_seq1	4.07116	3.23681	3.86346	4.71713	4.44253	4.17715
dresden_comp10333_c0_seq1	7.3467	9.16684	7.05316	11.9734	13.4619	11.4452
dresden_comp10334_c0_seq1	19.6145	17.5617	17.0588	16.7261	17.101	16.4316
dresden_comp10335_c0_seq1	13.574	15.1358	15.8955	15.8614	13.811	15.1084
dresden_comp10336_c0_seq1	9.63952	9.36212	8.82777	8.73347	8.54779	8.81726
dresden_comp10337_c0_seq1	11.5784	10.869	10.9669	10.8127	10.4427	9.95135
dresden_comp10338_c0_seq1	8.99967	9.3108	8.75016	9.43195	8.91533	9.74268
dresden_comp10339_c0_seq1	6.88619	6.57419	6.82905	6.22124	6.60948	6.56445
dresden_comp1034_c0_seq1	108.636	115.406	110.723	126.266	128.507	130.286
dresden_comp10340_c0_seq1	10.941	11.0382	10.165	9.75024	9.62908	9.76659
dresden_comp10341_c0_seq1	5.90258	7.0076	6.61402	6.75868	5.88796	6.65126
dresden_comp10342_c0_seq1	9.41903	7.95956	8.96117	8.00382	7.77742	8.60039
dresden_comp10343_c0_seq1	11.4309	12.3617	11.4828	13.8285	12.9848	12.6045
dresden_comp10346_c0_seq1	21.1547	21.1666	23.1225	21.9801	21.0762	20.8702
dresden_comp10347_c0_seq1	19.6919	21.033	20.8281	21.6053	21.738	20.8434
dresden_comp10348_c0_seq1	9.44804	11.4266	9.88172	11.6345	12.5993	11.7935
dresden_comp10349_c0_seq1	8.98657	9.72554	8.88255	10.6669	10.2733	8.95062
dresden_comp1035_c1_seq1	49.8574	47.785	48.828	47.6963	46.2017	48.3378
dresden_comp10350_c0_seq1	11.6315	11.2389	11.6471	12.2912	13.3913	13.087
dresden_comp10351_c0_seq1	3.6331	5.15327	5.5503	5.73126	7.22586	6.72049
dresden_comp10352_c0_seq1	14.7977	14.0751	14.3986	12.6365	13.3668	13.2642
dresden_comp10354_c0_seq1	9.55737	9.71716	9.5525	8.59391	8.51719	8.4945
dresden_comp10355_c0_seq1	13.5818	13.7732	15.29	17.2857	17.3389	16.6858
dresden_comp10356_c0_seq1	6.13311	6.63564	6.84949	6.86139	7.61625	7.34557
dresden_comp10357_c0_seq1	11.94	12.7886	13.0139	12.337	13.2385	12.9549
dresden_comp10359_c0_seq1	14.8746	14.3031	14.5182	14.6935	13.8432	14.0832
dresden_comp1036_c0_seq1	131.614	125.151	126.689	117.642	115.955	121.086
dresden_comp10360_c0_seq1	8.45455	9.33398	8.4209	8.67876	8.11481	9.30978
dresden_comp10361_c0_seq1	8.90284	9.53583	9.0418	11.7335	11.8139	10.1685
dresden_comp10362_c1_seq1	9.90871	9.49217	9.65944	10.3144	10.9845	11.2968
dresden_comp10363_c0_seq1	3.00966	3.47272	3.33759	3.06623	3.93358	3.80844
dresden_comp10364_c0_seq1	4.6215	3.82225	3.88961	3.25431	4.0444	3.21994
dresden_comp10365_c0_seq1	12.0368	12.0602	11.8713	12.7633	13.7614	14.0285
dresden_comp10366_c0_seq1	7.81746	7.64728	8.27195	8.50219	7.80417	8.69804
dresden_comp10368_c0_seq1	4.74382	3.22733	3.96189	4.51327	4.16153	3.49647
dresden_comp10369_c0_seq1	12.5971	11.3387	12.2871	13.7796	11.7729	13.0657
dresden_comp1037_c0_seq1	183.298	176.154	177.539	153.523	163.276	168.553
dresden_comp10370_c0_seq1	5.98713	6.95948	6.87382	8.51301	8.7054	8.37228
dresden_comp10370_c1_seq1	1.97017	2.08654	1.90365	1.45423	1.40965	1.26382
dresden_comp10371_c0_seq1	4.11456	5.00213	4.53698	7.02566	5.75062	4.47506
dresden_comp10372_c0_seq1	7.71766	7.02496	7.20449	8.33172	7.82634	6.94123
dresden_comp10373_c0_seq1	12.9971	13.5985	14.1371	13.5003	13.9456	13.3824
dresden_comp10374_c0_seq1	7.70028	6.35367	7.23969	7.35082	7.38373	7.29059
dresden_comp10375_c0_seq1	8.64458	8.89953	8.05268	8.59436	8.30817	8.21906
dresden_comp10376_c0_seq1	20.1734	21.9575	21.117	23.6388	23.0347	23.0933
dresden_comp10377_c0_seq1	10.5935	10.6578	10.1902	10.3269	10.0712	10.2413
dresden_comp10378_c0_seq1	9.66749	9.66528	10.0465	8.75169	8.60133	8.23412
dresden_comp10379_c0_seq1	9.3547	11.2535	9.77908	11.2973	13.1963	10.534
dresden_comp1038_c0_seq1	187.676	196.422	194.89	190.943	183.405	193.753
dresden_comp10380_c0_seq1	14.2722	14.577	13.7314	15.222	15.3774	15.114
dresden_comp10381_c0_seq1	0.593057	0.0992665	0.303047	1.0289	0.94871	0.398548
dresden_comp10382_c0_seq1	7.72974	8.60409	8.68062	9.68301	9.47844	8.8436
dresden_comp10383_c0_seq1	0.267337	0.113045	0.230075	0.190404	0.16206	0.312035
dresden_comp10386_c0_seq1	9.88135	11.1287	9.77397	12.3799	12.0586	11.8818
dresden_comp10387_c0_seq1	9.09678	8.85651	9.29675	8.71115	9.30316	7.95524
dresden_comp10388_c0_seq1	9.29068	10.3033	9.83241	9.99192	10.3543	8.72174
dresden_comp10389_c0_seq1	15.367	15.9488	15.9434	14.0999	13.27	15.9142
dresden_comp1039_c0_seq1	203.44	199.527	203.298	99.3935	104.24	108.647
dresden_comp10390_c0_seq1	9.04587	8.53617	8.3923	7.72111	7.76744	8.33782
dresden_comp10391_c0_seq1	21.8297	20.5602	21.2466	21.9049	20.7942	20.7904
dresden_comp10392_c0_seq1	7.05243	7.93912	7.11933	7.022	7.2105	6.55853
dresden_comp10393_c0_seq1	9.96054	9.12971	9.79239	10.9379	10.3682	10.5214
dresden_comp10394_c0_seq1	14.4867	15.0292	14.3443	16.033	15.9903	16.7385
dresden_comp10395_c0_seq1	5.63682	5.78891	6.24893	5.76816	6.17448	5.90683
dresden_comp10396_c0_seq1	8.33915	8.99329	8.95399	10.7866	10.3175	10.5875
dresden_comp10397_c0_seq1	5.4036	5.82454	5.32	5.74265	5.59378	5.98887
dresden_comp10398_c0_seq1	14.8052	15.299	15.2166	14.9741	14.2345	15.4832
dresden_comp10399_c0_seq1	9.4689	10.0677	9.29159	9.73261	9.12651	9.88516
dresden_comp104_c0_seq1	306.474	327.109	367.065	384.924	365.402	349.999
dresden_comp1040_c0_seq1	82.0176	79.5596	76.7597	70.992	78.6811	73.7467
dresden_comp10400_c0_seq1	16.7225	16.9914	18.1797	16.5602	18.2857	17.5357
dresden_comp10402_c0_seq1	14.3452	14.4198	14.124	15.0965	14.8647	15.6511
dresden_comp10403_c0_seq1	7.48664	9.75156	6.95565	9.82412	10.9747	10.474
dresden_comp10404_c0_seq1	10.8743	11.9231	12.9438	12.3583	11.567	11.4517
dresden_comp10405_c0_seq1	17.2884	15.7457	16.1901	16.4176	14.7574	15.0519
dresden_comp10406_c0_seq1	12.918	11.637	12.8748	11.7154	11.9712	12.1297
dresden_comp10407_c0_seq1	1.54392	1.47551	1.57276	1.65897	1.36237	1.50612
dresden_comp10408_c0_seq1	15.4457	14.9501	14.6894	15.3017	13.8406	16.071
dresden_comp10409_c0_seq1	9.34771	7.97198	8.80697	8.36081	8.45861	7.66652
dresden_comp1041_c0_seq1	95.3908	100.285	109.008	87.2304	98.8048	108.807
dresden_comp10410_c0_seq1	2.95797	3.12866	2.25117	3.17735	3.08074	2.85486
dresden_comp10411_c0_seq1	12.5355	13.383	13.074	10.5615	11.2908	12.136
dresden_comp10412_c0_seq1	6.6808	6.70943	5.93172	6.23058	5.9481	6.91732
dresden_comp10413_c0_seq1	5.10453	5.3893	5.21674	5.51789	5.77879	5.01361
dresden_comp10414_c0_seq1	9.72589	9.85938	9.6968	10.9234	9.44036	10.8729
dresden_comp10415_c0_seq1	11.0428	11.0772	11.2462	10.759	11.0309	11.7924
dresden_comp10417_c0_seq1	11.2361	13.3349	12.6972	14.0277	13.1601	13.9335
dresden_comp10418_c0_seq1	17.752	16.9901	19.344	20.0978	21.9173	20.0742
dresden_comp10419_c0_seq1	5.42064	5.13066	5.54486	5.55498	5.22183	5.73866
dresden_comp10420_c0_seq1	14.218	14.5217	14.6203	13.1988	13.6677	11.8291
dresden_comp10421_c0_seq1	7.73192	7.33683	7.64042	7.45669	9.03097	8.22386
dresden_comp10422_c0_seq1	7.321	7.99929	7.70981	8.23969	8.22768	7.89179
dresden_comp10424_c0_seq1	8.34125	8.60926	8.17795	9.10006	9.8411	9.232
dresden_comp10425_c0_seq1	3.98387	3.79136	3.88439	3.70362	3.45109	3.47273
dresden_comp10426_c0_seq1	14.0434	14.0674	13.3874	12.6382	13.4721	12.9505
dresden_comp10427_c0_seq1	13.5863	13.936	13.7623	13.549	13.5109	14.2502
dresden_comp10428_c0_seq1	7.29481	5.70527	5.8058	7.2575	7.68327	6.83283
dresden_comp10429_c0_seq1	8.89166	9.87087	8.93476	11.4172	11.9481	10.0043
dresden_comp1043_c0_seq1	165.149	177.713	176.248	160.829	158.648	193.216
dresden_comp10431_c0_seq1	7.97302	7.87307	7.72518	7.84997	8.20383	8.01016
dresden_comp10434_c0_seq1	11.7477	11.8558	12.0451	12.0391	11.1468	11.8517
dresden_comp10435_c0_seq1	10.7389	11.8321	10.7552	10.91	10.493	10.5326
dresden_comp10436_c0_seq1	12.9105	11.9743	11.849	11.3047	10.5208	11.0493
dresden_comp10437_c0_seq1	15.9889	17.0182	16.7878	14.0102	16.0935	15.6433
dresden_comp10438_c0_seq1	10.052	10.5306	11.1277	10.5603	10.4805	11.2256
dresden_comp10439_c0_seq1	3.06813	3.35825	3.10035	3.8038	3.30882	3.61404
dresden_comp1044_c0_seq1	335.492	342.78	357.373	380.544	348.34	354.481
dresden_comp10440_c0_seq1	5.49177	6.69379	6.38001	8.50164	9.93398	8.56408
dresden_comp10441_c0_seq1	8.90825	9.88071	9.01765	8.80347	9.11851	9.29242
dresden_comp10442_c0_seq1	5.79016	6.05819	5.73745	5.40847	6.00125	5.77011
dresden_comp10443_c0_seq1	7.69856	7.19629	7.29284	6.88876	6.56503	6.83514
dresden_comp10444_c0_seq1	9.21793	9.32872	9.42057	11.5255	10.1078	10.2221
dresden_comp10445_c0_seq1	11.3954	10.3597	11.1004	10.3243	9.55542	9.92284
dresden_comp10446_c0_seq1	6.23758	6.42633	8.16072	8.89986	9.832	8.04935
dresden_comp10447_c0_seq1	7.7305	8.13249	8.2043	9.99505	10.3912	9.90826
dresden_comp10448_c0_seq1	12.9612	12.2855	11.935	10.9003	11.1224	11.6672
dresden_comp10449_c0_seq1	12.8329	12.9846	13.0495	13.9595	13.1025	12.7097
dresden_comp1045_c0_seq1	24.9848	25.7106	23.6452	23.1576	21.8127	23.9435
dresden_comp10450_c0_seq1	1.08475	2.04807	1.37466	2.3035	2.74867	2.23067
dresden_comp10452_c0_seq1	25.6156	24.4533	28.3363	28.8132	26.1961	26.2707
dresden_comp10453_c0_seq1	12.9342	12.3521	13.9322	12.9682	13.0085	15.7417
dresden_comp10454_c0_seq1	14.2482	13.4353	13.3125	11.0924	12.9026	13.1962
dresden_comp10456_c0_seq1	6.38648	7.44382	8.0514	8.24931	7.33793	5.63895
dresden_comp10458_c0_seq1	10.446	10.6489	10.6971	10.1306	9.85496	9.8209
dresden_comp10459_c1_seq1	13.1878	12.4955	12.8748	13.2149	12.4339	13.333
dresden_comp1046_c0_seq1	47.9233	45.6826	46.6654	45.4834	46.3829	47.445
dresden_comp10460_c0_seq1	10.1299	8.88034	9.47214	9.2445	8.62238	8.36145
dresden_comp10462_c0_seq1	9.16079	9.09236	9.62832	8.7864	9.41023	8.941
dresden_comp10464_c0_seq1	12.0555	12.5695	12.3728	14.5548	13.2732	13.9916
dresden_comp10465_c0_seq2	12.4123	12.6147	13.3687	10.7155	12.8052	12.0999
dresden_comp10466_c0_seq1	3.59783	4.42915	4.47754	5.04386	5.40268	4.9429
dresden_comp10467_c0_seq1	7.57653	7.9959	8.12951	8.80018	8.08009	8.62265
dresden_comp10468_c0_seq1	11.755	11.8138	12.3314	11.4048	12.3399	12.9344
dresden_comp10469_c0_seq1	19.6773	17.6689	21.3682	17.4265	18.682	18.7852
dresden_comp1047_c0_seq1	160.551	162.372	164.645	161.345	154.298	160.006
dresden_comp10471_c0_seq1	8.74066	9.38091	9.08616	9.33284	7.95736	9.52938
dresden_comp10472_c0_seq1	14.934	15.429	13.9205	14.7438	14.5641	14.6595
dresden_comp10473_c0_seq1	21.5494	22.3588	20.431	16.8913	21.6802	18.6473
dresden_comp10474_c0_seq1	10.6677	9.41522	9.94405	8.72386	9.27781	9.72243
dresden_comp10476_c1_seq1	1.54396	1.55058	0.901658	2.52556	0.635109	1.11169
dresden_comp10477_c0_seq1	9.72578	8.35189	9.07527	8.9502	10.4173	6.96221
dresden_comp10478_c0_seq1	15.5076	14.8631	14.3175	17.6848	16.1801	16.4619
dresden_comp10479_c0_seq1	6.94633	6.08938	6.28876	6.81809	6.6672	6.89316
dresden_comp1048_c0_seq1	97.1522	95.7939	96.4247	83.7217	84.009	92.1253
dresden_comp10480_c0_seq1	8.91825	8.65007	9.16227	8.52607	8.9203	8.777
dresden_comp10481_c0_seq1	16.4536	15.9686	15.705	14.4954	15.508	14.754
dresden_comp10482_c0_seq1	6.4316	6.29718	6.29482	6.67395	6.47311	5.76179
dresden_comp10483_c0_seq1	8.13142	8.22023	8.27356	8.63215	7.47805	7.96205
dresden_comp10484_c0_seq1	5.81838	6.49639	6.85571	8.22986	6.73434	7.24516
dresden_comp10485_c0_seq1	5.27312	4.50557	5.08965	6.06407	5.35044	5.80486
dresden_comp10486_c0_seq3	11.22	10.4623	10.7407	10.5292	11.2489	9.50689
dresden_comp10489_c0_seq1	8.61688	9.46565	9.15785	8.80856	7.97348	9.2756
dresden_comp1049_c0_seq1	151.212	159.047	186.868	153.287	169.265	170.84
dresden_comp10490_c0_seq1	11.1739	13.4525	13.4348	12.7167	12.139	13.3885
dresden_comp10491_c0_seq1	1.04708	1.47877	1.47139	1.29432	1.53892	1.55026
dresden_comp10491_c1_seq1	9.22786	9.42971	9.61239	9.57204	9.50853	9.70927
dresden_comp10493_c0_seq1	4.66722	4.65474	5.15536	5.85129	5.49872	5.56852
dresden_comp10495_c0_seq1	3.24423	3.34883	3.19485	3.20351	3.11387	3.13024
dresden_comp10497_c0_seq1	6.60188	6.73125	6.17104	6.35887	6.6457	6.37088
dresden_comp10498_c0_seq1	11.7024	12.1799	11.2317	11.9793	12.3243	12.9155
dresden_comp10499_c0_seq1	11.1451	9.90138	10.5452	10.1608	10.5503	10.7347
dresden_comp105_c0_seq1	1910.88	1879.24	2157.49	2130.78	1943.8	1928.79
dresden_comp1050_c0_seq1	167.843	169.023	170.908	159.997	151.195	161.077
dresden_comp10500_c0_seq1	14.3847	14.7931	14.5833	13.656	13.7515	13.6883
dresden_comp10501_c0_seq1	7.49665	8.02131	6.3726	7.366	7.73338	7.41564
dresden_comp10502_c0_seq1	1.60281	1.33215	1.92047	2.24376	2.17499	2.11711
dresden_comp10504_c0_seq1	18.0738	17.2561	17.4734	17.8241	17.2009	17.5088
dresden_comp10506_c0_seq1	7.13913	7.03695	7.07497	7.61909	8.09812	7.93552
dresden_comp10508_c0_seq1	12.289	13.1689	13.3782	13.9046	12.3508	13.0835
dresden_comp10509_c0_seq1	20.3838	19.3244	19.98	18.841	17.8549	18.9245
dresden_comp1051_c0_seq1	72.3456	70.0608	74.6444	72.8806	75.9711	80.2959
dresden_comp10510_c0_seq1	12.1339	11.2514	11.1073	10.5385	11.6344	10.3929
dresden_comp10511_c0_seq1	7.42809	8.21021	8.02767	9.59863	7.70325	7.53081
dresden_comp10513_c0_seq1	2.93471	3.19812	3.22257	3.86734	4.19521	3.55625
dresden_comp10514_c0_seq1	6.91509	7.1251	7.9849	6.68406	6.93891	6.81223
dresden_comp10515_c0_seq1	8.72371	7.7595	7.65021	8.9377	8.4942	7.43025
dresden_comp10516_c0_seq1	18.3239	19.0872	18.7703	16.8563	15.0108	17.698
dresden_comp10517_c0_seq1	19.1832	18.5915	15.2684	13.5179	13.222	14.5428
dresden_comp10518_c0_seq1	7.50552	6.63588	7.67051	8.35954	7.69177	6.951
dresden_comp10519_c0_seq1	6.92806	11.2468	6.40141	11.1633	8.83585	9.85375
dresden_comp1052_c0_seq1	103.387	98.0297	93.1363	88.6085	89.1419	91.1059
dresden_comp10520_c0_seq1	1.54536	1.40057	1.65637	2.04021	2.78563	2.65962
dresden_comp10521_c0_seq1	15.7439	15.762	15.6874	15.2436	16.4192	15.705
dresden_comp10522_c0_seq1	15.2974	15.3063	16.5337	16.5349	16.514	15.7845
dresden_comp10523_c0_seq1	12.453	10.2988	11.9169	13.611	12.4144	13.3139
dresden_comp10524_c0_seq1	3.31812	3.50642	3.44167	3.86639	3.68389	3.44463
dresden_comp10525_c0_seq1	11.864	11.5177	10.7459	11.6718	12.1688	12.1001
dresden_comp10526_c0_seq1	13.0537	13.8207	14.1094	15.753	15.6437	14.8536
dresden_comp10527_c0_seq1	9.65975	9.23022	8.72195	8.49327	9.3316	9.29619
dresden_comp10529_c0_seq1	7.49637	8.46179	7.72448	8.22249	9.06826	7.65029
dresden_comp1053_c0_seq1	155.776	155.785	147.54	123.527	129.714	136.23
dresden_comp10530_c0_seq1	10.0325	10.2741	10.0208	10.4536	10.1132	10.3025
dresden_comp10531_c0_seq1	1.59802	2.4608	2.09043	1.95178	2.33138	2.31964
dresden_comp10532_c0_seq1	14.4246	14.6357	14.274	14.378	14.695	14.3189
dresden_comp10533_c0_seq1	1.1677	1.21961	1.0979	1.70172	2.1519	1.60084
dresden_comp10534_c0_seq1	10.5242	10.2999	10.0853	9.58962	12.2189	12.0213
dresden_comp10535_c0_seq1	22.794	22.55	23.9905	21.2483	26.4496	20.5766
dresden_comp10536_c0_seq1	14.5292	11.7071	11.9134	12.3982	11.6752	13.6241
dresden_comp10539_c0_seq1	6.36442	7.70656	8.06537	8.02572	10.088	8.90847
dresden_comp1054_c0_seq1	228.328	245.102	251.07	270.115	257.113	276.443
dresden_comp10540_c0_seq1	7.59998	6.96199	6.39025	6.11223	6.25035	6.13676
dresden_comp10541_c0_seq1	8.38151	8.97121	9.18564	9.64306	8.99737	9.28262
dresden_comp10542_c0_seq1	8.09205	7.71916	7.65409	8.05213	7.69606	8.02071
dresden_comp10543_c0_seq1	13.6771	12.8432	13.3354	12.7028	10.3397	11.0121
dresden_comp10544_c0_seq1	8.75341	8.30536	8.26734	7.78222	7.36965	7.65259
dresden_comp10545_c0_seq1	5.63183	4.89165	3.81116	4.43643	4.30981	4.37289
dresden_comp10546_c0_seq1	11.2521	10.853	9.65874	10.6847	10.5025	9.99546
dresden_comp10547_c0_seq1	14.6616	16.2847	17.167	16.2053	16.7441	15.9214
dresden_comp10548_c0_seq1	4.24835	2.43803	2.63606	3.47466	3.49512	3.36481
dresden_comp1055_c0_seq1	57.0107	66.4916	65.7367	91.0393	89.2076	78.7173
dresden_comp10551_c0_seq1	13.4315	12.7791	13.0262	12.2644	10.8357	11.38
dresden_comp10553_c0_seq2	2.07946	2.27446	2.41975	2.05744	1.93661	2.34522
dresden_comp10554_c0_seq1	1.61405	2.57119	2.10457	3.70788	2.56418	2.58079
dresden_comp10555_c0_seq1	9.2351	7.57432	9.4196	9.59437	9.97635	9.93905
dresden_comp10556_c0_seq1	1.34138	1.6723	1.41814	2.35927	2.70815	1.81842
dresden_comp10557_c0_seq1	10.1538	11.298	10.1135	9.46225	9.34357	9.87796
dresden_comp10558_c1_seq1	6.40118	7.86162	6.96722	8.41677	9.18741	8.3904
dresden_comp1056_c0_seq1	200.887	205.842	208.428	192.67	183.278	205.583
dresden_comp10560_c0_seq1	22.4328	21.1346	22.4778	22.5906	22.3028	20.1087
dresden_comp10561_c0_seq1	5.94441	6.66838	6.37495	6.02943	6.67559	6.759
dresden_comp10562_c0_seq1	11.6667	11.0189	12.0353	11.9414	10.7416	11.5762
dresden_comp10564_c0_seq1	14.6572	14.5194	14.9029	13.4119	14.0203	15.0267
dresden_comp10565_c0_seq1	5.21214	5.50029	5.31632	4.86392	4.42622	4.85382
dresden_comp10566_c0_seq1	9.45038	9.6094	8.70251	9.36482	8.41713	9.48971
dresden_comp10567_c0_seq1	17.9622	18.256	18.6407	18.9384	17.1812	16.8787
dresden_comp10568_c0_seq1	16.8323	17.5964	17.231	16.6139	16.3584	16.4147
dresden_comp10569_c0_seq1	6.67263	6.63302	6.2467	6.04447	5.34523	6.24702
dresden_comp1057_c0_seq1	364.243	383.72	409.893	357.309	346.786	373.411
dresden_comp10570_c0_seq1	14.4905	14.1207	15.2484	14.3676	14.4034	14.1735
dresden_comp10571_c0_seq1	5.03138	6.17085	4.45942	5.97896	6.15402	5.02692
dresden_comp10573_c0_seq1	8.48799	11.6866	10.0737	11.5432	12.8774	10.3502
dresden_comp10574_c0_seq1	8.48627	8.07409	8.14028	8.67876	8.75259	8.66702
dresden_comp10575_c0_seq1	10.8768	11.6998	11.906	12.4263	12.4069	11.3085
dresden_comp10576_c0_seq1	13.5295	11.7874	10.5031	9.5695	8.85144	9.6021
dresden_comp10577_c0_seq1	11.7132	11.789	12.1399	11.782	11.1326	11.987
dresden_comp10578_c0_seq1	2.43751	2.22542	2.94402	2.47965	2.65859	2.848
dresden_comp10579_c0_seq1	5.99437	8.48044	6.60558	9.87517	8.60524	8.35447
dresden_comp1058_c0_seq1	269.728	268.492	275.658	269.614	272.256	296.093
dresden_comp10581_c0_seq1	9.14039	10.283	8.69627	10.9017	11.2412	9.92078
dresden_comp10582_c0_seq1	8.88898	9.17925	9.40943	9.86282	10.3474	9.19665
dresden_comp10583_c0_seq1	3.3777	3.57013	3.78017	3.85031	3.8266	3.62811
dresden_comp10584_c0_seq1	8.01003	14.27	14.2367	12.3257	12.3011	14.3935
dresden_comp10585_c0_seq1	14.6723	15.6921	15.0253	16.7454	15.5689	16.5611
dresden_comp10586_c0_seq1	15.4551	14.6314	16.8336	15.7894	14.5338	15.1589
dresden_comp10587_c0_seq1	9.0851	8.06284	8.08753	8.84734	8.47751	9.48229
dresden_comp10589_c0_seq1	1.85805	2.03347	1.92324	2.90118	3.13236	2.40125
dresden_comp1059_c0_seq1	123.334	121.369	125.134	120.307	118.304	118.929
dresden_comp10590_c2_seq1	5.76362	5.3621	5.05084	5.9141	5.44003	5.52012
dresden_comp10591_c0_seq1	10.8006	9.9798	9.61546	8.87684	9.14895	10.0348
dresden_comp10592_c0_seq1	11.404	11.3345	11.2935	12.7539	13.3656	13.3957
dresden_comp10593_c0_seq1	11.0612	11.8194	12.8476	11.7302	12.2835	11.4354
dresden_comp10594_c0_seq1	0.368911	0.317565	0.592461	0.548594	0.505839	0.265625
dresden_comp10595_c0_seq1	15.1178	14.2602	14.1986	12.8231	12.7752	14.2694
dresden_comp10596_c0_seq1	2.06542	2.21255	3.23659	5.87662	5.02213	3.47002
dresden_comp10598_c0_seq1	9.26087	8.96902	9.49997	9.40493	8.23835	8.66973
dresden_comp10599_c0_seq1	20.4015	22.468	21.2647	17.9186	19.5817	18.6959
dresden_comp106_c0_seq1	241.534	251.267	255.973	244.506	241.814	243.127
dresden_comp1060_c0_seq1	112.819	109.379	107.841	96.0484	101.178	107.053
dresden_comp10601_c0_seq1	8.05026	7.6896	7.97726	8.43522	8.11465	7.88983
dresden_comp10602_c0_seq1	11.3257	11.7658	11.466	10.2765	13.5414	11.7561
dresden_comp10603_c0_seq1	4.18137	3.05403	2.58987	2.90171	2.79718	2.55452
dresden_comp10604_c0_seq1	7.02737	7.4187	7.09702	7.4303	7.03709	7.9484
dresden_comp10605_c0_seq1	2.99225	2.91117	3.27305	2.53075	2.73739	2.52143
dresden_comp10607_c0_seq1	5.39194	5.17259	4.85251	4.43991	5.17528	5.30006
dresden_comp10608_c0_seq1	5.20364	6.65824	5.86953	6.82103	5.5125	6.3334
dresden_comp10609_c0_seq1	5.86223	5.48685	5.37976	4.80155	4.98872	4.32815
dresden_comp1061_c0_seq1	186.031	168.9	195.49	209.116	178.35	203.226
dresden_comp10610_c0_seq1	12.0917	12.0377	12.7479	13.4505	13.2556	12.8859
dresden_comp10611_c0_seq1	9.4835	10.7542	10.3236	9.90688	9.51225	9.6843
dresden_comp10612_c0_seq1	8.85601	8.23188	8.44431	8.21211	8.03612	8.06325
dresden_comp10613_c0_seq1	8.88977	9.30925	9.10283	9.12797	9.65917	9.32661
dresden_comp10614_c0_seq1	9.48507	9.48611	9.45174	9.85289	9.63388	9.72031
dresden_comp10615_c0_seq1	10.8591	11.2027	11.5176	9.90148	9.05096	8.79356
dresden_comp10616_c0_seq1	2.93038	3.32267	2.99479	3.83755	4.62722	3.9068
dresden_comp10617_c0_seq1	7.76715	8.19539	8.12449	7.41262	7.61681	8.12688
dresden_comp10618_c0_seq1	12.7856	12.0593	13.2654	12.4488	10.872	13.1089
dresden_comp10619_c0_seq1	7.01501	8.24708	8.56229	11.5936	10.2273	10.8417
dresden_comp1062_c0_seq1	128.486	105.794	113.657	110.249	102.657	111.523
dresden_comp10620_c0_seq1	7.03214	8.51095	6.6339	8.07084	9.36478	7.39158
dresden_comp10621_c0_seq1	8.15614	9.55628	7.60774	9.70296	8.57397	7.76492
dresden_comp10622_c0_seq1	6.80815	6.39045	7.07908	7.87434	8.1006	7.25161
dresden_comp10623_c0_seq1	5.13762	5.02278	5.13914	5.27705	5.19278	5.1789
dresden_comp10624_c0_seq1	14.496	14.4344	14.5575	13.347	13.7657	12.5524
dresden_comp10625_c0_seq1	5.83486	6.0059	5.96312	6.24405	6.66464	6.26653
dresden_comp10626_c0_seq1	10.5586	9.05203	12.3698	12.0631	12.1117	11.1626
dresden_comp10627_c0_seq1	10.8562	10.7345	9.04857	8.72512	9.06811	7.50536
dresden_comp10628_c0_seq1	10.5119	10.7425	10.4463	10.2189	10.309	10.2772
dresden_comp10629_c0_seq1	11.0872	10.8654	10.6264	10.0063	9.7043	10.7516
dresden_comp1063_c0_seq1	110.28	111.017	105.894	107.527	110.084	113.18
dresden_comp10630_c0_seq2	9.27059	10.2352	7.6548	7.34946	7.2481	7.85977
dresden_comp10631_c0_seq1	7.94688	7.72602	7.75241	7.56089	7.4214	7.7155
dresden_comp10632_c0_seq1	11.3162	11.1595	11.3561	10.9734	10.908	11.0873
dresden_comp10633_c0_seq1	9.69992	10.0496	10.8881	11.6633	11.3876	10.8073
dresden_comp10635_c0_seq1	12.8606	11.2931	12.3507	12.674	11.6491	11.2441
dresden_comp10636_c0_seq1	6.47812	5.73747	6.35988	6.58407	6.85428	5.96457
dresden_comp10637_c0_seq1	10.8672	11.0175	11.0005	10.581	11.2931	11.5793
dresden_comp10638_c0_seq1	10.6503	10.8982	10.3566	10.3552	9.76128	9.71019
dresden_comp10639_c0_seq6	27.9691	25.2324	22.4069	18.7515	22.7502	24.132
dresden_comp10640_c0_seq1	16.4091	15.8123	14.2448	20.1259	20.0003	17.281
dresden_comp10642_c0_seq1	2.80097	3.35493	2.88881	3.50414	3.42835	3.65239
dresden_comp10644_c0_seq1	4.13862	5.46126	6.73785	6.16154	6.32799	6.2093
dresden_comp10645_c0_seq1	9.58623	10.9989	10.3606	10.4982	11.0664	10.0869
dresden_comp10646_c0_seq1	12.594	10.9811	12.2472	12.2204	11.4554	10.4317
dresden_comp10647_c0_seq1	8.86819	8.02208	8.46775	7.84323	7.92781	7.72577
dresden_comp1065_c0_seq1	192.041	182.89	178.478	151.856	159.098	167.028
dresden_comp10650_c0_seq1	6.91452	5.69983	6.6172	6.19911	5.94615	6.08371
dresden_comp10651_c0_seq1	12.335	12.3879	12.351	13.256	14.0443	11.7797
dresden_comp10653_c0_seq1	6.84258	6.10122	6.29043	5.65825	6.84383	6.17235
dresden_comp10654_c1_seq1	9.61516	8.5806	9.56588	8.49557	9.74287	8.38125
dresden_comp10655_c0_seq1	14.1352	13.6993	13.3606	16.5056	14.4986	14.4518
dresden_comp10656_c0_seq1	7.44157	7.311	6.69585	6.16754	7.29782	7.29753
dresden_comp10657_c0_seq1	8.70286	8.18565	9.37784	8.67602	8.35315	8.74629
dresden_comp10658_c0_seq1	4.35604	5.62899	4.32727	4.94661	6.08145	4.6981
dresden_comp10659_c0_seq1	1.14999	1.07242	0.797501	0.812298	1.1432	1.24203
dresden_comp1066_c0_seq1	99.0182	102.517	106.079	93.5114	88.1587	96.5018
dresden_comp10660_c0_seq1	18.4953	19.5146	19.935	20.5582	21.1929	21.031
dresden_comp10661_c0_seq1	3.25281	3.46436	3.14207	3.73163	3.80672	3.23556
dresden_comp10662_c0_seq1	11.6672	10.77	11.5039	9.89641	9.94274	9.82889
dresden_comp10663_c0_seq1	0.920623	1.12682	0.882057	1.707	2.65089	1.50803
dresden_comp10664_c0_seq1	1.83239	1.59488	1.1236	1.6531	2.11051	2.58597
dresden_comp10665_c0_seq1	9.14756	8.71645	9.02958	7.83217	7.40155	8.62311
dresden_comp10666_c0_seq1	8.17176	7.47295	7.31837	8.16407	8.39279	7.3167
dresden_comp10667_c0_seq1	16.6335	16.5713	16.984	14.672	14.506	15.9488
dresden_comp10669_c0_seq1	8.42745	8.4781	7.41506	7.83878	8.57483	9.31188
dresden_comp1067_c0_seq1	57.0435	63.109	59.5977	63.5731	73.4766	65.6248
dresden_comp10670_c0_seq1	5.69278	5.58806	5.86902	5.76229	5.17609	5.38572
dresden_comp10671_c0_seq1	19.6624	20.9495	20.0606	20.5367	21.5227	19.5521
dresden_comp10672_c0_seq1	9.25586	10.3783	9.83354	9.44425	10.075	11.3398
dresden_comp10673_c0_seq1	11.9106	12.6652	12.1724	11.75	12.0297	11.6924
dresden_comp10674_c0_seq1	13.377	14.1288	15.3282	13.9744	14.2356	14.3018
dresden_comp10675_c0_seq1	8.05992	7.01394	7.92845	8.0559	6.79395	8.0676
dresden_comp10676_c0_seq1	12.9233	12.6366	12.1266	11.512	12.318	12.5031
dresden_comp10677_c0_seq1	5.51574	5.83007	6.3108	7.34296	7.07937	6.46242
dresden_comp10678_c0_seq1	2.30415	2.14004	1.80594	2.07389	1.7626	2.04325
dresden_comp10679_c0_seq1	1.272	1.85811	0.945428	1.20371	1.1099	1.28222
dresden_comp1068_c0_seq1	230.288	184.969	194.863	185.175	165.346	178.857
dresden_comp10681_c0_seq1	9.50671	10.2612	10.1429	10.7054	10.5773	11.0244
dresden_comp10682_c0_seq1	18.4479	17.9874	18.0984	17.1524	16.4603	16.9036
dresden_comp10683_c0_seq1	14.7658	15.5616	15.2607	15.2944	14.8825	15.2521
dresden_comp10684_c0_seq1	8.89638	8.91617	9.9134	9.73603	9.59092	9.09677
dresden_comp10685_c0_seq1	1.91947	2.61969	2.76645	3.94489	4.81843	3.57211
dresden_comp10687_c0_seq1	16.7649	17.2764	16.6597	16.8616	16.2643	15.7315
dresden_comp10688_c0_seq1	9.89821	10.2548	9.75244	10.1851	10.7153	10.5082
dresden_comp10689_c0_seq1	8.0752	7.72317	7.57537	7.8123	7.99395	7.33443
dresden_comp1069_c0_seq1	102.809	97.6202	95.1065	84.1082	86.763	90.308
dresden_comp10690_c0_seq1	3.51459	3.23552	3.89117	7.11374	7.87118	6.39678
dresden_comp10691_c0_seq1	9.51025	12.59	12.3468	10.6575	10.6567	10.527
dresden_comp10693_c0_seq1	10.521	9.81849	10.2349	9.63962	9.9458	9.63503
dresden_comp10696_c0_seq1	9.10833	9.50827	9.98625	10.7104	10.8365	10.195
dresden_comp10698_c0_seq1	5.58065	5.67376	6.1434	6.54426	7.14187	6.32
dresden_comp10699_c0_seq1	7.33691	7.70328	8.05812	10.5633	10.4031	9.43693
dresden_comp107_c0_seq1	221.751	227.354	232.797	221.274	216.254	222.033
dresden_comp1070_c0_seq1	185.206	159.66	150.8	166.307	160.66	146.09
dresden_comp10700_c0_seq1	17.3509	16.4903	16.4717	16.9105	15.6373	16.3759
dresden_comp10703_c0_seq1	9.7059	9.20747	9.56205	9.34765	7.63851	8.6727
dresden_comp10704_c0_seq1	20.4021	18.8993	20.2634	19.1224	19.6764	21.1593
dresden_comp10707_c0_seq1	12.8247	12.5387	13.6139	13.5945	12.8108	12.3749
dresden_comp10708_c0_seq1	10.7711	12.6947	11.481	14.0291	12.987	11.8806
dresden_comp10709_c0_seq1	9.23861	11.8252	7.31269	14.2367	10.9538	12.2345
dresden_comp1071_c0_seq1	141.294	121.62	132.164	120.442	118.085	96.233
dresden_comp10710_c0_seq1	2.56013	2.99679	2.9283	4.64161	5.17489	3.98215
dresden_comp10711_c0_seq1	2.71612	4.82888	4.3513	4.92872	5.63671	5.62389
dresden_comp10712_c0_seq1	8.01102	9.62037	8.23044	8.82436	8.99097	8.03266
dresden_comp10713_c0_seq1	11.0443	8.69935	9.95922	7.21351	6.85917	6.98546
dresden_comp10714_c0_seq1	6.55081	7.13796	6.50958	7.16941	7.1574	7.60832
dresden_comp10715_c0_seq1	7.52837	7.78633	7.57903	8.5384	8.1965	8.26847
dresden_comp10716_c0_seq1	7.61877	8.57026	8.22826	7.72292	8.90128	7.72191
dresden_comp10717_c0_seq1	9.79041	9.18886	9.75524	9.88719	10.2833	9.55562
dresden_comp10718_c0_seq1	10.3546	11.2848	10.7282	9.70521	10.5228	9.02896
dresden_comp10719_c0_seq1	8.72309	10.495	9.10326	11.868	11.8464	10.9157
dresden_comp1072_c0_seq1	181.508	181.259	190.128	197.002	173.513	175.306
dresden_comp10722_c0_seq1	8.58777	9.35308	9.99618	12.1546	10.9378	10.4731
dresden_comp10724_c0_seq1	13.9112	12.8027	12.5052	13.5121	12.6674	13.8041
dresden_comp10725_c0_seq1	2.91517	4.26603	3.54673	4.33504	4.90322	3.83417
dresden_comp10727_c0_seq1	14.8602	14.2989	13.8641	13.1108	13.7375	13.2232
dresden_comp10729_c0_seq1	5.49718	4.17786	4.15025	3.50553	3.94533	4.09361
dresden_comp1073_c0_seq1	282.684	269.19	281.744	233.917	225.951	254.925
dresden_comp10730_c0_seq1	12.4441	12.6046	13.1791	12.4751	12.2829	13.3302
dresden_comp10731_c0_seq1	7.993	8.91918	8.85448	9.8816	7.78547	8.01744
dresden_comp10732_c0_seq1	13.8384	14.0511	15.5666	13.8487	14.9861	15.181
dresden_comp10733_c0_seq1	7.11983	6.50377	6.46356	7.49018	7.05183	7.387
dresden_comp10733_c1_seq1	0.747004	0.916918	0.636187	1.03679	0.91615	0.669339
dresden_comp10734_c0_seq1	17.8575	16.9581	17.554	17.2486	16.3746	17.5489
dresden_comp10735_c0_seq1	5.64725	6.54795	5.98126	6.41288	5.96236	5.48562
dresden_comp10737_c0_seq1	11.9524	11.5899	11.7481	11.5373	11.5833	10.1604
dresden_comp10738_c0_seq1	3.12526	3.21821	3.53249	3.56805	3.24159	3.52784
dresden_comp10739_c0_seq1	0.931119	1.63644	1.11019	1.53463	1.78741	1.64255
dresden_comp1074_c0_seq1	88.4165	80.7867	78.9923	72.8099	73.6398	75.1082
dresden_comp10741_c0_seq1	12.945	13.2181	12.3234	11.5676	9.96632	10.904
dresden_comp10742_c0_seq1	9.81661	9.21924	9.89824	10.3415	10.3546	10.6035
dresden_comp10744_c0_seq1	13.0232	12.6515	13.2898	12.7709	12.4256	12.8938
dresden_comp10745_c0_seq1	7.86234	7.68051	8.25449	9.17936	8.4265	8.3385
dresden_comp10746_c0_seq1	13.3652	10.9752	13.138	14.2489	12.5656	15.8914
dresden_comp10748_c0_seq1	5.44049	5.59442	6.09173	6.38526	7.09426	5.89935
dresden_comp10749_c0_seq1	6.52426	5.56177	6.47385	6.90984	6.26209	6.63404
dresden_comp1075_c0_seq1	150.729	154.195	157.081	157.417	149.031	150.775
dresden_comp10750_c0_seq1	24.774	20.6697	21.2286	20.0355	25.0588	21.7073
dresden_comp10750_c1_seq1	10.5281	11.7836	10.9044	12.2875	12.3506	11.7204
dresden_comp10751_c0_seq1	13.0146	12.2246	12.1001	11.9489	12.0908	12.0205
dresden_comp10752_c0_seq1	12.1929	12.5506	12.3574	12.0289	12.0505	12.7288
dresden_comp10753_c0_seq1	1.17538	1.96737	1.2813	3.09956	3.30925	3.71246
dresden_comp10754_c0_seq1	25.8978	25.0274	26.4671	27.3397	24.8572	23.8894
dresden_comp10755_c0_seq1	27.6745	26.597	27.1731	27.2761	24.7804	28.6385
dresden_comp10756_c0_seq1	7.66657	7.14947	6.01624	6.12786	6.30729	6.34814
dresden_comp10757_c0_seq1	5.0936	4.51292	4.91704	5.20419	5.00183	4.99224
dresden_comp10758_c0_seq1	6.44266	6.37704	6.50838	5.7401	6.62929	7.20563
dresden_comp10759_c0_seq1	5.50238	5.52596	4.97396	4.92552	5.60568	5.36943
dresden_comp1076_c0_seq1	211.296	227.633	235.333	217.049	225.967	209.46
dresden_comp10760_c0_seq1	9.70697	10.9671	10.576	11.5997	11.4989	10.5863
dresden_comp10761_c0_seq1	4.68415	4.82485	4.74621	4.41752	4.64964	4.60072
dresden_comp10762_c0_seq1	11.5384	11.282	12.4317	12.1341	10.3277	11.4946
dresden_comp10763_c0_seq1	17.6907	14.9239	24.5883	22.0981	24.451	22.8261
dresden_comp10764_c0_seq1	12.3409	11.2038	12.1438	10.7983	11.2871	10.7048
dresden_comp10765_c0_seq1	9.75409	7.91704	8.43602	7.9087	7.95028	7.03965
dresden_comp10766_c0_seq1	15.4457	15.4831	16.0491	14.6599	14.77	12.9243
dresden_comp10768_c0_seq1	10.0299	10.5406	10.8362	10.6271	9.93635	9.38836
dresden_comp10769_c0_seq1	9.98203	10.6898	10.1676	9.71869	10.5025	9.76187
dresden_comp1077_c0_seq1	205.213	208.152	219.702	201.319	198.373	205.386
dresden_comp10770_c0_seq1	21.0444	19.8137	20.4616	23.8837	20.7599	17.5306
dresden_comp10771_c0_seq1	9.48194	9.13337	10.3769	10.4349	9.62169	10.1832
dresden_comp10774_c0_seq1	16.6532	17.3359	15.1528	14.5549	15.984	14.9262
dresden_comp10776_c0_seq1	8.24974	9.81784	8.09385	8.17961	7.70049	7.56759
dresden_comp10777_c0_seq1	6.55975	6.81057	7.25226	8.55589	7.71743	7.30471
dresden_comp10778_c0_seq1	21.691	23.1097	21.1254	21.0801	20.4739	19.5366
dresden_comp1078_c1_seq1	66.7424	62.6788	67.9883	65.8233	63.1044	68.8941
dresden_comp10780_c0_seq1	8.84886	9.17116	9.51363	10.3902	9.17274	8.8486
dresden_comp10781_c0_seq1	6.48851	6.62905	7.70956	7.01125	7.17595	6.90275
dresden_comp10782_c0_seq1	6.61912	7.03397	7.35456	9.21354	8.38467	8.224
dresden_comp10783_c0_seq1	2.49751	2.56011	2.34118	2.47427	2.00039	1.9967
dresden_comp10784_c0_seq1	11.1221	13.1703	15.014	15.4222	14.4592	14.4745
dresden_comp10785_c0_seq1	11.4454	11.1684	10.9938	10.6429	11.0552	10.6923
dresden_comp10786_c0_seq1	11.1454	11.7277	10.7897	10.6782	10.9104	11.302
dresden_comp10787_c0_seq1	9.99797	9.3177	9.03731	9.21279	9.22187	9.38273
dresden_comp10789_c0_seq1	10.1212	13.0286	11.5438	14.6683	13.7935	11.048
dresden_comp1079_c0_seq1	100.368	100.253	101.66	94.1267	100.908	103.206
dresden_comp10790_c0_seq1	8.14225	7.60272	7.56476	7.67009	6.91084	7.08845
dresden_comp10791_c0_seq1	21.7892	18.4936	15.2595	19.5274	15.0104	15.5085
dresden_comp10792_c0_seq1	5.60629	7.46187	6.99509	8.83579	9.11963	7.37625
dresden_comp10793_c0_seq1	9.67066	8.4981	8.86586	9.84456	8.80431	8.38647
dresden_comp10794_c0_seq1	12.8223	12.8917	12.2971	12.1217	12.7205	12.1438
dresden_comp10796_c0_seq1	5.00269	5.49271	5.08618	5.8416	6.17002	5.95741
dresden_comp10797_c0_seq1	7.0035	8.37544	7.58125	8.58523	8.35837	8.96406
dresden_comp10798_c0_seq1	13.8986	15.5837	16.6134	15.5665	15.2314	15.9611
dresden_comp108_c0_seq1	2090.46	2060.21	2054	1854.04	1862.6	1956.95
dresden_comp10801_c0_seq1	7.94037	7.62156	6.96591	8.55807	8.29576	8.00418
dresden_comp10802_c0_seq1	8.98869	8.25673	8.09083	8.75635	8.34026	9.17062
dresden_comp10803_c0_seq1	8.90543	8.61236	8.5394	6.40893	8.86416	7.12988
dresden_comp10804_c0_seq1	11.8217	11.5218	11.7046	11.4762	11.5489	11.1731
dresden_comp10805_c0_seq1	15.6493	14.5005	14.8106	14.3441	14.9863	13.7291
dresden_comp10806_c0_seq1	11.0112	10.4301	9.30312	8.56397	8.87234	8.93966
dresden_comp10808_c0_seq1	17.8425	16.9714	17.5378	19.5163	17.8607	19.1064
dresden_comp1081_c0_seq1	242.569	253.949	256.692	252.769	263.88	265.391
dresden_comp10811_c0_seq1	10.2174	11.0868	10.4821	10.1875	11.5353	11.5229
dresden_comp10812_c0_seq1	10.5759	13.302	13.3292	11.9586	14.0427	12.7045
dresden_comp10813_c0_seq1	3.49203	3.69617	4.01304	3.30318	3.78979	3.71727
dresden_comp10815_c0_seq1	16.9822	16.8852	17.0099	17.5815	17.4061	18.5749
dresden_comp10816_c0_seq1	6.34784	5.8382	7.39221	7.35547	7.31132	6.38201
dresden_comp10819_c0_seq1	8.71172	8.88577	9.87702	7.22639	6.27124	7.40958
dresden_comp1082_c0_seq1	6.04921	5.96194	6.39338	5.59289	6.07661	6.55232
dresden_comp10820_c0_seq1	9.27462	10.5645	11.3243	10.7214	9.72185	8.66026
dresden_comp10822_c0_seq1	13.7977	12.194	12.1906	11.4901	12.5085	11.6473
dresden_comp10823_c0_seq1	11.6199	10.0313	10.553	9.77283	9.31715	9.43237
dresden_comp10824_c0_seq1	15.8692	16.9811	15.6338	15.491	16.3124	16.3111
dresden_comp10825_c0_seq1	9.34162	11.3518	10.1198	8.70307	9.32489	9.9346
dresden_comp10826_c0_seq1	10.0687	11.0259	10.6444	11.5336	12.8116	12.0281
dresden_comp10827_c0_seq1	3.77652	4.63293	3.61015	4.54803	4.61739	4.66195
dresden_comp10828_c0_seq1	12.6849	11.9121	12.4539	12.8722	11.7966	12.36
dresden_comp10829_c0_seq1	6.96168	7.17696	7.77523	6.90072	7.30227	6.45919
dresden_comp10829_c1_seq1	7.57945	6.71363	6.49515	7.74277	5.91931	6.97597
dresden_comp1083_c0_seq1	50.9406	40.6081	43.8206	43.362	44.9071	49.6259
dresden_comp10830_c0_seq2	5.08184	5.20994	4.65256	6.17156	5.79219	5.86973
dresden_comp10831_c0_seq1	9.06111	8.1951	9.49985	10.187	8.61264	9.48835
dresden_comp10832_c0_seq1	14.2579	13.5041	12.0006	11.8009	11.4709	10.7385
dresden_comp10833_c0_seq1	7.48445	7.10828	7.35084	7.12879	6.72468	6.33457
dresden_comp10834_c0_seq1	11.9243	11.1642	11.9205	11.4434	10.6041	10.3778
dresden_comp10835_c0_seq1	10.0109	7.91154	8.31177	8.33065	7.45492	7.64498
dresden_comp10837_c0_seq1	9.09296	9.24455	9.49341	9.06642	8.56612	8.53486
dresden_comp10840_c0_seq1	8.9208	9.05641	7.20103	8.24305	7.63164	5.96241
dresden_comp10841_c0_seq1	8.26404	8.62804	8.97424	10.6129	10.7786	9.61778
dresden_comp10842_c0_seq1	13.1955	14.2447	13.8391	11.8838	10.9102	10.6612
dresden_comp10845_c0_seq2	3.47949	3.8528	3.37362	3.34334	5.05233	4.04706
dresden_comp10846_c0_seq1	9.0044	7.98847	8.92499	7.55362	7.32464	7.51348
dresden_comp10848_c0_seq1	12.4053	11.8059	12.2252	12.2829	12.0769	11.3885
dresden_comp10849_c0_seq1	20.1245	20.1627	20.5994	22.7232	22.8333	21.5872
dresden_comp1085_c0_seq1	1.44769	2.51128	1.61402	5.20588	6.69496	3.05132
dresden_comp10850_c0_seq1	9.8032	9.34854	9.26618	9.00909	9.10864	8.70212
dresden_comp10851_c0_seq1	9.39635	8.66628	8.93876	7.80711	8.12916	8.41942
dresden_comp10853_c0_seq1	0.685949	1.0396	1.00693	1.24631	1.0175	1.3452
dresden_comp10854_c0_seq1	5.68738	5.28127	5.572	6.10525	5.89535	5.50123
dresden_comp10855_c0_seq1	4.48602	4.47032	4.08708	5.17649	5.85783	5.64382
dresden_comp10857_c0_seq1	20.9602	19.8889	18.785	18.9638	19.8619	18.5735
dresden_comp10858_c0_seq1	14.9966	12.6788	14.7528	13.2478	13.8065	12.469
dresden_comp10859_c0_seq1	10.221	10.2087	10.6169	11.5697	11.4454	9.54308
dresden_comp1086_c0_seq1	215.071	221.212	218.597	193.541	192.888	192.537
dresden_comp10861_c0_seq1	14.1538	14.4111	14.4649	15.1225	17.0027	14.8418
dresden_comp10863_c0_seq1	12.6717	14.4056	13.4104	13.3021	14.1176	13.9407
dresden_comp10864_c0_seq1	8.93126	8.63635	9.33103	9.02066	9.04366	9.05654
dresden_comp10866_c0_seq1	18.0062	15.5364	14.755	16.443	14.2052	15.284
dresden_comp10868_c0_seq1	8.61615	10.0104	11.2803	11.4896	12.7562	11.0696
dresden_comp10869_c0_seq1	9.21711	8.66008	7.80791	8.74166	10.1443	8.96083
dresden_comp1087_c0_seq1	104.987	100.069	98.9341	88.5514	86.5529	91.4389
dresden_comp10870_c0_seq1	14.2528	13.9636	14.3115	14.7067	14.2302	13.6389
dresden_comp10872_c0_seq1	10.0632	7.06719	8.33649	7.54143	9.86694	7.1209
dresden_comp10873_c0_seq1	12.5152	12.2045	11.3691	9.62908	9.69105	12.1891
dresden_comp10874_c0_seq1	7.49213	7.52424	12.3687	10.3985	7.92861	6.19678
dresden_comp10875_c0_seq1	8.56725	8.81382	8.32847	7.61295	8.42355	10.3212
dresden_comp10876_c0_seq1	7.86461	9.72451	8.8273	10.3634	10.6029	8.70683
dresden_comp10877_c0_seq1	2.64679	2.05401	2.25415	2.83865	1.84759	2.30423
dresden_comp10878_c0_seq1	26.435	28.007	30.5787	24.1911	23.421	31.6255
dresden_comp10879_c0_seq1	6.23886	6.2656	6.63778	6.45622	6.51499	6.12301
dresden_comp1088_c0_seq1	234.096	207.975	215.332	217.497	206.498	215.684
dresden_comp10880_c0_seq1	21.1253	19.6899	19.4357	21.0719	22.2994	20.4551
dresden_comp10881_c0_seq1	6.22774	6.20231	7.37238	8.48158	7.74583	7.24561
dresden_comp10882_c0_seq1	15.272	15.4584	16.4486	14.8946	16.0259	16.0825
dresden_comp10883_c0_seq1	8.38878	9.24444	9.11384	9.20427	9.66203	9.05041
dresden_comp10885_c0_seq1	5.93841	6.46085	6.62067	7.07132	7.14632	6.93847
dresden_comp10887_c0_seq2	3.20994	2.54502	5.3524	2.63792	3.24311	2.55452
dresden_comp10888_c0_seq1	10.1125	9.10122	9.85699	10.6837	9.89251	9.80222
dresden_comp10889_c0_seq1	12.5363	12.257	13.1016	12.3815	12.5202	12.9066
dresden_comp1089_c0_seq1	187.015	191.209	200.762	202.652	188.409	201.042
dresden_comp10890_c0_seq1	10.7265	12.4513	12.03	12.2532	11.3651	10.4616
dresden_comp10891_c0_seq1	9.1538	8.33967	7.84519	7.05598	6.93239	6.76478
dresden_comp10892_c0_seq1	8.39222	8.74941	8.93472	7.70529	8.37661	8.65925
dresden_comp10893_c0_seq1	9.85111	10.6461	10.5054	9.80861	9.72932	9.30423
dresden_comp10894_c0_seq1	10.2685	13.6547	11.2774	13.4238	14.1008	13.5291
dresden_comp10897_c0_seq1	3.49549	3.51047	3.96926	4.62687	5.1361	3.91509
dresden_comp10898_c0_seq1	8.54689	8.23146	8.34239	8.09751	8.17141	7.87517
dresden_comp10899_c0_seq1	9.93098	10.6119	10.1628	10.5581	10.8537	10.6915
dresden_comp1090_c0_seq1	103.3	143.199	114.57	141.61	167.199	157.276
dresden_comp10900_c0_seq1	16.188	16.9693	16.4714	15.7684	16.1272	15.5557
dresden_comp10901_c0_seq1	7.56136	8.76423	8.86057	9.38004	9.44023	8.91157
dresden_comp10902_c0_seq1	9.66316	9.71837	9.66486	10.3736	10.3435	9.40826
dresden_comp10903_c0_seq1	7.11239	8.35143	8.15171	9.73229	8.70724	9.3313
dresden_comp10905_c0_seq1	7.62011	10.3146	8.22779	11.2774	12.0202	11.7224
dresden_comp10906_c0_seq1	4.41899	3.67516	3.24597	4.09681	4.83787	3.82809
dresden_comp10908_c0_seq1	7.74098	7.70349	8.34267	8.68059	10.1993	9.54117
dresden_comp1091_c0_seq1	251.937	267.143	257.243	262.37	257.219	269.912
dresden_comp10910_c0_seq1	4.27409	4.20451	4.60657	4.87426	5.25044	4.88191
dresden_comp10911_c0_seq1	13.6075	13.865	14.9278	14.0904	13.4717	13.8288
dresden_comp10912_c0_seq1	9.86485	9.35927	10.7786	11.1679	10.0357	10.1274
dresden_comp10914_c0_seq1	9.12865	11.1419	11.7808	12.1034	12.5032	11.9895
dresden_comp10915_c0_seq1	4.77731	5.07711	5.36722	4.81964	5.74738	5.6568
dresden_comp10916_c0_seq1	5.79433	7.44965	6.66549	8.8871	9.9677	8.15467
dresden_comp10917_c0_seq1	13.9635	10.755	11.9694	11.9748	10.8962	11.6916
dresden_comp10919_c0_seq1	5.00444	5.02589	4.80758	4.58422	3.98677	3.88438
dresden_comp1092_c0_seq1	128.268	132.743	125.178	106.01	110.138	121.376
dresden_comp10921_c0_seq1	22.5236	25.2263	21.7935	31.7994	31.5546	31.9314
dresden_comp10923_c0_seq1	5.99451	6.20932	6.44703	5.45587	5.15116	5.44158
dresden_comp10924_c0_seq1	14.2347	14.2376	14.3997	13.7775	14.0658	14.8892
dresden_comp10925_c0_seq1	10.124	9.64405	8.52067	8.83374	8.82404	9.52997
dresden_comp10926_c0_seq1	13.3741	12.732	12.3787	11.3685	11.3545	11.2228
dresden_comp10927_c0_seq1	9.10593	8.92548	10.0692	9.00483	9.35183	9.28925
dresden_comp10929_c0_seq2	15.667	18.6785	17.884	16.2131	18.1153	18.1018
dresden_comp1093_c0_seq1	10.7661	15.2819	14.2517	12.3982	13.1406	15.1681
dresden_comp10930_c0_seq1	7.43822	9.59765	8.70831	9.55594	8.44971	8.8742
dresden_comp10933_c0_seq1	3.74437	3.88412	3.1973	3.74383	3.92493	3.57581
dresden_comp10934_c0_seq1	9.83476	9.66081	9.35243	9.6577	10.5329	10.6283
dresden_comp10935_c0_seq1	8.97358	9.3387	9.40549	9.98829	10.3025	10.2126
dresden_comp10936_c0_seq1	8.37722	8.87765	7.82604	9.12146	9.22449	7.74514
dresden_comp10939_c0_seq1	11.0387	10.3317	10.4178	9.42433	9.99009	9.87002
dresden_comp1094_c0_seq1	95.9148	94.034	90.7598	84.6156	85.5102	94.6699
dresden_comp10941_c0_seq1	6.84815	7.47812	7.56685	7.10224	6.56489	6.89469
dresden_comp10942_c0_seq1	8.53466	7.46046	6.52906	6.35806	6.02099	6.34011
dresden_comp10943_c0_seq1	9.93927	11.2462	10.4625	13.3121	13.6738	12.8245
dresden_comp10945_c0_seq1	7.18494	6.94686	7.2538	7.04489	7.0755	7.62552
dresden_comp10946_c0_seq1	14.5223	14.1316	13.0816	13.2561	13.8364	13.3082
dresden_comp10947_c0_seq1	6.40127	6.11254	5.43378	5.49819	4.7843	5.67697
dresden_comp10948_c0_seq1	10.5782	11.7589	11.7185	12.2721	11.7032	11.233
dresden_comp10949_c0_seq1	8.69353	8.3634	8.90662	10.3935	10.5748	9.4792
dresden_comp1095_c0_seq1	138.02	141.542	147.482	149.341	143.055	151.811
dresden_comp10951_c0_seq1	6.93006	7.31157	8.23426	8.86267	9.3707	8.59784
dresden_comp10952_c0_seq1	6.66066	6.96793	7.04344	7.36671	7.28093	6.99394
dresden_comp10953_c0_seq1	11.2731	9.90623	9.80649	10.6869	11.3353	10.0109
dresden_comp10954_c0_seq1	13.6744	12.7941	13.1852	12.8848	13.3762	11.422
dresden_comp10955_c0_seq1	9.94932	8.99445	10.6842	10.6721	11.3269	9.84259
dresden_comp10956_c0_seq1	7.89421	7.2326	9.20006	7.06411	7.70992	5.72392
dresden_comp10957_c0_seq1	2.61235	2.15665	2.55665	3.13412	3.46359	2.67798
dresden_comp10958_c0_seq1	9.67695	9.2539	9.4916	8.83144	9.0077	9.4725
dresden_comp10959_c0_seq1	9.63665	10.1873	9.62387	10.5416	10.8072	10.3446
dresden_comp1096_c0_seq1	195.788	192.103	189.059	184.952	183.768	185.85
dresden_comp10962_c0_seq1	6.69342	6.63908	6.20387	6.54026	6.38194	6.17576
dresden_comp10965_c0_seq1	0.109372	0.0585815	0.0894206	0.12144	0.111975	0.1323
dresden_comp10966_c0_seq1	7.07453	6.37316	6.57179	6.58381	5.62477	6.26923
dresden_comp10967_c0_seq1	6.70415	7.00984	7.31801	7.56267	6.70857	6.59506
dresden_comp10968_c0_seq1	3.30032	3.7739	3.77361	4.43887	4.37519	3.82092
dresden_comp10969_c0_seq1	4.00893	3.66499	3.96306	4.00143	3.60758	3.55652
dresden_comp1097_c0_seq1	21.3534	20.8677	20.7345	18.2513	19.4408	18.6398
dresden_comp10970_c0_seq1	7.17082	7.51772	7.97193	9.94043	10.4415	8.92096
dresden_comp10972_c0_seq1	7.72103	7.42054	7.77547	7.67835	7.38069	7.0692
dresden_comp10973_c0_seq1	9.37285	8.6317	9.46531	8.75396	7.71613	8.85065
dresden_comp10974_c0_seq1	10.6486	10.0889	10.4848	10.8362	10.6907	10.962
dresden_comp10976_c0_seq1	8.12084	9.75815	7.39662	8.06775	8.25945	8.15737
dresden_comp10977_c0_seq1	5.86981	6.10874	6.24935	6.90917	6.34593	6.92482
dresden_comp10979_c0_seq1	9.17113	9.74871	9.8292	6.38509	9.43136	8.76457
dresden_comp1098_c0_seq1	199.263	182.913	190.455	181.536	176.235	184.302
dresden_comp10980_c0_seq1	15.2846	15.6854	16.766	15.414	13.9381	15.0469
dresden_comp10981_c0_seq1	5.1101	5.79798	5.7274	5.19751	6.32751	6.04246
dresden_comp10983_c0_seq1	8.56914	7.54366	8.05526	7.90317	7.46827	6.89274
dresden_comp10984_c0_seq1	10.961	11.4167	11.3544	12.2429	12.6038	12.3755
dresden_comp10985_c0_seq1	12.6349	12.8506	12.2053	11.9291	13.2394	12.9473
dresden_comp10986_c0_seq1	12.8506	12.2541	12.4851	12.0337	11.7893	11.7276
dresden_comp10987_c0_seq1	8.75016	8.86673	9.10343	8.18353	8.5119	7.94182
dresden_comp10988_c0_seq1	19.1494	24.4356	23.8559	27.369	23.9505	26.2627
dresden_comp10989_c0_seq1	15.2856	15.976	16.9902	17.7419	17.4368	16.8538
dresden_comp1099_c0_seq1	156.832	167.446	160.762	152.932	158.981	158.669
dresden_comp10990_c0_seq1	15.8656	17.3127	18.0469	15.5465	15.8054	14.7805
dresden_comp10991_c0_seq1	0.248477	0.210141	0.227209	0.176972	0.182008	0.145011
dresden_comp10994_c0_seq1	10.1301	10.9134	10.1959	12.1106	12.0065	11.4029
dresden_comp10996_c0_seq1	11.0918	10.8214	10.5761	11.9756	11.9009	12.0132
dresden_comp10997_c0_seq1	9.17744	8.69428	8.41504	8.89611	8.80866	9.2372
dresden_comp10998_c0_seq1	14.7679	14.6932	16.096	13.6759	13.741	13.6988
dresden_comp10999_c0_seq1	0.110283	0.886045	0.450829	0.918387	1.16437	1.33403
dresden_comp11_c0_seq1	4422.11	4024.74	4302.57	3613.91	3719.75	3903.86
dresden_comp110_c0_seq1	1060.23	1062.19	1141.38	1158.19	1067.2	1092.28
dresden_comp1100_c0_seq1	174.333	169.391	173.328	163.883	161.984	168.049
dresden_comp11000_c0_seq1	2.59157	3.99314	2.79366	3.58458	3.9867	3.68598
dresden_comp11002_c0_seq1	11.0261	13.1015	11.7958	13.3035	13.2571	12.8087
dresden_comp11003_c0_seq1	2.73502	3.27837	2.97547	5.14297	4.0647	4.00209
dresden_comp11004_c0_seq1	12.8827	12.6408	14.2458	16.2699	15.0506	14.7842
dresden_comp11005_c0_seq1	11.1531	12.3663	12.6171	11.4755	11.5712	12.185
dresden_comp11006_c0_seq1	8.31763	7.19861	7.05007	6.96582	7.55233	7.78687
dresden_comp11007_c0_seq1	6.94915	6.81923	6.76876	7.23368	6.74623	7.79846
dresden_comp11008_c0_seq1	9.59095	8.18362	8.49979	8.10701	9.04405	8.72302
dresden_comp1101_c0_seq1	148.711	152.002	152.585	151.623	151.173	154.406
dresden_comp11010_c0_seq1	14.8351	15.8175	15.6955	16.1228	15.9796	15.2508
dresden_comp11011_c0_seq1	8.65263	11.0741	11.1614	13.3731	12.4574	11.7802
dresden_comp11012_c0_seq1	5.88432	5.65737	6.75004	5.35249	5.21825	5.6895
dresden_comp11013_c0_seq1	4.69382	4.87892	4.94091	5.44789	5.67656	4.66056
dresden_comp11014_c0_seq1	5.2514	5.11506	5.1082	3.9187	4.61529	4.84715
dresden_comp11017_c0_seq1	16.9432	15.4995	15.9196	15.1174	15.8943	14.9776
dresden_comp11018_c0_seq1	4.78514	5.98737	5.15756	7.21302	7.05242	6.80048
dresden_comp11019_c0_seq1	11.7656	12.1719	12.6004	14.385	13.7122	13.7435
dresden_comp1102_c0_seq1	246.29	236.039	222.023	197.805	205.981	216.9
dresden_comp11021_c0_seq1	9.30068	9.91241	7.75929	8.00204	8.92695	8.5144
dresden_comp11022_c0_seq1	7.18911	7.31905	7.21264	6.90122	6.60022	6.76596
dresden_comp11023_c0_seq1	13.535	13.3845	13.1006	13.0519	13.1007	12.8904
dresden_comp11023_c1_seq1	5.07685	5.70239	5.42057	5.6463	5.16778	5.18498
dresden_comp11024_c0_seq1	11.2576	12.4846	11.3868	14.0674	13.7088	13.1894
dresden_comp11025_c0_seq1	2.89716	2.35118	2.66177	2.89393	3.42678	2.94994
dresden_comp11026_c0_seq1	10.824	10.8704	11.1473	10.0056	10.4292	9.77352
dresden_comp11027_c0_seq1	10.4195	11.4745	10.5567	9.6119	9.69044	10.0143
dresden_comp1103_c0_seq1	180.027	182.325	164.172	158.46	143.581	152.352
dresden_comp11032_c0_seq1	3.55464	4.17895	4.11485	3.98076	4.39815	3.97379
dresden_comp11034_c0_seq1	15.9797	16.3057	16.3724	17.2521	17.4232	16.4755
dresden_comp11037_c0_seq1	6.31403	6.7254	7.5283	5.17838	8.53953	6.26833
dresden_comp11039_c0_seq1	5.88799	6.06528	6.10339	6.33921	6.1035	5.30786
dresden_comp1104_c0_seq1	184.726	193.545	205.563	192.473	193.265	189.697
dresden_comp11040_c0_seq1	13.7853	15.0242	14.1522	15.5986	15.7384	16.4157
dresden_comp11041_c0_seq1	11.7278	11.5112	12.178	10.4327	10.7145	11.3755
dresden_comp11042_c1_seq1	15.756	16.4061	16.3892	16.4206	16.434	17.2596
dresden_comp11046_c0_seq1	6.39103	7.08527	6.71814	7.22294	7.21767	7.16193
dresden_comp11047_c0_seq1	5.10256	5.9808	6.05808	6.41386	7.22088	7.11226
dresden_comp11048_c0_seq1	7.57993	7.10708	7.68091	7.34421	7.54252	7.0149
dresden_comp11049_c0_seq1	5.845	6.53458	5.74807	6.42871	6.35109	5.11378
dresden_comp11050_c0_seq1	9.03981	9.4466	9.61306	8.39265	8.32481	9.97444
dresden_comp11051_c0_seq1	14.7222	13.7381	13.3332	14.7693	13.4395	14.0772
dresden_comp11053_c0_seq1	9.81471	8.31665	10.5529	8.30096	9.91097	10.4089
dresden_comp11054_c0_seq1	3.68843	5.86505	4.65954	4.74599	5.11365	4.95743
dresden_comp11057_c0_seq1	12.3254	16.5439	16.8354	22.2058	22.1814	20.548
dresden_comp11059_c0_seq1	10.5523	10.4926	9.9301	9.24429	9.72719	10.1105
dresden_comp1106_c0_seq1	241.612	243.094	246.176	257.151	248.335	242.093
dresden_comp11060_c0_seq1	8.5591	7.45659	8.95803	7.13837	6.18612	7.01665
dresden_comp11061_c0_seq1	11.7317	10.896	11.7459	9.20869	10.1846	10.7924
dresden_comp11062_c0_seq1	8.05221	9.47943	8.73212	8.89413	9.57493	8.86096
dresden_comp11063_c0_seq1	5.51877	5.93383	5.4489	5.06315	4.96781	5.73598
dresden_comp11066_c0_seq1	6.70393	6.70791	7.66993	7.82506	8.14963	8.39755
dresden_comp11067_c0_seq1	12.3468	11.9062	12.0821	12.3235	12.1527	12.0786
dresden_comp11068_c0_seq1	6.57204	6.34297	6.2963	6.03422	6.14621	6.18319
dresden_comp1107_c0_seq1	108.498	101.63	104.038	93.7766	99.8218	101.809
dresden_comp11070_c0_seq1	20.5012	20.0804	21.5653	19.7786	21.3517	17.5273
dresden_comp11071_c0_seq1	5.94496	6.59236	7.13044	9.41148	8.16285	8.32324
dresden_comp11072_c0_seq1	15.0331	15.6147	14.9194	15.9334	14.9697	14.3102
dresden_comp11073_c0_seq1	9.93554	10.1603	10.4217	9.81788	9.57499	9.34498
dresden_comp11074_c0_seq1	8.43291	8.10831	8.78514	8.6932	7.94517	9.12608
dresden_comp11075_c0_seq1	1.84144	2.16411	1.94198	2.36545	2.87679	2.56713
dresden_comp11076_c0_seq1	4.19829	5.10783	4.19607	4.58195	5.80474	5.1269
dresden_comp11077_c0_seq1	13.2882	12.233	12.4216	12.6933	12.4252	12.3983
dresden_comp11078_c0_seq1	18.4072	17.1268	17.152	15.7796	13.0948	14.3529
dresden_comp11079_c0_seq1	6.83106	6.64045	6.55608	6.76888	6.59859	6.68731
dresden_comp11081_c0_seq1	6.86371	6.11258	6.60197	7.17626	5.78379	6.02348
dresden_comp11083_c0_seq1	7.78011	9.26202	10.1399	10.874	8.43238	9.82531
dresden_comp11084_c0_seq1	4.74853	5.95124	6.21654	5.55571	7.30741	5.73611
dresden_comp11085_c0_seq1	4.71187	4.89856	4.89125	5.6178	5.84998	5.01361
dresden_comp11087_c0_seq1	7.39509	7.19597	7.73727	7.54308	6.99413	6.93665
dresden_comp11088_c0_seq2	8.9768	8.839	9.17413	9.70977	8.56795	10.0347
dresden_comp11089_c0_seq1	18.385	19.0363	17.4991	18.1417	18.3693	18.779
dresden_comp1109_c0_seq1	133.668	127.031	132.095	118.846	123.503	122.508
dresden_comp11090_c0_seq1	9.6191	9.86264	10.3452	8.96447	8.94254	8.88413
dresden_comp11091_c0_seq1	11.2958	12.0002	11.8583	10.7985	12.022	12.0063
dresden_comp11092_c0_seq1	8.9025	8.62838	8.02051	8.34523	8.28525	8.4221
dresden_comp11093_c0_seq1	10.941	10.2906	11.6953	10.8905	11.4664	11.0771
dresden_comp11096_c0_seq1	6.02941	6.00562	5.45485	5.839	5.54995	5.75404
dresden_comp11097_c0_seq1	10.893	10.3632	10.7458	9.94031	10.0045	9.24469
dresden_comp11098_c0_seq1	12.3109	16.1834	13.093	13.4401	12.7769	12.8134
dresden_comp11099_c0_seq1	7.17583	6.71298	7.83587	7.12855	7.35922	7.39863
dresden_comp111_c0_seq1	1649.59	1681.71	1695.96	1618.75	1580.91	1663.02
dresden_comp1110_c0_seq1	175.191	171.655	176.75	165.38	164.171	168.389
dresden_comp11100_c0_seq1	4.9748	5.9742	5.40696	5.86347	6.18968	5.57197
dresden_comp11101_c0_seq1	2.36818	3.63745	3.17953	3.57688	5.30371	3.5106
dresden_comp11103_c1_seq1	5.64148	5.51328	6.18839	5.80068	6.15618	5.42263
dresden_comp11104_c0_seq1	2.62666	4.73007	3.05467	5.79841	7.04174	5.56945
dresden_comp11106_c0_seq1	3.40834	3.59129	3.74974	4.28461	4.18308	3.47327
dresden_comp11107_c0_seq1	12.2562	11.3686	11.5984	13.0129	12.3581	12.2821
dresden_comp11109_c0_seq1	17.6528	16.2568	18.1106	19.9365	18.6771	17.6229
dresden_comp1111_c0_seq1	339.333	299.319	328.617	336.696	301.087	340.067
dresden_comp11111_c2_seq1	6.23014	7.4346	5.54312	8.77413	7.73855	6.72351
dresden_comp11112_c0_seq1	6.2675	6.43372	5.88529	5.87411	6.23763	6.10804
dresden_comp11113_c0_seq1	13.0521	13.9488	13.1641	12.1804	13.2947	12.409
dresden_comp11115_c0_seq1	9.05273	9.50605	8.92284	9.43066	9.54845	9.35114
dresden_comp11117_c0_seq1	10.047	9.46413	10.6755	10.4713	9.71507	11.3215
dresden_comp11118_c0_seq1	9.19077	8.59333	8.7916	9.74203	9.95805	10.828
dresden_comp11120_c0_seq1	5.30776	5.43302	6.36328	6.06962	5.90273	5.67195
dresden_comp11121_c0_seq1	5.89539	5.7402	5.58775	6.0477	5.88023	6.00313
dresden_comp11122_c0_seq1	5.54286	7.19022	7.78898	6.35366	8.0752	7.54965
dresden_comp11123_c0_seq1	7.44606	7.40884	7.43069	7.02143	7.0928	7.47435
dresden_comp11124_c0_seq1	9.28376	8.27555	9.08332	10.5628	10.3613	10.1201
dresden_comp11125_c0_seq1	1.99276	2.03209	2.00523	3.15939	3.14857	2.41052
dresden_comp11125_c1_seq1	3.98072	3.74395	4.00365	3.88061	4.12399	4.20379
dresden_comp11127_c0_seq1	8.59042	8.44473	8.26494	8.55652	8.43308	8.08873
dresden_comp11128_c0_seq1	11.6399	10.5829	10.5323	10.1943	10.402	10.7881
dresden_comp1113_c0_seq1	235.564	234.235	236.144	221.322	218.249	227.185
dresden_comp11130_c0_seq1	13.5705	14.082	13.3358	13.719	13.5932	13.1841
dresden_comp11131_c0_seq1	13.0632	13.1964	14.0571	13.678	13.7921	12.3936
dresden_comp11132_c0_seq1	3.63255	3.85858	3.14126	4.69024	4.1906	3.66174
dresden_comp11133_c0_seq1	7.73772	7.54886	7.23	6.93265	7.06872	6.68562
dresden_comp11134_c0_seq1	3.82916	3.53376	3.90711	3.48532	4.29465	3.89061
dresden_comp11135_c0_seq1	9.89156	9.57243	9.40521	8.60219	8.50261	8.66155
dresden_comp11136_c0_seq1	3.78614	3.16864	5.15916	3.61273	3.33117	3.49851
dresden_comp11137_c0_seq1	6.06068	4.57823	5.49373	5.86996	5.94361	6.26876
dresden_comp1114_c0_seq1	252.915	262.024	292.956	268.929	254.455	275.489
dresden_comp11140_c0_seq1	7.92282	7.08395	7.19532	6.79424	7.12838	7.53074
dresden_comp11141_c0_seq1	14.631	14.6294	15.5134	15.211	15.6844	15.7625
dresden_comp11142_c0_seq1	1.50739	1.95585	1.69795	1.64928	1.98541	1.79678
dresden_comp11144_c0_seq1	6.76301	7.12197	7.27545	6.32737	7.06942	7.09336
dresden_comp11145_c0_seq1	11.6356	11.5786	11.4836	11.0966	11.466	10.9603
dresden_comp11146_c0_seq1	10.0157	12.3422	11.1765	11.0457	12.4193	10.1508
dresden_comp11148_c0_seq1	13.8675	14.0186	14.7877	13.0488	14.1772	13.8134
dresden_comp11149_c0_seq1	11.6374	11.3228	12.1051	12.0225	11.6789	12.2615
dresden_comp1115_c0_seq1	78.5708	79.7998	87.2212	87.5679	74.7208	85.2473
dresden_comp11150_c0_seq1	14.776	16.2056	15.4115	15.9083	16.1964	17.3602
dresden_comp11151_c0_seq1	6.09166	6.93956	5.8539	5.86786	8.02855	6.96547
dresden_comp11152_c0_seq1	15.4222	15.9973	16.3038	15.4256	16.1924	14.5973
dresden_comp11153_c0_seq1	5.12706	5.35068	5.45962	5.70274	5.24452	5.55859
dresden_comp11154_c0_seq1	3.26242	2.90117	3.14787	3.41497	3.39373	3.31619
dresden_comp11155_c0_seq1	20.1343	18.3981	18.4302	21.0331	22.521	19.6623
dresden_comp11156_c0_seq1	1.45844	1.69002	1.75802	2.33562	3.23038	2.48795
dresden_comp11157_c0_seq1	5.85381	5.66234	6.55935	6.1397	5.8012	5.7602
dresden_comp11158_c0_seq1	6.74868	6.72	7.75672	6.56728	7.65189	7.36179
dresden_comp11160_c0_seq1	15.2989	15.1857	15.3622	14.3588	15.6073	14.7935
dresden_comp11161_c0_seq1	6.44782	6.29558	6.3455	7.20899	6.64715	6.07836
dresden_comp11162_c0_seq1	7.78029	7.88598	6.69972	6.09913	6.75315	6.2452
dresden_comp11163_c0_seq1	11.6673	11.2288	11.216	10.3769	11.2222	11.1543
dresden_comp11164_c0_seq1	10.1448	9.80574	9.76622	10.416	11.0664	10.5753
dresden_comp11165_c0_seq1	5.594	4.77528	4.7165	5.28926	5.4587	5.9209
dresden_comp11168_c0_seq1	10.6173	11.875	12.3109	11.1546	10.5689	11.3731
dresden_comp11169_c0_seq1	18.6963	19.6818	18.3798	19.116	18.947	16.2156
dresden_comp1117_c0_seq1	120.066	134.954	137.038	112.084	114.781	118.417
dresden_comp11170_c0_seq1	12.0167	11.5565	12.7582	11.1827	11.6561	12.1561
dresden_comp11171_c0_seq4	12.9177	3.89193	7.26094	8.74032	9.299	4.55754
dresden_comp11172_c0_seq1	11.3988	10.2781	11.3609	12.7105	11.9909	10.8857
dresden_comp11175_c0_seq1	9.51403	8.68619	9.5022	9.30336	9.37386	9.51783
dresden_comp11176_c0_seq1	11.7305	11.0574	11.1471	12.2643	11.5554	8.50552
dresden_comp11177_c0_seq1	8.97268	8.38349	8.53692	8.46878	8.85849	9.0729
dresden_comp11178_c0_seq1	3.7485	2.42875	2.59513	1.63631	3.01757	3.29106
dresden_comp11179_c0_seq1	6.74183	6.97589	7.23453	8.32574	7.60823	7.08432
dresden_comp1118_c0_seq1	114.389	117.085	117.385	116.126	115.749	120.196
dresden_comp11181_c0_seq1	14.7146	14.726	13.2503	13.7639	12.3455	13.4844
dresden_comp11182_c0_seq1	6.82839	6.47714	6.31348	6.89362	7.73989	6.65077
dresden_comp11184_c0_seq1	10.3973	10.3887	10.4906	10.1786	10.6803	10.0594
dresden_comp11185_c0_seq1	8.10878	7.81373	8.2354	8.28301	6.81311	8.04662
dresden_comp11186_c0_seq1	7.46507	8.21308	8.20779	7.74889	8.3727	7.52505
dresden_comp11187_c0_seq1	5.96087	5.31814	6.22906	5.8324	5.49056	5.20272
dresden_comp11189_c0_seq1	8.25338	7.43506	8.08125	7.3772	7.60865	7.27351
dresden_comp1119_c0_seq1	601.886	462.799	609.052	842.726	660.775	798.652
dresden_comp11190_c0_seq1	2.91438	3.71555	3.22813	3.0882	3.93628	4.01088
dresden_comp11191_c0_seq5	1.55903	1.42756	1.54644	1.55127	1.62842	1.22489
dresden_comp11192_c0_seq1	23.1594	20.7667	21.5722	16.9098	18.4499	17.0422
dresden_comp11193_c0_seq1	3.98242	5.16063	4.76392	5.52094	5.93616	5.62389
dresden_comp11194_c0_seq1	4.50592	3.74701	3.90103	3.67465	3.82902	4.07924
dresden_comp11196_c0_seq1	8.33298	8.84183	8.36569	7.57073	8.33727	8.54834
dresden_comp11197_c0_seq1	6.70058	7.69877	7.34115	7.74335	8.20267	8.01372
dresden_comp11198_c0_seq1	12.8047	11.5293	13.0185	10.847	10.6585	11.5055
dresden_comp11199_c0_seq1	14.8882	14.8506	14.8802	15.025	14.0477	13.4816
dresden_comp112_c0_seq1	1966.53	2066.84	2036.01	2101.86	2122.98	2112.87
dresden_comp1120_c0_seq1	149.679	148.59	151.49	150.088	148.161	156.299
dresden_comp11200_c0_seq1	11.0965	12.2509	12.4156	15.7748	14.5454	13.2814
dresden_comp11201_c0_seq1	7.83343	9.1021	8.37449	8.61336	8.58359	8.12545
dresden_comp11203_c0_seq1	2.70049	3.11173	2.7889	5.00072	4.52913	3.72509
dresden_comp11206_c0_seq1	3.61106	4.25335	4.2068	4.17657	4.06501	4.01457
dresden_comp11207_c0_seq1	8.88313	9.24124	10.7475	11.0299	10.7055	11.0426
dresden_comp11208_c0_seq1	7.04998	6.99397	7.14646	7.52732	7.49922	7.90481
dresden_comp1121_c0_seq1	241.599	244.39	250.855	246.448	234.163	238.84
dresden_comp11210_c0_seq1	8.69745	9.68736	9.22999	10.6251	9.56617	12.1073
dresden_comp11211_c0_seq1	8.49037	8.46847	9.27016	10.1067	9.68513	9.8708
dresden_comp11212_c1_seq1	13.4319	13.2339	13.6799	13.3556	13.0476	13.9947
dresden_comp11213_c0_seq1	3.27843	2.46936	3.3505	4.26583	6.68672	7.84884
dresden_comp11214_c0_seq1	5.50762	6.2669	6.29415	6.46741	6.17169	6.48174
dresden_comp11216_c0_seq1	7.35681	7.25006	7.90049	6.60351	7.41992	8.03062
dresden_comp11217_c0_seq1	1.28268	0.552074	0.561802	1.14445	2.46227	2.21654
dresden_comp1122_c0_seq1	142.276	124.027	139.319	135.626	125.8	137.965
dresden_comp11220_c0_seq1	6.54426	6.75431	6.95565	6.91702	7.76948	7.28698
dresden_comp11221_c0_seq1	7.3618	7.99444	7.34013	9.15849	10.1681	8.56729
dresden_comp11223_c0_seq1	7.85527	8.17163	7.58642	8.32	8.35642	7.56207
dresden_comp11225_c0_seq1	8.76976	8.58204	7.98292	6.2628	7.98671	7.89453
dresden_comp11226_c0_seq1	6.78224	8.77105	8.02575	9.46278	10.347	9.01969
dresden_comp11227_c0_seq1	3.26718	3.77091	3.38883	3.04562	3.55713	3.58836
dresden_comp11228_c0_seq1	14.1405	13.5762	13.2147	13.8378	13.5889	14.2716
dresden_comp11229_c0_seq1	6.88278	6.92913	6.93114	6.5355	6.39674	6.56579
dresden_comp1123_c0_seq1	109.434	102.43	106.01	97.5438	97.466	102.828
dresden_comp11230_c0_seq1	8.80346	11.2682	11.6432	10.7811	11.7633	8.8742
dresden_comp11231_c0_seq1	14.5721	13.7213	12.8297	12.5137	10.772	13.0124
dresden_comp11232_c0_seq1	7.7191	8.47013	7.21906	8.73501	9.63078	8.2787
dresden_comp11234_c0_seq1	11.4333	12.0015	11.3189	11.2805	10.554	11.3248
dresden_comp11236_c0_seq1	3.10767	2.95123	3.20256	3.49208	3.3572	3.26371
dresden_comp11237_c0_seq1	8.38862	8.11589	8.73009	7.4656	7.81798	7.79762
dresden_comp11238_c0_seq1	6.38016	6.88317	6.9048	8.13498	7.56782	7.65312
dresden_comp11239_c0_seq1	1.99153	1.64346	1.84597	1.71952	1.85223	1.83634
dresden_comp1124_c0_seq1	58.9341	61.7757	62.7589	62.7962	73.4417	70.5823
dresden_comp11240_c0_seq1	11.3628	14.0836	12.1884	15.6729	16.9752	15.4614
dresden_comp11241_c0_seq1	6.04705	6.20878	5.90356	6.39519	6.97229	7.20571
dresden_comp11243_c0_seq1	5.80737	6.05117	5.8873	6.43411	6.60513	5.32042
dresden_comp11245_c0_seq1	8.29062	8.47865	8.44805	9.5405	9.34494	9.97971
dresden_comp11246_c0_seq1	9.25209	8.26603	8.59588	9.56837	9.9471	8.17577
dresden_comp11247_c0_seq1	11.5856	11.1402	12.4816	11.7101	11.2921	12.0176
dresden_comp11248_c0_seq1	9.43804	9.24462	10.4295	11.9063	10.86	11.0604
dresden_comp11249_c0_seq1	15.8806	18.4235	23.2253	22.8012	17.6077	22.0803
dresden_comp1125_c0_seq1	256.074	253.317	249.51	231.916	229.599	252.193
dresden_comp11251_c0_seq1	14.7617	14.3539	13.0427	14.364	13.4103	12.392
dresden_comp11252_c0_seq1	14.9066	13.5603	13.6157	13.3415	13.6337	13.7262
dresden_comp11253_c0_seq1	22.7924	19.5883	18.4905	19.5054	18.9726	19.2141
dresden_comp11254_c0_seq1	6.88825	8.42391	8.51889	9.34859	9.67448	9.21125
dresden_comp11255_c0_seq1	5.8186	5.25526	5.14832	5.48774	5.20997	4.88124
dresden_comp11256_c0_seq1	5.4917	7.16264	5.39375	6.23623	6.57166	5.17635
dresden_comp11259_c0_seq1	11.0612	10.7555	10.6602	12.0391	12.0434	11.7588
dresden_comp1126_c0_seq1	152.974	159.644	155.657	144.554	155.066	157.155
dresden_comp11261_c0_seq1	10.4742	9.47131	9.36124	9.29514	9.28603	8.5642
dresden_comp11262_c0_seq1	11.15	12.6467	12.4529	14.5122	14.4198	13.1365
dresden_comp11263_c0_seq1	9.20096	9.78855	9.30361	9.13126	10.3655	9.60894
dresden_comp11264_c0_seq1	3.45719	3.7856	3.27104	4.30687	4.4636	3.54117
dresden_comp11265_c0_seq1	5.28015	6.29452	5.86993	6.77602	7.44721	6.68369
dresden_comp11266_c0_seq1	8.21163	7.68032	7.35257	8.93288	8.13906	8.1844
dresden_comp11267_c0_seq1	10.009	10.4519	11.135	12.6791	11.7526	11.4623
dresden_comp11268_c0_seq1	6.69085	6.97937	7.02856	7.39071	7.99862	7.10247
dresden_comp11269_c0_seq1	13.4009	12.5354	12.8197	11.1571	11.7538	11.2551
dresden_comp1127_c0_seq1	63.116	82.806	84.9004	65.8851	69.1031	81.7053
dresden_comp11270_c0_seq1	2.90579	2.72584	3.23074	3.35716	3.67784	4.05574
dresden_comp11271_c0_seq1	11.4613	13.3382	12.0311	13.3934	12.8471	11.716
dresden_comp11272_c0_seq1	10.056	9.33337	9.07664	9.481	9.69145	8.26729
dresden_comp11273_c0_seq1	6.71076	6.61394	6.92218	7.72313	7.74132	6.8067
dresden_comp11274_c0_seq1	6.87376	6.96273	6.86337	6.7851	6.50275	6.53077
dresden_comp11277_c0_seq1	13.4552	13.8575	14.1719	14.5777	12.3874	12.5945
dresden_comp11279_c0_seq1	10.0437	10.316	10.881	10.4719	9.68704	10.8311
dresden_comp1128_c0_seq1	133.822	133.77	137.593	119.114	107.137	111.199
dresden_comp11280_c0_seq1	11.5597	9.96492	9.57435	10.0467	10.4099	10.2131
dresden_comp11281_c1_seq1	5.01996	4.18537	4.14297	3.74658	4.06369	3.85728
dresden_comp11282_c0_seq1	2.18542	2.42799	2.37306	2.7441	2.72689	2.43705
dresden_comp11283_c0_seq1	7.71832	9.20479	9.50784	9.75598	9.54684	9.33178
dresden_comp11285_c0_seq1	12.1624	12.5656	10.6646	15.0684	14.3578	13.2551
dresden_comp11286_c0_seq1	2.89256	5.18336	3.82561	4.72313	7.40355	5.37423
dresden_comp11287_c0_seq1	5.06228	5.34531	6.59992	5.9344	5.63083	5.72295
dresden_comp11288_c0_seq1	2.54735	1.45199	2.04046	2.14998	3.10579	2.98422
dresden_comp11289_c0_seq1	4.98902	4.73764	5.00475	5.71958	5.14548	5.10914
dresden_comp1129_c0_seq1	304.538	332.981	347.75	344.012	327.919	346.081
dresden_comp11291_c0_seq1	9.58668	9.08627	9.86354	9.28323	8.34238	8.22883
dresden_comp11292_c0_seq1	10.6807	11.2902	12.164	10.0698	9.96632	9.86794
dresden_comp11293_c0_seq1	6.42681	6.61221	6.85366	6.76267	7.27488	7.4291
dresden_comp11294_c0_seq2	1.22656	1.33987	1.0446	1.41118	1.38381	1.22557
dresden_comp11295_c1_seq1	11.2789	10.7987	11.0197	10.0031	10.1184	10.2023
dresden_comp11296_c0_seq1	23.0744	21.6736	21.5945	20.8238	20.7288	20.1864
dresden_comp11297_c0_seq1	7.89858	9.31746	7.1753	9.85333	10.7701	8.84672
dresden_comp11298_c0_seq1	7.32295	8.04651	8.03421	7.95908	8.37241	8.05484
dresden_comp11299_c0_seq1	10.911	10.8163	10.8487	11.7681	11.1347	10.4168
dresden_comp113_c0_seq1	1155.55	1174.33	1189.85	1155.75	1141.41	1156.73
dresden_comp1130_c0_seq1	149.949	146.288	135.977	132.408	135.095	138.724
dresden_comp11300_c0_seq1	9.32809	9.14057	9.11643	9.46373	9.10305	8.34248
dresden_comp11302_c0_seq1	0.776776	1.38685	1.41129	1.25779	2.40237	1.47903
dresden_comp11303_c0_seq1	13.02	12.7815	12.7072	14.6425	12.979	13.1668
dresden_comp11304_c0_seq1	11.7335	11.3391	10.8827	10.0246	10.2845	9.32829
dresden_comp11305_c0_seq1	15.3136	14.1905	14.5917	13.3993	13.9172	15.0638
dresden_comp11306_c0_seq1	6.38319	6.46753	6.65881	6.66423	7.3248	7.15896
dresden_comp11307_c0_seq1	8.09325	8.94073	8.52848	8.74288	9.11449	8.97411
dresden_comp11308_c0_seq1	6.91079	7.40906	6.74477	6.56921	6.52645	6.80952
dresden_comp1131_c0_seq1	146.407	139.657	160.442	142.617	137.635	149.367
dresden_comp11310_c0_seq1	8.63962	7.9588	8.07258	7.64005	8.16817	8.66728
dresden_comp11311_c0_seq1	7.04178	7.97019	7.75016	7.52679	8.56036	8.53327
dresden_comp11312_c0_seq1	10.0133	14.0434	11.7056	12.5811	12.4774	13.0334
dresden_comp11313_c0_seq1	3.8482	4.33246	4.04613	4.25973	3.73614	4.03563
dresden_comp11314_c0_seq1	4.37476	4.6882	4.90712	4.35951	3.40526	4.43681
dresden_comp11315_c0_seq1	8.40442	9.16539	8.27301	6.22595	6.48306	6.0811
dresden_comp11316_c0_seq1	16.3268	14.336	13.8592	13.1412	14.7716	13.1754
dresden_comp11317_c0_seq1	10.5677	9.7	9.72313	10.5272	9.48862	9.95489
dresden_comp11318_c0_seq1	5.53196	5.6358	5.60827	5.21399	5.50538	4.75425
dresden_comp11319_c0_seq1	9.51233	8.60183	9.02116	8.85288	8.91731	9.62939
dresden_comp1132_c0_seq1	183.846	174.137	188.558	207.1	203.531	193.347
dresden_comp11320_c0_seq1	13.1621	12.9855	13.4176	11.6649	11.2967	11.5969
dresden_comp11322_c0_seq1	4.43594	4.60481	4.56118	4.20805	4.47904	4.58098
dresden_comp11323_c0_seq1	6.82334	7.70409	7.34469	7.64908	6.70416	6.34908
dresden_comp11324_c0_seq1	4.96273	5.0846	5.01599	5.07114	4.87694	4.96589
dresden_comp11326_c0_seq1	9.86002	8.76308	7.8474	8.81046	8.04006	8.7958
dresden_comp11327_c0_seq1	7.87725	7.64478	8.51486	7.68729	7.81517	8.19506
dresden_comp11328_c0_seq2	19.4474	19.6876	16.8019	16.0974	16.4545	16.4939
dresden_comp11329_c0_seq1	11.71	10.9155	10.9756	10.9368	10.457	10.3172
dresden_comp1133_c0_seq1	27.1296	31.7647	30.1605	33.0619	38.2335	36.0188
dresden_comp11330_c0_seq1	8.52562	9.30877	8.7777	10.8834	10.9613	11.1134
dresden_comp11331_c0_seq1	3.27313	3.7985	3.41942	3.445	3.31614	3.55605
dresden_comp11332_c0_seq1	14.8134	15.0599	13.7821	13.0893	14.2181	14.6962
dresden_comp11334_c0_seq1	4.6156	5.32364	4.64112	5.40623	5.09584	5.1937
dresden_comp11335_c0_seq1	10.9827	10.962	11.4138	10.8002	9.68316	9.77848
dresden_comp11336_c0_seq1	20.4646	19.3428	18.9673	17.9833	17.9462	18.0218
dresden_comp11337_c0_seq1	11.7496	11.8	12.3196	13.1654	12.5865	12.9371
dresden_comp1134_c0_seq1	114.061	103.633	107.647	95.6496	93.827	100.948
dresden_comp11341_c0_seq1	15.6118	15.928	16.0818	14.5386	15.193	15.3931
dresden_comp11342_c0_seq1	15.3089	15.126	13.7234	13.8235	12.9995	12.871
dresden_comp11343_c0_seq1	2.38924	3.18737	2.95199	3.00676	3.11469	2.83981
dresden_comp11344_c0_seq1	15.4207	15.1103	15.9948	16.0964	15.3571	16.412
dresden_comp11345_c0_seq1	6.47002	6.65897	6.51239	6.80758	6.94023	6.55015
dresden_comp11346_c0_seq1	6.24258	6.12685	5.84333	6.64586	6.95858	6.70749
dresden_comp11349_c0_seq1	11.8795	12.8289	10.8199	13.1937	13.5728	12.7265
dresden_comp1135_c0_seq1	122.418	118.461	119.738	110.759	111.947	117.476
dresden_comp11351_c0_seq1	11.2797	10.44	11.6158	10.7201	10.6091	10.0768
dresden_comp11352_c0_seq1	10.3901	9.74744	11.0587	9.8922	9.94823	9.04302
dresden_comp11353_c0_seq1	11.1804	11.9977	11.4995	10.9902	11.6962	10.7393
dresden_comp11354_c0_seq1	9.4447	9.71881	8.95495	8.08791	9.33312	8.45754
dresden_comp11355_c0_seq1	13.2955	18.1742	21.3253	12.3021	17.9012	19.5451
dresden_comp11356_c0_seq1	10.6722	8.96206	8.93386	8.87213	9.78883	10.0603
dresden_comp11357_c0_seq1	12.1131	12.2464	12.2138	10.374	11.3153	10.5769
dresden_comp11358_c0_seq1	7.75916	8.8099	8.25803	7.3309	7.77942	6.9995
dresden_comp11359_c0_seq1	8.66843	9.2711	9.01594	10.1246	9.95792	10.011
dresden_comp1136_c0_seq1	88.7606	87.1574	96.5839	85.3546	84.6769	91.0425
dresden_comp11360_c0_seq1	4.69866	7.46229	5.47199	4.43606	5.8733	5.61761
dresden_comp11363_c0_seq1	6.79708	7.11401	6.90989	7.96097	7.64136	7.88081
dresden_comp11365_c0_seq1	9.46059	9.4219	9.42664	9.93829	9.59542	9.56843
dresden_comp11366_c0_seq1	10.4021	9.49892	10.3458	10.1061	9.83999	9.73617
dresden_comp11367_c0_seq1	13.2079	12.3241	12.3817	12.7536	11.2728	12.8421
dresden_comp11368_c0_seq1	5.51677	6.03763	5.32	6.08132	7.26377	6.01739
dresden_comp1137_c0_seq1	55.1756	52.6743	53.5632	53.0222	52.7079	53.018
dresden_comp11370_c0_seq1	9.1008	9.68997	9.80654	10.1356	9.80367	8.94235
dresden_comp11371_c0_seq1	6.17585	6.9653	7.23831	6.91341	7.55074	6.9666
dresden_comp11372_c0_seq1	13.2863	13.7126	12.4055	14.7339	15.7745	13.2744
dresden_comp11374_c0_seq1	10.0322	11.0381	11.4019	10.9692	10.9007	10.4116
dresden_comp11375_c0_seq1	4.73368	4.63896	5.48147	5.40435	5.14804	5.71452
dresden_comp11376_c0_seq1	7.6956	7.00587	6.67905	6.29848	6.68156	7.29851
dresden_comp11377_c0_seq1	7.36979	7.0018	6.99753	7.12735	7.05589	7.07924
dresden_comp11378_c0_seq1	5.68042	6.40741	6.59692	7.31755	7.26689	7.40526
dresden_comp11379_c0_seq1	5.53546	5.43426	5.65714	5.63261	7.04423	6.2069
dresden_comp1138_c0_seq1	79.2052	80.068	78.9684	67.6478	72.2357	73.2382
dresden_comp11380_c0_seq1	5.57992	6.97667	6.54996	6.64816	6.92585	7.2512
dresden_comp11382_c0_seq1	5.95528	6.65843	4.70706	5.55783	6.05387	5.88485
dresden_comp11385_c0_seq1	15.5172	14.5942	14.312	13.5886	14.7585	12.6624
dresden_comp11386_c0_seq1	2.25335	3.7178	3.28983	3.74181	3.2442	3.3531
dresden_comp11387_c0_seq1	10.7292	10.7293	12.7148	10.6576	11.0759	11.1146
dresden_comp11388_c0_seq1	9.7815	10.6543	9.94679	10.6379	10.8131	10.1544
dresden_comp11389_c0_seq1	6.55944	10.9215	5.99799	8.62485	17.2308	11.4843
dresden_comp1139_c0_seq1	140.6	136.466	136.056	127.986	134.905	135.172
dresden_comp11390_c0_seq1	12.5998	11.7959	13.5116	12.4285	13.1556	12.2705
dresden_comp11391_c0_seq1	8.57489	9.46829	8.06598	8.86055	8.73017	8.87007
dresden_comp11392_c0_seq1	12.9678	12.7417	12.878	13.072	12.7574	12.985
dresden_comp11393_c1_seq1	0.738639	1.01998	0.754877	1.15332	1.06344	0.930718
dresden_comp11394_c0_seq1	8.37743	7.64082	7.50747	7.87241	7.45015	7.55304
dresden_comp11395_c0_seq1	6.12405	6.10187	5.47018	7.3787	7.47474	6.78087
dresden_comp11396_c0_seq1	8.71571	8.68944	8.50032	9.10083	8.00932	7.88253
dresden_comp11397_c0_seq1	10.2864	11.282	10.3742	10.7252	10.8149	10.5908
dresden_comp11398_c0_seq1	9.94039	10.8374	11.1656	9.97451	10.1426	9.93
dresden_comp11399_c0_seq1	7.56835	8.65159	9.51692	8.49542	9.13887	8.29716
dresden_comp114_c0_seq1	1381.5	1332.82	1370.26	1240.12	1260.97	1355.68
dresden_comp1140_c0_seq1	83.7738	75.4367	83.2835	78.982	75.0802	80.7747
dresden_comp11400_c0_seq1	9.00995	9.52874	9.50119	9.14659	9.07622	9.11448
dresden_comp11401_c0_seq1	10.8471	10.487	10.4091	10.8296	10.1151	10.3577
dresden_comp11402_c0_seq1	14.4279	12.2257	14.7451	13.8453	15.7956	16.5891
dresden_comp11403_c0_seq1	7.22287	7.06167	8.01715	8.91278	8.21815	7.03982
dresden_comp11404_c0_seq1	7.48848	9.53039	8.34584	9.97906	9.63506	10.3143
dresden_comp11405_c0_seq1	17.6483	16.8171	16.5766	16.7474	15.9937	16.1766
dresden_comp11406_c0_seq1	8.37751	7.37529	9.23966	7.98176	7.84836	7.9316
dresden_comp11408_c0_seq1	6.28402	6.5034	6.28034	6.69263	6.62768	6.9673
dresden_comp11409_c0_seq1	8.44753	8.67758	8.13426	9.60892	9.47032	8.84733
dresden_comp1141_c0_seq1	398.187	422.312	449.968	446.448	413.554	418.601
dresden_comp11410_c0_seq1	1.55186	1.63644	1.22913	1.81733	1.41503	1.29058
dresden_comp11411_c0_seq3	3.29303	3.2233	3.00518	3.45683	3.37439	3.05767
dresden_comp11412_c0_seq1	5.80757	6.58503	6.36234	7.05041	7.17869	6.55151
dresden_comp11413_c0_seq1	4.38407	4.37207	3.79897	3.51842	3.78123	3.74713
dresden_comp11417_c0_seq1	8.94639	12.7464	11.0708	13.5202	13.3976	12.3594
dresden_comp1142_c0_seq1	68.8522	67.9889	67.8445	61.3491	63.8713	64.7224
dresden_comp11420_c0_seq1	7.35016	6.80271	5.82844	7.11532	6.24459	6.74509
dresden_comp11421_c0_seq1	9.80805	9.76234	9.61066	8.40192	8.27126	6.26462
dresden_comp11422_c0_seq1	4.93702	6.78651	6.14926	7.38754	7.75951	7.06068
dresden_comp11423_c0_seq1	4.06702	5.95163	4.15642	5.44312	6.02269	7.61373
dresden_comp11424_c0_seq2	11.2039	10.6842	10.7674	11.9034	11.4196	10.6722
dresden_comp11425_c0_seq1	9.83067	8.87455	9.62987	9.58126	8.44299	8.07947
dresden_comp11426_c0_seq1	5.49716	7.36097	6.42058	7.08468	5.27627	5.27746
dresden_comp11428_c0_seq1	8.42269	8.09999	7.51247	7.94937	7.70703	6.89674
dresden_comp11429_c0_seq1	8.60122	7.43234	8.4631	7.77413	7.80647	8.3476
dresden_comp1143_c0_seq1	105.071	105.757	109.444	99.308	98.6865	95.8845
dresden_comp11431_c0_seq1	5.00181	0.251162	2.42809	0.0650826	0.450077	0.220588
dresden_comp11432_c0_seq1	5.88864	6.35194	6.71153	8.46308	8.1175	7.87797
dresden_comp11434_c0_seq1	9.35729	9.95463	10.1781	9.88725	9.17987	9.81167
dresden_comp11435_c0_seq1	4.09607	4.52207	4.70072	5.6548	6.11563	5.47603
dresden_comp11436_c0_seq1	9.09075	8.76742	8.61468	8.66186	8.74853	8.82439
dresden_comp11439_c0_seq1	3.8071	5.25144	4.65645	4.96566	4.85748	4.60831
dresden_comp1144_c0_seq1	232.249	215.639	221.47	197.345	199.394	214.066
dresden_comp11440_c0_seq1	13.1281	13.716	13.7052	12.9676	12.3804	12.86
dresden_comp11441_c0_seq1	2.85158	3.87661	2.80765	5.10409	5.04007	4.83756
dresden_comp11442_c0_seq1	14.4936	14.1233	16.2787	15.8339	15.1508	15.6226
dresden_comp11443_c0_seq1	2.14954	2.47726	2.44888	3.41135	3.11166	2.59307
dresden_comp11444_c0_seq1	9.6671	9.82457	9.64344	11.7067	10.591	10.133
dresden_comp11446_c0_seq1	10.7156	10.125	10.6623	12.0906	11.3127	11.3803
dresden_comp11447_c0_seq1	9.16247	8.98095	9.56874	9.57127	9.06116	8.85153
dresden_comp11448_c0_seq1	6.35382	5.64917	5.46943	6.3532	6.14222	5.69322
dresden_comp11449_c0_seq1	10.5035	11.021	9.96518	11.4322	11.0995	11.5967
dresden_comp1145_c0_seq1	160.426	152.005	161.862	145.252	148.11	149.594
dresden_comp11450_c0_seq1	11.1384	12.0086	10.7375	11.156	10.6234	11.2279
dresden_comp11452_c0_seq1	4.43232	5.44285	4.83031	5.22606	5.222	4.76439
dresden_comp11453_c0_seq1	8.37824	8.0763	7.90755	7.7541	7.82632	8.10645
dresden_comp11454_c0_seq1	3.85487	4.71516	5.00027	5.17021	4.88586	5.13131
dresden_comp11455_c0_seq1	8.62752	8.43447	9.28535	9.71592	8.97702	9.04318
dresden_comp11456_c0_seq1	6.90467	7.87534	8.71976	6.10927	7.76332	6.463
dresden_comp11457_c0_seq1	7.86546	7.89917	8.72737	10.1759	10.4254	9.25011
dresden_comp11458_c0_seq1	9.83326	10.4415	10.2841	10.2359	11.1614	10.1648
dresden_comp11459_c0_seq1	10.5666	11.6048	9.88316	11.5459	12.9592	11.835
dresden_comp1146_c0_seq1	169.167	179.093	178.354	190.742	186.429	194.465
dresden_comp11460_c0_seq1	4.60408	5.42796	5.5236	5.55663	4.41908	4.03572
dresden_comp11461_c0_seq1	10.9867	10.8833	10.4626	10.2409	10.4733	10.4205
dresden_comp11462_c0_seq1	6.93933	6.65962	6.69271	7.15569	6.63133	6.25577
dresden_comp11463_c0_seq1	3.53012	3.8623	3.57839	4.46635	4.37995	4.5566
dresden_comp11464_c0_seq1	8.932	8.91127	8.8506	9.5271	9.79278	9.24812
dresden_comp11465_c0_seq1	9.68357	9.81949	9.22387	9.48064	9.63285	10.0931
dresden_comp11466_c0_seq1	3.70692	3.71065	3.62141	3.77365	3.72642	3.53233
dresden_comp11467_c0_seq1	2.04713	1.4952	0.950968	1.54978	0.893122	0.93799
dresden_comp11468_c0_seq1	2.7671	3.86638	4.18042	3.38133	4.96539	4.72974
dresden_comp11469_c0_seq1	12.6741	13.444	13.941	13.6698	12.8976	12.0576
dresden_comp1147_c0_seq1	93.68	88.1602	87.5791	89.5136	91.0851	90.5949
dresden_comp11470_c0_seq1	12.6592	11.4661	11.2682	11.4241	10.4684	11.4917
dresden_comp11471_c0_seq1	20.3398	18.4034	17.363	17.4783	18.7061	17.4465
dresden_comp11474_c0_seq1	1.34456	1.08026	1.2138	1.32963	1.18299	1.08429
dresden_comp11475_c0_seq1	7.86695	7.47087	8.11064	9.34862	8.13677	8.98329
dresden_comp11476_c0_seq1	9.10687	8.73485	9.16066	9.75668	8.74093	8.76746
dresden_comp11478_c0_seq1	2.37209	3.85858	3.00468	3.37343	3.62359	3.09839
dresden_comp11479_c0_seq1	5.38289	5.77288	5.28964	5.55258	6.04327	5.90492
dresden_comp1148_c0_seq1	115.075	112.971	116.683	106.846	106.929	110.118
dresden_comp11480_c0_seq1	10.919	11.5672	11.1352	11.4308	11.361	11.579
dresden_comp11481_c0_seq1	13.5862	13.8613	12.6388	13.4317	12.9466	12.7332
dresden_comp11484_c0_seq1	9.13854	9.23889	9.68187	10.2737	10.701	9.42692
dresden_comp11486_c0_seq1	8.94197	10.1256	10.1745	9.8922	10.1637	9.87141
dresden_comp11487_c0_seq1	7.07283	9.61717	7.91865	9.86481	10.5643	9.3727
dresden_comp11488_c0_seq1	3.31491	2.78717	3.46657	3.98562	4.06963	3.96323
dresden_comp11489_c0_seq1	7.88512	7.99026	7.93746	10.3031	8.6592	9.14195
dresden_comp1149_c0_seq1	160.512	154.74	153.991	153.53	151.915	157.713
dresden_comp11491_c0_seq1	13.8531	12.9984	13.5224	14.0968	14.3192	15.3743
dresden_comp11492_c0_seq1	12.7357	12.3011	13.3307	13.1744	12.4148	12.7579
dresden_comp11493_c0_seq1	12.4747	11.9068	12.5629	12.4077	12.0433	11.5844
dresden_comp11494_c0_seq1	7.90453	9.09946	8.10576	11.1108	10.1933	8.754
dresden_comp11495_c0_seq1	4.08589	4.34243	4.82436	5.6365	5.38758	5.09841
dresden_comp11497_c0_seq1	22.4599	28.0243	25.2722	19.1287	21.9929	19.21
dresden_comp11498_c0_seq1	3.02811	3.24383	2.54451	3.36223	3.0356	2.91678
dresden_comp11499_c0_seq1	8.56368	8.35543	9.19507	9.36567	8.21956	7.89491
dresden_comp115_c0_seq1	351.232	266.095	384.354	351.691	307.203	366.611
dresden_comp1150_c0_seq1	117.056	119.187	130.711	116.428	118.745	126.776
dresden_comp11500_c0_seq1	13.8868	15.6121	13.8675	14.0697	14.5143	14.2652
dresden_comp11501_c0_seq1	10.9984	13.8025	13.1401	16.4767	16.927	17.8299
dresden_comp11502_c0_seq1	9.63828	10.4403	10.6242	9.63868	10.5414	10.6701
dresden_comp11503_c0_seq1	7.47252	7.34572	7.7782	6.9142	7.60865	8.03075
dresden_comp11504_c0_seq1	9.23249	9.4659	9.32038	8.58918	9.26289	9.17697
dresden_comp11505_c0_seq1	6.49176	6.19428	6.64826	6.42038	7.47449	5.99973
dresden_comp11507_c0_seq1	8.4716	8.47727	8.63445	8.80258	8.51908	9.0316
dresden_comp11508_c0_seq1	7.10263	7.31597	6.97958	8.26548	7.55138	7.04955
dresden_comp1151_c0_seq1	232.009	256.655	272.386	292.317	282.822	260.423
dresden_comp11510_c0_seq1	7.2099	8.01361	7.24872	8.09716	7.59454	7.67254
dresden_comp11511_c0_seq1	3.17922	2.77639	3.53164	2.97366	3.80328	2.36874
dresden_comp11512_c0_seq1	5.65271	5.90573	5.6169	5.97308	5.50757	6.15743
dresden_comp11513_c1_seq1	10.2219	10.8989	9.45718	13.5935	12.5557	12.551
dresden_comp11514_c0_seq1	10.3207	9.66027	10.1482	10.5121	10.0424	10.5021
dresden_comp11519_c0_seq1	9.66049	9.58632	9.48289	10.3839	10.2548	9.77474
dresden_comp1152_c0_seq1	1.20752	0.661471	1.00969	0.799886	0.842909	0.995912
dresden_comp1152_c1_seq1	5.53352	4.81175	5.31033	5.83033	4.72823	4.42157
dresden_comp1152_c2_seq1	8.21179	8.073	7.55131	8.29554	8.88783	7.9547
dresden_comp11520_c0_seq1	5.87618	5.22044	6.55969	6.21088	5.46651	6.42461
dresden_comp11521_c0_seq1	9.65914	10.0902	8.9845	10.2353	10.2314	10.5807
dresden_comp11522_c0_seq1	4.65625	4.87952	4.62068	5.51423	6.02364	5.16984
dresden_comp11523_c0_seq1	9.77414	9.6417	10.2619	11.0639	10.4964	10.8622
dresden_comp11524_c0_seq1	7.90576	8.47416	9.31337	8.4862	8.69701	9.47415
dresden_comp11525_c0_seq1	9.44196	10.4415	10.1651	12.2857	11.5011	11.7156
dresden_comp11527_c0_seq1	10.1059	8.4577	8.38542	8.29053	8.49891	8.82885
dresden_comp11528_c0_seq1	0.74441	1.79424	1.36939	1.70476	3.14379	2.85149
dresden_comp11529_c0_seq1	5.83274	6.07925	6.01105	7.50016	7.52721	7.23835
dresden_comp1153_c0_seq1	125.399	118.722	116.389	106.173	106.947	113.78
dresden_comp11530_c0_seq1	8.27494	9.47521	9.68776	8.98523	8.43481	9.26326
dresden_comp11531_c0_seq1	6.36975	7.88677	6.28684	6.63055	5.90442	5.84921
dresden_comp11532_c0_seq1	3.24919	2.69397	2.83797	2.91029	3.89829	2.93254
dresden_comp11533_c0_seq1	7.63652	8.04925	7.75166	7.19724	7.84141	7.81924
dresden_comp11534_c0_seq1	8.53309	8.79545	8.78333	9.57392	9.53399	8.83859
dresden_comp11535_c0_seq1	7.17064	8.56435	7.55599	8.47634	9.13779	9.06596
dresden_comp11539_c0_seq1	15.7765	18.1332	17.0139	17.8879	17.8879	17.3899
dresden_comp1154_c0_seq1	127.068	126.786	132.282	125.112	124.836	130.974
dresden_comp11540_c0_seq1	13.3864	12.5252	12.9017	10.9485	11.9041	11.5243
dresden_comp11543_c0_seq1	15.7051	13.9042	14.5194	14.1204	14.0312	13.5081
dresden_comp11544_c0_seq1	11.0548	11.2525	11.2405	11.4101	11.3467	12.0487
dresden_comp11546_c0_seq1	11.8209	12.1146	12.5113	12.221	11.5782	12.6387
dresden_comp11547_c0_seq1	8.85879	8.92425	8.70855	10.4656	10.0177	9.53696
dresden_comp1155_c0_seq1	424.641	457.567	486.09	467.733	437.036	498.643
dresden_comp11550_c0_seq1	14.4142	13.4037	15.9727	14.1037	14.1	14.4558
dresden_comp11552_c0_seq1	2.35088	2.6086	2.46976	1.77973	2.54043	2.20405
dresden_comp11553_c0_seq1	8.15644	8.24564	7.61809	7.33773	5.93632	6.99685
dresden_comp11554_c0_seq1	5.05119	5.14867	4.57054	5.10952	5.03344	4.58429
dresden_comp11557_c0_seq1	10.8156	10.2988	10.7259	9.68322	9.91966	9.27839
dresden_comp11558_c0_seq1	8.08886	8.75929	9.46475	6.93129	6.70615	7.25576
dresden_comp11559_c0_seq1	3.55562	3.69346	3.16591	3.51058	3.64709	3.46113
dresden_comp1156_c0_seq1	113.319	111.184	101.25	94.4543	98.6057	101.862
dresden_comp11560_c0_seq1	16.7261	15.7246	15.696	15.6461	15.7668	14.0887
dresden_comp11561_c0_seq1	11.7744	12.276	12.8958	10.8679	10.8963	11.0732
dresden_comp11562_c0_seq1	2.97385	3.10849	3.25631	3.60101	3.11648	3.85424
dresden_comp11564_c0_seq1	2.84105	4.46274	4.24358	5.45977	5.1741	4.2591
dresden_comp11565_c0_seq1	8.42609	9.81955	9.08612	11.0573	10.0739	10.0052
dresden_comp11566_c0_seq1	4.97562	4.94517	4.97961	5.23302	5.51802	4.46987
dresden_comp1157_c0_seq1	130.278	126.184	132.167	121.051	124.564	128.052
dresden_comp11570_c1_seq1	6.66019	5.93198	4.7199	5.41474	5.20271	4.53298
dresden_comp11571_c0_seq1	8.34191	8.36254	8.12518	8.99694	9.50977	8.31787
dresden_comp11572_c0_seq1	10.5079	11.8422	12.2453	13.8088	13.0521	12.3178
dresden_comp11573_c0_seq1	6.31452	5.42693	6.14307	6.78374	5.98308	6.61008
dresden_comp11574_c0_seq1	11.971	8.62207	11.2456	10.1955	13.463	10.6045
dresden_comp11575_c0_seq1	6.3488	5.79637	6.8101	5.57101	4.7843	5.97669
dresden_comp11576_c0_seq1	9.58129	11.0608	9.96245	10.1762	11.0783	11.1582
dresden_comp11577_c0_seq1	8.02822	9.85433	9.8415	8.44135	9.94337	9.4824
dresden_comp11578_c0_seq1	7.56364	7.79978	7.1672	8.23532	7.64912	7.47836
dresden_comp11579_c0_seq1	15.6335	15.4372	14.2164	13.1	14.423	13.1842
dresden_comp1158_c0_seq1	153.772	152.686	156.208	153.971	149.153	151.872
dresden_comp11580_c0_seq1	2.67153	2.86184	2.57099	3.059	3.05564	3.14183
dresden_comp11582_c0_seq1	10.5407	10.968	12.0168	11.3287	12.5277	11.124
dresden_comp11583_c0_seq1	6.04475	6.23472	6.40819	6.40562	5.75705	6.71284
dresden_comp11585_c0_seq1	4.74524	5.00386	5.09203	4.98893	5.01002	5.40521
dresden_comp11586_c0_seq1	13.3349	12.9152	12.2146	11.5387	11.3923	12.1519
dresden_comp11587_c0_seq1	8.06945	8.09149	8.09365	6.61846	6.55824	6.81216
dresden_comp11589_c0_seq1	4.77835	3.99508	4.25793	3.87138	4.11189	4.12864
dresden_comp1159_c0_seq1	73.519	81.3632	78.5404	72.5013	75.9551	79.8522
dresden_comp1159_c1_seq1	2.98006	2.56528	2.70937	2.92078	2.97175	3.12104
dresden_comp11591_c0_seq1	5.66212	6.39298	6.50564	8.43986	8.13582	7.53136
dresden_comp11592_c1_seq4	2.38211	1.77495	1.80622	2.55963	1.54885	1.78158
dresden_comp11593_c0_seq1	5.02219	4.67164	4.54361	4.85645	4.97843	4.59226
dresden_comp11594_c0_seq1	5.95528	6.10874	5.63054	5.46981	5.02823	5.65001
dresden_comp11595_c0_seq1	8.78999	8.56451	8.19202	9.95578	9.87721	9.50896
dresden_comp11598_c0_seq1	10.5252	10.377	10.5796	10.5755	10.5085	9.81449
dresden_comp11599_c0_seq1	4.73844	5.21196	5.33674	4.79823	5.59996	5.45887
dresden_comp116_c0_seq1	647.166	650.999	649.297	552.27	561.179	564.295
dresden_comp11600_c0_seq1	1.71129	3.16226	2.44847	3.06393	3.35075	3.86409
dresden_comp11601_c0_seq1	14.7366	14.9376	15.7387	14.9827	14.5178	14.4167
dresden_comp11602_c0_seq1	5.41195	5.82032	5.24059	5.41175	4.97634	5.45544
dresden_comp11603_c0_seq1	5.20344	5.4505	5.28923	6.15907	6.21608	5.65416
dresden_comp11605_c0_seq1	12.3767	11.8621	11.9136	11.9512	12.281	12.2468
dresden_comp11607_c0_seq1	12.9522	11.3097	11.941	11.6911	11.0987	11.0172
dresden_comp11608_c0_seq1	7.17303	6.6556	6.54853	6.21918	6.1388	6.51897
dresden_comp11609_c0_seq1	11.4579	11.8187	10.1238	12.3309	11.7919	11.8107
dresden_comp1161_c0_seq1	22.2697	20.2268	20.4087	21.1721	20.3053	21.0512
dresden_comp1161_c1_seq1	86.9693	93.6445	88.026	84.297	82.5962	84.2679
dresden_comp11610_c0_seq1	4.42797	5.08222	4.81451	5.00781	5.33651	5.23544
dresden_comp11611_c0_seq1	10.8722	10.06	10.6118	7.62968	6.56605	9.72815
dresden_comp11615_c0_seq3	1.11444	0.886045	1.09148	1.16007	0.713104	0.889353
dresden_comp11616_c0_seq1	11.5809	11.3615	12.0039	12.0121	12.1835	11.757
dresden_comp11618_c0_seq1	5.67613	5.51355	6.41903	7.07086	7.23428	5.86243
dresden_comp11619_c0_seq1	10.667	10.2132	10.1446	9.57339	9.73971	9.60501
dresden_comp1162_c0_seq1	69.4491	64.4695	63.4575	58.5269	63.1279	64.7985
dresden_comp11620_c0_seq1	6.5687	5.67278	5.51153	6.51838	7.28603	5.87431
dresden_comp11622_c0_seq1	10.6562	10.054	9.40094	10.0479	10.2739	8.52601
dresden_comp11623_c0_seq1	7.00224	7.82366	8.42173	6.46864	7.65012	7.44434
dresden_comp11624_c0_seq1	3.82839	5.4112	4.37626	7.11422	6.55977	5.45999
dresden_comp11625_c0_seq1	6.90695	7.64597	7.86091	7.88421	8.58809	7.95143
dresden_comp11626_c0_seq1	6.69283	7.63976	6.93963	6.77651	8.17906	7.05384
dresden_comp11627_c0_seq1	11.3183	12.248	11.0067	12.1471	11.6846	11.2545
dresden_comp11628_c0_seq2	1.80463	1.81236	1.59839	1.50282	2.19401	0.485102
dresden_comp11629_c0_seq1	17.3293	17.1342	19.6293	18.1506	19.6197	19.3615
dresden_comp1163_c0_seq1	136.48	132.017	138.14	129.404	126.521	134.345
dresden_comp11630_c0_seq1	11.9044	11.1973	10.5726	9.57079	10.5471	9.14347
dresden_comp11631_c0_seq1	15.0449	18.7069	17.5722	21.627	21.2308	19.3184
dresden_comp11633_c0_seq1	7.18622	6.78735	6.55864	7.61632	7.90667	7.47788
dresden_comp11634_c0_seq1	7.52865	6.55673	5.59028	4.95929	5.41959	4.92109
dresden_comp11635_c0_seq1	6.75053	7.29158	7.44488	6.79943	7.13186	7.29433
dresden_comp11636_c0_seq1	3.73901	3.57334	3.32815	3.13879	3.29935	3.4651
dresden_comp11638_c0_seq1	9.12361	9.70285	10.3535	10.9222	9.62049	9.51235
dresden_comp11639_c0_seq1	0.763943	0.488229	0.496832	0.867514	0.99988	0.350037
dresden_comp1164_c0_seq1	60.3466	74.1617	64.9191	101.114	141.756	96.8502
dresden_comp11640_c0_seq1	4.46343	3.60554	3.91698	5.05019	3.67871	3.76571
dresden_comp11641_c0_seq1	8.41378	9.81133	8.55476	11.0878	11.1944	11.0844
dresden_comp11642_c0_seq1	6.67684	6.97599	5.95837	6.42945	5.41125	5.99344
dresden_comp11644_c0_seq1	7.99697	9.77049	7.79102	9.52622	9.89194	9.46467
dresden_comp11645_c0_seq1	7.84354	8.94689	8.60974	8.66868	8.41132	9.37074
dresden_comp11646_c0_seq1	4.97205	5.50855	5.52496	4.88809	4.63338	4.58771
dresden_comp11647_c0_seq1	8.82717	10.2674	9.35456	11.9367	11.3194	10.6243
dresden_comp11648_c0_seq1	0.930513	1.1214	0.950968	0.968611	1.07175	0.187598
dresden_comp11649_c0_seq1	5.78182	3.71623	5.90892	5.77781	5.77147	4.89576
dresden_comp1165_c0_seq1	271.655	272.22	280.448	262.33	255.68	261.932
dresden_comp11650_c0_seq1	11.4024	10.6213	11.5047	11.4508	12.5735	13.2728
dresden_comp11651_c0_seq1	12.5091	12.9112	12.7841	12.8949	12.0398	12.2074
dresden_comp11652_c0_seq1	7.00029	6.73947	6.65235	6.63161	6.71899	6.21889
dresden_comp11653_c0_seq1	9.15918	8.70761	8.55582	8.43192	8.71296	8.29308
dresden_comp11655_c0_seq1	12.0468	11.9205	12.9802	12.6039	13.2893	12.3634
dresden_comp11656_c0_seq1	6.08355	4.19576	5.3184	4.7304	5.27629	5.24582
dresden_comp11657_c0_seq1	4.9467	5.97007	5.50708	5.71313	7.3066	6.25102
dresden_comp1166_c0_seq1	229.194	208.064	208.812	189.533	196.543	199.751
dresden_comp11660_c0_seq1	9.37224	9.08559	10.2878	9.8689	9.93268	9.38195
dresden_comp11663_c0_seq1	7.76385	7.38569	6.47424	6.69837	7.04907	6.68805
dresden_comp11664_c0_seq1	5.74863	5.88647	5.52941	6.53156	6.92409	6.32507
dresden_comp11668_c0_seq1	2.94873	3.36783	3.36809	3.49076	3.91239	3.61354
dresden_comp11669_c0_seq1	6.4403	5.97679	6.12457	6.03193	5.88087	5.23875
dresden_comp1167_c0_seq1	143.876	142.332	153.537	145.947	145.321	141.397
dresden_comp11671_c0_seq1	0.615306	0.264833	0.449166	0.457499	0.674949	0.886071
dresden_comp11672_c0_seq1	15.7083	14.7094	16.8048	17.5134	16.5927	17.0146
dresden_comp11673_c0_seq1	9.12268	8.69105	9.04439	10.1953	9.21943	10.0422
dresden_comp11674_c0_seq1	10.3842	11.1342	10.0904	11.1817	10.5799	10.9569
dresden_comp11675_c0_seq2	3.68694	3.41347	3.70912	4.22769	4.39584	4.00693
dresden_comp11676_c0_seq1	10.7539	9.79533	10.0318	10.0878	10.5618	10.7773
dresden_comp11678_c0_seq1	7.03806	8.06865	7.79033	8.63367	8.56357	7.81499
dresden_comp11679_c0_seq1	9.86298	10.2963	10.0209	10.4319	9.97874	10.6399
dresden_comp1168_c0_seq1	116.816	121.935	121.036	122.68	122.501	123.496
dresden_comp11680_c0_seq1	5.12393	5.89959	4.86631	6.08799	6.01094	6.05205
dresden_comp11681_c0_seq1	4.00239	4.75415	3.93522	4.92768	4.74234	4.67451
dresden_comp11682_c0_seq1	7.06282	6.92898	7.32941	7.82449	7.23211	7.68694
dresden_comp11683_c0_seq1	15.0825	14.0725	14.9193	14.2944	15.9681	14.8441
dresden_comp11684_c0_seq1	2.544	3.36783	2.1863	3.31021	4.66157	4.37121
dresden_comp11685_c0_seq1	1.50542	2.04548	2.44353	2.02796	3.48483	2.58871
dresden_comp11686_c0_seq1	4.78083	4.72984	5.01929	5.47053	5.52241	5.76396
dresden_comp11688_c0_seq1	10.8419	10.5772	11.745	13.3172	14.0632	13.0523
dresden_comp11689_c0_seq1	6.98442	7.32257	6.93247	5.90444	6.51078	5.95246
dresden_comp1169_c0_seq1	153.332	154.594	160.746	160.327	152.536	161.629
dresden_comp11691_c0_seq1	9.17868	7.51623	7.73749	7.90366	7.50662	7.88373
dresden_comp11692_c0_seq1	8.53579	8.5039	8.31931	8.13301	7.87869	7.62848
dresden_comp11693_c0_seq1	13.0396	12.4662	13.2295	13.3889	13.3779	13.478
dresden_comp11695_c0_seq1	8.97075	8.11913	8.2622	8.01047	8.17457	7.47396
dresden_comp11696_c0_seq1	14.0364	15.1202	13.3628	13.6714	12.1028	12.3292
dresden_comp11697_c0_seq1	7.57726	8.17283	8.5133	7.57067	8.4106	8.65549
dresden_comp11699_c0_seq1	7.40287	6.91933	7.04126	7.1719	9.28627	6.79739
dresden_comp117_c0_seq1	1186.96	1222.24	1246.86	1282.4	1223.34	1231.82
dresden_comp1170_c0_seq1	204.994	214.145	202.914	211.397	207.235	207.689
dresden_comp11700_c0_seq1	10.5704	10.2792	9.53589	9.20712	9.02015	9.45641
dresden_comp11702_c0_seq1	12.651	13.0582	12.3904	12.9861	12.733	11.9304
dresden_comp11704_c0_seq1	6.63474	5.13787	4.6157	4.90936	5.21727	5.11676
dresden_comp11705_c0_seq1	6.2077	5.74608	6.15307	5.44977	5.77879	5.91832
dresden_comp11706_c0_seq1	9.23861	8.95984	8.93259	7.77835	8.6935	7.98896
dresden_comp11707_c0_seq1	5.51631	5.61798	5.31996	5.74217	6.74135	6.07754
dresden_comp11708_c0_seq1	5.74772	6.12511	5.69459	6.24897	6.31363	6.13189
dresden_comp1171_c0_seq1	90.933	101.684	111.294	93.9693	103.905	111.686
dresden_comp11710_c0_seq1	28.2167	26.0592	28.2573	29.0768	22.7278	26.8712
dresden_comp11711_c0_seq1	7.34031	7.18958	7.6015	8.45433	8.29101	8.13078
dresden_comp11713_c0_seq1	1.10079	0.884407	0.854992	1.60421	1.69049	1.10964
dresden_comp11714_c0_seq1	4.10397	4.67791	4.22885	4.95458	5.19782	4.84353
dresden_comp11715_c0_seq1	4.31484	4.83257	4.8974	4.53291	5.76369	4.36956
dresden_comp11717_c0_seq1	6.46092	6.34755	6.62448	7.61	6.81469	7.65258
dresden_comp11718_c0_seq1	6.24795	6.30721	6.13412	6.96159	6.866	6.62415
dresden_comp11719_c0_seq1	5.98413	6.32434	6.35154	6.43507	7.37341	6.92957
dresden_comp1172_c0_seq1	109.061	106.551	113.953	104.377	102.268	103.398
dresden_comp11720_c0_seq1	4.95849	4.94258	5.45512	5.23855	5.55837	5.48325
dresden_comp11721_c0_seq1	1.70151	1.75048	1.31479	1.87917	2.05138	2.30085
dresden_comp11722_c0_seq1	0.813008	0.97979	0.747792	0.930925	2.10691	1.80299
dresden_comp11723_c0_seq1	14.8682	15.5742	13.7246	14.9777	14.7311	15.31
dresden_comp11724_c0_seq1	12.2809	14.1542	11.7341	13.2505	13.9391	13.8141
dresden_comp11725_c0_seq1	11.3295	10.4356	10.5449	10.6748	10.7156	10.4157
dresden_comp11728_c0_seq1	9.94693	9.46691	9.69953	8.71227	8.89839	8.50173
dresden_comp11729_c0_seq1	7.14951	6.7653	6.51648	6.40584	5.98793	6.32077
dresden_comp1173_c0_seq1	122.334	129.255	129.304	111.72	126.882	126.044
dresden_comp11730_c0_seq1	11.3611	10.83	10.9827	10.8569	11.1727	11.5463
dresden_comp11731_c0_seq1	4.07421	4.38766	4.07518	4.16884	4.42635	4.38657
dresden_comp11734_c0_seq1	16.4416	16.4917	17.6111	16.1863	15.8199	15.9607
dresden_comp11735_c0_seq1	4.71221	5.23945	5.17541	4.65033	5.44798	4.82718
dresden_comp11736_c0_seq1	7.04345	7.57039	7.52181	7.94969	7.84285	7.53882
dresden_comp11737_c0_seq1	11.2529	10.0781	10.2557	9.38107	9.25778	8.00418
dresden_comp11738_c0_seq2	2.92789	3.68269	2.81795	4.43851	4.72012	4.06895
dresden_comp11739_c0_seq1	7.0835	8.26125	8.27061	9.25655	9.19308	8.96391
dresden_comp1174_c0_seq1	136.318	136.028	132.025	130.001	131.43	137.538
dresden_comp11741_c0_seq1	6.71454	6.88856	7.45334	7.14	7.85265	7.68484
dresden_comp11742_c0_seq1	11.0386	11.066	12.0509	12.9758	12.326	11.9064
dresden_comp11743_c0_seq1	10.3913	10.6164	10.0627	10.7805	10.6305	10.0715
dresden_comp11744_c0_seq1	4.64785	4.55955	4.57627	4.60634	4.37834	4.55485
dresden_comp11746_c0_seq1	9.2339	11.7855	11.4437	12.2157	13.1036	12.4187
dresden_comp11747_c0_seq1	10.5952	10.6406	11.1488	11.6445	11.3045	10.2668
dresden_comp11748_c0_seq1	9.37304	10.6082	11.1921	11.1218	11.2105	11.0884
dresden_comp1175_c0_seq1	0.575389	0.924569	1.05847	0.958317	0.331361	0.348008
dresden_comp11751_c0_seq1	6.1908	4.18994	4.53886	5.18344	4.26276	3.93426
dresden_comp11753_c0_seq1	6.96846	7.14566	6.87801	6.37569	6.98766	5.8229
dresden_comp11754_c0_seq1	9.03294	10.0453	8.50809	8.714	8.43365	7.98867
dresden_comp11755_c0_seq1	11.3845	12.2461	11.4142	12.7212	11.0306	12.2374
dresden_comp11756_c0_seq1	6.83342	6.71143	6.87168	7.05619	7.28832	7.04708
dresden_comp11757_c0_seq1	9.68143	9.21812	10.3186	11.0788	11.9983	10.1558
dresden_comp11758_c0_seq1	8.20989	9.30694	8.26324	7.18644	8.05908	5.14106
dresden_comp11759_c0_seq1	3.44907	4.30553	3.95314	3.95938	3.43423	3.73673
dresden_comp1176_c0_seq1	79.3882	79.9508	78.1677	76.8156	76.2205	78.5341
dresden_comp11761_c0_seq1	8.80579	8.52097	9.10877	9.36136	10.1988	10.4684
dresden_comp11762_c0_seq1	8.47918	8.80033	7.47732	8.05885	7.97515	7.5468
dresden_comp11763_c0_seq1	5.51906	5.99703	5.83852	6.14866	6.42621	6.00639
dresden_comp11764_c0_seq1	10.3979	10.865	12.0188	10.8237	9.26863	9.89583
dresden_comp11765_c0_seq1	4.38073	4.71058	4.34136	4.92858	5.57795	5.24856
dresden_comp11766_c0_seq1	25.9491	22.6766	25.2509	22.0891	22.637	22.1654
dresden_comp11767_c0_seq1	11.1763	10.5194	11.3556	10.457	10.5089	9.98885
dresden_comp11768_c0_seq1	5.50912	5.22103	3.64775	6.7847	6.3304	6.1009
dresden_comp11769_c0_seq1	6.44572	5.74157	6.6065	6.74852	6.68881	6.81768
dresden_comp1177_c0_seq1	108.123	109.578	111.448	101.242	103.031	108.871
dresden_comp11770_c0_seq1	4.14338	3.80446	3.8715	4.07569	3.69913	3.53138
dresden_comp11772_c0_seq1	7.14451	6.68093	7.43195	7.30423	7.67962	7.49588
dresden_comp11774_c0_seq1	8.10309	8.53	8.38099	7.52024	10.776	10.9237
dresden_comp11775_c0_seq1	7.99999	7.65112	7.99917	7.47741	7.37527	7.51143
dresden_comp11778_c0_seq1	7.35888	6.67219	7.27474	7.13142	7.12733	6.04356
dresden_comp1178_c0_seq1	100.438	103.284	102.178	90.7216	86.1794	86.0064
dresden_comp11780_c0_seq1	6.77905	5.79637	5.55533	5.59286	5.47928	5.71223
dresden_comp11785_c0_seq1	22.7854	21.8987	21.6419	20.561	21.5326	22.8007
dresden_comp11786_c0_seq1	6.58179	7.57799	6.44503	6.79394	7.61249	7.41196
dresden_comp11787_c0_seq1	10.5202	11.6203	11.904	13.4917	13.4337	13.1742
dresden_comp11788_c0_seq4	2.01563	3.49647	5.05622	2.67039	3.51752	2.95539
dresden_comp1179_c0_seq1	206.898	190.607	189.119	182.207	182.464	185.949
dresden_comp11790_c0_seq1	4.41512	6.08392	6.08619	6.94728	8.96817	7.71092
dresden_comp11791_c0_seq1	5.5342	6.40369	5.90176	4.38321	4.84992	5.09357
dresden_comp11792_c0_seq1	7.30549	7.20579	6.18619	7.41449	5.98519	6.49627
dresden_comp11793_c0_seq1	5.50703	5.72356	6.28252	6.33243	5.8389	5.55128
dresden_comp11794_c1_seq1	9.13542	8.66021	9.01764	8.24037	8.75764	8.24922
dresden_comp11797_c0_seq1	4.26117	5.34929	4.86895	6.16061	6.67456	5.42892
dresden_comp11799_c0_seq1	12.7908	12.2563	12.3831	12.5386	12.6497	12.366
dresden_comp1180_c0_seq1	65.0785	60.8308	62.0205	60.6224	59.8762	61.8272
dresden_comp11800_c0_seq1	5.86776	5.07259	5.9712	5.26643	4.98398	5.06633
dresden_comp11801_c0_seq1	8.26228	7.7948	8.29769	9.41967	9.78411	7.8239
dresden_comp11802_c0_seq1	1.38748	0.906564	1.62298	1.11367	1.37986	1.43233
dresden_comp11804_c0_seq1	3.78097	4.00078	3.86408	4.99095	4.76737	4.5164
dresden_comp11805_c0_seq1	11.8124	12.4197	12.1311	13.462	13.5432	13.7813
dresden_comp11807_c0_seq1	4.41341	4.61701	4.655	5.06531	4.96923	4.42036
dresden_comp11809_c0_seq1	6.81128	6.84047	7.26122	7.57749	8.14995	7.69882
dresden_comp1181_c0_seq1	180.214	180.748	184.672	198.441	190.877	195.899
dresden_comp11811_c0_seq1	5.46571	5.57719	5.16766	5.05057	4.94683	4.91054
dresden_comp11813_c0_seq1	6.06937	6.737	6.66916	7.50544	6.92049	6.53215
dresden_comp11814_c0_seq1	12.5126	12.4914	11.5888	14.246	13.6064	13.0886
dresden_comp11815_c0_seq1	2.1772	2.57239	2.42139	2.53297	3.87211	2.84019
dresden_comp11817_c0_seq1	6.87272	6.78902	7.23763	7.70701	8.12596	7.91765
dresden_comp11818_c0_seq1	6.03935	6.6596	6.18585	6.79067	6.73911	6.31837
dresden_comp1182_c0_seq1	48.6884	51.5238	48.854	59.2267	57.855	61.4916
dresden_comp11820_c0_seq1	1.89878	2.25364	1.94053	7.00769	2.15385	1.74004
dresden_comp11821_c0_seq1	3.69163	4.22391	3.67893	4.37809	4.47759	4.29523
dresden_comp11822_c0_seq1	6.02373	5.08712	5.5965	6.98291	8.67252	6.62415
dresden_comp11823_c0_seq1	12.6138	13.2968	11.5211	15.3948	14.4481	15.1186
dresden_comp11824_c0_seq1	3.94273	4.00766	4.15431	4.0046	4.46262	4.07619
dresden_comp11826_c0_seq1	6.54931	6.61348	6.81572	6.50569	6.96075	6.64622
dresden_comp11827_c0_seq1	7.5439	8.2144	8.02611	8.64993	8.46059	8.1301
dresden_comp11828_c0_seq1	6.49521	6.23921	6.2238	5.82303	5.47669	5.60131
dresden_comp11829_c0_seq1	0.768423	1.39874	1.22706	2.94958	3.08847	2.17856
dresden_comp1183_c0_seq1	115.528	112.524	117.586	121.63	116.76	120.347
dresden_comp11830_c0_seq1	6.36065	6.04002	5.44594	5.98429	5.62401	5.23045
dresden_comp11831_c0_seq1	7.5527	7.59882	7.98441	7.748	6.81584	7.7789
dresden_comp11832_c0_seq1	7.05244	7.4429	7.08349	7.8793	8.1259	7.36966
dresden_comp11833_c0_seq1	4.83289	5.22492	4.85816	4.9208	5.42448	4.49902
dresden_comp11834_c0_seq1	11.6415	10.6904	11.0214	12.4086	11.9581	10.7906
dresden_comp11835_c0_seq1	6.8806	7.37076	7.19351	6.75069	7.10512	6.02705
dresden_comp11836_c0_seq1	3.33799	5.40939	3.87656	4.10642	4.29609	4.05307
dresden_comp11837_c0_seq1	11.5578	11.5081	10.6941	11.5462	11.4455	10.8469
dresden_comp11838_c0_seq1	9.9051	9.64436	10.3138	10.4154	8.96895	9.26011
dresden_comp11839_c0_seq1	11.3933	9.86192	9.55923	11.0712	9.25744	9.28191
dresden_comp1184_c0_seq1	155.268	151.689	141.142	143.466	149.843	149.319
dresden_comp11840_c0_seq1	10.5334	9.81844	10.1634	9.54215	9.28279	9.91868
dresden_comp11841_c0_seq1	18.561	17.4304	18.377	18.1873	18.816	17.4021
dresden_comp11843_c0_seq1	4.60251	4.9762	6.22921	5.13625	5.01454	5.70533
dresden_comp11845_c0_seq1	8.81538	8.02687	8.08823	10.563	9.62691	8.60976
dresden_comp11846_c0_seq1	0.356871	0.2688	0.82061	0.742965	0.599428	0.449673
dresden_comp11847_c0_seq1	9.16465	8.77563	9.10816	10.4821	10.4838	10.3437
dresden_comp11848_c0_seq1	6.93526	6.48912	5.98714	7.35374	6.82196	6.38308
dresden_comp11849_c0_seq1	4.03527	1.83019	2.5276	2.3035	2.62373	1.96824
dresden_comp1185_c0_seq1	116.098	113.998	110.105	99.4989	101.213	103.509
dresden_comp11850_c0_seq1	2.5881	2.75833	2.26714	2.52913	2.38271	2.18296
dresden_comp11851_c0_seq1	5.31519	6.34698	5.13393	5.93765	6.37701	5.42324
dresden_comp11852_c0_seq1	2.98003	2.51318	2.85031	2.96285	2.43857	2.73439
dresden_comp11853_c0_seq1	7.04173	7.79789	7.18784	6.86085	7.55872	7.45837
dresden_comp11855_c0_seq1	11.6587	10.5522	11.4246	12.136	11.927	11.9216
dresden_comp11856_c0_seq1	2.46213	3.52357	2.45335	3.07553	3.13123	2.9783
dresden_comp11857_c0_seq1	7.97247	9.3024	8.97431	9.34127	9.79618	9.51184
dresden_comp11858_c0_seq1	21.2919	18.6583	21.6189	18.5255	19.0238	19.516
dresden_comp11859_c0_seq1	3.23497	3.54418	3.90719	4.08172	3.95179	3.35978
dresden_comp1186_c0_seq1	67.2497	71.3747	81.4746	86.3197	82.1267	79.3999
dresden_comp11860_c0_seq1	10.6125	10.6732	11.2802	12.2639	11.5704	11.8303
dresden_comp11861_c0_seq1	1.45472	0.9131	1.9513	0.946429	2.00714	2.38292
dresden_comp11862_c0_seq1	7.21633	6.62918	6.11702	5.97929	5.7681	6.289
dresden_comp11863_c0_seq1	2.30577	2.40953	2.46791	2.7894	2.70658	2.37141
dresden_comp11866_c0_seq1	18.3046	21.6568	20.7571	12.2677	18.2911	18.4517
dresden_comp11867_c0_seq1	3.50135	5.22945	5.22984	8.90928	9.10535	7.42096
dresden_comp11868_c0_seq1	5.71611	5.4764	6.11064	5.75098	5.188	5.30397
dresden_comp11869_c0_seq1	17.7628	13.7414	14.2783	14.5432	15.625	15.8283
dresden_comp1187_c0_seq1	170.851	187.868	180.105	192.589	201.644	178.051
dresden_comp11870_c0_seq1	0.31447	0.300027	0.241037	0.883834	0.498026	0.760793
dresden_comp11871_c0_seq1	3.4452	3.65768	3.31974	3.79119	4.53499	4.46514
dresden_comp11872_c0_seq1	4.83394	4.86633	5.24897	4.77785	4.57278	4.69709
dresden_comp11873_c0_seq1	14.9754	13.5282	13.1664	15.3593	15.043	13.4677
dresden_comp11874_c0_seq1	9.54944	8.50135	8.96097	8.26548	9.00903	7.9219
dresden_comp11876_c0_seq1	12.5966	13.0645	11.6793	12.9761	13.3982	12.4681
dresden_comp11877_c0_seq1	2.25252	3.74962	3.53188	4.11133	5.98253	4.2924
dresden_comp11879_c0_seq1	13.7875	13.6249	13.7521	14.1078	14.0681	12.5488
dresden_comp1188_c0_seq1	41.5702	51.5053	51.4582	49.7874	49.8523	54.6167
dresden_comp11882_c0_seq1	8.43325	9.15555	9.35856	9.73388	9.98339	9.46727
dresden_comp11883_c0_seq1	17.75	18.85	17.5718	15.1963	17.615	15.6035
dresden_comp11884_c0_seq1	8.6966	8.94484	8.13639	8.35295	7.76244	6.83955
dresden_comp11885_c0_seq1	6.69969	6.31063	7.0036	6.58656	6.61961	6.86388
dresden_comp11886_c0_seq1	9.52614	10.17	8.77969	10.5412	9.37609	9.00906
dresden_comp11887_c0_seq1	14.2461	12.8422	13.7187	13.9409	13.8226	12.7493
dresden_comp11888_c0_seq1	5.68459	6.89522	6.71493	7.17253	8.17243	7.02019
dresden_comp1189_c0_seq1	243.452	248.478	273.863	247.126	243.541	244.26
dresden_comp11890_c0_seq1	3.84294	5.49518	4.18751	5.08645	6.05796	4.69476
dresden_comp11891_c0_seq1	5.41389	5.2284	6.19238	5.73802	6.22511	5.57867
dresden_comp11892_c0_seq1	16.5653	17.3237	16.4747	16.6735	14.5199	15.3183
dresden_comp11893_c0_seq1	5.18442	5.52541	5.68457	5.53829	6.16571	5.74411
dresden_comp11894_c0_seq1	7.50713	7.58431	7.24847	6.2516	6.43115	6.6074
dresden_comp11895_c0_seq1	6.66657	6.94726	7.26922	6.93952	6.74673	6.91696
dresden_comp11896_c0_seq1	1.30328	2.39959	1.10994	2.86403	4.3782	2.99244
dresden_comp11898_c0_seq1	8.56072	9.34501	7.60774	9.9767	9.5564	9.0985
dresden_comp1190_c0_seq1	123.801	123.707	126.809	131.266	128.766	132.288
dresden_comp11900_c0_seq1	1.17832	1.5032	1.98534	1.88957	2.0174	1.50881
dresden_comp11901_c0_seq1	3.76123	4.87908	4.19627	4.43726	4.78337	4.99208
dresden_comp11902_c0_seq1	1.94458	1.46469	1.82172	1.34947	2.02198	2.45026
dresden_comp11903_c0_seq1	6.09613	5.73055	6.33348	6.3758	7.14064	6.85864
dresden_comp11904_c0_seq1	7.20068	7.62571	7.57496	8.24977	7.98353	8.32374
dresden_comp11905_c0_seq1	11.9007	10.973	11.0407	10.3182	11.3658	11.1529
dresden_comp11906_c0_seq1	9.85209	9.15344	10.6767	9.31415	9.20495	9.95525
dresden_comp11908_c0_seq1	4.57473	4.34443	4.23515	4.88158	4.52869	4.96844
dresden_comp11909_c0_seq1	9.00026	8.53741	8.94298	8.19254	7.64232	7.09913
dresden_comp1191_c0_seq1	9.65166	13.199	9.98975	16.0749	19.9074	13.9935
dresden_comp11910_c0_seq1	8.74052	9.97414	8.57685	8.43079	8.63552	8.7184
dresden_comp11911_c0_seq1	0.582294	0.744278	0.649194	1.59799	2.64205	1.60084
dresden_comp11912_c0_seq1	10.1076	9.58313	9.07556	9.37313	9.13895	9.12546
dresden_comp11913_c0_seq1	2.48137	1.869	1.90194	2.06637	2.50074	3.00157
dresden_comp11914_c0_seq1	3.51048	4.43839	4.3244	4.7309	4.75329	4.70772
dresden_comp11915_c0_seq1	4.16544	4.10486	4.41665	4.41729	4.24794	3.80526
dresden_comp11917_c0_seq1	5.92631	5.85196	6.14118	6.11726	5.86295	6.12411
dresden_comp11918_c0_seq1	6.74373	7.37913	6.61766	6.46105	7.2134	7.23758
dresden_comp1192_c0_seq1	154.555	163.191	166.232	173.435	173.869	174.708
dresden_comp11920_c0_seq1	4.49783	5.08901	5.22801	8.20855	8.51375	8.18255
dresden_comp11921_c0_seq1	7.38618	7.44521	7.82709	7.94394	7.11554	8.04997
dresden_comp11922_c0_seq1	7.55484	8.2545	8.576	8.78635	8.43225	8.50857
dresden_comp11923_c0_seq1	7.60185	7.88494	7.27126	8.32112	8.88107	8.75251
dresden_comp11924_c0_seq1	4.08918	4.54128	4.00218	4.63948	5.77309	4.51462
dresden_comp11926_c0_seq1	6.97333	7.72493	7.34423	8.64413	9.57985	8.12938
dresden_comp11926_c1_seq1	8.55181	9.43486	9.80377	11.6887	11.1821	10.6445
dresden_comp11927_c0_seq1	10.0076	9.81436	9.8729	9.88129	9.39054	10.2572
dresden_comp11928_c0_seq1	9.38462	9.00957	9.18671	9.07644	7.66157	8.60827
dresden_comp1193_c0_seq1	107.019	110.07	103.135	92.1011	85.092	89.2486
dresden_comp11930_c0_seq1	3.89247	4.3978	4.82752	6.11998	5.44842	5.98781
dresden_comp11931_c0_seq1	7.95397	7.12781	7.92039	8.81746	8.15636	7.97677
dresden_comp11933_c0_seq1	1.05363	1.15015	0.936337	0.95371	1.67082	1.38534
dresden_comp11934_c0_seq1	5.14491	5.42428	5.40348	6.20229	6.21077	5.70692
dresden_comp11935_c0_seq1	13.7789	13.1884	14.1736	12.847	12.4493	13.1652
dresden_comp11936_c0_seq1	5.08642	6.33529	5.8642	7.20718	8.12225	7.23478
dresden_comp11937_c0_seq1	7.43669	8.89682	8.34202	9.00568	8.80147	8.72097
dresden_comp11939_c0_seq1	16.9521	15.5374	18.2908	16.203	16.6338	16.4213
dresden_comp1194_c0_seq1	132.59	129.023	130.102	133.654	130.355	136.248
dresden_comp11941_c0_seq1	8.30384	8.0446	8.70068	8.86211	7.72865	8.37057
dresden_comp11942_c0_seq1	11.7757	13.0901	12.7695	13.6147	11.3457	11.372
dresden_comp11943_c0_seq1	15.5061	14.3013	14.3861	15.6412	15.4381	15.6527
dresden_comp11944_c0_seq1	5.54498	6.28691	5.42725	5.85743	5.78349	5.34137
dresden_comp11945_c0_seq2	1.56443	1.94565	1.92416	1.96932	2.04282	1.93457
dresden_comp11946_c0_seq1	10.8055	13.1948	13.4273	10.6088	11.1962	10.521
dresden_comp11947_c0_seq1	8.51754	5.93689	5.6304	6.24463	5.32148	5.16569
dresden_comp11948_c0_seq1	10.184	9.56506	9.59015	10.3452	10.5293	9.96159
dresden_comp1195_c0_seq1	30.9017	31.9836	31.5705	29.9954	31.248	31.3779
dresden_comp11951_c0_seq1	17.7806	18.1421	19.9132	18.5875	16.4846	19.4314
dresden_comp11953_c0_seq1	5.96633	5.72559	6.08243	5.59722	5.18927	5.37572
dresden_comp11954_c0_seq1	2.64061	2.45653	2.76968	3.26954	3.06809	3.01207
dresden_comp11955_c0_seq1	5.40256	5.67613	5.47035	5.51994	5.40884	5.17786
dresden_comp11956_c0_seq1	1.39101	3.55065	2.19162	3.74058	4.39477	3.68075
dresden_comp11957_c0_seq1	9.28703	8.26303	8.48417	7.84665	8.41732	8.19456
dresden_comp11958_c0_seq1	5.17928	5.19257	5.06654	6.40683	5.70321	5.58743
dresden_comp11959_c0_seq1	2.4391	2.81584	2.67909	2.87117	2.86619	3.12508
dresden_comp1196_c0_seq1	43.391	40.6664	43.2612	37.736	44.8264	43.3529
dresden_comp11960_c0_seq1	4.57647	3.889	4.01749	4.6417	4.33626	3.78523
dresden_comp11961_c0_seq1	2.07705	2.28151	2.32171	2.29722	2.64773	2.87889
dresden_comp11962_c0_seq1	12.815	12.5066	12.3857	11.4568	12.1398	11.5013
dresden_comp11963_c0_seq1	7.47815	7.48533	7.46539	6.36666	6.74985	6.14042
dresden_comp11964_c0_seq1	4.37689	4.94024	4.71061	4.5561	5.09326	5.27104
dresden_comp11967_c0_seq1	5.52552	5.3334	5.11366	6.0713	5.8633	4.95104
dresden_comp11968_c0_seq1	21.4709	19.2901	18.8294	19.2391	22.2512	18.8357
dresden_comp11969_c0_seq1	9.50849	9.36313	10.8248	11.4856	11.1378	10.404
dresden_comp1197_c0_seq1	196.248	183.977	180.548	171.277	175.394	181.36
dresden_comp11970_c0_seq1	2.33743	2.52005	2.00238	2.79094	3.33226	3.36106
dresden_comp11972_c0_seq1	10.83	10.5788	12.0146	11.9033	10.9519	11.2656
dresden_comp11973_c0_seq1	8.2719	8.91639	8.60248	9.2166	9.5926	9.12085
dresden_comp11974_c0_seq1	10.4022	10.8647	11.1624	10.1243	13.8781	10.2761
dresden_comp11975_c0_seq1	10.6656	11.003	11.6634	11.1166	11.9763	12.0481
dresden_comp11976_c0_seq1	4.19577	4.92057	4.50932	4.39573	4.24801	4.21584
dresden_comp1198_c0_seq1	121.18	109.579	117.952	100.703	99.7864	103.251
dresden_comp11981_c0_seq1	6.95452	6.67479	6.50758	6.55323	6.56806	6.80878
dresden_comp11982_c0_seq1	6.18231	6.77006	5.92556	8.21701	6.87258	6.61929
dresden_comp11983_c0_seq1	5.98782	12.4192	9.31221	14.7695	15.6174	13.384
dresden_comp11984_c0_seq1	13.8343	14.7157	15.4351	13.5912	14.3391	13.5741
dresden_comp11987_c0_seq1	11.406	11.7863	12.0673	11.1014	11.6408	10.7986
dresden_comp11988_c0_seq1	21.8876	20.3891	21.3412	16.9872	21.1194	18.4382
dresden_comp1199_c0_seq1	122.26	114.12	104.836	95.6786	100.272	106.391
dresden_comp11990_c0_seq1	6.15306	6.75323	6.37815	5.99324	6.15891	5.6044
dresden_comp11991_c0_seq1	2.99314	3.66408	2.95033	4.14811	5.08276	3.58849
dresden_comp11992_c0_seq1	7.3897	7.33217	6.82598	6.87866	6.97341	6.50004
dresden_comp11993_c0_seq1	6.36324	5.58483	6.40063	6.59531	5.74879	6.04678
dresden_comp11994_c0_seq1	7.68677	7.73289	7.29271	7.72841	7.80596	7.65598
dresden_comp11995_c0_seq1	17.3047	15.9867	16.8081	16.6684	16.7814	15.9608
dresden_comp11997_c0_seq1	7.10489	7.47229	8.1082	7.7245	8.05067	7.32114
dresden_comp11998_c0_seq1	2.79591	4.60494	4.11461	5.93718	4.07901	3.49478
dresden_comp11999_c0_seq1	1.81494	1.82272	3.94153	4.01466	3.91953	3.88774
dresden_comp12_c0_seq1	1043.48	1034.52	1127.75	982.828	969.991	1044.96
dresden_comp120_c0_seq1	75.5304	57.6929	85.1325	74.3894	94.941	94.8788
dresden_comp1200_c0_seq1	65.9845	69.3773	71.3789	61.8424	62.0984	71.0771
dresden_comp12000_c0_seq1	2.83193	2.79115	2.8538	2.84504	3.1543	2.91443
dresden_comp12001_c0_seq1	3.86457	3.60987	3.42929	3.41722	4.21781	3.40343
dresden_comp12002_c0_seq1	7.14525	6.48672	6.61216	6.45139	6.38768	6.02235
dresden_comp12003_c0_seq1	12.2588	17.6276	18.223	20.1562	13.5044	13.1999
dresden_comp12004_c0_seq1	1.99502	2.36242	2.09974	3.00657	3.34385	2.97155
dresden_comp12006_c0_seq1	6.77481	7.05076	6.08619	5.28915	5.68976	5.47992
dresden_comp12007_c0_seq1	13.7912	16.0013	15.0553	15.9872	14.3902	16.219
dresden_comp12008_c0_seq1	5.53118	5.3974	5.28126	6.12121	5.84254	6.04984
dresden_comp1201_c0_seq1	97.471	96.0165	95.1445	89.8901	89.0919	96.4213
dresden_comp12010_c0_seq1	6.97048	8.09215	6.99299	6.29064	7.12004	6.63971
dresden_comp12011_c0_seq1	11.0177	9.65323	10.8328	10.322	9.99157	7.85099
dresden_comp12013_c0_seq1	5.84153	5.76339	5.99994	6.17238	6.14212	6.16958
dresden_comp12016_c0_seq1	6.51021	6.94207	7.26232	6.38908	6.29151	7.61373
dresden_comp12017_c0_seq1	7.08878	7.54209	7.25896	6.82377	7.20813	6.6505
dresden_comp12018_c0_seq1	7.1057	6.95968	7.28435	6.59638	7.34723	7.01888
dresden_comp12019_c0_seq1	14.8677	13.859	14.4809	14.1725	14.6053	14.4282
dresden_comp1202_c0_seq1	11.7635	13.4383	22.6917	11.4798	35.0015	36.0188
dresden_comp12020_c0_seq1	5.44172	5.39673	5.15814	5.91943	7.23393	5.48544
dresden_comp12022_c0_seq1	7.11896	8.33188	8.03098	9.77607	8.14691	7.92138
dresden_comp12023_c0_seq1	10.1089	9.04263	9.48848	9.68169	9.0775	9.99068
dresden_comp12024_c0_seq1	14.2322	14.9944	15.1753	14.1486	14.7214	13.6896
[truncated: 19,291 more rows]

## Sheet: FigAB
Levels xbp1				Mean	SD
[truncated: 35 more rows]

[truncated: 9 more sheets: Fig4C, Fig4D-starved, Fig4D-feeding, Fig4E, Fig4F, Fig4G, Fig4H, Fig4I, Fig4J]
