# Supplementary material for: Regeneration in starved planarians depends on TRiC/CCT subunits modulating the unfolded protein response
Source: EMBO Rep. 2021 Jun 30;22(8):e52905. doi: 10.15252/embr.202152905 (PMC8344900; doi:10.15252/embr.202152905)
Supplement: Supplementary file 13 — Source Data for Figure 5 [file EMBR-22-e52905-s012.xlsx]

## Sheet: Fig5
Survival curve Replicate 1	Day	gfp(RNAi)starved-water	gfp(RNAi)starved-DTT	cct3A(RNAi)starved-water	cct3A(RNAi)starved-DTT
	58	0	0		0
	58	0	0		0
	58	0	0		0
	58	0	0		0
	58	0	0		0
	58	0	0
	58	0	0
	58	0	0
	58	0	0
	58	0	0
	58	0	0
	58	0	0
	58		0
	58		0
	11			1	1
	11			1
	19			1	1
	19			1
	19			1				0 means censored
	19			1				1 means dead
	19			1
	19			1
	19			1
	43			1	1
	43			1	1
	43				1
	43				1
	43				1
	58			1	1
	58			1	1
	58			1
Survival curve Replicate 2	Day	gfp(RNAi)starved-water	gfp(RNAi)starved-DTT	cct3A(RNAi)starved-water	cct3A(RNAi)starved-DTT
	58	0	0		0
	58	0	0		0
	58	0	0		0
	58	0	0		0
	58	0	0
	58	0	0
	58	0	0					Different replicates were incubated with different batches of DTT, different batches of dsRNA and were performed in different times along the same day
	58	0	0
	58	0	0
	58	0	0
	58	0	0
	58		0
	58		0
	58		0
	58		0
	11			1
	19			1	1
	19			1
	19			1
	19			1
	19			1
	43			1	1
	43			1	1
	43			1	1
	43			1	1
	58			1	1
	58			1	1
	58			1	1
	58				1
Statistics for both replicates together performed with Prism 7
Comparison of Survival Curves
Log-rank (Mantel-Cox) test
Chi square	14.68
df	1
P value	0.0001
P value summary	***
Are the survival curves sig different?	Yes
Gehan-Breslow-Wilcoxon test
Chi square	13.59
df	1
P value	0.0002
P value summary	***
Are the survival curves sig different?	Yes
Median survival
cct3A(RNAi)-Water	19
cct3A(RNAi)-DTT	58
Ratio (and its reciprocal)	0.3276	3.053
95% CI of ratio	0,1804 to 0,5948	1,681 to 5,542
Hazard Ratio (Mantel-Haenszel)	A/B	B/A
Ratio (and its reciprocal)	4.436	0.2254
95% CI of ratio	2,07 to 9,506	0,1052 to 0,4831
Hazard Ratio (logrank)	A/B	B/A
Ratio (and its reciprocal)	2.436	0.4105
95% CI of ratio	1,335 to 4,446	0,2249 to 0,7492
