# Supplementary material for: Regeneration in starved planarians depends on TRiC/CCT subunits modulating the unfolded protein response
Source: EMBO Rep. 2021 Jun 30;22(8):e52905. doi: 10.15252/embr.202152905 (PMC8344900; doi:10.15252/embr.202152905)
Supplement: Supplementary file 14 — Source Data for Figure 6 [file EMBR-22-e52905-s004.xlsx]

## Sheet: Fig6A-B
Low Glucose	Log2 Fold Changes	q-value			Normal Glucose	Log2 Fold Changes	q-value
Irs2-mRNA	-2.46	0.000212			Ccl3-mRNA	-0.934	0.409
IL-1a-mRNA	-6.29	0.00103			Pkm-mRNA	-0.568	0.409
Pbx1-mRNA	-1.03	0.00311			IL-1b-mRNA	-0.984	0.409
TLR 3-mRNA	1.56	0.00414			Nfatc1-mRNA	-0.184	0.409
IL-1b-mRNA	-2.2	0.00414			HO-1-mRNA	-1.11	0.409
IL-12A (p35)-mRNA	-0.961	0.00538			pdk2-mRNA	-0.578	0.409
Nfatc2-mRNA	0.464	0.00538			TRAIL (aka Apo2 ligand)-mRNA	0.371	0.409
polg-mRNA	-0.416	0.00538			TNF-a-mRNA	-0.322	0.409
TGF-b-mRNA	-0.743	0.0117			UCP2-mRNA	-0.347	0.409
Sgo2a-mRNA	0.31	0.0121			Eif3f-mRNA	-0.259	0.409
Pkm-mRNA	-0.84	0.0124			Foxo3-mRNA	-0.646	0.409
Gadd34-mRNA	-0.671	0.0126			Rab 5-mRNA	-0.216	0.409
Esco2-mRNA	0.348	0.0126			Msrb1-mRNA	-0.328	0.409
Eif3f-mRNA	-0.487	0.0126			parkin-mRNA	-0.825	0.409
Fli1-mRNA	-0.499	0.0146			Ccl5-mRNA	-1.29	0.409
Glut1-mRNA	-0.637	0.0181			pink1-mRNA	-0.366	0.414
TRAIL (aka Apo2 ligand)-mRNA	0.581	0.0181			IDH1-mRNA	-0.341	0.414
Msrb1-mRNA	-0.589	0.0187			Msrb3-mRNA	-0.488	0.416
SF3B1-mRNA	-0.604	0.0208			glutathione-disulfide reductase-mRNA	-0.246	0.449
Ldh1-mRNA	-0.581	0.0241			Gadd34-mRNA	-0.301	0.461
TLR4-mRNA	0.62	0.0254			p21-mRNA	-0.4	0.484
TLR 7-mRNA	-1.61	0.0264			IL-10-mRNA	-1.05	0.484
Bip (Grp78)-mRNA	-0.697	0.0306			Rab 6-mRNA	-0.242	0.484
Rab 5-mRNA	-0.322	0.0308			Ldh1-mRNA	-0.29	0.484
Nrf2-mRNA	-0.543	0.0321			Gata1-mRNA	-0.795	0.484
Smc1-mRNA	0.24	0.0322			hsp60-mRNA	0.17	0.484
p21-mRNA	-0.698	0.0322			p27-mRNA	-0.226	0.485
unspliced XBP1-mRNA	-0.549	0.0326			Egr1-mRNA	0.275	0.502
IGF-2r-mRNA	-0.797	0.0381			Calcineurin-mRNA	-0.426	0.502
drp1-mRNA	-0.269	0.0381			Eef1a1-mRNA	-0.275	0.502
p27-mRNA	-0.393	0.0395			Sfpi1(PU.1)-mRNA	-0.334	0.502
EDEM-mRNA	-0.533	0.0395			Myh7-mRNA	-1.21	0.502
Scl/tal1-mRNA	-0.341	0.0437			TLR 5-mRNA	-1.34	0.502
Erg-mRNA	0.444	0.0448			ATP2A2-mRNA	0.258	0.515
SF3A3-mRNA	-0.429	0.0476			SF3B2-mRNA	-0.349	0.548
Gata1-mRNA	-1.3	0.0492			Cyclin E-mRNA	0.12	0.681
Myh9-mRNA	-0.473	0.0492			Cebpa-mRNA	-0.441	0.72
Myh10-mRNA	0.488	0.0535			CHOP-mRNA	-0.26	0.72
SRSF9-mRNA	-0.252	0.0621			spliced XBP1-mRNA	-0.361	0.72
Myh7-mRNA	1.79	0.0626			SF3A3-mRNA	-0.187	0.764
LAMP1-mRNA	-0.439	0.0629			Nfatc2-mRNA	0.11	0.764
atp5a1-mRNA	-0.247	0.0665			Eef2-mRNA	-0.176	0.764
Eif3j2-mRNA	-0.208	0.0674			pfkm-mRNA	-0.279	0.764
Separase-mRNA	0.339	0.0683			SF3B1-mRNA	-0.193	0.816
Pten-mRNA	0.263	0.0683			SRSF6-mRNA	0.113	0.824
ERDJ4-mRNA	-0.386	0.0683			Fli1-mRNA	-0.14	0.837
Il-2-mRNA	1.29	0.0685			Nrf2-mRNA	-0.186	0.855
IDH2-mRNA	0.408	0.0695			Esco1-mRNA	-0.124	0.887
SRSF7-mRNA	0.254	0.07			Bip (Grp78)-mRNA	0.22	0.887
ATP2A3-mRNA	-0.622	0.0721			Myh9-mRNA	-0.178	0.887
ERO1-mRNA	-0.52	0.0721			NRas-mRNA	-0.0865	0.887
Mecom(Evi1)-mRNA	0.345	0.0721			MsrA-mRNA	-0.187	0.887
Sororin-mRNA	0.286	0.0784			SRSF9-mRNA	-0.0956	0.887
Irf8-mRNA	-1.33	0.088			polg-mRNA	0.0792	0.887
Rab 22-mRNA	-0.257	0.088			TLR 6-mRNA	0.229	0.887
Herp-mRNA	-0.381	0.093			Irs2-mRNA	-0.21	0.887
spliced XBP1-mRNA	-0.604	0.0984			GRP94-mRNA	0.19	0.887
nrf1-mRNA	-0.266	0.102			Lkb1-mRNA	-0.156	0.887
naprt-mRNA	0.451	0.109			IL-6R-mRNA	0.192	0.887
IGFBP7-mRNA	0.49	0.111			hsp10-mRNA	-0.266	0.887
Cyclin E-mRNA	0.178	0.113			IGF-1r-mRNA	-0.225	0.887
Ldh2-mRNA	1.05	0.116			Eef1d-mRNA	-0.143	0.887
sirt1-mRNA	-0.139	0.116			Il-2-mRNA	-0.504	0.887
cMyc-mRNA	0.314	0.142			Eif3h-mRNA	-0.152	0.887
Total XBP1-mRNA	-0.214	0.143			nadk-mRNA	-0.101	0.887
Eif3h-mRNA	-0.315	0.154			PSMB5-mRNA	-0.133	0.887
pink1-mRNA	-0.325	0.159			OSBPL3-mRNA	0.252	0.887
Securin-mRNA	0.303	0.176			Pbx1-mRNA	-0.134	0.887
TLR2-mRNA	0.37	0.176			Ero1Lb-mRNA	-0.154	0.887
NIPBL-mRNA	-0.18	0.176			FAM134b-mRNA	-0.405	0.887
Egr1-mRNA	0.291	0.176			Rab 7-mRNA	-0.135	0.887
CHOP-mRNA	-0.34	0.176			IL-1a-mRNA	-0.294	0.887
Pds5B-mRNA	0.0798	0.176			Smc1-mRNA	0.0607	0.887
Foxo3-mRNA	-0.542	0.176			TLR 7-mRNA	0.42	0.887
Esco1-mRNA	-0.202	0.176			EEA1-mRNA	0.074	0.887
Msrb3-mRNA	0.409	0.176			SRSF2-mRNA	0.0751	0.887
Myh3-mRNA	1.18	0.176			PP2A-mRNA	-0.0938	0.887
LAMB2-mRNA	0.593	0.182			igf2bp2-mRNA	0.296	0.887
sirt7-mRNA	-0.175	0.184			IL-6-mRNA	-0.232	0.887
GRP94-mRNA	-0.332	0.19			atp5a1-mRNA	-0.0706	0.887
IL-6-mRNA	-0.518	0.191			Rab 22-mRNA	-0.0828	0.887
Hmga2-mRNA	0.356	0.199			LAMP1-mRNA	0.122	0.887
NRas-mRNA	-0.135	0.207			Calpain1-mRNA	-0.112	0.887
Cebpa-mRNA	-0.519	0.207			Eif2a-mRNA	-0.0922	0.887
Rab 6-mRNA	-0.209	0.208			Sp1-mRNA	-0.0602	0.887
Calcineurin-mRNA	-0.416	0.208			ATP2A3-mRNA	0.183	0.887
SF3B2-mRNA	-0.358	0.208			unspliced XBP1-mRNA	-0.12	0.887
IGF-1r-mRNA	-0.377	0.216			Wapl-mRNA	-0.0645	0.887
hsp60-mRNA	0.145	0.225			Pds5B-mRNA	0.0317	0.887
IDH1-mRNA	-0.242	0.241			Satb1-mRNA	-0.273	0.887
MsrA-mRNA	0.267	0.241			Ldb1-mRNA	0.0739	0.887
Ikaros-mRNA	-0.221	0.241			Eif3j2-mRNA	-0.054	0.887
Nfatc3-mRNA	0.216	0.241			Cyclin D1-mRNA	0.107	0.887
STAG2-mRNA	-0.108	0.241			Ikaros-mRNA	-0.1	0.887
ATP2A1-mRNA	0.593	0.241			Rab 4-mRNA	-0.0987	0.887
Eef2-mRNA	-0.204	0.241			PERK-mRNA	0.136	0.887
Runx1-mRNA	-0.231	0.256			ATF6-mRNA	0.111	0.887
Rab 11a-mRNA	-0.213	0.258			Herp-mRNA	0.105	0.887
Eef1d-mRNA	-0.216	0.259			drp1-mRNA	-0.0531	0.887
Cyclin D1-mRNA	0.219	0.272			Msrb2-mRNA	-0.102	0.887
tfb1m-mRNA	0.166	0.283			cox4i1-mRNA	-0.0532	0.887
glutathione-disulfide reductase-mRNA	-0.164	0.284			Eif4a2-mRNA	0.071	0.887
Sgo1-mRNA	0.187	0.284			eIF4E-mRNA	-0.0654	0.887
G6PDH-mRNA	-0.498	0.284			TLR 3-mRNA	0.155	0.887
Csf1r(M-CSFR)-mRNA	-0.724	0.303			STAG1-mRNA	-0.045	0.887
Plk1-mRNA	0.201	0.305			Irf8-mRNA	-0.327	0.887
TLR 6-mRNA	0.281	0.314			IGF-2r-mRNA	-0.144	0.887
Ebf1-mRNA	-0.789	0.314			Lin28b-mRNA	-0.193	0.887
SRSF2-mRNA	0.112	0.321			Csf1r(M-CSFR)-mRNA	-0.316	0.887
MPO-mRNA	-0.778	0.336			IDH2-mRNA	-0.0885	0.887
Ccl5-mRNA	0.71	0.35			4E-BP1-mRNA	-0.0885	0.887
Sp1-mRNA	-0.0956	0.352			EDEM-mRNA	0.0923	0.887
IL-6R-mRNA	-0.213	0.396			Pten-mRNA	-0.0544	0.887
SRSF3-mRNA	0.127	0.401			Pds5A-mRNA	0.042	0.887
OSBPL3-mRNA	0.301	0.402			Hmga2-mRNA	0.114	0.887
TLR 5-mRNA	0.801	0.414			sirt1-mRNA	0.0335	0.887
Rab 4-mRNA	0.154	0.433			Eif2s2-mRNA	0.032	0.887
SRSF6-mRNA	0.0942	0.435			Nfatc3-mRNA	-0.0731	0.887
tfb2m-mRNA	0.0827	0.435			Csf3r(G-CSFR)-mRNA	-0.196	0.887
SRSF5-mRNA	-0.0864	0.437			TLR 1-mRNA	-0.313	0.887
Ino1-mRNA	0.153	0.437			cMyc-mRNA	0.0784	0.887
Satb1-mRNA	-0.364	0.462			TLR4-mRNA	0.084	0.887
TNF-a-mRNA	0.118	0.491			Ino1-mRNA	0.0733	0.887
Smc3-mRNA	0.0795	0.491			Separase-mRNA	0.0619	0.887
Eif2a-mRNA	-0.11	0.491			TLR 13-mRNA	0.192	0.887
Eif5a-mRNA	-0.117	0.491			ERO1-mRNA	-0.0972	0.887
UCP2-mRNA	-0.13	0.502			Mecom(Evi1)-mRNA	0.0639	0.887
p57-mRNA	0.17	0.506			Eif5-mRNA	0.094	0.887
ATP2A2-mRNA	-0.13	0.531			nrf1-mRNA	-0.0531	0.887
cox4i1-mRNA	-0.0706	0.531			SF3A2-mRNA	-0.0405	0.887
Wapl-mRNA	-0.0734	0.531			Ldh2-mRNA	-0.229	0.887
Csf3r(G-CSFR)-mRNA	-0.316	0.531			Rad21-mRNA	-0.0398	0.887
EEA1-mRNA	-0.0691	0.545			tfb1m-mRNA	0.0527	0.887
Ccl3-mRNA	-0.192	0.555			Id1-mRNA	-0.0675	0.887
nadk-mRNA	-0.0822	0.564			Smc3-mRNA	-0.0368	0.887
Eef1g-mRNA	0.114	0.575			LAMB2-mRNA	0.17	0.887
Rab 7-mRNA	-0.113	0.582			RORc-mRNA	0.222	0.887
PERK-mRNA	-0.144	0.601			p57-mRNA	0.0764	0.887
U2AF1-mRNA	0.065	0.601			GM-CSF-mRNA	-0.28	0.887
TLR 12-mRNA	0.358	0.602			tfb2m-mRNA	0.0322	0.89
mfn2-mRNA	0.0645	0.61			mfn1-mRNA	0.0589	0.896
STAG1-mRNA	0.0497	0.612			Esco2-mRNA	-0.0297	0.898
Ero1Lb-mRNA	-0.114	0.614			SRSF7-mRNA	0.0365	0.901
SF3B3-mRNA	0.0775	0.629			naprt-mRNA	-0.0735	0.901
SF3A2-mRNA	-0.0558	0.644			Gata2-mRNA	-0.0279	0.901
Sfpi1(PU.1)-mRNA	-0.12	0.644			SF3A1-mRNA	0.0327	0.918
Scc4/Mau-2-mRNA	0.0877	0.644			Erg-mRNA	-0.0477	0.924
eIF4E-mRNA	-0.0646	0.644			Ebf1-mRNA	-0.197	0.924
IRE1a-mRNA	0.102	0.651			Eif4a1-mRNA	0.0322	0.961
HO-1-mRNA	-0.25	0.682			IRE1a-mRNA	0.0426	0.961
pfkm-mRNA	-0.117	0.696			NFAT-mRNA	0.0284	0.961
Eif4a1-mRNA	-0.0658	0.696			Myh10-mRNA	0.0414	0.961
Rad21-mRNA	-0.0465	0.696			Total XBP1-mRNA	-0.0256	0.961
PSMB5-mRNA	-0.0739	0.696			TLR 12-mRNA	0.115	0.961
U2AF2-mRNA	0.0632	0.696			ATP2A1-mRNA	-0.0864	0.961
Lkb1-mRNA	-0.0796	0.696			Eef1g-mRNA	-0.0328	0.961
TLR 1-mRNA	-0.387	0.696			TLR2-mRNA	0.0423	0.961
ATF6-mRNA	-0.0848	0.696			G6PDH-mRNA	-0.0724	0.961
Lin28b-mRNA	0.163	0.698			Runx1-mRNA	-0.0311	0.961
Nfatc1-mRNA	0.0301	0.738			IL-12A (p35)-mRNA	-0.033	0.961
Msrb2-mRNA	0.0704	0.741			SF3B3-mRNA	-0.0223	0.961
SF3A1-mRNA	0.0404	0.752			IGFBP7-mRNA	-0.0405	0.961
RORc-mRNA	0.179	0.795			SRSF10-mRNA	0.0138	0.961
4E-BP1-mRNA	0.0567	0.795			Plk1-mRNA	-0.0266	0.961
Eif4h-mRNA	0.0352	0.799			MPO-mRNA	-0.107	0.961
Ldb1-mRNA	0.0353	0.808			Eif3d-mRNA	-0.0174	0.961
mfn1-mRNA	0.0493	0.81			TGF-b-mRNA	-0.0243	0.961
Eif3d-mRNA	-0.0336	0.81			SRSF5-mRNA	-0.0134	0.961
Eif2s2-mRNA	-0.0189	0.824			mfn2-mRNA	-0.0145	0.961
FAM134b-mRNA	0.13	0.846			Eif4h-mRNA	-0.0151	0.961
tfam-mRNA	0.0307	0.848			U2AF1-mRNA	-0.0134	0.961
Calpain1-mRNA	0.0384	0.848			Myh3-mRNA	-0.0962	0.961
PP2A-mRNA	0.0212	0.915			Glut1-mRNA	-0.0198	0.967
Gata2-mRNA	-0.0129	0.919			NIPBL-mRNA	-0.0114	0.971
SRSF10-mRNA	0.0125	0.919			U2AF2-mRNA	0.0136	0.971
hsp10-mRNA	-0.0434	0.919			Sororin-mRNA	-0.0114	0.971
TLR 13-mRNA	0.0623	0.919			sirt7-mRNA	0.00915	0.971
Eef1a1-mRNA	-0.0244	0.919			tfam-mRNA	0.0106	0.971
GM-CSF-mRNA	-0.091	0.931			Rab 11a-mRNA	-0.0109	0.971
NFAT-mRNA	0.0147	0.931			Sgo2a-mRNA	0.00488	0.971
igf2bp2-mRNA	-0.0415	0.939			Scc4/Mau-2-mRNA	-0.0104	0.971
Pds5A-mRNA	0.00786	0.945			Securin-mRNA	-0.0116	0.971
ATF4-mRNA	-0.0125	0.96			Scl/tal1-mRNA	0.00752	0.971
Eif4a2-mRNA	0.00718	0.97			Sgo1-mRNA	0.00836	0.971
pdk2-mRNA	-0.0121	0.971			Eif5a-mRNA	-0.00484	0.987
Eif5-mRNA	-0.00602	0.989			STAG2-mRNA	-0.00222	0.987
IL-10-mRNA	0.0123	0.99			ATF4-mRNA	0.0041	0.987
Id1-mRNA	0.00177	0.991			ERDJ4-mRNA	-0.00172	0.995
parkin-mRNA	0.00377	0.991			SRSF3-mRNA	-0.000427	0.997
UPR and ER stress	Down-regulated	Not significant			Fraction of Total	Down-regulated	Not significant
Normal Glucose	0	25			Normal Glucose	0	100
Low Glucose	8	17			Low Glucose	32	68
Cell Cycle	Down-regulated	Up-regulated	Not significant		Fraction of Total	Down-regulated	Up-regulated	Not significant
Normal Glucose	0	0	26		Normal Glucose	0	0	100
Low Glucose	3	3	20		Low Glucose	11.5385	11.5385	76.9231
Response to oxidative stress	Down-regulated	Not significant			Fraction of Total	Down-regulated	Not significant
Normal Glucose	0	7			Normal Glucose	0	100
Low Glucose	2	5			Low Glucose	28.5714	71.4286
Transcriptional regulation	Down-regulated	Up-regulated	Not significant		Fraction of Total	Down-regulated	Up-regulated	Not significant
Normal Glucose	0	0	28		Normal Glucose	0	0	100
Low Glucose	7	1	20		Low Glucose	25	3.57143	71.4286
Statistics performed with Prism 7
Table Analyzed	UPR and ER stress of Fig6A-B
P value and statistical significance
Test	Chi-square
Chi-square, df	9,524, 1
z	3.086
P value	0.002
P value summary	**
One- or two-sided	Two-sided
Statistically significant (P < 0.05)?	Yes
Data analyzed	Down-regulated	Not significant
Normal Glucose	0	25
Low Glucose	8	17
Total	8	42
Percentage of row total	Down-regulated	Not significant
Normal Glucose	0,00%	100,00%
Low Glucose	32,00%	68,00%
Percentage of column total	Down-regulated	Not significant
Normal Glucose	0,00%	59,52%
Low Glucose	100,00%	40,48%
Percentage of grand total	Down-regulated	Not significant
Normal Glucose	0,00%	50,00%
Low Glucose	16,00%	34,00%
Table Analyzed	Cell cycle of Fig6A-B				Table Analyzed	Cell cycle of Fig6A-B
P value and statistical significance					P value and statistical significance
Test	Chi-square				Test	Chi-square
Chi-square, df	3,612, 1				Chi-square, df	3,612, 1
z	1.901				z	1.901
P value	0.0573				P value	0.0573
P value summary	ns				P value summary	ns
One- or two-sided	Two-sided				One- or two-sided	Two-sided
Statistically significant (P < 0.05)?	No				Statistically significant (P < 0.05)?	No
Data analyzed	Down-regulated	Not significant			Data analyzed	Up-regulated	Not significant	Total
Normal Glucose	0	26			Normal Glucose	0	26	26
Low Glucose	3	20			Low Glucose	3	20	23
Total	3	46			Total	3	46	49
Percentage of row total	Down-regulated	Not significant			Percentage of row total	Up-regulated	Not significant
Normal Glucose	0,00%	100,00%			Normal Glucose	0,00%	100,00%
Low Glucose	13,04%	86,96%			Low Glucose	13,04%	86,96%
Percentage of column total	Down-regulated	Not significant			Percentage of column total	Up-regulated	Not significant
Normal Glucose	0,00%	56,52%			Normal Glucose	0,00%	56,52%
Low Glucose	100,00%	43,48%			Low Glucose	100,00%	43,48%
Percentage of grand total	Down-regulated	Not significant			Percentage of grand total	Up-regulated	Not significant
Normal Glucose	0,00%	53,06%			Normal Glucose	0,00%	53,06%
Low Glucose	6,12%	40,82%			Low Glucose	6,12%	40,82%
Table Analyzed	Response to oxidative stress of Fig6A-B
P value and statistical significance
Test	Chi-square
Chi-square, df	2,333, 1
z	1.528
P value	0.1266
P value summary	ns
One- or two-sided	Two-sided
Statistically significant (P < 0.05)?	No
Data analyzed	Down-regulated	Not significant	Total
Normal Glucose	0	7	7
Low Glucose	2	5	7
Total	2	12	14
Percentage of row total	Down-regulated	Not significant
Normal Glucose	0,00%	100,00%
Low Glucose	28,57%	71,43%
Percentage of column total	Down-regulated	Not significant
Normal Glucose	0,00%	58,33%
Low Glucose	100,00%	41,67%
Percentage of grand total	Down-regulated	Not significant
Normal Glucose	0,00%	50,00%
Low Glucose	14,29%	35,71%
Table Analyzed	Transcriptional regulation of Fig6A-B					Table Analyzed	Transcriptional regulation of Fig6A-B
P value and statistical significance						P value and statistical significance
Test	Chi-square					Test	Chi-square
Chi-square, df	8,318, 1					Chi-square, df	1,361, 1
z	2.884					z	1.167
P value	0.0039					P value	0.2433
P value summary	**					P value summary	ns
One- or two-sided	Two-sided					One- or two-sided	Two-sided
Statistically significant (P < 0.05)?	Yes					Statistically significant (P < 0.05)?	No
Data analyzed	Down-regulated	Not significant	Total			Data analyzed	Up-regulated	Not significant	Total
Normal Glucose	0	28	28			Normal Glucose	0	28	28
Low Glucose	7	20	27			Low Glucose	1	20	21
Total	7	48	55			Total	1	48	49
Percentage of row total	Down-regulated	Not significant				Percentage of row total	Up-regulated	Not significant
Normal Glucose	0,00%	100,00%				Normal Glucose	0,00%	100,00%
Low Glucose	25,93%	74,07%				Low Glucose	4,76%	95,24%
Percentage of column total	Down-regulated	Not significant				Percentage of column total	Up-regulated	Not significant
Normal Glucose	0,00%	58,33%				Normal Glucose	0,00%	58,33%
Low Glucose	100,00%	41,67%				Low Glucose	100,00%	41,67%
Percentage of grand total	Down-regulated	Not significant				Percentage of grand total	Up-regulated	Not significant
Normal Glucose	0,00%	50,91%				Normal Glucose	0,00%	57,14%
Low Glucose	12,73%	36,36%				Low Glucose	2,04%	40,82%

## Sheet: Fig6C
Shluci_NormalGlucose	ShCct3_NormalGlucose	Shluci_LowGlucose	ShCct3_LowGlucose
0.255012	0.217479	0.131039	0.0625592
0.317781	0.185948	0.156771	0.0489144
0.163297	0.206471	0.13279	0.0427729
					TTEST Shluci_NormalGlucose vs ShCct3_NormalGlucose	0.41034
					TTEST Shluci_LowGlucose vs ShCct3_LowGlucose	0.000942587
					TTEST Shluci_NormalGlucose vs TTEST Shluci_LowGlucose	0.0824543
