# Supplementary material for: Regeneration in starved planarians depends on TRiC/CCT subunits modulating the unfolded protein response
Source: EMBO Rep. 2021 Jun 30;22(8):e52905. doi: 10.15252/embr.202152905 (PMC8344900; doi:10.15252/embr.202152905)
Supplement: Supplementary file 15 — Source Data for Figure 7 [file EMBR-22-e52905-s006.xlsx]

## Sheet: Fig7A
gfp (RNAi) starved	cct3 (RNAi) starved		gfp (RNAi) feeding	cct3 (RNAi) feeding			TTEST gfp(RNAi) starved vs cct3A(RNAi) starved	0.0315673
0.0547284	0.0492722		0.0529589	0.0439041			TTEST gfp(RNAi) starved vs gfp(RNAi) feeding	0.169058
0.067908	0.0508952		0.0536035	0.0439543			TTEST gfp(RNAi) feeding vs cct3A(RNAi) feeding	0.357101
0.0654314	0.0450396		0.0590042	0.0599789

## Sheet: Fig7B-C
Survival curve Replicate 1	Day	gfp(RNAi)starved-water	gfp(RNAi)starved-PA/PC	cct3A(RNAi)starved-water	cct3A(RNAi)starved-PA/PC						0 means censored
	65	0	0		0						1 means dead
	65	0	0		0
	65	0	0		0
	65	0	0		0
	65	0	0		0
	65	0	0		0
	65	0	0
	65	0	0
	65	0	0
	65	0	0
	65	0	0
	65	0
	23			1
	33			1	1
	42			1
	48			1
	48			1
	65			1	1
	65			1	1
	65			1	1
	65			1	1
	65			1	1
	65			1
	65			1
Survival curve Replicate 2	Day	gfp(RNAi)starved-water	gfp(RNAi)starved-PA/PC	cct3A(RNAi)starved-water	cct3A(RNAi)starved-PA/PC
	65	0	0		0
	65	0	0		0
	65	0	0		0
	65	0	0		0
	65	0	0		0						Different replicates were incubated with different batches of PA/PC, different batches of dsRNA and were performed in different times along the same day
	65	0	0
	65	0	0
	65	0	0
	65	0	0
	65	0	0
	65	0	0
	65	0
	16			1
	42			1	1
	42			1
	48			1
	48			1
	65			1	1
	65			1	1
	65			1	1
	65			1	1
	65			1	1
	65			1	1
	65			1	1
	65			1
Statistics for both replicates together performed with Prism 7
Comparison of Survival Curves
Log-rank (Mantel-Cox) test
Chi square	45.66
df	1
P value	<0,0001
P value summary	****
Are the survival curves sig different?	Yes
Gehan-Breslow-Wilcoxon test
Chi square	43.14
df	1
P value	<0,0001
P value summary	****
Are the survival curves sig different?	Yes
Median survival
gfp(RNAi)-water	Undefined
cct3A(RNAi)-Water	65
Hazard Ratio (Mantel-Haenszel)	A/C	C/A
Ratio (and its reciprocal)	0.04318	23.16
95% CI of ratio	0,01735 to 0,1074	9,309 to 57,63
Hazard Ratio (logrank)	A/C	C/A
Ratio (and its reciprocal)	0
95% CI of ratio	-1 to -1	-1 to -1
Comparison of Survival Curves
Log-rank (Mantel-Cox) test
Chi square	16.89
df	1
P value	<0,0001
P value summary	****
Are the survival curves sig different?	Yes
Gehan-Breslow-Wilcoxon test
Chi square	16.84
df	1
P value	<0,0001
P value summary	****
Are the survival curves sig different?	Yes
Median survival
gfp(RNAi)-(PA/PC)	Undefined
cct3A(RNAi)-(PA/PC)	65
Hazard Ratio (Mantel-Haenszel)	B/D	D/B
Ratio (and its reciprocal)	0.08376	11.94
95% CI of ratio	0,02567 to 0,2733	3,659 to 38,95
Hazard Ratio (logrank)	B/D	D/B
Ratio (and its reciprocal)	0
95% CI of ratio	-1 to -1	-1 to -1
Ratio (and its reciprocal)	1.714	0.5834
95% CI of ratio	1,099 to 2,674	0,374 to 0,9099
Comparison of Survival Curves
Log-rank (Mantel-Cox) test
Chi square	15.81
df	1
P value	<0,0001
P value summary	****
Are the survival curves sig different?	Yes
Gehan-Breslow-Wilcoxon test
Chi square	14.79
df	1
P value	0.0001
P value summary	***
Are the survival curves sig different?	Yes
Median survival
cct3A(RNAi)-Water	65
cct3A(RNAi)-(PA/PC)	65
Ratio (and its reciprocal)	1	1
95% CI of ratio	0,5198 to 1,924	0,5198 to 1,924
Hazard Ratio (Mantel-Haenszel)	C/D	D/C
Ratio (and its reciprocal)	6.191	0.1615
95% CI of ratio	2,52 to 15,21	0,06575 to 0,3967
Hazard Ratio (logrank)	C/D	D/C
Ratio (and its reciprocal)	2.479	0.4033
95% CI of ratio	1,312 to 4,684	0,2135 to 0,762
